# Supplementary material for: Enhanced Protein Synthesis and Hippocampus‐Dependent Memory via Inhibition of YTHDF2‐Mediated m6A mRNA Degradation
Source: Adv Sci (Weinh). 2025 Sep 17;12(45):e14926. doi: 10.1002/advs.202514926 (PMC12677670; doi:10.1002/advs.202514926)
Supplement: Supplementary file 2 — Supplemental Table 1 [file ADVS-12-e14926-s001.xlsx]

## Sheet: RIP1_RIP2_FC1.8
	Geneid	Length	RIP_1_IP	RIP_1_Input	RIP_2_IP	RIP_2_Input	RIP_1_ip__RIP_1_input_Pvalue	RIP_1_ip__RIP_1_input_FDR	RIP_1_ip__RIP_1_input_logFC	RIP_2_ip__RIP_2_input_Pvalue	RIP_2_ip__RIP_2_input_FDR	RIP_2_ip__RIP_2_input_logFC
2831	Prx	5661	0.572087	0.191064	0.375226	0.208109	9.8e-07	4.35e-06	1.57938	0.0217624	0.0397767	0.848311
3000	S1pr1	3046	23.8878	12.6981	28.5703	15.8673	1.51e-05	5.35e-05	0.911601	5.58e-05	0.000193545	0.848404
4479	Otof	7904	1.14497	0.738957	1.03363	0.57385	NA	NA	NA	0.000865314	0.00227875	0.848428
4410	Maneal	2727	19.5898	11.7482	19.725	10.9516	NA	NA	NA	6.98e-05	0.000236519	0.848802
3344	Tmem100	1767	7.77662	3.88084	6.06611	3.36697	1.58e-05	5.58e-05	1.00244	0.000473696	0.00133293	0.848901
4109	Enpp4	4560	3.90951	2.20118	4.14225	2.29938	NA	NA	NA	0.000190608	0.000588388	0.848933
2545	Nrf1	10282	5.70784	2.60252	5.01536	2.78428	1.03e-07	5.41e-07	1.13294	7.14e-05	0.000241309	0.84896
4221	Gm28198	471	20.6922	12.2629	17.6926	9.81756	NA	NA	NA	0.00085617	0.00225692	0.849173
3382	Tnfaip8	10328	0.577326	0.305801	0.452473	0.250952	0.000448848	0.00116459	0.916116	0.00296445	0.00682146	0.849459
381	Arid3b	7976	0.971463	0.480055	0.852219	0.472661	4.83e-05	0.0001546	1.01636	0.00118442	0.00301875	0.849758
1580	Gm38162	4597	1.58019	0.658804	1.42177	0.788053	9.05e-07	4.05e-06	1.2613	0.00129815	0.00326788	0.850633
4191	Gm20544	690	2.63193	2.6962	3.93099	2.17694	NA	NA	NA	0.0107801	0.0214045	0.850936
1293	Gm16573	1302	1.65051	0.913807	1.75695	0.972708	0.0126787	0.0234648	0.85125	0.0195408	0.0361416	0.851032
1447	Gm27373	184	17.4365	9.05264	12.4323	6.88296	0.00174813	0.00395908	0.944388	0.0195408	0.0361416	0.851032
1220	Gm14412	1581	1.74213	0.684133	1.17819	0.65202	3.96e-05	0.000128758	1.34595	0.024807	0.0445979	0.851172
2249	Lratd1	4308	21.9275	11.8656	20.8076	11.5267	2.35e-05	7.99e-05	0.885914	5.13e-05	0.000178984	0.852078
4213	Gm26871	5308	0.775496	0.476823	0.78189	0.432801	NA	NA	NA	0.00429775	0.00949468	0.852176
1099	Gbp7	5614	1.64437	0.843868	1.85691	1.02827	7.47e-05	0.000230448	0.961977	0.000532383	0.00148166	0.852249
740	Cstad	1229	3.57098	1.61934	2.68561	1.48581	5.69e-05	0.000179132	1.13966	0.00745052	0.0155289	0.852629
3930	Abcc5	10681	10.5358	6.27845	11.7702	6.51593	NA	NA	NA	4.5e-05	0.000159952	0.853057
4116	Fam160a1	5290	3.46155	2.34316	3.84244	2.12683	NA	NA	NA	0.000160439	0.000504642	0.853099
4554	Rps6ka3	8322	4.06253	2.85155	4.87323	2.69682	NA	NA	NA	8.11e-05	0.000270843	0.853507
4486	Pcdh9	6783	41.0211	23.4342	44.6853	24.7284	NA	NA	NA	3.77e-05	0.000136122	0.853615
4079	Dap3	6483	6.34942	3.86065	6.65886	3.68443	NA	NA	NA	7.44e-05	0.00025057	0.85373
4131	Gabrg3	11934	1.98332	1.29968	2.52475	1.39687	NA	NA	NA	0.000105913	0.000345852	0.853793
3597	Zbtb43	5225	10.0968	5.14207	9.08766	5.02809	4.74e-06	1.86e-05	0.97339	6.98e-05	0.000236282	0.853802
4138	Gjb6	2674	8.05916	4.88628	12.0256	6.65274	NA	NA	NA	9.69e-05	0.000318	0.853948
2471	Myt1	7191	5.01717	2.36749	4.91712	2.71959	5.92e-07	2.73e-06	1.08337	8.89e-05	0.000293866	0.854296
3777	Zfp746	8041	4.81429	2.67142	4.52333	2.5017	7.78e-05	0.000238791	0.849622	8.58e-05	0.000284722	0.85435
4372	Ino80dos	2880	3.6783	2.31345	3.40409	1.8817	NA	NA	NA	0.00054035	0.00149811	0.854774
4360	Hrk	5677	10.0499	5.75769	11.2884	6.24125	NA	NA	NA	5.63e-05	0.000195189	0.854861
4686	Zbed5	4976	1.42333	0.891202	1.39229	0.769463	NA	NA	NA	0.00110214	0.00283185	0.854879
4179	Gm16536	1589	12.4002	7.39228	13.2445	7.32147	NA	NA	NA	0.000146227	0.000464119	0.854972
2993	Rtn4rl2	1506	10.0288	4.28049	10.4374	5.76928	1.32e-07	6.86e-07	1.22789	0.000240469	0.000724431	0.855013
4551	Rnf112	3923	40.1119	28.6188	52.2969	28.9121	NA	NA	NA	3.88e-05	0.000139512	0.855028
1362	Gm20479	556	7.78454	4.24086	7.28819	4.02591	0.00159721	0.00364732	0.875375	0.00425559	0.00941023	0.855131
4621	Stxbp4	11834	1.71874	1.12055	2.04902	1.13241	NA	NA	NA	0.000123786	0.000397938	0.855344
600	Ccsap	2767	99.3992	52.3256	85.4363	47.218	7.96e-06	2.99e-05	0.925702	3.75e-05	0.000135573	0.855493
4636	Tmem115	2194	7.2288	4.53549	7.96875	4.40314	NA	NA	NA	0.000196172	0.000603783	0.855563
3502	Usp36	7689	12.569	6.33579	11.5349	6.37395	2.49e-06	1.03e-05	0.988225	4.79e-05	0.000168917	0.855693
3275	Tanc2	16605	17.6791	8.75193	16.1104	8.90232	1.02e-06	4.52e-06	1.01435	3.67e-05	0.000132906	0.85572
4196	Gm21844	663	6.39125	3.65432	6.35842	3.50945	NA	NA	NA	0.00405795	0.00902557	0.85635
4581	Sik2	9539	5.0165	3.00934	4.78593	2.64299	NA	NA	NA	6.85e-05	0.000232371	0.856528
3857	Zhx3	13259	24.2041	13.1076	23.836	13.157	1.9e-05	6.6e-05	0.884836	3.48e-05	0.000126657	0.857301
636	Cerk	4812	18.8069	9.13933	16.2921	8.99127	7.44e-07	3.37e-06	1.04105	4.86e-05	0.000171091	0.857519
1062	Frmd4b	14302	5.57007	2.64391	4.66129	2.57212	3.51e-07	1.7e-06	1.07496	5.22e-05	0.000181926	0.857706
4330	Gpr173	5109	2.67185	1.48619	2.53938	1.40086	NA	NA	NA	0.000290884	0.000859025	0.857811
1718	Gm45606	2795	2.82638	1.28478	2.92301	1.61226	5.88e-06	2.27e-05	1.13674	0.000757973	0.00202223	0.857819
1702	Gm45061	2095	1.8926	0.949962	1.60667	0.885689	0.00049415	0.00127381	0.99329	0.00560394	0.0120147	0.85785
2883	Rasa4	7485	0.238579	0.0809224	0.235763	0.129852	8.45e-05	0.000257581	1.55491	0.0252204	0.0452179	0.857897
3453	Ttll13	4321	0.476317	0.200253	0.408397	0.224934	0.0005191	0.0013321	1.24706	0.0252204	0.0452179	0.857897
1264	Gm15927	3736	1.31244	0.567442	1.48701	0.819882	1.33e-05	4.79e-05	1.20849	0.00162703	0.0039921	0.858112
4578	Shisa7	6639	17.1372	10.7689	22.2046	12.2487	NA	NA	NA	3.89e-05	0.000139896	0.858204
4537	Rab11fip2	6080	28.256	15.7154	27.471	15.1478	NA	NA	NA	3.74e-05	0.000135078	0.858777
4496	Pik3c2b	9592	3.83072	2.18984	3.07987	1.69801	NA	NA	NA	9.28e-05	0.000305979	0.858868
4521	Ppm1a	12829	25.131	15.5299	26.4282	14.5714	NA	NA	NA	3.34e-05	0.000122233	0.858929
4351	Hdhd3	1366	2.23791	1.48861	2.58372	1.42304	NA	NA	NA	0.00529275	0.0114264	0.859182
3565	Xpo6	16920	4.44526	2.40231	3.99027	2.19851	2.45e-05	8.32e-05	0.887795	4.97e-05	0.000174269	0.859896
4000	Calhm5	5323	1.61485	0.918448	1.76811	0.973825	NA	NA	NA	0.00055875	0.00154453	0.859988
1615	Gm42547	3798	0.653477	0.222133	0.507656	0.279172	9.02e-06	3.35e-05	1.55316	0.0224387	0.0408349	0.860331
4291	Gm47303	118	15.1336	10.2662	16.3397	8.98556	NA	NA	NA	0.0224387	0.0408349	0.860331
3992	C130083M11Rik	2072	2.24958	1.51384	1.78222	0.980809	NA	NA	NA	0.00437328	0.00963869	0.860398
1918	Gpr135	3150	4.20857	2.06022	3.97339	2.18791	1.06e-05	3.9e-05	1.03018	0.000318561	0.000930922	0.86045
2058	Ino80d	17713	7.74578	4.19017	7.3908	4.07047	2.1e-05	7.22e-05	0.886375	3.83e-05	0.000137784	0.860502
4465	Nfix	7351	72.3842	41.2017	71.4979	39.3731	NA	NA	NA	3.09e-05	0.000114451	0.860683
4034	Chst8	6634	1.7611	1.1902	2.17731	1.19871	NA	NA	NA	0.00024501	0.000736787	0.86075
3684	Zfp36l2	3530	6.30208	2.90473	5.3046	2.92024	5.64e-07	2.61e-06	1.11718	0.000163974	0.000514313	0.860915
1807	Gm49527	1755	9.8476	4.67159	8.99379	4.95074	2.2e-06	9.2e-06	1.07557	0.000217948	0.000663138	0.860997
3738	Zfp608	8513	32.539	16.2833	28.2532	15.5515	1.49e-06	6.41e-06	0.998762	3.32e-05	0.000121642	0.861344
3708	Zfp462	10702	23.3466	10.7757	20.52	11.2918	8.44e-08	4.5e-07	1.11541	3.34e-05	0.000122263	0.86174
4469	Nkx6-2	1907	7.30094	5.42225	6.59755	3.62946	NA	NA	NA	0.000312555	0.000914525	0.861813
4489	Pcyt1b	5357	15.5658	9.71172	16.1719	8.89573	NA	NA	NA	4.24e-05	0.000151279	0.862251
3010	Sap30bp	3708	48.7882	25.051	44.6388	24.5518	3.8e-06	1.52e-05	0.961641	3.47e-05	0.000126488	0.862439
3958	Apcdd1	12884	2.22705	1.45234	2.785	1.53161	NA	NA	NA	7.29e-05	0.000245874	0.862496
4025	Cfap54	14645	0.434012	0.382572	0.497609	0.273511	NA	NA	NA	0.000979099	0.00254299	0.862788
2795	Ppp4r3a	13162	8.69703	4.42606	7.83588	4.30758	3.2e-06	1.3e-05	0.974463	3.9e-05	0.00014015	0.863173
4080	Ddx4	3014	2.73147	2.00964	2.72147	1.49511	NA	NA	NA	0.000698385	0.00188061	0.863576
3494	Uqcc3	821	66.6172	28.9572	54.0542	29.7038	1.87e-08	1.12e-07	1.20186	6e-05	0.000206941	0.863656
4400	Lrrc75a	2089	2.52105	1.59472	2.36217	1.2971	NA	NA	NA	0.00215935	0.00515342	0.863892
4060	Coro2b	5919	35.483	20.0096	37.4385	20.5706	NA	NA	NA	3.19e-05	0.000117386	0.863917
4365	Ier5l	2683	1.96291	1.43517	2.11934	1.16362	NA	NA	NA	0.00149306	0.00369585	0.864195
728	Crtc3	9850	2.45825	1.32649	2.35225	1.29173	5.42e-05	0.000171403	0.889857	0.000117967	0.000381203	0.864535
4394	Lin7a	3311	18.3193	12.6161	21.1216	11.5996	NA	NA	NA	4.45e-05	0.000158162	0.86458
4690	Zfhx2os	4453	16.9926	9.48751	19.022	10.4437	NA	NA	NA	4.05e-05	0.000145034	0.864979
3164	Socs2	9531	1.27026	0.578768	1.00805	0.553146	1.87e-06	7.9e-06	1.13362	0.000458246	0.00129401	0.865357
3532	Vstm2a	4765	36.4413	19.9389	39.2015	21.5162	2.83e-05	9.45e-05	0.869963	3.18e-05	0.000117304	0.865458
4377	Ivd	5505	10.0121	6.11834	10.6853	5.86379	NA	NA	NA	4.77e-05	0.000168409	0.865649
4190	Gm19265	894	2.20063	1.66961	2.705	1.48252	NA	NA	NA	0.0107859	0.0214134	0.865678
4588	Slc22a4	2553	1.93245	1.07611	1.83045	1.00368	NA	NA	NA	0.00246264	0.00579233	0.865922
3581	Zbtb1	12190	7.74432	3.64324	5.97557	3.27628	2.34e-07	1.16e-06	1.08786	4.16e-05	0.000148688	0.866954
2608	Otud7a	3619	43.6402	23.6646	44.96	24.6511	2.19e-05	7.51e-05	0.882902	3.18e-05	0.000117105	0.866964
3655	Zfp24	6271	14.1272	6.9578	12.1212	6.64576	1.19e-06	5.19e-06	1.02172	4.08e-05	0.000145953	0.866967
1336	Gm18649	461	28.8227	12.6697	22.6132	12.3944	4.61e-07	2.17e-06	1.18539	0.000424612	0.00120819	0.867036
2076	Irf2bp2	5080	26.8472	11.5103	21.5954	11.8391	5.87e-09	3.8e-08	1.22181	3.52e-05	0.000128218	0.867126
2633	Paqr9	8367	17.8883	9.8841	17.775	9.74364	3.89e-05	0.000126817	0.855807	3.22e-05	0.000118545	0.867287
2279	Lrrn4	3715	0.415511	0.221272	0.492609	0.269554	0.0170933	0.0306705	0.906484	0.022755	0.0413431	0.867351
4057	Col8a2	4489	0.573114	0.366241	0.407672	0.223077	NA	NA	NA	0.022755	0.0413431	0.867351
833	Dmxl1	21923	4.23157	2.19451	3.83691	2.10252	6.34e-06	2.44e-05	0.947251	3.84e-05	0.0001381	0.867773
451	B4galt7	2896	4.60905	2.0467	4.34445	2.37981	5.63e-07	2.61e-06	1.17074	0.000282837	0.000838511	0.867962
4014	Ccdc9b	4779	4.19902	3.06899	6.08591	3.33415	NA	NA	NA	8.2e-05	0.000273632	0.867996
4266	Gm43539	363	33.6024	19.4869	30.5187	16.7142	NA	NA	NA	0.000355325	0.00102761	0.868203
4206	Gm26560	2619	1.49082	1.05725	2.03388	1.11333	NA	NA	NA	0.00194448	0.00469272	0.868483
1218	Gm14399	2561	3.94737	1.86675	3.08801	1.69057	8.29e-06	3.1e-05	1.07987	0.000708885	0.0019049	0.868586
1608	Gm42372	5067	77.2777	37.8981	64.5718	35.3583	7.1e-07	3.23e-06	1.02791	2.72e-05	0.000102106	0.868839
4105	Eln	8098	0.4373	0.371313	0.67796	0.370977	NA	NA	NA	0.00159425	0.00392315	0.869029
3448	Ttc30b	2737	7.8626	4.3312	7.78477	4.26133	0.00010184	0.000305229	0.860067	0.000114803	0.000371697	0.869133
4367	Igdcc3	3604	0.680255	0.396152	0.807008	0.4413	NA	NA	NA	0.00854156	0.0174921	0.869235
4250	Gm42064	648	5.04452	3.20478	5.90043	3.22707	NA	NA	NA	0.00386939	0.00864977	0.869387
4352	Hecw1	14672	9.76173	5.77225	9.44386	5.16907	NA	NA	NA	3.14e-05	0.000115918	0.869437
4565	Satb2	6788	7.62475	4.27356	6.6774	3.65338	NA	NA	NA	5.42e-05	0.000188586	0.869952
2314	Marveld1	4304	2.0675	0.894644	1.85264	1.01278	1.04e-06	4.59e-06	1.20783	0.000687528	0.00185584	0.870682
574	Cc2d2a	6809	8.17022	4.30803	7.5303	4.11793	1.35e-05	4.83e-05	0.923272	4.7e-05	0.000166192	0.8707
4102	Eif2d	7374	5.80798	3.3883	5.96063	3.25921	NA	NA	NA	5.37e-05	0.000187062	0.870838
2915	Rgl1	6907	54.5177	26.396	51.8128	28.3312	4.54e-07	2.14e-06	1.04639	2.58e-05	9.72e-05	0.870904
4453	Myo9a	13034	37.0177	20.7693	36.2847	19.84	NA	NA	NA	2.51e-05	9.48e-05	0.87094
1632	Gm42906	408	20.7716	10.445	17.7013	9.67319	5.95e-05	0.000186699	0.991267	0.000876037	0.00230277	0.87115
2513	Nin	17095	20.2637	10.3296	17.8814	9.77564	2.71e-06	1.11e-05	0.972099	2.61e-05	9.82e-05	0.87118
4527	Prkcz	6318	24.6525	14.1065	25.4793	13.9292	NA	NA	NA	2.92e-05	0.000108677	0.871186
2131	Kcnc4	3838	10.4098	5.56871	10.5156	5.7478	2.62e-05	8.83e-05	0.902422	5.62e-05	0.000195062	0.871337
4361	Hs3st1	2230	10.5189	5.96586	10.6831	5.83771	NA	NA	NA	9.77e-05	0.00032034	0.871656
4017	Cdk12	11730	7.01847	4.05536	7.16827	3.91698	NA	NA	NA	3.53e-05	0.000128564	0.871829
3685	Zfp37	4086	30.6227	14.1568	25.5132	13.9406	1.09e-07	5.74e-07	1.11306	3.25e-05	0.000119525	0.871902
3889	Zzef1	16450	6.06079	3.06666	6.01339	3.28545	2.78e-06	1.14e-05	0.982794	3.3e-05	0.000121204	0.87204
4485	Parm1	5068	19.4694	13.0613	25.5347	13.9476	NA	NA	NA	3.01e-05	0.000111592	0.872408
2942	Rin3	6835	0.580102	0.21205	0.678926	0.370582	1.13e-06	4.98e-06	1.44991	0.00229833	0.00543791	0.87246
2164	Kdm2a	14446	12.8142	7.071	12.7971	6.98905	3.6e-05	0.000118027	0.857736	2.75e-05	0.00010297	0.872623
4499	Pitpnc1	6612	11.1144	6.98829	13.4928	7.36763	NA	NA	NA	3.38e-05	0.000123391	0.872868
4460	Neto1	8352	28.2305	16.1258	29.5961	16.1581	NA	NA	NA	2.58e-05	9.72e-05	0.873131
4512	Poll	2324	1.38052	1.37762	2.13737	1.16594	NA	NA	NA	0.00192404	0.0046474	0.873408
3772	Zfp72	4157	3.14539	0.978319	2.31121	1.26114	3.78e-12	4.21e-11	1.68409	0.000405283	0.00115969	0.873433
4631	Tet1	15457	3.12325	1.78298	2.89435	1.57963	NA	NA	NA	5e-05	0.000175272	0.873553
3996	C4b	5695	4.08168	2.50319	4.65372	2.53929	NA	NA	NA	8.33e-05	0.000277339	0.873782
4024	Cers4	12264	8.24794	5.31812	10.4641	5.7061	NA	NA	NA	2.87e-05	0.000107076	0.874835
4566	Sbsn	3625	0.75981	0.620623	0.820363	0.446868	NA	NA	NA	0.00679971	0.0143058	0.874846
4212	Gm26807	4363	0.423171	0.23799	0.396975	0.216018	NA	NA	NA	0.0230463	0.0417909	0.875205
4395	Lipg	4715	0.378741	0.252339	0.367339	0.199891	NA	NA	NA	0.0230463	0.0417909	0.875205
4528	Proser3	4717	0.211748	0.174269	0.367183	0.199806	NA	NA	NA	0.0230463	0.0417909	0.875205
3823	Zfp933	4270	14.9847	7.94873	13.8064	7.52526	1.5e-05	5.33e-05	0.914633	3.92e-05	0.000140972	0.875447
376	Arhgef17	10795	30.4494	14.3701	29.8458	16.2665	1.83e-07	9.31e-07	1.08333	2.37e-05	8.97e-05	0.875609
4428	Mier3	6094	9.19338	5.30336	7.59335	4.1371	NA	NA	NA	4.66e-05	0.000165153	0.876016
2556	Nt5c2	11037	24.6454	13.4121	26.4259	14.3968	2.25e-05	7.69e-05	0.877763	2.37e-05	8.97e-05	0.876191
849	Dock5	12169	2.7658	1.16792	2.21282	1.20531	1.36e-08	8.31e-08	1.24357	7.71e-05	0.000258643	0.876303
884	E530011L22Rik	5282	5.48957	2.86683	5.54967	3.02222	1.81e-05	6.32e-05	0.937093	7.03e-05	0.000238184	0.876634
260	Adamts16	6836	0.371919	0.0822761	0.30117	0.163722	3.16e-09	2.15e-08	2.17016	0.0184736	0.0344298	0.877058
4544	Raver2	6342	7.81734	4.74123	9.08446	4.94593	NA	NA	NA	3.85e-05	0.000138542	0.877076
3235	Stk38	11560	2.61565	1.37167	2.93435	1.59748	1.94e-05	6.72e-05	0.931101	6.02e-05	0.000207378	0.87711
2026	Ifit3	1745	15.1422	4.99588	14.2328	7.74715	1.45e-12	1.74e-11	1.59942	8.22e-05	0.00027413	0.877295
4587	Slc22a15	14239	0.518659	0.347903	0.60819	0.330952	NA	NA	NA	0.000461634	0.00130183	0.877359
1627	Gm42848	2022	1.96093	0.994957	1.87478	1.01963	0.000615816	0.00155647	0.977717	0.00359026	0.00808507	0.877442
4271	Gm44089	1930	24.0883	13.764	25.7201	13.9938	NA	NA	NA	4.31e-05	0.000153679	0.878012
4689	Zcchc24	4557	16.8704	10.4008	20.6603	11.2395	NA	NA	NA	2.96e-05	0.000110148	0.87824
837	Dnah2	14968	0.65719	0.261588	0.517437	0.281383	7.48e-08	4.03e-07	1.32832	0.000619752	0.00169113	0.878245
1601	Gm40841	4254	10.4519	5.35468	9.10319	4.95032	6.68e-06	2.55e-05	0.964797	5.15e-05	0.000179752	0.878729
4068	Cspg4	11931	0.702707	0.44784	1.19421	0.649238	NA	NA	NA	0.000178152	0.000553503	0.878915
425	Atxn7l1os2	2019	0.944443	0.460717	1.2625	0.685625	0.00364911	0.00769308	1.03308	0.00913803	0.0185427	0.878951
1801	Gm49384	945	3.58722	1.8542	2.69734	1.46484	0.00129243	0.00302	0.950818	0.00913803	0.0185427	0.878951
4567	Scarf1	2887	0.985491	0.756793	0.882919	0.479486	NA	NA	NA	0.00913803	0.0185427	0.878951
3120	Slf2	7477	28.6722	14.6655	25.9004	14.0823	3.24e-06	1.31e-05	0.967205	2.38e-05	9.01e-05	0.879069
4294	Gm47641	1935	2.31501	1.66574	2.55017	1.38511	NA	NA	NA	0.00179661	0.00436602	0.879637
2602	Osbpl11	5091	10.8679	5.69383	9.87889	5.36871	1.11e-05	4.06e-05	0.932524	4.08e-05	0.000146139	0.879681
3066	She	7222	0.854957	0.440314	0.990968	0.538321	0.000246444	0.000679951	0.956625	0.000781359	0.00207834	0.879715
2843	Ptpn21	7897	2.05052	1.0108	1.75046	0.951049	8.08e-06	3.03e-05	1.0202	0.000199295	0.000612046	0.879799
4020	Cep295	16238	4.31509	2.50054	4.33296	2.35433	NA	NA	NA	3.25e-05	0.000119604	0.879969
3960	Arhgef12	13620	60.1765	33.7238	60.0296	32.6099	NA	NA	NA	1.99e-05	7.68e-05	0.88036
4596	Slc8a3	5332	9.00294	5.68395	8.65401	4.70072	NA	NA	NA	4.23e-05	0.000151225	0.880385
4255	Gm42944	3980	1.00383	0.581572	0.804666	0.43661	NA	NA	NA	0.00594661	0.0126748	0.880577
3667	Zfp281	4937	20.2067	10.332	16.1047	8.74572	3.91e-06	1.56e-05	0.967675	3.02e-05	0.000112014	0.88077
4564	Sarm1	5629	5.74264	3.79305	6.45575	3.50565	NA	NA	NA	5.07e-05	0.000177345	0.880773
2068	Ip6k1	6487	29.8799	15.293	29.9993	16.2905	3.37e-06	1.36e-05	0.96628	2.29e-05	8.7e-05	0.880876
4459	Nectin3	12747	1.93518	1.322	2.35346	1.27774	NA	NA	NA	6.2e-05	0.000213346	0.881036
790	Dclre1a	6384	1.19476	0.623487	1.00331	0.544395	0.00017655	0.000501715	0.937738	0.0010245	0.00265064	0.88131
787	Dcaf5	5942	78.5153	37.7309	69.2139	37.5718	3.39e-07	1.65e-06	1.05722	2.04e-05	7.86e-05	0.881402
3931	Abcc8	8090	1.91929	1.26211	2.5893	1.40528	NA	NA	NA	9.56e-05	0.000314216	0.881477
1967	Hcn1	18120	11.6291	6.4491	11.748	6.37654	4.1e-05	0.000133003	0.850557	2.22e-05	8.46e-05	0.881543
3136	Smc5	6788	11.4728	6.02951	11.0006	5.97037	1.03e-05	3.79e-05	0.928053	3.06e-05	0.000113151	0.881629
3834	Zfp955a	3544	7.34474	2.7956	5.56028	3.01674	4.61e-10	3.65e-09	1.39327	0.000106333	0.000346952	0.881928
2875	Rap2a	4191	28.5555	13.5337	26.1918	14.2098	2.75e-07	1.35e-06	1.07717	2.58e-05	9.72e-05	0.882184
3519	Vcl	8191	5.02543	2.46404	5.48977	2.97727	1.76e-06	7.46e-06	1.02811	4.11e-05	0.000147148	0.882651
3945	Ago1	8120	17.4856	10.6616	18.686	10.1343	NA	NA	NA	2.33e-05	8.83e-05	0.882672
3861	Zkscan16	2794	34.0587	17.9005	28.457	15.4326	9.57e-06	3.53e-05	0.927983	2.9e-05	0.000108202	0.88274
4376	Itpr3	9019	0.489966	0.35738	0.554378	0.300438	NA	NA	NA	0.00171356	0.0041836	0.882861
1413	Gm26673	3377	17.0292	7.89832	15.4736	8.39013	1.93e-07	9.75e-07	1.1083	3.64e-05	0.000132007	0.882949
2089	Itga9	7691	0.558826	0.309394	0.671347	0.363803	0.00238216	0.00523595	0.852101	0.00167182	0.00409121	0.88299
4607	Spef1	2747	5.48709	3.93744	6.44783	3.49529	NA	NA	NA	0.00012213	0.000393066	0.883133
3393	Tnrc6b	23677	16.736	7.92219	14.5116	7.8679	2e-07	1.01e-06	1.07897	2e-05	7.73e-05	0.883139
134	5830417I10Rik	6190	12.723	4.52216	7.61813	4.13004	2.73e-12	3.11e-11	1.49224	3.98e-05	0.000142758	0.883183
501	Bod1	1644	56.4655	27.0798	54.2866	29.4169	4.65e-07	2.19e-06	1.0601	2.69e-05	0.000101039	0.883901
3112	Slc35e2	6574	9.52121	4.36002	8.37612	4.53842	1.14e-07	5.98e-07	1.12672	3.45e-05	0.000125685	0.884007
3991	C030017D09Rik	923	1.73798	1.17185	1.9473	1.05302	NA	NA	NA	0.0207881	0.0382128	0.884312
4165	Gm14798	1189	6.4149	3.91164	6.67878	3.61656	NA	NA	NA	0.000565952	0.00156212	0.884371
3358	Tmem178b	11539	17.5271	9.22733	18.2272	9.87286	8.35e-06	3.12e-05	0.925581	2.09e-05	8.02e-05	0.884532
572	Cbx2	4257	0.881636	0.355711	0.537362	0.290583	1.27e-05	4.56e-05	1.30769	0.0152333	0.0290726	0.884875
2916	Rgl3	3924	0.41652	0.226025	0.624604	0.33776	0.0186462	0.0331732	0.879562	0.00908728	0.0184635	0.885012
3731	Zfp595	5440	0.606456	0.298239	0.480578	0.259877	0.000697981	0.00174391	1.02251	0.00843061	0.017288	0.885133
2743	Plekhf2	3039	5.25865	2.29207	4.01098	2.17091	2.14e-07	1.07e-06	1.19767	0.000222561	0.000676192	0.885267
4127	Fnbp4	6583	12.2807	8.04433	14.4557	7.82512	NA	NA	NA	2.55e-05	9.59e-05	0.885409
4671	Tyk2	6865	1.59162	0.932725	1.9898	1.07686	NA	NA	NA	0.000179687	0.000557857	0.885447
406	Atg2a	7693	4.05241	2.10052	3.93358	2.12865	1.28e-05	4.61e-05	0.947894	5.58e-05	0.000193618	0.885749
4002	Cars2	7237	0.618977	0.493206	0.564448	0.30523	NA	NA	NA	0.00306187	0.00701726	0.885784
353	Apold1	3567	1.30674	0.69136	1.191	0.644045	0.000859083	0.00209434	0.917594	0.00259161	0.00605239	0.885828
4308	Gm49759	3887	9.056	5.44842	10.6605	5.76627	NA	NA	NA	4.19e-05	0.000149669	0.88645
4084	Dlk2	2113	3.4235	2.08849	4.71708	2.5508	NA	NA	NA	0.000310698	0.000910642	0.886468
4396	Lpin1	9930	5.0049	2.91916	5.25897	2.84442	NA	NA	NA	3.39e-05	0.000123765	0.886552
4118	Fam210b	3617	8.0333	5.26304	8.26695	4.47042	NA	NA	NA	5.8e-05	0.000200548	0.886785
379	Arid1b	12600	35.7128	17.0483	34.7127	18.7702	2.68e-07	1.33e-06	1.0668	1.8e-05	6.99e-05	0.887005
2050	Ina	3240	156.007	84.9535	163.487	88.3853	2.18e-05	7.46e-05	0.876854	1.76e-05	6.86e-05	0.887291
970	Fam53b	6911	4.11679	2.02519	4.43069	2.39508	3.07e-06	1.25e-05	1.0233	5.53e-05	0.000191929	0.887302
380	Arid3a	5562	3.1399	1.62573	2.65571	1.43504	2.61e-05	8.81e-05	0.949392	0.000157648	0.000496701	0.887687
479	BC049715	6462	5.63001	2.735	5.02681	2.71647	1.48e-06	6.37e-06	1.04146	5.09e-05	0.000177879	0.887765
2231	Limd1	6018	2.04195	0.837541	1.44988	0.783056	7.51e-08	4.05e-07	1.28518	0.000392997	0.00112877	0.888201
3865	Zkscan4	2400	4.98147	2.13619	3.56749	1.9267	3.01e-07	1.48e-06	1.22102	0.000487597	0.00136654	0.888225
4618	Stard13	8594	5.62094	3.22697	5.18291	2.79996	NA	NA	NA	3.8e-05	0.00013683	0.888249
3885	Zswim4	4625	7.12014	3.47052	6.89622	3.72537	1.89e-06	7.99e-06	1.03661	5.25e-05	0.000183075	0.888274
2580	Oaf	2629	2.27953	1.045	2.94599	1.59083	2.23e-05	7.62e-05	1.12434	0.000536538	0.00148976	0.88836
4044	Cmklr1	3408	1.88282	1.05369	2.27259	1.2272	NA	NA	NA	0.000536538	0.00148976	0.88836
4416	Mapk11	2887	5.46213	3.32689	6.10119	3.29519	NA	NA	NA	0.000110319	0.000358632	0.888459
2718	Pip5k1c	5730	185.105	85.8761	167.303	90.3421	8.76e-08	4.65e-07	1.10801	1.64e-05	6.44e-05	0.888989
2027	Ifit3b	2000	6.37123	2.6824	6.43782	3.47542	1.31e-07	6.81e-07	1.24756	0.000202537	0.000621093	0.889017
3467	Tvp23a	3971	14.2532	7.07094	13.5869	7.33536	1.94e-06	8.2e-06	1.01123	3.15e-05	0.000116188	0.889188
4691	Zfhx3	20976	1.33616	0.74459	1.38656	0.748392	NA	NA	NA	5.4e-05	0.000187813	0.889484
4425	Mettl25	2688	1.7228	1.07035	1.544	0.83274	NA	NA	NA	0.00289399	0.00668316	0.889587
1617	Gm42585	4020	0.96373	0.398206	0.910468	0.490878	1.7e-05	5.98e-05	1.27345	0.00326513	0.00742872	0.889941
2470	Myom1	10459	0.40225	0.153054	0.349946	0.188673	2.05e-06	8.6e-06	1.3923	0.00326513	0.00742872	0.889941
3947	Aida	6175	8.42578	5.40194	8.14998	4.39763	NA	NA	NA	3.41e-05	0.000124399	0.889975
4322	Gm9747	2822	6.82137	3.8098	6.75125	3.64245	NA	NA	NA	9.9e-05	0.000324667	0.889997
3299	Tecpr2	9553	18.0437	9.85942	18.4178	9.93677	2.72e-05	9.13e-05	0.871898	1.92e-05	7.43e-05	0.890225
3514	Utrn	17108	7.16518	3.64416	7.61779	4.1094	3.07e-06	1.25e-05	0.975382	2.06e-05	7.93e-05	0.890408
4585	Slc16a13	2601	1.18695	0.67367	1.1559	0.622798	NA	NA	NA	0.00582756	0.0124401	0.890593
1111	Ghsr	4433	0.894427	0.380627	0.641349	0.345486	2.24e-05	7.67e-05	1.23104	0.00726815	0.0151866	0.890802
1567	Gm37847	1497	1.88032	0.736972	1.8992	1.02307	3.89e-05	0.00012662	1.3488	0.00726815	0.0151866	0.890802
3783	Zfp763	3557	12.7297	6.08769	9.76612	5.26621	7.34e-07	3.32e-06	1.06412	4.45e-05	0.000158402	0.890884
4144	Gm10848	1811	1.38717	0.776421	1.47968	0.796898	NA	NA	NA	0.00778953	0.0161452	0.891038
1429	Gm26850	3211	0.933182	0.384005	0.783652	0.421932	6.21e-05	0.000194406	1.27886	0.00837117	0.0171851	0.891303
1693	Gm44729	2052	18.1278	8.21226	15.0975	8.13824	1.44e-07	7.41e-07	1.14221	5.06e-05	0.000177263	0.891362
4391	Letm2	7238	0.907429	0.546934	0.785604	0.423194	NA	NA	NA	0.00105761	0.00272704	0.891641
4471	Nrbp2	3894	12.2032	7.79962	14.0066	7.54848	NA	NA	NA	2.97e-05	0.000110292	0.891763
3939	Acvr1b	4418	29.8081	16.873	32.6349	17.5863	NA	NA	NA	1.94e-05	7.51e-05	0.891933
4456	Nat1	1442	1.2174	0.765081	1.51839	0.816995	NA	NA	NA	0.0153292	0.0292281	0.891954
3674	Zfp300	5338	0.844849	0.441723	0.88157	0.474509	0.000805916	0.00197968	0.93463	0.00180354	0.00438097	0.892621
914	Ep300	14273	15.3064	7.13549	13.5246	7.28424	1.26e-07	6.56e-07	1.10103	1.78e-05	6.94e-05	0.892711
3599	Zbtb49	8305	1.4104	0.544389	1.19227	0.641895	1.24e-08	7.6e-08	1.37278	0.000280906	0.00083325	0.892823
4468	Nktr	21283	7.15472	4.45392	9.13295	4.91824	NA	NA	NA	1.77e-05	6.91e-05	0.892915
4696	Zfp566	1728	3.0127	1.97795	3.99036	2.14759	NA	NA	NA	0.000657895	0.00178563	0.893103
3346	Tmem11	1745	30.7702	14.6281	26.93	14.4985	4.83e-07	2.26e-06	1.07269	3.32e-05	0.000121642	0.89321
3474	Tyw3	4499	5.50312	2.19256	4.29284	2.31091	3.05e-09	2.09e-08	1.32736	9.09e-05	0.000300108	0.89322
1182	Gm12473	579	2.45692	1.30765	2.93493	1.57691	0.0209656	0.0368231	0.90707	0.0209656	0.0384951	0.893399
2488	Nckap5	12100	2.77407	1.2747	2.50091	1.34606	2.59e-07	1.29e-06	1.12169	4.78e-05	0.000168729	0.893553
3141	Smim10l2a	2393	25.5494	12.7552	22.4781	12.0986	2.27e-06	9.47e-06	1.00213	2.89e-05	0.00010773	0.89359
4124	Fer1l5	6356	3.97149	2.54578	4.55536	2.4513	NA	NA	NA	5.18e-05	0.00018079	0.893852
3849	Zfx	7755	6.46714	3.09073	5.75206	3.09529	6.11e-07	2.81e-06	1.06508	3.39e-05	0.000123727	0.8939
759	Cyp4x1	4187	1.91564	0.733648	1.45172	0.780809	6.46e-08	3.52e-07	1.38375	0.000988688	0.00256511	0.893932
3608	Zc3h12b	8032	9.00628	4.557	7.82399	4.20962	3.2e-06	1.3e-05	0.982786	2.59e-05	9.75e-05	0.894138
3637	Zfp141	4868	3.55645	1.59976	3.43039	1.84533	4.41e-07	2.09e-06	1.15226	0.000107184	0.000349388	0.894205
4380	Jpx	8756	0.947145	0.679406	1.15699	0.622287	NA	NA	NA	0.000276147	0.000820723	0.894248
4077	D630044L22Rik	2964	1.34793	1.18963	1.94047	1.04336	NA	NA	NA	0.00101544	0.00262883	0.89433
3965	Arsk	5894	0.564877	0.458778	0.604351	0.324809	NA	NA	NA	0.00369538	0.00830063	0.894447
2070	Ipmk	7093	14.9864	7.35614	12.7299	6.84724	9.8e-07	4.35e-06	1.02658	2.15e-05	8.24e-05	0.894569
4247	Gm38642	2884	2.38233	1.49266	2.52687	1.35825	NA	NA	NA	0.000629602	0.0017155	0.894937
4654	Top3b	8400	2.13311	1.6456	2.47818	1.33238	NA	NA	NA	7.67e-05	0.000257476	0.895041
4694	Zfp280c	5236	3.57818	2.34667	3.97569	2.13751	NA	NA	NA	7.67e-05	0.000257476	0.895041
1972	Hecw2	12947	4.00928	2.21051	3.77098	2.02691	5.21e-05	0.000165677	0.85889	3.04e-05	0.000112523	0.895563
227	Abr	10974	108.183	58.9576	108.44	58.2854	2.15e-05	7.38e-05	0.87572	1.41e-05	5.6e-05	0.895682
4348	Hapln4	3924	11.0378	6.69807	13.4082	7.20555	NA	NA	NA	2.8e-05	0.000104786	0.895841
4407	Mad2l1	8390	0.375183	0.4048	0.568674	0.305409	NA	NA	NA	0.00171733	0.0041922	0.895851
4500	Platr25	6180	1.50846	0.864592	1.62339	0.872143	NA	NA	NA	0.00026851	0.000800706	0.895894
2953	Rnf139	5110	3.60126	1.52823	3.26154	1.75218	6.07e-08	3.32e-07	1.2363	0.000103371	0.000338011	0.896115
4669	Tubgcp3	8568	3.10161	2.16121	3.52042	1.89064	NA	NA	NA	4.7e-05	0.000166347	0.896718
4516	Polr3e	5024	8.6512	5.10236	8.01372	4.303	NA	NA	NA	3.45e-05	0.000125818	0.897009
4709	Zw10	3827	4.28659	2.52669	4.37204	2.34729	NA	NA	NA	0.000102097	0.000334108	0.897025
3972	Atp11b	9176	5.40296	3.24862	5.99026	3.21617	NA	NA	NA	2.65e-05	9.94e-05	0.897186
4071	Cyren	4269	0.673549	0.425653	0.964533	0.51744	NA	NA	NA	0.0026865	0.00625221	0.897269
4557	Rsbn1	6861	7.25247	4.31006	6.72543	3.61022	NA	NA	NA	3.08e-05	0.000113977	0.897436
273	Adgrv1	24878	0.147211	0.0695628	0.158943	0.0852397	0.000241173	0.000666503	1.08012	0.0027878	0.0064584	0.897696
207	A930004J17Rik	4610	0.439891	0.244009	0.52457	0.28111	0.0138671	0.0254564	0.848418	0.00829779	0.0170637	0.898004
1989	Hmcn1	21191	0.139974	0.0612495	0.114118	0.0611542	0.00014544	0.000421738	1.19042	0.00829779	0.0170637	0.898004
4657	Trit1	2087	7.35287	4.49852	8.54955	4.58655	NA	NA	NA	9.38e-05	0.00030871	0.898169
4081	Dele1	7381	3.44457	2.13363	3.71909	1.99517	NA	NA	NA	5.03e-05	0.000176329	0.898264
4339	Grk5	7055	5.43993	3.28087	5.401	2.89726	NA	NA	NA	3.56e-05	0.000129416	0.898412
191	A430035B10Rik	5056	0.915916	0.376511	0.717445	0.384469	6.15e-06	2.37e-05	1.28112	0.0030117	0.00691594	0.898668
2431	Mpzl3	6987	0.498171	0.222918	0.519165	0.278213	0.000139393	0.000405816	1.15852	0.0030117	0.00691594	0.898668
637	Cerkl	5284	7.65844	3.9097	6.5371	3.50601	6.42e-06	2.47e-05	0.969885	3.76e-05	0.000135838	0.898682
3730	Zfp592	7412	8.55908	3.97215	6.9794	3.74318	1.83e-07	9.28e-07	1.10745	2.77e-05	0.000103791	0.898747
4687	Zbtb41	8400	11.6024	6.46394	11.0993	5.95014	NA	NA	NA	1.92e-05	7.43e-05	0.89942
2163	Kctd6	3257	24.2732	11.9286	22.4551	12.0361	1.16e-06	5.1e-06	1.02487	2.14e-05	8.18e-05	0.899612
3571	Yap1	9257	3.35139	1.57738	3.03953	1.62901	6.57e-07	3.01e-06	1.08707	4.67e-05	0.000165491	0.899676
2660	Pced1b	2197	3.00329	1.61479	3.70375	1.98407	0.000450065	0.00116726	0.894606	0.000413241	0.00117982	0.899932
4030	Chkb	3061	2.472	1.95758	3.44836	1.84741	NA	NA	NA	0.000237263	0.000715672	0.899948
3628	Zfp113	6754	2.84119	1.51497	2.43377	1.30387	5.28e-05	0.000167579	0.907001	9.97e-05	0.000326836	0.900097
4327	Gng2	4390	56.8457	38.879	64.2569	34.4308	NA	NA	NA	1.43e-05	5.67e-05	0.900135
4358	Hmgcll1	5449	2.03855	1.30215	2.06907	1.10806	NA	NA	NA	0.000199342	0.00061208	0.900521
1703	Gm45091	504	3.24291	1.67393	3.82555	2.04533	0.0104472	0.0197659	0.951449	0.0170282	0.0320136	0.900823
4061	Cox18	2710	0.379735	0.439032	0.711468	0.380385	NA	NA	NA	0.0170282	0.0320136	0.900823
689	Cmtr2	4115	1.52255	0.504666	1.01651	0.543962	4.65e-09	3.07e-08	1.59163	0.00254156	0.00595873	0.900892
307	Aloxe3	6397	1.29642	0.62222	1.16985	0.626163	2.07e-05	7.13e-05	1.05844	0.000522979	0.00145815	0.901071
1206	Gm13883	1818	3.03004	1.66585	3.45128	1.84687	0.00103366	0.00247144	0.862402	0.000796352	0.00211419	0.901278
2804	Prdm15	11349	3.30168	1.42195	2.97163	1.59084	2.32e-08	1.36e-07	1.21517	3.76e-05	0.00013577	0.901318
4449	Mul1	4000	14.2331	8.21486	13.5211	7.238	NA	NA	NA	2.45e-05	9.27e-05	0.901456
514	Btg1	5276	7.66431	4.09193	6.9682	3.72904	2.5e-05	8.45e-05	0.905276	3.54e-05	0.000128593	0.901851
3948	Akap8l	5073	24.4023	15.2189	29.117	15.5827	NA	NA	NA	1.56e-05	6.16e-05	0.901883
266	Adck1	5549	5.12725	2.79126	4.27558	2.28764	5.75e-05	0.000180914	0.877133	5.8e-05	0.000200548	0.902055
921	Ercc6l2	15199	1.77831	0.881005	1.56097	0.835194	4.05e-06	1.61e-05	1.01312	5.8e-05	0.000200548	0.902055
3564	Xkr8	4312	0.954622	0.386291	0.894285	0.478128	8.74e-06	3.26e-05	1.30362	0.0027312	0.00633793	0.902079
4398	Lrrc26	1190	1.52607	0.854385	1.48293	0.792005	NA	NA	NA	0.0189088	0.0351354	0.902112
4605	Sp100	7556	0.124177	0.163187	0.233547	0.124733	NA	NA	NA	0.0189088	0.0351354	0.902112
2357	Mgat3	4665	58.1142	30.5263	56.406	30.1787	7.44e-06	2.82e-05	0.928821	1.38e-05	5.49e-05	0.902296
464	Banp	6632	19.0037	7.80876	15.226	8.14479	1.08e-09	8.01e-09	1.28306	1.74e-05	6.79e-05	0.902543
424	Atxn7	7978	10.6113	5.01897	9.56048	5.11306	2.99e-07	1.47e-06	1.08008	1.96e-05	7.56e-05	0.902833
4693	Zfp160	7194	2.04474	1.14867	1.85337	0.990763	NA	NA	NA	0.00013856	0.000441958	0.903176
1877	Gm7694	3827	2.08793	0.927018	1.69929	0.908131	3.38e-06	1.36e-05	1.1707	0.000761344	0.00203025	0.903212
4170	Gm15738	1841	9.37114	5.49914	10.686	5.71136	NA	NA	NA	7.11e-05	0.000240527	0.90357
2548	Nrip1	11457	20.157	9.99764	18.2179	9.73787	1.13e-06	4.98e-06	1.0116	1.39e-05	5.54e-05	0.903657
3917	5730522E02Rik	5949	0.22895	0.134543	0.269169	0.143575	NA	NA	NA	0.0259642	0.0463883	0.903665
4470	Nox1	3307	0.329488	0.248572	0.484211	0.258279	NA	NA	NA	0.0259642	0.0463883	0.903665
3014	Scaf8	5891	22.4987	10.2378	18.5114	9.89422	5.95e-08	3.26e-07	1.1359	1.65e-05	6.47e-05	0.903714
2114	Kansl1	6874	29.3381	15.1023	27.9776	14.9534	4.05e-06	1.61e-05	0.957983	1.41e-05	5.61e-05	0.903768
4653	Tns2	5452	2.85906	1.65456	3.84216	2.05283	NA	NA	NA	6.52e-05	0.000222484	0.904071
1440	Gm27175	606	4.09555	1.64206	4.09839	2.18708	0.000118334	0.000349912	1.31582	0.00764462	0.0158679	0.904091
2421	Mob3b	6200	1.44989	0.778065	1.1385	0.608055	0.000229252	0.000635969	0.897548	0.000559917	0.0015475	0.904176
1186	Gm12898	642	48.088	23.2497	41.7399	22.296	1.56e-06	6.68e-06	1.04831	4.68e-05	0.000165717	0.904464
711	Cox15	4909	6.52325	2.89518	5.89812	3.14986	8.76e-08	4.65e-07	1.17176	4.17e-05	0.000149098	0.904799
2888	Rassf3	3826	11.3284	5.59748	10.1044	5.39632	2.22e-06	9.26e-06	1.01699	3.14e-05	0.000116086	0.904816
622	Cdr2	5684	8.22708	4.28916	6.12306	3.26964	1.07e-05	3.91e-05	0.939596	3.36e-05	0.000122812	0.90498
1528	Gm36736	646	4.35734	1.33946	3.59169	1.91488	4.2e-07	2e-06	1.69816	0.012814	0.0249726	0.905304
4314	Gm6206	2199	1.0323	0.905035	1.05513	0.562534	NA	NA	NA	0.012814	0.0249726	0.905304
2339	Mesd	5558	20.6446	10.3569	21.7784	11.6263	1.99e-06	8.39e-06	0.995136	1.54e-05	6.06e-05	0.905459
2962	Rnf219	4435	15.0756	6.11655	12.5559	6.70073	1.02e-09	7.58e-09	1.30132	2.2e-05	8.39e-05	0.90589
4098	E2f3	5429	17.634	10.0969	18.2689	9.74884	NA	NA	NA	1.63e-05	6.4e-05	0.906035
4149	Gm11632	674	7.90359	5.61669	11.3941	6.07407	NA	NA	NA	0.000411244	0.00117474	0.906917
2099	Jade1	8492	12.2822	6.3506	11.1407	5.94117	5.52e-06	2.14e-05	0.951565	1.63e-05	6.4e-05	0.906965
3964	Armc9	13006	2.13867	1.32062	2.51012	1.33835	NA	NA	NA	3.38e-05	0.000123592	0.907155
4122	Farsa	4538	9.11082	6.01109	11.8461	6.315	NA	NA	NA	2.18e-05	8.33e-05	0.907463
3915	5530601H04Rik	9005	1.18985	0.665424	1.17217	0.624704	NA	NA	NA	0.000210357	0.000642841	0.907476
3761	Zfp689	3621	2.28195	1.2008	2.22916	1.18754	0.000165034	0.000471868	0.925776	0.000367901	0.00106032	0.907914
190	A430033K04Rik	4097	8.22983	4.37715	7.04316	3.75258	2.61e-05	8.79e-05	0.910752	4e-05	0.000143473	0.908172
3048	Setmar	1765	1.64626	0.735375	1.12943	0.600735	0.000283525	0.000770598	1.1607	0.0154611	0.0294476	0.908331
3419	Trim16	4568	0.443936	0.156275	0.436392	0.232114	4.84e-05	0.000154792	1.50214	0.0154611	0.0294476	0.908331
4126	Flvcr2	3504	0.345515	0.327201	0.568903	0.302596	NA	NA	NA	0.0154611	0.0294476	0.908331
3983	Bak1	2407	2.30116	1.9053	3.28558	1.74979	NA	NA	NA	0.000400337	0.0011473	0.90835
653	Chd9	23148	10.0799	4.78755	8.99288	4.79045	2.45e-07	1.22e-06	1.0741	1.25e-05	5.05e-05	0.908598
4310	Gm49876	568	4.95571	3.23723	6.04107	3.21491	NA	NA	NA	0.00419917	0.00929772	0.908598
3171	Sos1	10594	12.8908	7.09369	12.5177	6.66675	3.51e-05	0.000115334	0.861708	1.39e-05	5.53e-05	0.908878
469	BC003965	3109	11.0009	4.30002	8.29333	4.41459	7.11e-10	5.46e-09	1.355	4.52e-05	0.000160742	0.909483
449	B4galnt4	3852	25.5684	13.0232	27.5636	14.6728	3.47e-06	1.39e-05	0.973233	1.47e-05	5.83e-05	0.909573
4005	Ccdc114	6086	0.601762	0.401651	0.536959	0.285526	NA	NA	NA	0.00441642	0.00970953	0.909688
4016	Cdca7l	3258	0.473795	0.312068	0.782378	0.415845	NA	NA	NA	0.00705392	0.014785	0.909891
4638	Tmem216	3281	2.22322	1.44391	2.81873	1.49912	NA	NA	NA	0.000259738	0.000777003	0.910401
5	1500002F19Rik	1239	5.74074	2.91573	5.27511	2.80502	0.000122934	0.000361921	0.976759	0.000689217	0.0018595	0.910439
2643	Pcdh15	23773	0.853026	0.326673	0.747804	0.397691	1.25e-09	9.12e-09	1.38438	7.43e-05	0.000250217	0.910735
4589	Slc25a23	5294	62.5753	38.5246	73.3031	38.9884	NA	NA	NA	1.09e-05	4.44e-05	0.910818
4676	Unc45a	9263	5.84235	3.26715	5.72232	3.04288	NA	NA	NA	2.04e-05	7.87e-05	0.911068
2765	Pnrc1	2095	32.2609	16.9444	30.0743	15.9846	1.08e-05	3.95e-05	0.928913	1.8e-05	7e-05	0.911773
1930	Gpr39	3015	107.295	47.9067	91.9356	48.8534	2.27e-08	1.34e-07	1.16327	1.1e-05	4.5e-05	0.912148
3740	Zfp617	3024	12.6113	6.48826	11.347	6.02884	8.74e-06	3.26e-05	0.958703	3.03e-05	0.000112411	0.912213
556	Camkk1	3728	69.4244	33.4813	67.778	36.01	4.16e-07	1.98e-06	1.05207	1.11e-05	4.53e-05	0.912399
4547	Rfc2	6303	2.57869	1.48265	2.52496	1.34109	NA	NA	NA	8.9e-05	0.000294095	0.912539
4645	Tmem67	7744	0.746517	0.530751	0.85243	0.452592	NA	NA	NA	0.000665436	0.00180323	0.912625
3470	Txndc11	8835	1.90818	0.832482	1.9086	1.01343	1.8e-07	9.15e-07	1.19636	7.71e-05	0.000258666	0.912985
902	Elmsan1	7611	17.1836	9.50729	14.8218	7.87108	4.16e-05	0.000134891	0.853897	1.34e-05	5.36e-05	0.913047
2911	Rffl	5922	2.25905	1.00089	2.01418	1.06929	5.29e-07	2.47e-06	1.17401	0.000154957	0.000489878	0.913124
4701	Zfp92	6744	0.363529	0.211704	0.329507	0.17469	NA	NA	NA	0.0128291	0.0249876	0.91329
4180	Gm16794	4100	1.07042	0.775597	1.12385	0.596237	NA	NA	NA	0.00144142	0.00358282	0.913418
100	4930534D22Rik	2715	0.969886	0.430256	1.02311	0.542407	0.00030684	0.000826336	1.17046	0.00611985	0.0130077	0.913734
4492	Pick1	6573	4.47123	2.9916	5.76723	3.06043	NA	NA	NA	2.67e-05	0.000100171	0.914015
4241	Gm37459	3365	36.6534	21.3044	37.0689	19.6672	NA	NA	NA	1.26e-05	5.07e-05	0.914378
2715	Pik3r5	5550	1.01436	0.428748	1.00099	0.530679	3.86e-06	1.54e-05	1.24126	0.000960285	0.00249877	0.914623
634	Cep97	9163	5.51633	2.64885	4.47232	2.37216	7.13e-07	3.24e-06	1.05824	2.43e-05	9.18e-05	0.914702
3956	Ap1g2	4170	1.23391	1.17759	1.46547	0.776929	NA	NA	NA	0.00075148	0.00200777	0.914703
4695	Zfp518b	6882	4.93897	3.16532	5.00494	2.6534	NA	NA	NA	2.86e-05	0.000106992	0.915369
44	2600014E21Rik	7972	0.630249	0.227937	0.397628	0.210587	1.88e-07	9.51e-07	1.46569	0.00434427	0.00958232	0.915438
4643	Tmem267	5419	0.597635	0.59879	0.584959	0.309799	NA	NA	NA	0.00434427	0.00958232	0.915438
3602	Zbtb7c	4732	0.940252	0.33829	0.787287	0.417018	4.63e-07	2.18e-06	1.47297	0.00246051	0.00578896	0.915449
3968	Atcayos	4375	14.5213	8.32163	16.5002	8.74492	NA	NA	NA	1.53e-05	6.04e-05	0.915902
3469	Txlna	5348	43.8613	22.8862	44.7293	23.7031	6.13e-06	2.36e-05	0.938452	1.03e-05	4.24e-05	0.916123
4555	Rrnad1	6342	4.01844	2.43883	4.68908	2.48458	NA	NA	NA	3.2e-05	0.000117875	0.916139
2731	Plagl2	5735	1.73106	0.663868	0.814846	0.431391	2.36e-08	1.39e-07	1.38195	0.00137325	0.00343323	0.916471
3746	Zfp628	3523	4.95718	2.49296	3.91447	2.07331	1.19e-05	4.3e-05	0.9914	0.000106075	0.000346245	0.916521
3906	4732463B04Rik	2932	0.867135	0.619752	1.21489	0.642896	NA	NA	NA	0.00294667	0.00678637	0.916769
1861	Gm6277	4421	4.12143	1.60982	4.05073	2.14516	3.66e-09	2.46e-08	1.35585	6.38e-05	0.000218611	0.916816
4522	Ppp1r3b	6216	0.447969	0.327129	0.483671	0.255863	NA	NA	NA	0.00457401	0.0100245	0.917001
4523	Prc1	8225	0.261273	0.273527	0.365531	0.193367	NA	NA	NA	0.00457401	0.0100245	0.917001
2461	Mycn	3295	4.84091	2.33721	4.08615	2.16314	4.51e-06	1.78e-05	1.05019	0.000109405	0.000355798	0.917247
3070	Shld2	5727	3.57794	1.73753	3.26394	1.72797	3.42e-06	1.37e-05	1.04185	5.85e-05	0.000202033	0.917267
569	Cbfa2t2	8650	11.9319	6.43717	10.6576	5.64198	2.08e-05	7.17e-05	0.890288	1.31e-05	5.28e-05	0.917557
4532	Psme2b	837	1.51878	0.852886	2.26452	1.19641	NA	NA	NA	0.0154866	0.0294856	0.917872
4013	Ccdc88c	11386	22.0956	12.319	24.2239	12.8199	NA	NA	NA	9.7e-06	3.99e-05	0.918027
4501	Platr31	1466	1.81685	1.54938	2.31831	1.22552	NA	NA	NA	0.00387108	0.00865239	0.918217
2142	Kcnj14	2717	1.97176	0.668794	1.80416	0.953933	2.96e-08	1.71e-07	1.5582	0.00113876	0.00291701	0.918351
88	4930451G09Rik	3444	1.87192	0.741176	1.69849	0.897948	4.92e-07	2.3e-06	1.33556	0.000733761	0.00196513	0.918698
3636	Zfp14	3475	2.66525	1.32595	2.38865	1.26286	3.35e-05	0.000110432	1.00675	0.000311164	0.000911243	0.918895
2601	Orai3	2141	8.05804	3.40499	7.12809	3.76928	6.52e-08	3.55e-07	1.24242	8.87e-05	0.000293221	0.918899
4569	Scn3b	5461	47.0718	28.9527	60.0686	31.7664	NA	NA	NA	9.25e-06	3.83e-05	0.919095
715	Cpm	5964	3.39008	1.683	3.33697	1.76301	6.58e-06	2.52e-05	1.01006	5.05e-05	0.000176806	0.920246
1320	Gm17334	3145	1.09712	0.412699	0.852052	0.449516	4.49e-06	1.77e-05	1.40838	0.00603317	0.0128397	0.920705
4006	Ccdc142	3173	0.591416	0.368151	0.545857	0.287751	NA	NA	NA	0.017119	0.0321663	0.920818
4413	Map3k9	5902	13.1643	7.41113	12.8403	6.7818	NA	NA	NA	1.34e-05	5.39e-05	0.92087
794	Dcun1d3	7838	8.5457	3.6155	6.12059	3.2316	5.46e-09	3.55e-08	1.24091	1.85e-05	7.17e-05	0.921318
3647	Zfp189	3006	28.4346	13.119	25.6673	13.5506	1.22e-07	6.37e-07	1.11593	1.31e-05	5.28e-05	0.92151
3914	4933439C10Rik	5616	0.964711	0.658676	1.02414	0.540176	NA	NA	NA	0.000710323	0.00190784	0.92204
4357	Hjurp	8331	7.4369	4.19611	7.6844	4.055	NA	NA	NA	1.44e-05	5.71e-05	0.922152
4509	Pml	5571	1.90698	1.06006	1.99443	1.05207	NA	NA	NA	0.000138589	0.000441967	0.922294
496	Bivm	4206	4.7063	2.58189	4.77836	2.52091	0.000108326	0.000322879	0.86598	4.91e-05	0.000172926	0.922319
417	Atp8b2	8561	8.83867	4.29058	8.24903	4.35202	7.85e-07	3.54e-06	1.04259	1.35e-05	5.4e-05	0.922469
2807	Prdm4	4914	6.90465	3.57016	6.28448	3.31448	1.16e-05	4.2e-05	0.951453	2.67e-05	0.000100213	0.922851
47	2610044O15Rik8	3859	13.9845	5.68415	10.2467	5.4036	1.53e-09	1.11e-08	1.29869	2.06e-05	7.93e-05	0.923037
3113	Slc36a4	6540	11.8384	5.66277	10.9231	5.75994	4.66e-07	2.2e-06	1.06384	1.32e-05	5.31e-05	0.923185
4073	Czib	5633	3.06271	2.05455	3.45184	1.81955	NA	NA	NA	5.21e-05	0.000181531	0.923523
4003	Caskin2	5177	3.48449	2.17702	4.31768	2.27566	NA	NA	NA	4.04e-05	0.000144747	0.92375
4405	Lysmd4	5121	9.19067	5.33098	8.54474	4.50331	NA	NA	NA	1.9e-05	7.38e-05	0.923935
604	Cd247	5329	2.73762	1.31523	1.99301	1.05011	4.97e-06	1.94e-05	1.05727	0.000161433	0.000507482	0.923946
3927	A730020E08Rik	3895	1.89607	1.4329	2.48346	1.30817	NA	NA	NA	0.000209423	0.000640219	0.924285
1922	Gpr157	4900	0.382972	0.0618066	0.320124	0.168301	4.03e-09	2.69e-08	2.61888	0.0235088	0.0424964	0.924384
3932	Abitram	5574	2.53584	1.49804	2.63826	1.38968	NA	NA	NA	8.24e-05	0.000274623	0.924499
4125	Fktn	8426	8.92999	5.38625	9.52145	5.01597	NA	NA	NA	1.21e-05	4.89e-05	0.924588
4697	Zfp641	4288	3.76928	2.19955	3.79531	1.99877	NA	NA	NA	6.91e-05	0.000234168	0.924796
4684	Xk	5076	2.71903	1.63222	3.32845	1.75231	NA	NA	NA	6.16e-05	0.000212038	0.925297
1651	Gm43435	1438	1.97852	0.601733	1.63624	0.860231	3.32e-07	1.61e-06	1.71358	0.00902137	0.018367	0.925449
1313	Gm17180	435	14.2638	6.21618	12.9966	6.83844	5.9e-06	2.28e-05	1.19731	0.000686808	0.00185419	0.925506
1977	Hexdc	4723	2.4224	1.02139	2.06192	1.08507	2.04e-07	1.03e-06	1.24536	0.000204848	0.000627263	0.925687
3900	2810049E08Rik	1102	1.95006	1.15817	2.49098	1.3096	NA	NA	NA	0.00559173	0.01199	0.925753
4267	Gm43660	6548	0.443746	0.28081	0.419221	0.2204	NA	NA	NA	0.00559173	0.01199	0.925753
4706	Zic2	2880	4.56109	2.86928	4.33455	2.28054	NA	NA	NA	0.000106564	0.000347572	0.926104
979	Fancm	10440	2.82957	1.43801	2.51981	1.32594	7.88e-06	2.97e-05	0.976362	3.25e-05	0.000119497	0.926115
578	Ccdc141	11717	2.12079	1.11512	2.29818	1.20908	2.57e-05	8.67e-05	0.927234	3.05e-05	0.00011307	0.926399
3929	A930037H05Rik	9082	0.556553	0.314409	0.647685	0.340512	NA	NA	NA	0.000658002	0.00178563	0.92673
3792	Zfp791	2946	3.34932	1.63013	2.66227	1.39965	1.83e-05	6.36e-05	1.03839	0.000305181	0.00089603	0.926944
3260	Syt6	5828	0.945199	0.397161	0.846701	0.444721	4.41e-06	1.74e-05	1.24975	0.00100821	0.00261172	0.927929
1891	Gm9776	3085	1.29506	0.673161	1.34531	0.706483	0.00102046	0.00244162	0.942947	0.00190666	0.0046114	0.927994
3819	Zfp879	2414	1.78042	0.967808	1.39435	0.732047	0.00167182	0.00380112	0.878538	0.00356063	0.00802914	0.928089
1999	Hs1bp3	3004	4.85645	1.95872	3.80751	2.00012	2.37e-08	1.39e-07	1.30953	0.000126586	0.000406628	0.928323
3510	Usp6nl	8059	5.10774	2.70571	4.4524	2.33896	1.94e-05	6.73e-05	0.916579	2.08e-05	8e-05	0.928572
3434	Trpc2	2874	1.71661	0.940862	2.20591	1.15802	0.0012649	0.00296062	0.86675	0.00054715	0.00151471	0.928915
3969	Atg4d	7264	7.84596	4.4968	8.6422	4.53711	NA	NA	NA	1.25e-05	5.03e-05	0.929545
4429	Mir100hg	23898	0.985348	0.663506	1.16917	0.613752	NA	NA	NA	2.69e-05	0.000100825	0.929576
3506	Usp49	8581	3.74944	1.86298	3.60268	1.8912	3.68e-06	1.47e-05	1.00892	2.33e-05	8.84e-05	0.929603
3439	Tsc22d1	8994	66.2249	31.1785	58.9347	30.9329	1.57e-07	8.05e-07	1.08681	6.91e-06	2.94e-05	0.929967
4494	Pigo	4283	0.565345	0.454566	0.74774	0.391969	NA	NA	NA	0.00372519	0.00836086	0.930217
2490	Ncoa5	4383	24.6322	11.5491	22.8449	11.988	1.94e-07	9.82e-07	1.09272	9.68e-06	3.99e-05	0.930228
4495	Pigv	4180	1.28165	0.714176	1.28997	0.676425	NA	NA	NA	0.00090414	0.002367	0.930399
416	Atp7b	6505	0.376885	0.133019	0.43204	0.226385	1.81e-05	6.32e-05	1.49909	0.00518982	0.0112228	0.930584
198	A630089N07Rik	4251	1.72304	0.895621	1.69124	0.886837	0.000175575	0.000499366	0.943424	0.00038272	0.00110095	0.930634
1434	Gm26954	1258	27.9815	13.9802	26.2889	13.7899	3.79e-06	1.51e-05	1.00096	2.25e-05	8.57e-05	0.930695
3826	Zfp939	2480	6.10225	3.02678	6.11419	3.20654	1.03e-05	3.8e-05	1.01125	7.13e-05	0.000241033	0.93081
4385	Kif9	4298	1.16195	0.780132	1.49026	0.781202	NA	NA	NA	0.000528445	0.00147192	0.931007
4189	Gm17690	3469	0.837603	0.473927	0.697108	0.365081	NA	NA	NA	0.00829779	0.0170637	0.93107
3757	Zfp667	4755	15.0858	7.78854	12.6044	6.60905	6.14e-06	2.36e-05	0.953711	1.24e-05	5e-05	0.931327
3215	Srxn1	2820	42.8463	20.8345	38.4851	20.1782	6.76e-07	3.09e-06	1.04015	9.13e-06	3.79e-05	0.931454
903	Eml4	6038	29.2295	13.5641	25.5946	13.4191	1.12e-07	5.88e-07	1.10761	8.13e-06	3.39e-05	0.931524
4325	Gm9996	913	4.01131	2.32198	3.7583	1.96781	NA	NA	NA	0.00333948	0.00758347	0.932007
812	Dgkg	9255	93.9312	40.3125	82.2509	43.1018	4.19e-09	2.78e-08	1.22037	6.4e-06	2.74e-05	0.932276
4210	Gm26759	1251	12.5811	7.15889	10.6058	5.55622	NA	NA	NA	8.34e-05	0.000277596	0.932289
3572	Ybey	5701	3.42437	1.40775	2.99794	1.57053	1.66e-08	1e-07	1.28211	5.46e-05	0.000189869	0.932421
566	Catspere2	5260	2.30168	1.1433	2.18069	1.14227	1.74e-05	6.1e-05	1.0091	0.000118262	0.00038201	0.932438
109	4931406P16Rik	8239	5.22759	2.7385	5.00958	2.62389	1.38e-05	4.94e-05	0.932666	1.64e-05	6.44e-05	0.932858
1442	Gm27232	597	23.2707	7.82676	13.1921	6.90683	5.11e-11	4.79e-10	1.57138	0.000278889	0.000828124	0.932939
4584	Sla2	3099	1.64081	0.935375	1.30759	0.684283	NA	NA	NA	0.00185533	0.00449699	0.932995
658	Chpf	3856	11.3659	5.63808	11.1445	5.83554	2.43e-06	1e-05	1.01133	1.63e-05	6.4e-05	0.933278
1087	Gal3st1	2041	3.06972	1.63223	2.97812	1.5585	0.000436322	0.00113566	0.910627	0.000588668	0.00161869	0.933413
1269	Gm16001	1063	3.98627	1.50592	3.44316	1.80096	1.74e-06	7.38e-06	1.40263	0.00207295	0.00496418	0.933576
3946	AI504432	5569	3.02726	1.72079	3.3448	1.75055	NA	NA	NA	4.63e-05	0.000164099	0.933836
3613	Zcchc2	6774	8.46712	4.63047	8.10952	4.24355	3.92e-05	0.000127645	0.870645	1.23e-05	4.99e-05	0.934252
4393	Lims2	3060	3.27399	2.39652	5.04073	2.63727	NA	NA	NA	6.78e-05	0.000230708	0.934259
4445	Mplkip	4503	0.645269	0.610105	0.725723	0.379359	NA	NA	NA	0.00348689	0.00787874	0.934295
97	4930507D05Rik	1865	1.08735	0.521959	1.20905	0.631693	0.00257934	0.00562585	1.05638	0.0107175	0.0213105	0.934316
2756	Plpbp	12648	8.14351	3.45316	7.25001	3.79336	4.37e-09	2.9e-08	1.23767	9.18e-06	3.8e-05	0.934451
2426	Morc2a	6422	14.1768	6.73356	12.5791	6.58122	3.34e-07	1.62e-06	1.07404	9.73e-06	4e-05	0.934543
1658	Gm43597	4620	6.34824	2.21942	5.4607	2.85602	1.15e-11	1.19e-10	1.51589	2.92e-05	0.000108677	0.934878
2679	Pdgfrb	5478	1.62994	0.884563	2.04619	1.06993	0.00029532	0.000798902	0.881353	0.000112519	0.000364937	0.934964
488	Bcl9	8446	16.7498	8.00134	15.1944	7.94727	3.43e-07	1.66e-06	1.06579	7.97e-06	3.33e-05	0.934965
2217	Ldlrad4	5371	19.1656	9.66626	16.5191	8.63675	2.47e-06	1.02e-05	0.987447	9.11e-06	3.78e-05	0.935521
2340	Metap1d	4537	2.64179	1.31119	2.65785	1.38922	1.88e-05	6.53e-05	1.01025	0.000106679	0.00034781	0.935565
151	9330102E08Rik	3923	12.2442	4.84149	10.3128	5.39052	5.97e-10	4.65e-09	1.33843	1.61e-05	6.34e-05	0.935808
4114	Exoc3l	3693	2.1473	1.21253	2.27419	1.18832	NA	NA	NA	0.000240561	0.000724578	0.935827
3163	Sobp	5529	39.7267	19.9538	37.1477	19.4167	1.76e-06	7.47e-06	0.993421	6.89e-06	2.93e-05	0.935947
4135	Gdpd2	4609	0.295513	0.29569	0.538865	0.281171	NA	NA	NA	0.00582604	0.0124384	0.936417
4041	Cln5	2563	2.63347	1.82309	2.72859	1.42494	NA	NA	NA	0.000356363	0.00102964	0.936519
4047	Cnpy3	2659	45.9073	26.4648	55.121	28.7992	NA	NA	NA	7.39e-06	3.12e-05	0.93654
2377	Mir1901	78	52.7735	9.42946	47.7621	24.9215	9.3e-14	1.35e-12	2.4795	0.0019567	0.00471679	0.937102
4536	R3hdm1	31486	7.1741	4.3806	8.38623	4.37964	NA	NA	NA	6.39e-06	2.73e-05	0.937189
1305	Gm16958	1835	6.54826	3.18295	6.51805	3.40271	9.99e-06	3.68e-05	1.04035	0.000103239	0.000337645	0.93733
3860	Zkscan1	8541	48.8506	20.6774	37.9747	19.8282	2.57e-09	1.78e-08	1.2403	6.16e-06	2.64e-05	0.937468
2075	Iqsec1	15941	22.0325	10.6757	21.2033	11.069	4.7e-07	2.21e-06	1.04529	6.09e-06	2.62e-05	0.937749
2701	Pgpep1	5319	3.85808	1.48445	2.7586	1.43969	1.45e-09	1.05e-08	1.3776	6.48e-05	0.000221585	0.937833
4312	Gm50469	594	2.64965	2.76777	3.521	1.83459	NA	NA	NA	0.0116633	0.0229885	0.938076
3002	Saal1	8080	2.5772	1.2128	2.45904	1.28309	1.27e-06	5.53e-06	1.08722	3.86e-05	0.000139029	0.938216
3944	Adprm	1977	3.1844	1.83825	2.94229	1.53446	NA	NA	NA	0.000569088	0.00156974	0.938331
4388	Kmt5c	4001	1.36168	1.17326	2.07462	1.08212	NA	NA	NA	0.000232079	0.000702437	0.938374
2668	Pde4b	10560	9.20912	4.38177	8.18221	4.26729	3.45e-07	1.67e-06	1.0715	8.53e-06	3.55e-05	0.939109
3663	Zfp275	6745	4.12387	1.62282	3.66764	1.91257	1.44e-09	1.04e-08	1.34524	2.6e-05	9.77e-05	0.939133
3071	Shmt1	3883	1.3407	0.506963	1.23715	0.644728	4.56e-07	2.15e-06	1.4016	0.00102046	0.002641	0.939192
2359	Mgme1	3348	8.06401	3.45677	7.52561	3.92351	3.51e-08	2e-07	1.22185	2.66e-05	9.97e-05	0.939462
1013	Fgd2	4507	0.617834	0.297582	0.652571	0.339814	0.000894278	0.00217256	1.05218	0.00448859	0.00985268	0.939647
2577	Nxpe4	5911	0.947288	0.472097	0.746355	0.38865	0.000167364	0.000477797	1.0039	0.00135829	0.0034014	0.940227
2276	Lrrc8d	12573	3.57486	1.83581	3.59205	1.87168	7.16e-06	2.72e-05	0.961373	1.32e-05	5.32e-05	0.940355
827	Dlx1as	1630	11.7355	5.86593	9.12214	4.75218	8.97e-06	3.34e-05	1.00021	5.9e-05	0.000203811	0.940437
4288	Gm46404	4114	0.205999	0.273427	0.413059	0.214774	NA	NA	NA	0.0154208	0.029387	0.940502
3811	Zfp867	3412	1.60561	0.703747	1.724	0.897737	1.04e-05	3.82e-05	1.18893	0.000548362	0.00151782	0.940518
3045	Setd4	5379	2.12697	0.900843	2.02917	1.05677	2.39e-07	1.19e-06	1.23891	0.000123116	0.000396012	0.940755
4382	Kcnma1	16976	31.8486	22.3854	44.8628	23.3682	NA	NA	NA	5.26e-06	2.28e-05	0.940968
2087	Itga6	9142	1.22499	0.676749	1.37981	0.718437	0.000272553	0.000743427	0.855747	8.26e-05	0.000275239	0.941128
3495	Urb1	8190	2.30976	1.27311	2.00305	1.04289	0.000127047	0.000373177	0.859193	5.14e-05	0.000179378	0.941299
4622	Syce1l	1164	3.17233	2.2673	3.45323	1.79651	NA	NA	NA	0.00170691	0.0041698	0.941466
368	Arhgap25	4434	1.53588	0.780597	1.42981	0.743956	0.000140881	0.000409566	0.975773	0.000459762	0.00129764	0.941724
4411	Map3k19	5345	4.38293	2.44451	4.8484	2.52373	NA	NA	NA	2.32e-05	8.79e-05	0.941753
4392	Lifr	10776	10.5244	5.97016	12.3124	6.40929	NA	NA	NA	6.78e-06	2.89e-05	0.941831
2882	Rara	4365	12.8141	6.01145	10.4888	5.4587	2.95e-07	1.45e-06	1.09186	1.24e-05	5.01e-05	0.942111
811	Dgke	8387	9.5778	4.87481	10.2632	5.34131	3.69e-06	1.48e-05	0.974293	8e-06	3.34e-05	0.942154
2294	Mafa	2739	1.52496	0.797686	1.55104	0.806481	0.000854192	0.00208514	0.933887	0.00158201	0.00389417	0.942315
1806	Gm49496	1134	49.5378	21.9566	41.1805	21.4272	3.79e-08	2.15e-07	1.17377	1.26e-05	5.08e-05	0.942408
3579	Zbed3	2231	7.82794	3.77183	8.62757	4.48853	3.61e-06	1.45e-05	1.05309	3.59e-05	0.000130283	0.942444
947	Fam122a	855	30.8335	14.5733	27.2136	14.158	9.91e-07	4.4e-06	1.08098	2.84e-05	0.000106352	0.942496
1271	Gm16023	2770	2.70984	1.35885	2.76063	1.43542	7.19e-05	0.000222234	0.995216	0.000284172	0.000842021	0.942853
4039	Clk3	8450	5.5448	3.13348	6.44691	3.35307	NA	NA	NA	1.03e-05	4.24e-05	0.943029
1258	Gm15728	3561	1.30044	0.643927	1.25725	0.653401	0.000245223	0.000676916	1.01303	0.00129286	0.00325702	0.943078
2905	Recql	7688	4.73219	2.36357	4.75227	2.47099	3.66e-06	1.47e-05	1.00142	1.54e-05	6.08e-05	0.943386
4620	Ston2	12448	5.90122	3.52081	6.38465	3.31958	NA	NA	NA	8.08e-06	3.37e-05	0.943542
388	Armcx4	7996	38.0194	16.7707	33.513	17.4189	1.43e-08	8.71e-08	1.18077	5.47e-06	2.37e-05	0.944048
2308	Mapk7	4394	5.4693	2.75204	4.51441	2.34603	7.4e-06	2.8e-05	0.99067	3.45e-05	0.000125685	0.94406
1051	Foxo3	7571	27.3648	12.2376	25.1731	13.0827	2.66e-08	1.55e-07	1.16097	5.83e-06	2.51e-05	0.944193
4341	Gsn	3157	18.7911	10.5592	15.8894	8.25645	NA	NA	NA	1.09e-05	4.46e-05	0.944365
342	Ap1g1	7681	20.9478	11.1274	20.6644	10.7366	1.16e-05	4.2e-05	0.912664	6.05e-06	2.6e-05	0.944584
2329	Med1	8753	26.7643	12.797	25.4027	13.197	3.12e-07	1.53e-06	1.06448	5.57e-06	2.41e-05	0.944749
4362	Htr7	3399	2.50223	1.41288	2.3363	1.21311	NA	NA	NA	0.000232777	0.000704169	0.944857
3101	Slc26a2	12370	1.40447	0.547365	1.10956	0.576196	3.91e-09	2.61e-08	1.35904	6.41e-05	0.000219191	0.944984
2433	Mrip-ps	940	4.44347	1.19668	4.58901	2.38128	9.04e-10	6.79e-09	1.8897	0.00131552	0.00330665	0.945246
1200	Gm13610	951	8.05214	4.34466	7.93788	4.11904	0.000365196	0.000968186	0.889624	0.000273814	0.000814785	0.945759
61	2900097C17Rik	4915	1486.28	620.268	1178.96	611.993	1.23e-09	9.01e-09	1.26074	4.47e-06	1.96e-05	0.945922
2130	Kcnc2	7138	13.6876	6.7885	13.7072	7.11354	1.44e-06	6.2e-06	1.01166	6.9e-06	2.93e-05	0.94624
4134	Gatad2b	11443	23.2895	15.5583	26.9105	13.9606	NA	NA	NA	5.03e-06	2.19e-05	0.946791
3776	Zfp740	5091	21.6703	9.87497	19.5203	10.1242	6.78e-08	3.68e-07	1.13383	6.73e-06	2.86e-05	0.947117
2464	Mylk	11263	3.12265	1.59798	3.51949	1.82527	7.84e-06	2.95e-05	0.966397	1.3e-05	5.22e-05	0.947128
3923	9630014M24Rik	5174	0.532337	0.359563	0.549497	0.284622	NA	NA	NA	0.00439584	0.00968078	0.94724
2303	Map3k14	6550	0.942671	0.521817	0.798273	0.413687	0.000966573	0.00232964	0.852617	0.000752127	0.00200855	0.947352
3311	Tgfbrap1	10972	6.70887	3.59421	6.43638	3.33665	1.9e-05	6.6e-05	0.900341	7.87e-06	3.3e-05	0.947778
2195	Kmt2c	20291	17.9923	9.51497	17.3406	8.98778	8.93e-06	3.32e-05	0.9191	4.8e-06	2.09e-05	0.948102
316	Ammecr1l	5592	6.8848	2.61119	5.27708	2.73354	1.66e-10	1.42e-09	1.39851	1.77e-05	6.88e-05	0.948794
4192	Gm20687	4545	15.936	9.10032	17.6015	9.1177	NA	NA	NA	7.17e-06	3.04e-05	0.948894
2770	Pola2	8294	0.489004	0.247778	0.583137	0.301842	0.000565923	0.00144276	0.979709	0.000900292	0.00235803	0.948965
4446	Mras	5134	48.089	31.1928	66.6253	34.5068	NA	NA	NA	4.7e-06	2.05e-05	0.949174
2625	Pakap	12136	35.088	18.7589	34.9735	18.1118	1.24e-05	4.49e-05	0.903393	4.57e-06	2e-05	0.949318
3360	Tmem181a	6548	8.4173	4.03045	8.11493	4.2011	6.05e-07	2.79e-06	1.06233	9.47e-06	3.91e-05	0.949713
672	Chsy3	7228	2.29893	1.05947	1.40158	0.725315	1.07e-06	4.72e-06	1.1173	0.00011292	0.000366094	0.949855
580	Ccdc167	12030	6.46102	3.01557	6.3946	3.31006	1.96e-07	9.87e-07	1.09926	7.16e-06	3.03e-05	0.94993
4032	Chst12	2362	3.51109	1.96907	5.0361	2.6061	NA	NA	NA	8.3e-05	0.000276427	0.949976
78	4921531C22Rik	1967	2.07731	1.07777	2.02688	1.04814	0.000932503	0.00225562	0.94564	0.00156721	0.00386171	0.950126
428	AU021063	583	7.11252	2.96841	6.83855	3.53634	1.37e-05	4.9e-05	1.25914	0.00156721	0.00386171	0.950126
573	Cbx7	6487	10.8434	5.65568	11.1534	5.77067	8.54e-06	3.19e-05	0.93898	7.31e-06	3.08e-05	0.950597
2116	Kat6b	16826	31.4616	13.4234	25.9554	13.4275	3.45e-09	2.33e-08	1.22882	4.4e-06	1.93e-05	0.950832
2857	Qser1	9191	4.29753	2.31598	4.3378	2.24316	3.33e-05	0.000109597	0.891787	1.2e-05	4.86e-05	0.951302
4673	Ubtd2	1012	17.287	10.1535	14.4667	7.47958	NA	NA	NA	5.06e-05	0.000177263	0.951352
4422	Med12	7704	2.76584	1.769	3.29169	1.70125	NA	NA	NA	2.01e-05	7.75e-05	0.952024
3039	Serhl	7393	2.86582	1.50984	2.5903	1.33858	3.28e-05	0.000108266	0.924357	2.96e-05	0.000110026	0.952145
4130	Fzd7	4532	3.0187	2.0334	3.29533	1.70269	NA	NA	NA	4.78e-05	0.000168559	0.952256
1988	Hivep3	17627	11.5303	5.72746	11.4369	5.90992	1.22e-06	5.33e-06	1.00944	4.78e-06	2.09e-05	0.952463
2909	Rev1	6168	11.9488	6.03235	11.513	5.94497	2.95e-06	1.2e-05	0.986019	6.94e-06	2.95e-05	0.953447
4029	Chid1	10855	4.71225	2.81987	5.26542	2.71871	NA	NA	NA	7.98e-06	3.34e-05	0.953534
1607	Gm42047	5647	0.830779	0.436706	0.798609	0.412035	0.000686808	0.00171881	0.926926	0.00113533	0.00290866	0.953561
2485	Nceh1	5253	23.2549	11.44	26.8564	13.8601	1e-06	4.45e-06	1.02341	5.05e-06	2.2e-05	0.954291
4099	Echdc2	2287	1.6543	1.16343	2.47202	1.27495	NA	NA	NA	0.000569423	0.00157041	0.954323
3989	Bmpr1a	6351	5.68075	4.01241	7.27064	3.75173	NA	NA	NA	9.46e-06	3.9e-05	0.954415
916	Epha8	4713	0.398167	0.215726	0.388296	0.199976	0.0140028	0.0256662	0.882128	0.012637	0.0246908	0.954467
4401	Lrrc8b	6726	8.05054	4.60884	8.1674	4.21253	NA	NA	NA	7.95e-06	3.32e-05	0.955094
3936	Acaa1a	4414	4.66281	2.75917	5.90064	3.04269	NA	NA	NA	1.77e-05	6.9e-05	0.955323
4070	Cyp27a1	2173	1.15609	0.885998	1.36853	0.704804	NA	NA	NA	0.00381372	0.00853898	0.955567
1102	Gcnt1	5760	0.535981	0.191536	0.556002	0.286346	4.23e-06	1.68e-05	1.48192	0.00291314	0.00672218	0.955693
3654	Zfp239	4364	6.94951	3.82679	6.7695	3.48924	7.49e-05	0.00023096	0.860653	1.52e-05	6.02e-05	0.955959
4252	Gm42733	519	7.23146	5.16841	8.37447	4.31292	NA	NA	NA	0.00115117	0.00294654	0.956124
4688	Zbtb46	8508	2.36217	1.31452	2.41215	1.24277	NA	NA	NA	2.49e-05	9.41e-05	0.956503
354	Appl2	5949	19.9339	9.3089	21.0391	10.8325	1.62e-07	8.27e-07	1.0985	4.87e-06	2.12e-05	0.957668
2708	Phtf1os	4046	2.37888	1.14952	1.93847	0.997286	1.56e-05	5.51e-05	1.04875	0.00022397	0.000680226	0.958165
4397	Lrch4	3925	4.91986	2.74468	6.46093	3.32421	NA	NA	NA	1.76e-05	6.86e-05	0.95852
3986	Bend3	6819	1.07415	0.697918	1.46168	0.751542	NA	NA	NA	0.000110785	0.000360077	0.959171
135	5830444B04Rik	5410	0.676955	0.351875	0.604054	0.310315	0.00109634	0.00260175	0.942851	0.00273127	0.00633793	0.959329
1075	Fyco1	8862	25.7213	12.9935	25.8757	13.3039	2.12e-06	8.87e-06	0.985148	3.95e-06	1.76e-05	0.959728
4677	Unkl	5673	3.56398	2.021	3.80769	1.95728	NA	NA	NA	2.12e-05	8.13e-05	0.95982
4506	Plxna3	7880	0.68754	0.392566	0.887484	0.455993	NA	NA	NA	0.000254442	0.000762417	0.959953
4619	Stk10	5187	5.29835	3.30719	5.89072	3.02647	NA	NA	NA	1.3e-05	5.24e-05	0.960636
2930	Rhoq	4151	7.17487	3.70527	6.46343	3.32061	1.25e-05	4.5e-05	0.953232	1.61e-05	6.33e-05	0.960655
3543	Wdr31	4738	0.964613	0.515924	1.04149	0.534599	0.00100083	0.00240185	0.901927	0.000670557	0.0018147	0.961046
4708	Zmym5	7102	4.30013	2.72612	4.18269	2.1482	NA	NA	NA	1.34e-05	5.36e-05	0.961128
521	C130036L24Rik	6437	0.832264	0.339422	0.69552	0.356891	2.63e-06	1.08e-05	1.29273	0.00104485	0.00269788	0.961426
3541	Wdr24	3432	6.57023	3.61169	7.03672	3.61293	9.67e-05	0.00029154	0.863106	1.77e-05	6.9e-05	0.961513
3232	Stim2	5133	95.731	43.3868	96.6246	49.6157	3.82e-08	2.16e-07	1.14172	3.4e-06	1.53e-05	0.961583
3036	Sephs2	2177	31.4211	13.3649	26.855	13.7861	6.61e-09	4.24e-08	1.23319	6.56e-06	2.8e-05	0.961887
2246	Lpin2	12233	11.8268	6.01418	11.4149	5.85779	2.91e-06	1.19e-05	0.975587	4.22e-06	1.86e-05	0.962453
570	Cbfa2t3	8373	14.5317	6.31168	13.5471	6.95074	1.03e-08	6.44e-08	1.20306	4.52e-06	1.98e-05	0.9627
4031	Chrm5	1599	1.43859	0.879362	2.08461	1.06833	NA	NA	NA	0.00256354	0.00600021	0.962831
4575	Sgcd	8257	0.293251	0.314385	0.403693	0.206886	NA	NA	NA	0.00256354	0.00600021	0.962831
57	2810459M11Rik	3331	3.70729	2.01971	3.27676	1.67998	0.000174039	0.000495419	0.875913	8.44e-05	0.000280693	0.963341
4597	Slc9a4	4562	5.4802	3.29084	6.66194	3.41527	NA	NA	NA	1.28e-05	5.15e-05	0.963767
4448	Mtus1	10078	5.51704	3.42365	6.01509	3.08321	NA	NA	NA	6.11e-06	2.62e-05	0.964067
1661	Gm43802	637	4.32388	1.63006	4.15545	2.12688	1.78e-05	6.22e-05	1.40467	0.00418593	0.00927529	0.964257
4347	Hapln2	2371	4.1871	3.37577	5.74748	2.94403	NA	NA	NA	4.47e-05	0.000158941	0.964748
1532	Gm36931	4801	2.45869	1.23459	2.49128	1.27602	2.57e-05	8.68e-05	0.993482	6.44e-05	0.000220245	0.964794
4220	Gm27533	152	10.1554	8.68138	15.9097	8.13824	NA	NA	NA	0.00631105	0.0133582	0.964913
311	Amer2	10660	38.2882	20.0819	37.8663	19.3957	6.79e-06	2.59e-05	0.930994	3.2e-06	1.45e-05	0.965167
4679	Vegfa	4285	23.684	13.8023	26.6849	13.6644	NA	NA	NA	4.22e-06	1.86e-05	0.965557
4115	Fam129a	7380	0.192758	0.158285	0.296682	0.151653	NA	NA	NA	0.00883442	0.0180157	0.965706
224	Abi2	8543	45.7639	24.0379	42.9081	21.9611	7.14e-06	2.71e-05	0.92889	3.15e-06	1.43e-05	0.966285
186	A330009N23Rik	1772	6.45654	2.97871	6.95265	3.55693	2.83e-06	1.16e-05	1.11561	6.3e-05	0.00021622	0.966499
865	Dusp16	7798	2.56949	1.09299	2.07441	1.06132	5.3e-08	2.93e-07	1.23289	3.17e-05	0.000116975	0.966507
1023	Fibin	2267	0.694262	0.353063	0.864913	0.441725	0.0114779	0.021501	0.972767	0.0104472	0.0208446	0.966684
4610	Spn	4681	0.27157	0.217201	0.418876	0.213927	NA	NA	NA	0.0104472	0.0208446	0.966684
2861	Rab11fip1	10800	0.482032	0.238356	0.405465	0.20726	0.000173784	0.000494861	1.01512	0.00100679	0.00260846	0.966921
1035	Fmn2	7960	38.6895	18.0912	38.3161	19.5957	1.32e-07	6.84e-07	1.09663	3.15e-06	1.43e-05	0.967399
2794	Ppp4r1	5449	9.23178	3.52532	7.80249	3.989	1.37e-10	1.19e-09	1.38871	7.86e-06	3.29e-05	0.967781
1716	Gm45495	1700	21.0446	8.76744	19.0117	9.71939	7.37e-09	4.69e-08	1.26304	1.07e-05	4.39e-05	0.967783
27	1700101I19Rik	510	5.69734	2.92672	3.39608	1.73251	0.00194527	0.004355	0.959524	0.0124972	0.0244463	0.967921
481	BC065397	3515	1.23996	0.596965	1.11565	0.569782	0.000213248	0.000594818	1.05345	0.00131285	0.00330093	0.968043
558	Car15	1906	1.41331	0.419934	1.42308	0.726273	4.73e-07	2.22e-06	1.74686	0.00388863	0.00868237	0.968457
4640	Tmem241	4514	0.523003	0.378589	0.600882	0.306663	NA	NA	NA	0.00388863	0.00868237	0.968457
4535	Pus7l	3291	0.938088	0.650744	1.12208	0.572766	NA	NA	NA	0.00140814	0.00351313	0.968708
911	Entpd7	8963	2.84673	1.26709	2.4319	1.24212	1.37e-07	7.08e-07	1.16756	1.79e-05	6.95e-05	0.969033
4364	Ice2	7736	0.798151	0.508929	0.954695	0.487325	NA	NA	NA	0.000214855	0.000654914	0.969432
2036	Il13ra1	3712	0.521847	0.163175	0.40497	0.206296	9.38e-06	3.47e-05	1.67207	0.0189441	0.0351778	0.969535
4183	Gm17066	1113	0.84302	0.38872	1.35063	0.688023	NA	NA	NA	0.0189441	0.0351778	0.969535
4259	Gm43254	2491	0.765488	0.442893	0.603472	0.307415	NA	NA	NA	0.0189441	0.0351778	0.969535
3236	Stk38l	4880	10.8788	5.22633	9.40869	4.80417	6.97e-07	3.17e-06	1.05756	7.1e-06	3.01e-05	0.969591
2133	Kcnd3os	1353	6.86771	3.22966	6.4006	3.26526	8.63e-06	3.22e-05	1.0879	0.000128345	0.000411724	0.970389
2924	Rhno1	5000	5.06067	2.41416	4.44439	2.26786	1.33e-06	5.74e-06	1.06761	1.71e-05	6.69e-05	0.970413
373	Arhgap6	12128	0.282008	0.121289	0.185923	0.094711	5.91e-05	0.00018555	1.21552	0.00810096	0.0167019	0.97072
2507	Nfkbiz	5018	1.93618	0.995827	2.02536	1.03302	7.73e-05	0.000237307	0.958804	9.15e-05	0.000301944	0.97079
3909	4921511I17Rik	1341	7.516	4.29097	6.84779	3.49215	NA	NA	NA	0.000108278	0.000352544	0.970937
2138	Kcnh1	7331	9.98308	5.22586	9.87824	5.03801	9.38e-06	3.47e-05	0.933759	4.64e-06	2.03e-05	0.971325
3388	Tnfrsf1a	2591	1.79897	0.826552	1.45045	0.738875	5.65e-05	0.000178084	1.12085	0.001333	0.00334457	0.971671
322	Ank3	34838	30.6564	13.7904	28.3568	14.4567	2.69e-08	1.56e-07	1.15251	2.55e-06	1.18e-05	0.971957
1073	Fv1	1380	10.6593	4.62429	10.8457	5.52771	2.2e-07	1.1e-06	1.2044	3.32e-05	0.000121745	0.972015
2025	Ifit2	3927	4.33929	1.7297	4.00274	2.04001	9.28e-09	5.82e-08	1.32653	3.25e-05	0.000119525	0.972067
4674	Uckl1	4629	2.19697	1.41598	2.48501	1.26617	NA	NA	NA	5.99e-05	0.000206725	0.972318
1388	Gm2237	2090	1.89713	0.672775	1.32906	0.676425	5.32e-07	2.48e-06	1.49354	0.00361742	0.00814186	0.97247
4035	Ciita	9535	0.447579	0.324428	0.448976	0.228579	NA	NA	NA	0.000968286	0.00251685	0.972691
3836	Zfp958	2364	14.391	5.29826	10.589	5.39468	6.74e-11	6.17e-10	1.44134	1.34e-05	5.36e-05	0.972741
1795	Gm49354	343	219.812	115.982	204.269	104.072	1.18e-05	4.29e-05	0.922315	4.59e-06	2.01e-05	0.972817
857	Drp2	8553	9.67147	5.05335	10.5378	5.36849	8.4e-06	3.14e-05	0.936445	3.98e-06	1.77e-05	0.97292
4404	Lysmd3	4250	7.28548	4.49443	5.78232	2.94527	NA	NA	NA	1.44e-05	5.71e-05	0.973029
3802	Zfp831	9807	13.8574	6.71887	12.6759	6.45695	5.87e-07	2.71e-06	1.04433	3.45e-06	1.55e-05	0.973116
589	Ccdc71l	4240	12.9135	6.53561	11.353	5.77939	3.8e-06	1.52e-05	0.982407	6.11e-06	2.62e-05	0.973968
3501	Usp28	5832	3.87162	1.95477	3.59181	1.82817	8.7e-06	3.25e-05	0.985741	1.81e-05	7.01e-05	0.974056
2666	Pde3b	9114	4.02499	1.82287	3.35255	1.70628	1.47e-07	7.56e-07	1.14263	1.03e-05	4.24e-05	0.97423
4525	Prkab1	3066	1.46104	1.12889	2.15304	1.09511	NA	NA	NA	0.00028331	0.000839763	0.974483
1897	Gm9887	1985	6.6481	2.63729	5.74563	2.92301	1.88e-08	1.12e-07	1.33336	5.75e-05	0.00019917	0.974537
2325	Mcf2l	12984	19.1011	9.43664	21.2677	10.8225	9.77e-07	4.34e-06	1.01729	2.72e-06	1.25e-05	0.974618
3642	Zfp174	5897	2.10438	1.15186	2.15017	1.0938	0.000194526	0.000547145	0.869122	4.59e-05	0.000162728	0.974679
2939	Rimbp3	5380	2.37974	1.18214	2.31428	1.17701	1.64e-05	5.78e-05	1.00905	5.1e-05	0.000178167	0.974999
3331	Tirap	4929	1.12988	0.333547	0.881791	0.448154	5.53e-10	4.33e-09	1.75825	0.000922793	0.00241169	0.9752
4336	Grin3a	12275	2.99836	1.79579	3.1468	1.6004	NA	NA	NA	7.68e-06	3.23e-05	0.97531
3893	1700029J07Rik	3006	0.654479	0.402997	0.771867	0.391919	NA	NA	NA	0.00744149	0.015514	0.975469
4229	Gm34086	743	3.25891	1.86335	3.12279	1.58561	NA	NA	NA	0.00744149	0.015514	0.975469
242	Acot6	6413	1.59524	0.701624	1.67142	0.849641	1.11e-06	4.87e-06	1.18444	6.84e-05	0.000232326	0.975645
4104	Ell	3108	8.03423	4.74685	7.6441	3.88533	NA	NA	NA	1.43e-05	5.69e-05	0.976082
2956	Rnf157	9537	49.9248	22.4443	47.9687	24.3818	2.8e-08	1.63e-07	1.15339	2.44e-06	1.13e-05	0.976279
2079	Irs1	9144	8.25197	3.87034	7.18702	3.6526	2.37e-07	1.18e-06	1.09221	4.42e-06	1.94e-05	0.976388
2878	Rapgef3os1	483	9.96372	4.12044	9.60758	4.87829	5.27e-06	2.05e-05	1.27255	0.000835053	0.0022082	0.976631
1460	Gm28036	5823	11.8095	5.10066	10.6013	5.38676	1.19e-08	7.35e-08	1.21111	4.58e-06	2.01e-05	0.97666
4606	Spag17	8489	0.730918	0.537686	0.88156	0.447567	NA	NA	NA	0.0001724	0.000538223	0.977231
2238	Lipt1	2051	2.36116	0.86487	1.89607	0.962131	3.96e-07	1.89e-06	1.44732	0.00119763	0.003045	0.977314
4371	Inca1	1377	1.40675	1.31962	2.82414	1.43306	NA	NA	NA	0.00119763	0.003045	0.977314
647	Cgas	4126	0.374121	0.167773	0.506902	0.256979	0.0031579	0.006775	1.15338	0.00870765	0.0177931	0.977462
3570	Xylb	4106	1.36372	0.748121	1.63954	0.832078	0.00105669	0.00251781	0.865532	0.000266531	0.000795655	0.977693
3744	Zfp623	2486	16.3754	6.09985	13.1848	6.69379	7.16e-11	6.53e-10	1.4245	8.64e-06	3.59e-05	0.977812
3261	Syt9	3979	1.07255	0.570845	0.788443	0.39971	0.00129727	0.00303046	0.908936	0.00240773	0.00567512	0.978324
4038	Clip3	3935	85.7018	55.5843	98.2871	49.8862	NA	NA	NA	2.37e-06	1.11e-05	0.978347
4632	Thada	11486	0.932837	0.774062	1.10676	0.561565	NA	NA	NA	4.3e-05	0.000153242	0.978391
1201	Gm13629	1148	7.27677	3.29761	6.57571	3.33523	4.7e-06	1.85e-05	1.14122	0.000168012	0.000525699	0.978641
1122	Glt1d1	4378	12.9697	6.75453	12.1446	6.16233	9.12e-06	3.39e-05	0.941139	5.14e-06	2.23e-05	0.978671
1914	Gpatch3	2086	11.8109	6.10806	11.5772	5.87359	1.63e-05	5.74e-05	0.951155	1.25e-05	5.03e-05	0.978744
3850	Zfyve1	8343	9.62106	4.33268	8.7466	4.4375	5.19e-08	2.87e-07	1.15087	3.91e-06	1.74e-05	0.978902
3330	Tiparp	4358	6.68822	3.0726	5.91647	3.00069	3.27e-07	1.59e-06	1.12198	1.18e-05	4.78e-05	0.979233
4647	Tmem91	3547	0.546123	0.622073	0.672565	0.340445	NA	NA	NA	0.00570313	0.0122071	0.979971
337	Ano6	12269	2.12405	1.15311	2.22142	1.12587	5.85e-05	0.000183703	0.881142	1.06e-05	4.34e-05	0.980238
4096	E130008D07Rik	5078	1.2815	0.7668	1.35145	0.684407	NA	NA	NA	0.00022667	0.000688177	0.980788
4019	Cdr1os	22140	23.3839	15.9712	26.5508	13.4519	NA	NA	NA	2.14e-06	1.01e-05	0.980935
2653	Pcdhb20	3559	6.53988	3.02694	6.14286	3.11161	6.09e-07	2.81e-06	1.11118	1.41e-05	5.6e-05	0.981003
3977	AW011738	5095	1.68118	0.972286	1.71254	0.867106	NA	NA	NA	0.000107886	0.000351474	0.981232
1950	Gtf3c4	7230	12.0859	6.37599	10.3507	5.24282	1.11e-05	4.05e-05	0.92256	3.66e-06	1.64e-05	0.981241
4661	Tshz3	5456	7.21175	4.00848	6.76826	3.42787	NA	NA	NA	6.96e-06	2.95e-05	0.981325
2487	Nck2	4455	31.2387	14.169	28.6595	14.5115	5.17e-08	2.86e-07	1.14055	2.81e-06	1.29e-05	0.981776
131	5330438I03Rik	2845	10.5323	5.16286	10.7974	5.46609	2.58e-06	1.06e-05	1.02842	8.87e-06	3.68e-05	0.981924
4112	Ermard	7247	0.584711	0.39999	0.554651	0.280424	NA	NA	NA	0.00107956	0.00277937	0.982611
66	3222401L13Rik	6292	0.23571	0.0687613	0.259689	0.131067	4.57e-05	0.000146973	1.76993	0.01531	0.0291991	0.983136
4128	Fyb2	3136	2.47079	1.57276	2.32382	1.17398	NA	NA	NA	0.000173594	0.000541347	0.984344
3734	Zfp60	8390	13.0123	5.12059	9.74147	4.92165	1.91e-10	1.62e-09	1.34544	3.2e-06	1.45e-05	0.98493
16	1700019D03Rik	4330	1.64966	0.819329	1.44151	0.727815	7.02e-05	0.000217487	1.00901	0.000255335	0.000764819	0.985063
2409	Mirt1	8569	0.653451	0.353428	0.72841	0.367772	0.000775521	0.00191342	0.885975	0.000255335	0.000764819	0.985063
3479	Ubl3	8098	85.2997	36.7225	71.7791	36.2576	4.85e-09	3.19e-08	1.21587	1.93e-06	9.18e-06	0.985271
3356	Tmem167b	2948	22.916	11.3958	22.7691	11.4993	1.88e-06	7.97e-06	1.00778	3.57e-06	1.6e-05	0.985445
3044	Setd2	10754	34.3932	16.2916	30.7618	15.5343	2.07e-07	1.04e-06	1.07798	2.04e-06	9.66e-06	0.985669
3732	Zfp597	6660	8.96653	4.07311	7.35039	3.71033	8.86e-08	4.7e-07	1.13833	4.73e-06	2.07e-05	0.986161
4193	Gm20731	2288	7.96365	4.70843	8.21268	4.145	NA	NA	NA	1.7e-05	6.65e-05	0.986188
3598	Zbtb48	3199	3.48181	1.7176	3.15658	1.59278	1.84e-05	6.4e-05	1.01902	7.07e-05	0.000239465	0.98627
3748	Zfp638	15810	21.5316	9.12223	18.2971	9.23447	2.77e-09	1.9e-08	1.23898	2.05e-06	9.67e-06	0.986495
3486	Uckl1os	2522	3.12032	1.20084	2.50084	1.26126	6.88e-08	3.73e-07	1.37673	0.000247483	0.000743157	0.986678
2032	Igsf10	10150	1.16596	0.400677	0.891839	0.44977	2.29e-10	1.92e-09	1.54027	9.73e-05	0.00031921	0.98699
4573	Sfrp1	4372	0.8446	0.598698	0.508278	0.255993	NA	NA	NA	0.00731311	0.0152729	0.987042
2772	Polr3f	7710	5.64123	2.46625	4.93792	2.49068	3.39e-08	1.94e-07	1.19356	5.88e-06	2.53e-05	0.98722
2034	Ikbke	9018	0.18124	0.0647673	0.155823	0.0783837	0.000252326	0.000693897	1.47958	0.0264948	0.0472271	0.987368
404	Asxl1	7444	15.8817	7.07031	13.9339	7.02686	2.72e-08	1.58e-07	1.16747	2.68e-06	1.23e-05	0.987596
2783	Ppl	6893	3.08248	1.34633	2.99153	1.50831	1.07e-07	5.63e-07	1.19478	1.35e-05	5.39e-05	0.987684
2449	Mtf1	8907	10.8944	4.98609	9.90249	4.9931	8.48e-08	4.52e-07	1.12755	2.88e-06	1.32e-05	0.987792
3118	Slc7a7	3315	1.71651	0.802646	1.83359	0.924006	3.72e-05	0.000121713	1.09573	0.000281058	0.000833531	0.987793
601	Ccser1	9635	3.91729	2.07679	3.66307	1.84633	2.16e-05	7.4e-05	0.915395	6.38e-06	2.73e-05	0.988233
4195	Gm21691	2874	3.88607	2.21291	4.90076	2.46976	NA	NA	NA	2.96e-05	0.000110148	0.988243
1	0610009B22Rik	998	4.9131	2.47102	6.38524	3.21678	0.000276838	0.000754144	0.99061	0.00023996	0.000723287	0.988261
893	Efcc1	4053	5.42165	2.55125	4.99099	2.51434	1.14e-06	4.99e-06	1.08729	1.46e-05	5.79e-05	0.988874
4329	Gpr162	3838	20.3858	11.3741	23.9858	12.0788	NA	NA	NA	2.7e-06	1.24e-05	0.989642
4092	Dph1	2690	2.34036	1.54401	2.80629	1.41241	NA	NA	NA	0.000142031	0.000451787	0.98977
4107	Endod1	4645	18.447	10.5111	20.7684	10.4559	NA	NA	NA	2.62e-06	1.21e-05	0.990022
4106	Elovl6	6431	15.7948	8.8063	15.7477	7.92763	NA	NA	NA	2.55e-06	1.18e-05	0.990121
588	Ccdc71	3267	19.3721	9.1045	17.445	8.78081	2.86e-07	1.41e-06	1.08925	3.6e-06	1.61e-05	0.990288
3345	Tmem102	1933	1.1587	0.279776	1.03127	0.51805	1.07e-07	5.62e-07	2.0438	0.00855414	0.0175114	0.990484
4503	Plcxd3	5042	1.77689	0.995377	1.95091	0.981367	NA	NA	NA	7.14e-05	0.000241177	0.99072
2346	Mex3c	3738	52.0242	22.9923	44.9712	22.6292	1.71e-08	1.03e-07	1.178	2.09e-06	9.86e-06	0.99078
3421	Trim45	6000	2.59793	1.3376	2.57622	1.29592	2.83e-05	9.48e-05	0.957444	2.25e-05	8.57e-05	0.990924
3265	Tab2	6135	21.4263	10.5041	19.7035	9.90878	8.71e-07	3.9e-06	1.02839	2.29e-06	1.07e-05	0.991625
264	Adap1	3292	34.6803	17.1376	33.7316	16.963	1.2e-06	5.24e-06	1.01691	2.37e-06	1.1e-05	0.991655
939	Extl3	6063	23.8423	10.9107	24.6429	12.3922	7.11e-08	3.85e-07	1.12774	2.12e-06	9.99e-06	0.991704
2544	Nrbf2	1860	23.5628	11.1999	19.7481	9.92841	6.12e-07	2.82e-06	1.07291	5.73e-06	2.47e-05	0.991933
1790	Gm4924	6302	2.26691	0.758606	1.88754	0.94873	3.62e-11	3.48e-10	1.57867	3.99e-05	0.000143213	0.991972
2521	Nle1	3233	0.87066	0.421539	0.798535	0.400841	0.000999787	0.00240003	1.04473	0.00339174	0.00768654	0.992185
432	Auts2	22890	28.7452	14.2335	27.267	13.706	9.51e-07	4.24e-06	1.01403	1.63e-06	7.86e-06	0.992342
4705	Zfyve27	8623	10.1019	5.99824	11.8582	5.96022	NA	NA	NA	2.41e-06	1.12e-05	0.992399
2473	N4bp2	14946	1.32037	0.55434	1.27472	0.640447	3.32e-08	1.9e-07	1.25177	1.51e-05	5.98e-05	0.992744
3411	Trak2	7088	77.756	38.3174	78.7291	39.5542	8.15e-07	3.67e-06	1.02095	1.62e-06	7.82e-06	0.993056
2257	Lrguk	12068	1.04084	0.451718	0.923404	0.463707	3.75e-07	1.8e-06	1.20378	4.71e-05	0.000166563	0.993254
3040	Sertad1	1344	6.9137	3.70195	6.80819	3.41862	0.00020327	0.000570057	0.900746	8.76e-05	0.000290005	0.993254
4423	Mest	3945	6.74393	3.9481	6.51101	3.27003	NA	NA	NA	8.72e-06	3.63e-05	0.993361
4639	Tmem240	5514	1.47658	1.2711	1.97949	0.993507	NA	NA	NA	5e-05	0.000175395	0.994016
3083	Sipa1l3	16555	34.165	13.7934	30.5217	15.3197	3.37e-10	2.74e-09	1.30853	1.58e-06	7.65e-06	0.994442
4332	Gpr25	1077	1.43326	0.803428	1.63852	0.820409	NA	NA	NA	0.0101038	0.0202438	0.994828
4648	Tmtc2	7779	1.54468	0.884313	1.78121	0.893538	NA	NA	NA	2.6e-05	9.77e-05	0.994855
878	E130307A14Rik	7141	3.62392	1.96905	3.75714	1.88487	6.12e-05	0.000191959	0.879903	7.86e-06	3.29e-05	0.994959
2539	Npy1r	3454	5.13507	1.89768	5.26994	2.64341	5.84e-10	4.56e-09	1.43571	1.59e-05	6.25e-05	0.995082
771	D430041D05Rik	16639	25.8323	12.1962	26.4396	13.2634	1.8e-07	9.15e-07	1.08273	1.57e-06	7.62e-06	0.995243
4646	Tmem79	2912	0.426151	0.438292	0.707004	0.353999	NA	NA	NA	0.00782065	0.0162057	0.995277
4668	Ttc9c	3984	4.33039	3.60538	5.80747	2.91274	NA	NA	NA	9.68e-06	3.99e-05	0.995292
2703	Pheta1	2412	2.53481	1.12108	2.41166	1.20888	8.3e-06	3.1e-05	1.17606	0.000321218	0.000937706	0.9954
4007	Ccdc162	10197	0.181063	0.127286	0.230745	0.115535	NA	NA	NA	0.0051337	0.0111217	0.995613
4511	Pnkp	3250	3.3061	2.10998	4.64549	2.32903	NA	NA	NA	2.14e-05	8.2e-05	0.995735
3758	Zfp668	6778	3.37145	1.87025	2.83497	1.42092	0.000120199	0.000354803	0.849982	1.36e-05	5.43e-05	0.996214
3905	4632404H12Rik	5730	7.00951	3.92628	7.3115	3.66488	NA	NA	NA	4.32e-06	1.9e-05	0.996268
3813	Zfp869	8031	3.65196	1.6	3.30008	1.65399	6.52e-08	3.55e-07	1.1904	7.75e-06	3.25e-05	0.996343
748	Cuedc1	5779	7.02864	3.57481	6.61051	3.31273	5.7e-06	2.2e-05	0.97527	4.69e-06	2.05e-05	0.996596
4095	Dvl1	4996	12.2862	7.63798	15.3062	7.66972	NA	NA	NA	2.55e-06	1.18e-05	0.996793
4155	Gm12915	1499	2.32203	1.60186	3.33551	1.6701	NA	NA	NA	0.000420613	0.00119824	0.996862
127	5031439G07Rik	9604	20.7748	10.9355	20.4399	10.2397	8.33e-06	3.12e-05	0.92579	1.73e-06	8.29e-06	0.997178
4702	Zfp945	10173	0.648603	0.510346	0.72278	0.361898	NA	NA	NA	0.000142323	0.000452481	0.997218
3168	Soga1	7984	30.4339	14.799	30.1293	15.0879	5.64e-07	2.61e-06	1.04016	1.63e-06	7.86e-06	0.997756
2995	Runx1t1	7959	20.3036	9.23021	17.5612	8.78881	5.35e-08	2.95e-07	1.13727	1.85e-06	8.82e-06	0.99861
3723	Zfp551	2636	7.86532	2.75738	6.40941	3.20672	3.93e-11	3.76e-10	1.5118	1.68e-05	6.59e-05	0.998762
351	Aph1c	5205	0.785027	0.378201	0.747135	0.373463	0.000253972	0.000697395	1.05239	0.000940088	0.00245383	0.998966
3949	AL645861.1	561	2.96737	1.92801	4.31064	2.15251	NA	NA	NA	0.00474306	0.0103578	0.999569
3800	Zfp82	6041	1.78867	0.931037	1.19011	0.594807	7.46e-05	0.000230082	0.941591	0.000138933	0.000442812	0.999823
2136	Kcng2	2989	7.55413	3.05414	8.10149	4.04987	6.36e-09	4.08e-08	1.3062	8.63e-06	3.59e-05	1.00008
3822	Zfp932	3272	7.79804	4.14531	8.22975	4.11365	3.3e-05	0.000108896	0.911476	7.07e-06	3e-05	1.00022
3179	Sox5os1	1585	0.935703	0.504981	0.969039	0.483136	0.0252204	0.0434416	0.887213	0.0151306	0.0288984	1.00048
4387	Klhl20	12847	3.94154	2.20246	3.88173	1.93952	NA	NA	NA	3.26e-06	1.47e-05	1.00089
3899	2810029C07Rik	1954	3.46972	1.98167	3.86332	1.92935	NA	NA	NA	0.000119749	0.000386327	1.00099
3442	Tshz1	5848	17.0123	7.65712	14.8085	7.39843	4.49e-08	2.51e-07	1.15165	2.15e-06	1.01e-05	1.00107
4464	Nfia	10891	11.4332	6.97572	12.6504	6.31998	NA	NA	NA	1.75e-06	8.38e-06	1.00115
2937	Rictor	16930	5.69766	2.76377	5.03605	2.51557	6.79e-07	3.1e-06	1.04368	2.16e-06	1.01e-05	1.00134
4342	Guf1	10372	1.49993	0.840514	1.89358	0.945598	NA	NA	NA	1.15e-05	4.67e-05	1.00154
4108	Eno3	1739	1.11391	0.833447	1.93558	0.965384	NA	NA	NA	0.00170315	0.00416122	1.00192
456	Bace1	6348	27.4111	14.2205	29.1324	14.5454	5.36e-06	2.08e-05	0.946768	1.57e-06	7.6e-06	1.00203
3023	Sdhaf2	7195	6.54982	2.71193	5.60022	2.79586	3.87e-09	2.59e-08	1.272	4.11e-06	1.82e-05	1.00205
3617	Zdhhc14	3078	12.2426	5.87544	12.6131	6.29625	9.56e-07	4.25e-06	1.05901	4.17e-06	1.84e-05	1.00221
2891	Rassf9	7326	0.537091	0.206697	0.419309	0.209055	4.63e-06	1.82e-05	1.3758	0.00196677	0.00473562	1.0023
3059	Sh3pxd2b	9793	3.73665	1.83122	4.09117	2.04211	2.04e-06	8.59e-06	1.02881	4.03e-06	1.78e-05	1.00231
2154	Kcns2	5586	6.81634	2.88895	5.92627	2.95792	1.28e-08	7.84e-08	1.23829	5.16e-06	2.24e-05	1.00237
797	Ddx17	7643	39.4902	20.2596	42.6503	21.287	3.4e-06	1.37e-05	0.962878	1.38e-06	6.75e-06	1.00256
2808	Prickle1	4345	25.6139	11.202	23.5111	11.7336	1.41e-08	8.62e-08	1.19312	1.91e-06	9.09e-06	1.00264
318	Amotl2	6289	14.7413	5.9954	11.2083	5.59175	8.56e-10	6.47e-09	1.29787	2.32e-06	1.09e-05	1.00312
2784	Ppm1b	5251	57.5716	22.8599	45.3191	22.6097	1.83e-10	1.56e-09	1.33251	1.44e-06	7.02e-06	1.00315
3478	Ubiad1	2992	3.64177	1.48939	3.27667	1.63407	1.02e-07	5.37e-07	1.28932	5.8e-05	0.000200538	1.00318
214	AA388235	717	6.54311	3.01706	6.01627	2.99867	6.28e-05	0.000196288	1.1157	0.0006703	0.0018143	1.00325
3157	Snrk	5780	21.784	9.98529	21.0832	10.5174	7.97e-08	4.27e-07	1.12535	1.74e-06	8.36e-06	1.00328
1084	G530011O06Rik	2380	0.839341	0.363568	1.04354	0.519753	0.000799628	0.00196596	1.20406	0.00438897	0.00966691	1.00333
2678	Pdgfra	10024	8.2975	3.70969	8.88379	4.43083	3.87e-08	2.19e-07	1.16131	2e-06	9.5e-06	1.00353
2864	Rab33b	3538	9.76967	4.2005	8.83025	4.40375	2.48e-08	1.45e-07	1.21757	5.56e-06	2.4e-05	1.00354
3714	Zfp507	8231	9.9248	4.3233	8.1867	4.0828	1.46e-08	8.86e-08	1.19883	2.37e-06	1.1e-05	1.00364
651	Chd6	19093	9.07238	4.29066	8.11976	4.0493	2.26e-07	1.13e-06	1.08025	1.58e-06	7.67e-06	1.00373
529	C230034O21Rik	2836	9.76532	3.56979	7.81261	3.89448	8.44e-11	7.62e-10	1.45154	8.92e-06	3.7e-05	1.00412
2596	Opa3	5082	14.2223	7.66623	15.6259	7.78914	2.3e-05	7.86e-05	0.891517	2.1e-06	9.9e-06	1.00433
4062	Cped1	8279	0.438707	0.326614	0.414462	0.206336	NA	NA	NA	0.00160548	0.00394616	1.0046
4110	Epn3	4067	0.736771	0.57445	0.466044	0.23174	NA	NA	NA	0.00836984	0.0171845	1.00499
1821	Gm49964	392	16.1373	8.71914	15.0892	7.51344	0.000570257	0.00145315	0.887533	0.000226984	0.000688881	1.00502
956	Fam171a1	4442	39.0775	17.9701	40.2348	20.0374	8.05e-08	4.31e-07	1.12071	1.45e-06	7.07e-06	1.00572
4101	Ehd2	5119	1.80338	1.03957	1.95348	0.972359	NA	NA	NA	5.09e-05	0.000177892	1.00592
1064	Frmpd4	9680	38.353	17.0958	33.1891	16.5245	2.08e-08	1.23e-07	1.16568	1.27e-06	6.27e-06	1.00608
3934	AC149090.1	4238	4.32082	2.59302	4.78854	2.38374	NA	NA	NA	1.04e-05	4.24e-05	1.00609
2331	Med25	7629	6.49857	3.45935	7.29919	3.63285	1.92e-05	6.67e-05	0.909539	2.72e-06	1.25e-05	1.00654
3090	Sla	9186	1.13345	0.553406	0.889378	0.442464	1.76e-05	6.15e-05	1.03386	8.09e-05	0.00027035	1.00655
3262	Sytl2	13948	5.24489	2.46752	3.8143	1.89833	2.69e-07	1.33e-06	1.08778	2.81e-06	1.29e-05	1.00658
3921	9230114K14Rik	2762	1.62185	1.06517	1.7156	0.853083	NA	NA	NA	0.000563794	0.00155668	1.00677
1889	Gm9752	2659	1.29765	0.715924	1.20443	0.598137	0.00353609	0.00747736	0.856954	0.00173677	0.00423349	1.00804
3961	Arhgef15	6483	1.95618	1.17121	2.05663	1.02219	NA	NA	NA	2.38e-05	9.03e-05	1.0082
744	Ctnnal1	7661	3.4293	1.78457	3.18646	1.58393	1.76e-05	6.16e-05	0.942177	6.84e-06	2.91e-05	1.00821
4389	Lcmt2	3350	2.65628	1.80807	2.95577	1.46824	NA	NA	NA	4.85e-05	0.000170861	1.00888
4570	Sco1	3925	5.37483	3.14702	4.95393	2.46127	NA	NA	NA	1.07e-05	4.37e-05	1.00888
3152	Snn	2967	96.5141	43.4396	83.3559	41.4144	3.16e-08	1.82e-07	1.15171	1.24e-06	6.14e-06	1.00913
4526	Prkcq	7081	1.838	1.17617	1.94294	0.96498	NA	NA	NA	2.22e-05	8.47e-05	1.00926
3867	Zkscan6	2371	14.1315	6.91576	13.08	6.49673	2.18e-06	9.12e-06	1.03081	4.83e-06	2.11e-05	1.00939
2747	Plekhg5	5430	61.9724	32.9823	68.434	33.9872	1.1e-05	4.02e-05	0.909923	1.14e-06	5.7e-06	1.00971
806	Dennd2a	7229	15.3241	5.67365	13.2679	6.58805	1.29e-11	1.33e-10	1.43338	1.66e-06	8.02e-06	1.00996
3853	Zfyve9	6459	34.8548	17.1913	33.3927	16.58	9.4e-07	4.19e-06	1.01966	1.25e-06	6.18e-06	1.01007
4483	Pank4	3487	3.61956	2.19611	3.87991	1.92578	NA	NA	NA	2.31e-05	8.78e-05	1.01016
3942	Adap2	1785	2.81476	1.96327	3.62493	1.79851	NA	NA	NA	0.000172976	0.000539822	1.01027
3485	Ubxn10	4564	0.842228	0.445538	0.572819	0.283944	0.00127064	0.00297321	0.917609	0.00282469	0.00653483	1.01031
478	BC048403	3136	6.79466	3.1938	5.24161	2.60153	1.13e-06	4.97e-06	1.08889	1.39e-05	5.53e-05	1.01031
2227	Lig3	7284	4.42954	2.01058	4.2038	2.08643	1.86e-07	9.42e-07	1.13938	4.76e-06	2.08e-05	1.01047
4074	D030047H15Rik	2536	2.13636	1.44158	3.06691	1.52141	NA	NA	NA	0.000101307	0.000331652	1.01064
2212	Lcor	12765	11.7749	5.82284	9.72571	4.82687	1.13e-06	4.96e-06	1.01589	1.46e-06	7.11e-06	1.01067
2934	Rian	31981	11.7913	6.25342	11.6816	5.79734	9.74e-06	3.6e-05	0.914998	1.11e-06	5.57e-06	1.01076
1263	Gm15918	689	2.59182	0.502346	2.41893	1.19692	3.24e-08	1.86e-07	2.35667	0.0123053	0.024113	1.01164
4582	Sirt7	5148	3.77457	2.49603	4.37375	2.16833	NA	NA	NA	7.41e-06	3.12e-05	1.01203
4502	Plcb2	6597	0.339513	0.291841	0.549856	0.272338	NA	NA	NA	0.00135262	0.00338872	1.01209
1425	Gm26796	2276	6.26354	2.53771	4.75257	2.35518	2.66e-08	1.55e-07	1.30298	3.64e-05	0.000131899	1.01235
2280	Lrrtm1	3033	14.0209	6.67584	15.0844	7.47727	6.65e-07	3.04e-06	1.07044	2.79e-06	1.28e-05	1.01235
2688	Pdzrn3	7256	5.25587	2.25982	4.73346	2.34615	2.11e-08	1.25e-07	1.21756	3.96e-06	1.76e-05	1.01243
2064	Ints2	10609	2.77023	1.49055	3.09266	1.53246	4.06e-05	0.000131812	0.894033	4.03e-06	1.78e-05	1.01282
2437	Mrps23	1560	17.5394	9.34626	16.8424	8.34493	3.34e-05	0.00010988	0.907994	5.75e-06	2.48e-05	1.01291
3542	Wdr26	8297	51.3706	23.4026	46.0787	22.8323	4.73e-08	2.64e-07	1.13426	1.05e-06	5.29e-06	1.01301
4660	Trmt5	2139	1.85367	1.91141	2.47501	1.22547	NA	NA	NA	0.000318818	0.000931349	1.01302
885	Ears2	5152	1.98569	0.776781	1.85851	0.920396	3.29e-08	1.89e-07	1.35337	4.92e-05	0.000173207	1.01322
4146	Gm11399	324	7.56679	4.40658	10.2879	5.09059	NA	NA	NA	0.00154018	0.00379958	1.01334
137	5930420M18Rik	2281	0.835962	0.398315	0.888258	0.439014	0.00364911	0.00769308	1.06691	0.00699046	0.0146703	1.0139
2685	Pdzd7	4055	1.23905	0.480125	1.23303	0.610117	9.29e-07	4.15e-06	1.36632	0.000337727	0.000981798	1.01391
1754	Gm47767	367	132.037	54.2281	124.484	61.634	2.69e-09	1.86e-08	1.2837	2.68e-06	1.23e-05	1.01404
491	Bhlha9	1207	1.93088	0.501826	1.13714	0.561236	1.38e-07	7.13e-07	1.93846	0.0236976	0.0427684	1.01457
889	Edaradd	6668	0.21788	0.116791	0.205838	0.101591	0.0230463	0.0400499	0.896901	0.0236976	0.0427684	1.01457
4051	Col2a1	9243	0.147357	0.0842543	0.148494	0.0732892	NA	NA	NA	0.0236976	0.0427684	1.01457
4290	Gm47140	1400	0.475627	0.479001	0.980379	0.483866	NA	NA	NA	0.0236976	0.0427684	1.01457
3319	Thnsl1	4043	5.32277	2.47731	4.94676	2.44771	8.24e-07	3.71e-06	1.10316	8.53e-06	3.55e-05	1.01476
302	AL607142.1	78	41.5203	17.4722	38.9638	19.2575	5.49e-05	0.000173566	1.24682	0.00176917	0.00430433	1.01483
2414	Mlxip	8326	5.21296	2.55139	5.09854	2.52219	1.63e-06	6.95e-06	1.03071	2.89e-06	1.32e-05	1.01527
462	Bag5	2508	63.129	31.2581	60.746	30.0516	1.16e-06	5.09e-06	1.01404	1.21e-06	6.04e-06	1.01531
2833	Pskh1	3255	2.7896	0.923775	1.66659	0.823408	3.65e-10	2.95e-09	1.59343	0.000296821	0.000874556	1.01617
1687	Gm44509	1324	10.6529	5.09764	9.94695	4.9162	4.89e-06	1.92e-05	1.063	2.04e-05	7.87e-05	1.01628
4602	Snhg17	7052	0.841231	0.558292	1.20022	0.593063	NA	NA	NA	6.8e-05	0.000231025	1.01636
237	Acer3	15324	2.42745	1.32273	2.83843	1.40306	4.72e-05	0.000151339	0.875828	2.71e-06	1.24e-05	1.01639
3085	Sirt4	2398	0.934015	0.433007	1.14473	0.564981	0.00143045	0.00330475	1.10671	0.00245586	0.00577882	1.01665
3971	Atp10b	9816	0.345346	0.204951	0.279652	0.138022	NA	NA	NA	0.00245586	0.00577882	1.01665
4141	Gm10353	642	3.58303	2.39236	4.2758	2.11032	NA	NA	NA	0.00245586	0.00577882	1.01665
3687	Zfp398	11758	5.06855	2.50396	5.05837	2.4999	1.64e-06	6.98e-06	1.01728	1.93e-06	9.18e-06	1.01671
2098	Ivns1abp	5435	18.2717	9.63602	18.7417	9.2612	1.05e-05	3.85e-05	0.923057	1.37e-06	6.75e-06	1.01693
3020	Scyl3	5802	9.36915	3.94467	8.11632	4.01028	6.15e-09	3.96e-08	1.2479	2.46e-06	1.14e-05	1.017
1481	Gm29427	1909	14.539	6.84437	13.0272	6.43361	7.58e-07	3.42e-06	1.08675	5.54e-06	2.4e-05	1.0176
4552	Rnf150	17242	7.26573	4.09009	8.57069	4.23291	NA	NA	NA	1.16e-06	5.79e-06	1.01772
4443	Mlxipl	5538	0.316991	0.218745	0.377659	0.18614	NA	NA	NA	0.00640699	0.0135476	1.01795
2080	Irs2	6323	30.4395	12.3506	25.9605	12.8096	5.3e-10	4.16e-09	1.30133	1.08e-06	5.46e-06	1.01906
4478	Ophn1	13100	3.82614	2.18305	4.3431	2.14263	NA	NA	NA	1.89e-06	9e-06	1.01925
3029	Sema4c	4593	3.53875	1.26224	3.23734	1.59672	2.14e-10	1.8e-09	1.48675	1.51e-05	5.95e-05	1.01931
3376	Tmem51	1875	3.30921	1.00374	2.23091	1.09957	4.02e-10	3.21e-09	1.71942	0.000668323	0.00180953	1.01932
713	Cpeb1os1	2112	1.36145	0.686252	1.33069	0.655434	0.00176957	0.00400115	0.986778	0.00229438	0.00543008	1.01961
2216	Ldhd	5328	3.65274	1.90825	3.96838	1.95688	2.86e-05	9.54e-05	0.93651	6.9e-06	2.93e-05	1.01972
1829	Gm50240	6295	1.88959	0.95189	1.82215	0.898319	2.68e-05	9e-05	0.988833	2.96e-05	0.000110054	1.01984
2702	Pgr	8546	5.69855	2.26549	5.11642	2.52274	7.52e-10	5.74e-09	1.33063	2.47e-06	1.14e-05	1.02001
4637	Tmem150a	1548	0.664782	0.656794	0.928869	0.456631	NA	NA	NA	0.0211578	0.0387647	1.02045
2008	Hspa1l	2472	2.55899	1.16387	2.2738	1.11996	1.5e-05	5.31e-05	1.13578	0.000237192	0.000715589	1.02063
3496	Urgcp	5871	18.7913	8.43774	16.3981	8.0818	3.9e-08	2.2e-07	1.15509	1.29e-06	6.39e-06	1.02072
1903	Gmeb1	7857	16.3798	6.92443	15.4059	7.5909	3.43e-09	2.31e-08	1.2421	1.15e-06	5.77e-06	1.02109
4333	Gpr37	6068	15.1535	8.61299	14.6324	7.20785	NA	NA	NA	1.33e-06	6.54e-06	1.02147
4064	Cpsf1	5637	5.12775	3.03934	5.73931	2.82666	NA	NA	NA	3.53e-06	1.59e-05	1.0216
4681	Wdhd1	7349	1.59387	0.959604	1.82318	0.897728	NA	NA	NA	1.86e-05	7.21e-05	1.02167
719	Cr1l	10349	1.75186	0.836111	1.87253	0.922086	2.47e-06	1.02e-05	1.06685	8.2e-06	3.42e-05	1.02172
814	Dhrs13	1967	1.07712	0.54988	1.09651	0.539043	0.00406743	0.00847487	0.967938	0.00588301	0.0125536	1.02178
2275	Lrrc8c	7654	3.46012	1.59967	3.41566	1.68158	4.61e-07	2.17e-06	1.11285	4.68e-06	2.05e-05	1.02212
3354	Tmem140	5853	0.377499	0.162621	0.429917	0.211347	0.000446108	0.00115879	1.21224	0.00365246	0.00821302	1.02216
2819	Proser2	9563	0.335493	0.149297	0.338309	0.166312	0.00016586	0.000473986	1.16633	0.00147307	0.00365601	1.02266
2018	Iba57	4885	1.79682	0.921088	1.82629	0.898352	8.08e-05	0.00024693	0.963543	5.45e-05	0.000189558	1.02292
3959	Arfgef3	14579	18.8238	11.4119	22.0791	10.8647	NA	NA	NA	8.45e-07	4.35e-06	1.02301
4171	Gm15787	2992	3.18655	1.85089	3.46235	1.70298	NA	NA	NA	3.77e-05	0.000136058	1.02313
760	Cyth4	7552	4.11604	1.81319	4.77294	2.34779	7.29e-08	3.94e-07	1.18254	2.96e-06	1.35e-05	1.02342
2046	Il6ra	8642	1.22582	0.563211	1.21385	0.596415	3.16e-06	1.28e-05	1.12149	3.66e-05	0.000132721	1.02465
3539	Wdfy2	9185	4.43874	1.97128	4.0987	2.01375	6.27e-08	3.42e-07	1.17088	2.58e-06	1.19e-05	1.02513
235	Acad10	6068	0.409015	0.149729	0.306974	0.150467	2.27e-05	7.75e-05	1.44663	0.00743171	0.0154974	1.02556
2286	Lypd1	7038	54.7501	23.1537	48.875	24.0041	2.51e-09	1.75e-08	1.2416	7.82e-07	4.05e-06	1.0258
2830	Prtg	9158	1.07743	0.436992	0.799319	0.392359	1.11e-07	5.83e-07	1.30124	9.24e-05	0.000304951	1.0258
489	Bdnf	6217	14.0163	6.37452	13.283	6.52346	7.12e-08	3.86e-07	1.13665	1.25e-06	6.2e-06	1.02581
4249	Gm41442	4634	0.320045	0.312767	0.324395	0.158895	NA	NA	NA	0.0189441	0.0351778	1.02583
81	4930402H24Rik	10659	13.9424	7.07885	14.0663	6.90794	2.75e-06	1.13e-05	0.977859	9.5e-07	4.84e-06	1.02588
2299	Map10	3542	1.72613	0.90389	1.8637	0.91468	0.000349799	0.000931705	0.932648	0.000135192	0.000432036	1.02595
1985	Hif3a	6710	0.802914	0.393314	0.82307	0.403822	0.000127778	0.000375126	1.02868	0.000253635	0.00076027	1.02625
2803	Prdm11	10177	3.13765	1.39652	3.13082	1.53674	9.56e-08	5.05e-07	1.16767	3.17e-06	1.44e-05	1.02649
2006	Hspa12a	9192	43.0628	19.5142	38.3498	18.8245	3.9e-08	2.2e-07	1.1419	7.64e-07	3.97e-06	1.02659
3590	Zbtb26	9489	1.47365	0.533455	1.08828	0.533867	6.36e-10	4.93e-09	1.46538	3.53e-05	0.000128526	1.02693
2796	Pprc1	6284	7.745	3.84865	7.31696	3.59019	2.29e-06	9.52e-06	1.00882	2.01e-06	9.52e-06	1.02706
383	Arl15	3515	9.05862	3.79719	8.18145	4.01361	1.13e-08	7e-08	1.25416	3.7e-06	1.66e-05	1.02725
2587	Olfr287	2706	3.91482	1.79869	4.37173	2.14419	3.16e-06	1.28e-05	1.12149	2.11e-05	8.11e-05	1.02728
2489	Ncoa3	7895	12.4251	6.36228	12.9724	6.36432	4.13e-06	1.64e-05	0.965593	1.08e-06	5.41e-06	1.02731
4009	Ccdc39	7443	3.93233	2.42684	4.50916	2.21202	NA	NA	NA	2.96e-06	1.35e-05	1.02732
763	D030068K23Rik	7540	1.26448	0.410268	0.940505	0.460931	1.2e-10	1.05e-09	1.62291	0.000110077	0.000357917	1.02807
76	4833438C02Rik	1764	1.68151	0.637687	1.50058	0.734647	1.73e-05	6.07e-05	1.39633	0.00234956	0.00554971	1.0282
3142	Smim20	2909	4.41157	1.5765	3.71841	1.82244	6.77e-10	5.22e-09	1.48393	2.75e-05	0.000102971	1.02828
2211	Lats2	6971	42.8238	17.623	42.2098	20.69	8.49e-10	6.41e-09	1.28093	7.5e-07	3.9e-06	1.02863
4692	Zfp109	2932	7.85583	4.55223	7.76858	3.80715	NA	NA	NA	5.31e-06	2.3e-05	1.02868
2194	Kmt2a	16670	29.0089	12.5914	27.4353	13.4419	7e-09	4.47e-08	1.20405	6.92e-07	3.62e-06	1.02929
2816	Prlr	15339	0.77942	0.376545	0.345136	0.16897	8.94e-06	3.33e-05	1.04917	0.000257008	0.000769554	1.0293
4378	Izumo4	2799	1.34088	1.082	1.76298	0.862851	NA	NA	NA	0.000279833	0.000830486	1.02965
1422	Gm26770	2237	2.62487	0.87999	2.0452	1.00063	1.19e-08	7.33e-08	1.57515	0.000445722	0.00126312	1.03006
327	Ankrd28	12233	6.24741	3.19542	5.86641	2.87232	4.42e-06	1.75e-05	0.967196	1.24e-06	6.14e-06	1.03018
4353	Hes1	2037	4.26444	2.98413	4.66847	2.2845	NA	NA	NA	3.68e-05	0.000133323	1.03046
2233	Lin52	3110	4.06806	1.54417	3.42555	1.67625	5.05e-09	3.31e-08	1.39692	2.64e-05	9.92e-05	1.03055
2096	Itprip	3950	0.421441	0.208108	0.397116	0.193866	0.00621651	0.0124071	1.0152	0.0120505	0.0236608	1.03078
4251	Gm42692	2833	0.17094	0.167988	0.553691	0.270303	NA	NA	NA	0.0120505	0.0236608	1.03078
1883	Gm8206	2392	1.12616	0.425049	1.13394	0.554085	2.21e-05	7.57e-05	1.40293	0.00219389	0.00522173	1.03101
2113	Kank3	3260	5.61706	2.78698	6.57596	3.21631	7.6e-06	2.87e-05	1.01086	5.48e-06	2.37e-05	1.03152
3143	Smim3	6828	2.34052	0.899761	2.46961	1.20778	3.41e-09	2.3e-08	1.37876	8.79e-06	3.65e-05	1.03158
1513	Gm35040	5094	14.3552	6.47185	12.9332	6.32533	5.76e-08	3.17e-07	1.14925	1.27e-06	6.27e-06	1.03177
3922	9530080O11Rik	1725	1.80726	1.09102	2.02706	0.990293	NA	NA	NA	0.00117044	0.00298947	1.03179
3974	Atp6v0a4	4973	0.365178	0.234897	0.473137	0.230978	NA	NA	NA	0.00460209	0.0100807	1.03202
2696	Pex1	10356	2.71808	1.40581	2.90314	1.41917	1.4e-05	5e-05	0.951039	3.13e-06	1.42e-05	1.03238
2983	Rsc1a1	1749	19.7801	9.69681	15.8819	7.76311	2.2e-06	9.18e-06	1.02833	3.45e-06	1.55e-05	1.03246
2815	Prkdc	13187	2.85756	1.34515	2.81022	1.37358	5.29e-07	2.47e-06	1.08688	2.28e-06	1.07e-05	1.03258
4318	Gm8437	3375	0.421498	0.262792	0.358262	0.174534	NA	NA	NA	0.0266086	0.0473845	1.03266
4433	Mir6936	54	16.8151	14.0209	22.3914	10.9084	NA	NA	NA	0.0266086	0.0473845	1.03266
4498	Pip5kl1	2494	0.327672	0.182148	0.484817	0.236188	NA	NA	NA	0.0266086	0.0473845	1.03266
4066	Csf2ra	2871	1.67624	1.22063	2.31066	1.12846	NA	NA	NA	0.000121187	0.000390182	1.03307
423	Atxn1l	7526	17.1806	7.20885	13.8255	6.75463	2.53e-09	1.75e-08	1.25289	9.26e-07	4.73e-06	1.03333
240	Acot12	3293	0.569864	0.15766	0.605356	0.295153	3.38e-06	1.36e-05	1.84748	0.00621651	0.0131897	1.03338
1688	Gm44579	2064	1.07049	0.524038	0.965813	0.4709	0.00234956	0.00517242	1.02839	0.00621651	0.0131897	1.03338
4572	Serpinb8	4795	0.347173	0.383471	0.579299	0.282549	NA	NA	NA	0.00205114	0.00491757	1.0337
4625	Sytl5	2301	5.09056	3.44086	6.63244	3.23839	NA	NA	NA	1.15e-05	4.69e-05	1.03388
2798	Pradc1	2039	1.84067	0.976052	2.13161	1.04002	0.00171813	0.00389763	0.914128	0.000458967	0.00129583	1.03399
3954	Ankrd39	4654	0.890975	0.627495	1.27094	0.62019	NA	NA	NA	0.000185378	0.000573828	1.03412
422	Atxn1	13914	17.6199	8.56803	16.8376	8.22152	5.63e-07	2.61e-06	1.04015	6.87e-07	3.59e-06	1.03418
3771	Zfp719	4706	5.56334	1.72378	4.42344	2.1592	9.41e-14	1.36e-12	1.68999	5.68e-06	2.45e-05	1.03439
2948	Rit1	3229	18.4377	7.94546	17.4175	8.50105	1.24e-08	7.63e-08	1.21436	1.41e-06	6.91e-06	1.03472
3970	Atl3	10099	2.80823	1.83357	3.00615	1.46695	NA	NA	NA	2.91e-06	1.33e-05	1.03491
2604	Osmr	12113	0.287354	0.103581	0.264391	0.128869	1.7e-06	7.24e-06	1.46976	0.0013233	0.00332271	1.03494
1070	Fut11	4252	2.67649	1.35838	2.69766	1.31609	3.72e-05	0.000121596	0.978071	2.26e-05	8.59e-05	1.03494
228	AC099860.1	1444	8.23753	3.56543	6.85722	3.34504	4.02e-07	1.92e-06	1.20763	3.37e-05	0.000123126	1.03501
2196	Kmt5b	14752	9.81754	3.92555	8.07236	3.93914	3.21e-10	2.62e-09	1.32242	8.35e-07	4.3e-06	1.03506
2453	Mtmr12	7041	26.7852	11.469	23.1275	11.2858	4.93e-09	3.24e-08	1.22366	7.42e-07	3.87e-06	1.03507
1624	Gm42820	3063	0.681826	0.218936	0.78951	0.384625	1.02e-05	3.77e-05	1.6343	0.00352053	0.00794297	1.03508
2311	Marchf3	6006	0.342685	0.133266	0.272056	0.132405	0.000152401	0.000439342	1.35911	0.0108903	0.0216029	1.03535
4100	Ednra	5476	0.652214	0.481947	0.94887	0.462551	NA	NA	NA	0.00024256	0.000729944	1.03547
1006	Fbxw17	3818	1.09399	0.504262	1.26677	0.617133	0.000104265	0.000311607	1.11608	0.000379113	0.00109076	1.03629
928	Ess2	4231	21.926	10.3534	19.1781	9.34884	2.69e-07	1.33e-06	1.08248	9.85e-07	5.01e-06	1.03653
1523	Gm3636	1746	2.65228	0.68143	1.87167	0.910908	6.93e-11	6.34e-10	1.95776	0.00124834	0.00315528	1.03715
1142	Gm10545	4969	1.69335	0.892457	2.03218	0.989857	0.000176416	0.000501419	0.923542	2.97e-05	0.000110473	1.03715
1805	Gm49493	4136	16.7069	7.59955	18.2833	8.90844	8.32e-08	4.44e-07	1.13638	1.01e-06	5.14e-06	1.03721
4215	Gm26910	698	5.89732	3.81199	7.02277	3.41786	NA	NA	NA	0.000290372	0.000857965	1.03775
4520	Ppfibp2	10876	1.26345	0.723994	1.24095	0.603894	NA	NA	NA	1.35e-05	5.42e-05	1.03864
170	9530085L11Rik	2115	2.86214	1.05349	2.92028	1.42041	9.39e-08	4.96e-07	1.44063	0.000119756	0.000386327	1.03884
70	4732491K20Rik	3174	3.37573	1.83336	3.10937	1.51254	0.000207545	0.000580843	0.880352	3.15e-05	0.000116138	1.03906
1248	Gm15651	2507	16.7333	6.29036	15.0426	7.31912	9.54e-11	8.52e-10	1.41132	1.98e-06	9.4e-06	1.03916
4545	Rbm28	5663	13.8802	8.19376	16.1002	7.83255	NA	NA	NA	8.59e-07	4.42e-06	1.03946
3980	B230206I08Rik	3191	0.322495	0.257608	0.532536	0.258438	NA	NA	NA	0.0098652	0.0198342	1.03959
4598	Slc9b2	5497	0.231257	0.181023	0.309137	0.150023	NA	NA	NA	0.0098652	0.0198342	1.03959
4628	Tead1	13570	2.44234	1.58137	2.82964	1.37605	NA	NA	NA	1.87e-06	8.9e-06	1.03993
2240	Lmbr1l	4338	0.620972	0.159574	0.489662	0.237631	2.25e-08	1.32e-07	1.95543	0.00523948	0.011326	1.04028
4487	Pcdhb14	8695	1.18353	0.711539	1.48457	0.721498	NA	NA	NA	1.57e-05	6.17e-05	1.04052
3963	Arhgef5	9977	0.925276	0.568073	1.04487	0.507754	NA	NA	NA	2.78e-05	0.000104142	1.04056
984	Fat4	17165	9.55183	4.06559	8.40162	4.08374	4.07e-09	2.71e-08	1.23228	6.75e-07	3.54e-06	1.04074
896	Egfr	11326	2.07375	0.993183	2.3602	1.1468	1.7e-06	7.24e-06	1.0619	3.09e-06	1.41e-05	1.04108
3427	Trio	23395	28.2812	12.0464	26.0624	12.6636	3.15e-09	2.14e-08	1.23123	5.01e-07	2.69e-06	1.04128
1193	Gm13179	978	28.8435	11.8115	28.3354	13.7627	6.19e-09	3.98e-08	1.28782	2.91e-06	1.33e-05	1.04163
4129	Fzd3	12804	6.36357	4.26935	8.19024	3.97717	NA	NA	NA	7.49e-07	3.9e-06	1.04211
3787	Zfp775	4244	3.49456	1.55973	3.50355	1.70026	4.9e-07	2.29e-06	1.16344	9.6e-06	3.96e-05	1.04266
3806	Zfp853	3140	4.8678	2.40435	5.14127	2.49504	9.26e-06	3.43e-05	1.01732	8.02e-06	3.35e-05	1.0427
4262	Gm43460	1057	2.77759	1.84192	3.67913	1.78332	NA	NA	NA	0.000567173	0.00156523	1.04327
4412	Map3k8	4504	0.268802	0.225737	0.486126	0.235412	NA	NA	NA	0.00482304	0.010507	1.04343
2455	Mx2	3614	0.443873	0.119714	0.488291	0.236339	9.41e-06	3.48e-05	1.88291	0.00718682	0.0150316	1.04352
2086	Itga5	4933	0.552208	0.210491	0.27161	0.131352	2.19e-05	7.51e-05	1.38875	0.0210435	0.0385932	1.04367
2078	Irgm1	5810	1.83374	0.889865	1.56928	0.760396	1.3e-05	4.67e-05	1.04268	3.76e-05	0.000135886	1.04463
3019	Sco2	1253	10.5319	4.5578	10.0411	4.86569	2.86e-07	1.41e-06	1.2079	1.44e-05	5.72e-05	1.04473
4359	Hpcal4	5339	95.6201	57.4984	125.643	60.8913	NA	NA	NA	4.53e-07	2.45e-06	1.04501
957	Fam174b	3262	26.1474	11.4395	25.5564	12.3788	1.67e-08	1.01e-07	1.19257	7.8e-07	4.04e-06	1.04574
3907	4833411C07Rik	2257	1.07283	0.785932	1.18729	0.574177	NA	NA	NA	0.00195203	0.00470755	1.04588
4307	Gm49602	2970	5.86999	3.34317	5.49056	2.65768	NA	NA	NA	7.49e-06	3.15e-05	1.04642
3751	Zfp646	9723	12.0191	5.39306	10.5503	5.10719	3.7e-08	2.1e-07	1.1561	6.8e-07	3.56e-06	1.04662
188	A330040F15Rik	2323	2.76222	0.977783	1.54745	0.748045	2.64e-08	1.54e-07	1.49695	0.000946097	0.00246567	1.04704
58	2900005J15Rik	2928	0.527194	0.288135	0.625014	0.301769	0.022755	0.0395969	0.86915	0.00655998	0.0138327	1.04718
625	Cebpb	1504	29.4823	11.6504	23.9663	11.5931	6.72e-10	5.19e-09	1.33932	1.71e-06	8.21e-06	1.04758
2749	Plekhm1	5968	7.83558	3.92557	8.42719	4.07639	3.07e-06	1.25e-05	0.997043	1.16e-06	5.8e-06	1.04764
3587	Zbtb21	6335	13.4733	5.95528	12.0658	5.83475	2.47e-08	1.45e-07	1.17779	7.8e-07	4.04e-06	1.0481
2997	Rxra	6303	9.15265	4.1528	7.87559	3.80834	8.74e-08	4.65e-07	1.14001	1.18e-06	5.91e-06	1.04811
2358	Mgat4c	10691	0.597359	0.289348	0.632739	0.305794	5.66e-05	0.00017827	1.04504	9.49e-05	0.000312242	1.04817
2976	Rps6kb1	8658	15.1755	7.02837	13.9655	6.75255	1.15e-07	6.01e-07	1.11044	6.04e-07	3.2e-06	1.04832
4349	Has1	4518	0.34836	0.201097	0.311025	0.149936	NA	NA	NA	0.0187995	0.0349633	1.04843
4001	Caprin2	14140	0.473058	0.269256	0.448358	0.216625	NA	NA	NA	0.000101217	0.000331485	1.04851
4139	Glt8d1	3331	3.26205	1.94827	3.80654	1.83913	NA	NA	NA	1.33e-05	5.35e-05	1.04898
403	Aste1	6748	0.941924	0.359042	0.677994	0.327349	1.91e-07	9.68e-07	1.3903	0.000352102	0.00101899	1.04914
1915	Gpbp1	3905	42.8933	16.8682	34.7129	16.7741	1.47e-10	1.27e-09	1.3464	5.64e-07	3e-06	1.04919
2301	Map3k1	7447	5.40151	2.35001	4.86218	2.34925	2.97e-08	1.71e-07	1.20055	1.66e-06	8e-06	1.04924
1465	Gm28271	351	32.078	16.1472	24.6724	11.9153	3.04e-05	0.000100941	0.989903	3.91e-05	0.000140681	1.04939
2368	Mill2	4546	0.858878	0.337856	1.02078	0.49239	5.48e-06	2.12e-05	1.34425	0.000338416	0.000983629	1.05051
246	Acsm3	4936	0.643851	0.232275	0.754749	0.363982	3.5e-06	1.41e-05	1.46836	0.000729458	0.00195486	1.05052
4093	Dram1	3045	0.457238	0.319689	0.622463	0.299847	NA	NA	NA	0.00599981	0.0127752	1.0506
243	Acot8	1997	4.9258	2.69727	4.86017	2.34501	0.000302547	0.000816608	0.868478	2.58e-05	9.72e-05	1.0508
3491	Unc13a	12623	51.8016	21.7625	50.1723	24.2169	1.78e-09	1.27e-08	1.25114	3.94e-07	2.16e-06	1.05087
74	4833422C13Rik	5915	3.59726	1.38973	3.35357	1.61828	1.53e-09	1.11e-08	1.37175	4.38e-06	1.93e-05	1.05093
288	Ago2	14031	15.1152	8.03406	16.5039	7.96404	1.12e-05	4.08e-05	0.911784	4.55e-07	2.46e-06	1.0512
3227	St8sia5	5432	12.4144	5.11736	12.6759	6.1161	1.93e-09	1.36e-08	1.27845	7.79e-07	4.04e-06	1.05131
2720	Pisd-ps1	1877	1.77378	0.714546	1.75845	0.847334	2.31e-05	7.87e-05	1.30971	0.00105701	0.00272592	1.05149
3560	Wrap73	4335	2.16443	1.14274	2.57816	1.24333	0.000147683	0.000427283	0.921053	1.67e-05	6.56e-05	1.05159
2456	Myadml2	2128	1.39388	0.579436	1.78139	0.858114	7.48e-05	0.000230534	1.26423	0.000533553	0.00148418	1.05218
2338	Meox1	2228	1.19547	0.563139	0.66004	0.317264	0.000746897	0.00184987	1.0841	0.0168426	0.0317073	1.05278
2293	Maf	8241	13.3027	6.71202	14.6325	7.05135	2.45e-06	1.01e-05	0.98686	5.38e-07	2.88e-06	1.05316
1726	Gm45890	1863	3.6717	1.60239	3.57841	1.72321	4.02e-06	1.6e-05	1.19536	8.93e-05	0.000295204	1.05332
4069	Cybrd1	5339	0.153065	0.210691	0.367252	0.176529	NA	NA	NA	0.00549808	0.0118225	1.0538
1898	Gm9899	6195	4.22128	1.68309	3.23892	1.5594	2.79e-09	1.92e-08	1.3263	4.14e-06	1.83e-05	1.05422
4634	Tial1	6903	9.13758	5.09862	10.2114	4.91518	NA	NA	NA	7.06e-07	3.68e-06	1.05478
623	Cdr2l	3700	17.4895	8.16181	15.4299	7.42685	2.19e-07	1.1e-06	1.09945	8.88e-07	4.55e-06	1.0548
2657	Pcdhb4	3718	0.586131	0.256003	0.791054	0.380239	0.000548995	0.00140237	1.19237	0.00150725	0.00372767	1.05482
4300	Gm48559	317	8.78416	6.41462	10.8244	5.203	NA	NA	NA	0.000946542	0.00246645	1.05511
2495	Nedd9	6376	2.97165	1.39782	2.72669	1.31188	1.44e-06	6.2e-06	1.08781	5.3e-06	2.3e-05	1.05517
3764	Zfp7	5816	2.24297	1.00053	2.0846	1.00269	7.16e-07	3.25e-06	1.16421	1.26e-05	5.09e-05	1.0554
3525	Vkorc1l1	5262	15.6397	6.8531	14.6628	7.05252	1.82e-08	1.09e-07	1.19032	6.46e-07	3.39e-06	1.05587
418	Atp9b	11895	7.2977	3.69358	7.12653	3.42686	2.97e-06	1.21e-05	0.98237	6.02e-07	3.19e-06	1.05624
3828	Zfp940	6090	4.04059	1.88617	4.18553	2.01187	7.33e-07	3.32e-06	1.0989	2.37e-06	1.11e-05	1.05663
4040	Clk4	5797	10.5572	6.65351	13.0108	6.25431	NA	NA	NA	6.43e-07	3.38e-06	1.05671
4539	Rab37	5330	0.329361	0.223223	0.288166	0.138146	NA	NA	NA	0.0151306	0.0288984	1.05678
4594	Slc40a1	9000	0.332939	0.211516	0.334055	0.160354	NA	NA	NA	0.00141697	0.003532	1.05682
2575	Nxn	3239	4.37327	1.91011	3.67251	1.76407	3.2e-07	1.56e-06	1.19465	1.39e-05	5.56e-05	1.05735
2714	Pik3r1	10079	48.162	19.5182	39.3714	18.9182	4.05e-10	3.23e-09	1.30306	3.53e-07	1.95e-06	1.05736
2107	Jph3	4457	220.325	87.5775	215.587	103.583	1.62e-10	1.4e-09	1.33099	3.24e-07	1.8e-06	1.05747
2637	Parp8	8882	3.28502	1.7828	3.91475	1.88017	5.18e-05	0.000164901	0.881624	1.49e-06	7.25e-06	1.05788
1055	Fpgt	6282	1.51288	0.643941	1.43577	0.689198	5.36e-07	2.49e-06	1.23165	3.01e-05	0.000111861	1.05816
3008	Samd9l	5427	0.602331	0.255107	0.74668	0.358186	6.38e-05	0.000199005	1.23756	0.000444552	0.00126023	1.05829
3441	Tsen54	2458	1.69929	0.91528	1.64859	0.790837	0.0015254	0.0035024	0.891719	0.000444552	0.00126023	1.05829
3966	Asb18	4069	0.870301	0.489106	0.87541	0.419822	NA	NA	NA	0.000850693	0.0022453	1.05848
526	C1galt1	6092	3.05056	1.52335	3.21321	1.54225	9.05e-06	3.36e-05	1.00158	3.86e-06	1.72e-05	1.05867
2935	Ric1	10727	7.63803	3.75293	7.97866	3.82745	1.14e-06	4.99e-06	1.02513	5.51e-07	2.94e-06	1.05969
4059	Coq6	3142	0.982574	0.681603	1.3105	0.628049	NA	NA	NA	0.000425457	0.00121019	1.0597
153	9330111N05Rik	5297	0.337127	0.0735098	0.302301	0.144567	2e-07	1.01e-06	2.18819	0.00957164	0.0193138	1.06046
1653	Gm43461	996	1.79293	0.847048	1.60772	0.768845	0.0030621	0.00658886	1.07897	0.00957164	0.0193138	1.06046
419	Atpsckmt	5248	2.33002	1.09645	2.2604	1.08315	4.23e-06	1.68e-05	1.08708	1.31e-05	5.26e-05	1.06084
270	Adgra1	5386	12.8801	5.61893	12.0075	5.75273	1.74e-08	1.04e-07	1.19669	6.43e-07	3.38e-06	1.06152
4550	Rmdn1	1963	3.88554	2.43542	5.32724	2.55067	NA	NA	NA	1.91e-05	7.39e-05	1.06193
952	Fam13a	10505	3.35085	1.63915	3.31926	1.58969	1.98e-06	8.36e-06	1.03144	1.36e-06	6.71e-06	1.06194
4157	Gm13331	448	1.62145	1.44859	2.48013	1.18337	NA	NA	NA	0.0264049	0.0470922	1.06204
1761	Gm48062	2622	10.0544	4.68617	9.54704	4.57179	6.23e-07	2.86e-06	1.10115	2.31e-06	1.08e-05	1.06205
3294	Tcp11l1	6877	11.1307	6.06786	12.0367	5.76462	3.15e-05	0.000104444	0.87523	5.32e-07	2.85e-06	1.06207
2573	Nwd2	10428	7.38393	3.09299	6.32402	3.02774	3.27e-09	2.22e-08	1.2553	6.19e-07	3.27e-06	1.06251
2959	Rnf19a	4434	30.2603	13.7678	27.4981	13.1654	5.89e-08	3.23e-07	1.13609	4.27e-07	2.33e-06	1.06253
2272	Lrrc7	9816	34.5716	15.9377	34.8666	16.6917	7.65e-08	4.12e-07	1.11713	3.16e-07	1.77e-06	1.0627
2664	Pcsk7	5202	6.99368	3.54301	8.00963	3.83304	5.64e-06	2.18e-05	0.980956	1.03e-06	5.21e-06	1.0631
387	Armc10	3407	3.74008	1.95561	3.27081	1.5647	6.17e-05	0.000193181	0.93513	1.46e-05	5.8e-05	1.06321
2811	Prkca	8992	82.5009	43.1732	93.7568	44.857	6.06e-06	2.34e-05	0.934268	2.8e-07	1.58e-06	1.06358
4541	Rad52	5752	2.39948	1.60964	3.14749	1.5054	NA	NA	NA	3.94e-06	1.75e-05	1.06371
4507	Plxna4os3	403	6.38389	4.50896	8.10901	3.87343	NA	NA	NA	0.000944723	0.00246478	1.06405
2091	Itpka	1818	191.892	68.0739	163.289	78.0869	1.02e-12	1.26e-11	1.49509	3.12e-07	1.75e-06	1.06425
3957	Ap4e1	9810	1.06444	0.694615	1.26253	0.603465	NA	NA	NA	1.07e-05	4.37e-05	1.06449
490	Best3	2719	1.21336	0.541006	1.40621	0.671595	0.000135707	0.000395771	1.16358	0.000455892	0.0012878	1.06455
282	Adrb1	3382	4.96696	2.0788	5.57539	2.66485	4.7e-08	2.62e-07	1.25624	3.8e-06	1.7e-05	1.06469
239	Acot11	6056	10.9703	4.61508	12.5245	5.98683	4.4e-09	2.91e-08	1.24909	5.28e-07	2.83e-06	1.06481
142	6430584L05Rik	3209	1.81094	0.842642	1.53773	0.734252	3.21e-05	0.00010622	1.10285	0.000175254	0.000545612	1.06522
1091	Gas2l3	7032	0.499287	0.215339	0.395014	0.188477	6.62e-05	0.000206047	1.21156	0.00151905	0.00375353	1.06532
4198	Gm22771	91	24.2802	14.2631	30.5246	14.5645	NA	NA	NA	0.00151905	0.00375353	1.06532
2594	Onecut1	4113	1.27309	0.541728	1.08057	0.515583	6.62e-06	2.53e-05	1.23152	0.000298751	0.000879779	1.06614
624	Cebpa	2636	13.3883	5.58041	12.2609	5.85478	7.51e-09	4.77e-08	1.26235	1.37e-06	6.73e-06	1.06619
3610	Zc3h3	3509	2.98445	1.56586	3.60413	1.72066	9.69e-05	0.000292029	0.930116	9.64e-06	3.97e-05	1.0662
4524	Prelp	3615	2.83833	1.99867	3.65213	1.74353	NA	NA	NA	9.04e-06	3.75e-05	1.06626
2016	Hunk	8402	14.8418	5.90884	12.6408	6.03636	2.89e-10	2.37e-09	1.32866	4.16e-07	2.27e-06	1.06628
1045	Foxk1	7584	26.823	14.0022	24.9059	11.8914	6.36e-06	2.44e-05	0.937792	3.29e-07	1.83e-06	1.06654
929	Esyt3	7138	0.30106	0.0636422	0.164816	0.0783975	1.13e-08	7.01e-08	2.23413	0.0233933	0.0423058	1.06677
1822	Gm49980	1183	0.946648	0.402291	0.994468	0.473036	0.00631843	0.0125821	1.22912	0.0233933	0.0423058	1.06677
4204	Gm26520	1423	0.595559	0.228028	0.826743	0.393254	NA	NA	NA	0.0233933	0.0423058	1.06677
4663	Ttc25	6147	0.236347	0.154843	0.281764	0.134159	NA	NA	NA	0.00629561	0.0133356	1.06701
3888	Zxdc	8254	3.05825	1.30517	2.75957	1.3167	3.58e-08	2.03e-07	1.22823	2.52e-06	1.17e-05	1.06725
3225	St6galnac4	6482	4.35189	1.78545	4.14415	1.97654	6.72e-09	4.3e-08	1.28513	1.72e-06	8.27e-06	1.06787
692	Coa7	3851	8.84986	3.56138	8.43501	4.02288	2.14e-09	1.51e-08	1.31302	1.33e-06	6.53e-06	1.06797
1137	Gm10493	610	23.0229	10.497	24.9113	11.8776	1.14e-06	5.02e-06	1.13271	5.87e-06	2.53e-05	1.06815
864	Dusp10	3042	2.68643	1.15913	1.86923	0.890745	1.45e-06	6.25e-06	1.21192	0.000121051	0.000389893	1.06828
421	Atrip	7152	3.1486	1.63936	3.38582	1.6143	2.19e-05	7.51e-05	0.94139	1.99e-06	9.45e-06	1.06834
3175	Sox12	4453	11.0588	5.29027	9.87791	4.70925	6.41e-07	2.95e-06	1.06368	8.38e-07	4.32e-06	1.06857
3933	AC140267.1	213	30.9776	17.9761	34.8272	16.5931	NA	NA	NA	4.67e-05	0.000165491	1.06881
1049	Foxn3	11501	10.2584	5.41136	9.55289	4.55325	1e-05	3.69e-05	0.9227	3.83e-07	2.11e-06	1.06899
754	Cyhr1	8470	21.2835	9.3757	19.407	9.2496	1.54e-08	9.35e-08	1.1827	3.23e-07	1.8e-06	1.06907
2106	Jmjd4	7115	9.47789	4.4724	8.62568	4.11054	3.16e-07	1.54e-06	1.08344	5.6e-07	2.99e-06	1.06921
2297	Maml2	6598	10.716	5.01956	11.4759	5.46825	2.36e-07	1.18e-06	1.09406	4.74e-07	2.55e-06	1.06937
821	Diras2	4786	137.619	71.0982	142.414	67.8593	4.01e-06	1.6e-05	0.952786	2.46e-07	1.4e-06	1.06946
3211	Srgap3	9852	106.245	48.7363	106.025	50.5198	5.71e-08	3.14e-07	1.12432	2.38e-07	1.37e-06	1.06948
3437	Trub2	6316	3.54618	1.55837	3.53388	1.68341	1.17e-07	6.13e-07	1.18597	2.34e-06	1.09e-05	1.06959
2902	Rccd1	7897	1.17665	0.493075	1.16697	0.555711	3.96e-07	1.89e-06	1.25413	2.45e-05	9.25e-05	1.06969
4010	Ccdc62	8505	0.320287	0.188217	0.349655	0.166223	NA	NA	NA	0.00126123	0.00318546	1.07074
1439	Gm27040	504	19.6376	7.03908	20.8784	9.93444	2.64e-09	1.82e-08	1.47934	1.62e-05	6.38e-05	1.07092
3298	Tdrd6	7062	0.184294	0.0490111	0.175844	0.0834117	5.69e-05	0.000179335	1.90124	0.0207928	0.0382128	1.07102
4043	Cmah	10660	0.0681437	0.0689961	0.116493	0.0552583	NA	NA	NA	0.0207928	0.0382128	1.07102
4682	Wdr95	3477	0.295969	0.261305	0.357151	0.169414	NA	NA	NA	0.0207928	0.0382128	1.07102
3596	Zbtb40	10710	2.44737	1.09272	2.6119	1.24301	1.51e-07	7.76e-07	1.16309	1.48e-06	7.2e-06	1.07105
2877	Rapgef3	6336	5.74197	2.54698	5.80243	2.76119	7.06e-08	3.82e-07	1.1726	9.98e-07	5.06e-06	1.0712
4670	Tulp3	9342	2.70532	1.68575	3.37917	1.60789	NA	NA	NA	1.2e-06	5.99e-06	1.07131
3862	Zkscan17	4573	3.51451	1.66038	3.20862	1.52641	2.51e-06	1.04e-05	1.08149	5.77e-06	2.49e-05	1.07139
171	9630001P10Rik	4765	0.476398	0.140735	0.507507	0.241061	1.61e-06	6.87e-06	1.75442	0.00257934	0.00602792	1.07148
666	Chrna4	5022	3.42931	1.6067	3.5139	1.67145	1.59e-06	6.79e-06	1.09352	3.82e-06	1.71e-05	1.07163
1432	Gm26944	633	54.5574	22.1449	46.5667	22.1477	2.92e-09	2e-08	1.30061	1.37e-06	6.74e-06	1.07194
19	1700034H15Rik	6099	1.40443	0.670356	1.65567	0.787143	1.68e-05	5.89e-05	1.0664	1.61e-05	6.34e-05	1.0721
3255	Syne2	26726	3.94336	1.51683	3.35524	1.59573	7.28e-11	6.63e-10	1.37829	3.97e-07	2.18e-06	1.07213
4402	Lrrc9	7666	0.161877	0.132627	0.242985	0.11526	NA	NA	NA	0.00526908	0.0113782	1.07266
2159	Kctd15	4238	2.3211	0.765655	2.12053	1.0077	1.71e-10	1.46e-09	1.5991	2.36e-05	8.95e-05	1.07267
731	Crybg3	12711	3.64082	1.75632	3.47078	1.64978	9.52e-07	4.24e-06	1.05161	7.62e-07	3.96e-06	1.07285
2767	Poglut1	4658	4.81493	1.97375	3.85866	1.83368	1.11e-08	6.89e-08	1.28628	3.57e-06	1.6e-05	1.07301
358	Arf6	1534	29.4187	10.52	25.0527	11.904	1.05e-11	1.1e-10	1.48342	9.05e-07	4.63e-06	1.07337
1441	Gm27206	979	7.63635	2.65156	6.84296	3.24912	5.05e-09	3.31e-08	1.5249	6.54e-05	0.000223025	1.07365
4472	Nsun6	5006	1.37853	0.821042	1.33825	0.635415	NA	NA	NA	6.54e-05	0.000223025	1.07365
1401	Gm26533	1790	11.6841	3.2388	7.44869	3.53761	1.88e-15	3.51e-14	1.85045	6.89e-06	2.93e-05	1.07375
4593	Slc35f6	8495	0.748217	0.481284	1.00788	0.478454	NA	NA	NA	2.61e-05	9.79e-05	1.07416
1074	Fxyd3	4850	2.06565	1.11953	2.8906	1.37243	0.000241341	0.000666857	0.883326	6.47e-06	2.76e-05	1.07419
2002	Hs3st4	3189	118.553	46.9751	110.181	52.3111	1.59e-10	1.37e-09	1.33555	2.34e-07	1.34e-06	1.07467
2859	Qtrt2	4629	5.23741	2.24314	4.90648	2.32873	4.12e-08	2.32e-07	1.22308	2.13e-06	1e-05	1.07488
2560	Ntrk3	30170	12.2032	6.03654	13.1909	6.25857	9.67e-07	4.3e-06	1.01545	2.24e-07	1.29e-06	1.07562
4488	Pcnx4	4300	4.37114	2.59588	5.34269	2.5343	NA	NA	NA	2.03e-06	9.61e-06	1.07571
1364	Gm20488	2996	2.08112	0.902549	2.09427	0.992898	5.26e-06	2.05e-05	1.20433	6.84e-05	0.000232336	1.07574
2189	Klhl28	7257	2.45657	1.21322	2.4317	1.15262	7e-06	2.66e-05	1.01754	3.44e-06	1.55e-05	1.0767
3484	Ubtd1	1687	5.49007	2.74411	5.26898	2.49658	3.84e-05	0.000125047	0.999995	2.21e-05	8.44e-05	1.07687
3131	Slx4	7657	8.52239	4.25752	8.39923	3.98113	2.23e-06	9.32e-06	1.00117	4.48e-07	2.43e-06	1.07698
6	1500004A13Rik	13854	9.92519	3.33837	5.46778	2.59151	1.19e-13	1.7e-12	1.57188	3.94e-07	2.16e-06	1.07708
910	Entpd4	8074	0.32239	0.120566	0.323798	0.153209	2.76e-05	9.25e-05	1.41606	0.00208874	0.00499843	1.07721
1360	Gm20449	3847	0.535005	0.118086	0.51818	0.244992	4.08e-08	2.3e-07	2.17194	0.00444333	0.0097623	1.0776
3615	Zdbf2	12659	9.43233	3.86029	8.13433	3.85288	9.45e-10	7.08e-09	1.28885	3.18e-07	1.77e-06	1.07803
3633	Zfp125	3109	2.90113	1.08544	2.70138	1.2789	1.86e-08	1.11e-07	1.41749	2.96e-05	0.000109939	1.07805
4151	Gm12500	2428	0.523567	0.329652	0.565293	0.266869	NA	NA	NA	0.0165779	0.0312651	1.07833
4293	Gm47640	2882	0.378077	0.270216	0.476243	0.22483	NA	NA	NA	0.0165779	0.0312651	1.07833
347	Apbb2	10966	14.6036	6.9793	13.7202	6.49699	3.36e-07	1.63e-06	1.06514	2.65e-07	1.51e-06	1.07841
1185	Gm12802	1813	3.9399	1.82556	3.605	1.70575	1.5e-05	5.33e-05	1.10908	6.25e-05	0.000214581	1.07864
4383	Kctd12b	4906	0.869887	0.590854	0.939214	0.444252	NA	NA	NA	0.000240012	0.000723315	1.07873
326	Ankrd27	6058	10.3322	4.7921	9.81782	4.64787	1.81e-07	9.18e-07	1.10833	4.59e-07	2.48e-06	1.07873
3250	Swap70	8090	8.09244	4.12056	8.79796	4.16488	4.14e-06	1.64e-05	0.973666	3.96e-07	2.17e-06	1.07881
2480	Nat8f4	3223	3.91604	2.06054	4.44106	2.10181	7.34e-05	0.000226718	0.92605	5.57e-06	2.41e-05	1.07884
209	A930017M01Rik	6307	1.33412	0.740855	1.1451	0.541702	0.000523422	0.00134237	0.848187	4.96e-05	0.000173984	1.07904
1015	Fgd6	8241	3.47442	1.68522	3.81477	1.80483	1.99e-06	8.4e-06	1.04366	1.09e-06	5.48e-06	1.07953
1104	Gcnt4	5087	1.22568	0.331692	1.17561	0.55582	1.93e-11	1.94e-10	1.8837	9.6e-05	0.000315322	1.07967
866	Dusp18	4632	8.76911	3.6334	7.58425	3.58621	4.85e-09	3.19e-08	1.27095	9.02e-07	4.61e-06	1.08037
4123	Fbxl12	5090	1.0644	0.709743	1.18775	0.561279	NA	NA	NA	9.35e-05	0.000307793	1.08042
3301	Tent4a	8918	12.096	5.45537	10.6232	5.02327	4.66e-08	2.6e-07	1.14873	3.14e-07	1.76e-06	1.08045
4505	Plk5	2678	1.08501	0.759311	1.02504	0.483913	NA	NA	NA	0.00134281	0.00336566	1.08059
2440	Mrs2	7621	12.0497	6.40368	13.5331	6.39604	1.37e-05	4.89e-05	0.911976	2.94e-07	1.66e-06	1.08118
985	Faxc	8362	21.0408	9.55112	19.9976	9.45008	4.92e-08	2.74e-07	1.13942	2.37e-07	1.36e-06	1.08139
615	Cdca4	4198	2.71092	1.34493	2.27307	1.07343	2.11e-05	7.24e-05	1.01084	1.78e-05	6.94e-05	1.08176
643	Cfap47	9967	0.151837	0.0803045	0.213119	0.100471	0.0207881	0.036542	0.916299	0.00377352	0.00846141	1.08194
1222	Gm14443	4859	0.61668	0.169176	0.578395	0.272766	4.49e-08	2.51e-07	1.86199	0.00126198	0.00318639	1.08217
2261	Lrp3	4700	25.3986	10.4525	24.6068	11.6181	1.19e-09	8.73e-09	1.28084	2.67e-07	1.52e-06	1.08262
4611	Sppl2b	4705	2.3995	1.66438	3.97986	1.87796	NA	NA	NA	2.56e-06	1.18e-05	1.08322
2951	Rnf122	9012	0.423176	0.220836	0.319106	0.150335	0.00133342	0.0031084	0.937192	0.00118732	0.00302475	1.08367
218	Aasdh	8639	1.57309	0.693616	1.53959	0.726175	4.73e-07	2.22e-06	1.18097	6.47e-06	2.76e-05	1.08368
3928	A830035O19Rik	1898	0.972759	0.888998	1.15359	0.543121	NA	NA	NA	0.00348621	0.00787826	1.08392
3176	Sox13	4312	2.39358	1.27426	2.28876	1.0792	0.000141279	0.000410595	0.909122	1.43e-05	5.69e-05	1.08397
3516	Vangl1	7156	1.81874	0.867589	1.37914	0.650297	5.33e-06	2.07e-05	1.06747	1.43e-05	5.69e-05	1.08397
2644	Pcdh17	12991	25.0692	10.8819	25.5905	12.0704	7.45e-09	4.74e-08	1.20397	1.86e-07	1.09e-06	1.08412
4103	Elk3	4550	1.4169	0.865292	1.71656	0.80914	NA	NA	NA	3.14e-05	0.000115906	1.08426
3935	AC241534.1	3233	1.4511	0.956826	1.33426	0.628591	NA	NA	NA	0.000250522	0.000751609	1.0844
1538	Gm37056	1865	1.23341	0.347973	0.806031	0.379016	6.71e-07	3.07e-06	1.82059	0.0133673	0.0258975	1.08441
272	Adgrl2	14198	5.58102	2.52311	5.96136	2.81085	6.05e-08	3.31e-07	1.14526	3.05e-07	1.71e-06	1.08456
4484	Pard6b	3399	4.47017	2.49481	3.97074	1.87166	NA	NA	NA	5.59e-06	2.41e-05	1.08462
2192	Klhl9	4174	23.9367	10.3912	21.4208	10.0975	1.12e-08	6.94e-08	1.20381	2.91e-07	1.64e-06	1.08495
2842	Ptpdc1	5151	10.753	5.26634	11.3182	5.33476	1.29e-06	5.6e-06	1.02979	4.31e-07	2.34e-06	1.08504
4140	Gm10125	7876	2.69776	1.52437	2.80903	1.3238	NA	NA	NA	1.73e-06	8.28e-06	1.0851
3943	Adgre5	3757	0.410866	0.35123	0.782842	0.368453	NA	NA	NA	0.00111828	0.0028698	1.08511
3856	Zhx1	6031	61.1466	27.608	56.3801	26.5567	3.42e-08	1.96e-07	1.14717	1.76e-07	1.04e-06	1.08609
1216	Gm14285	380	33.2939	15.6549	34.5713	16.2765	3.42e-06	1.38e-05	1.08823	6.14e-06	2.64e-05	1.08631
3504	Usp42	6238	10.3688	4.99367	9.11542	4.29184	6.58e-07	3.01e-06	1.05401	4.19e-07	2.29e-06	1.0866
3191	Spen	14089	62.5107	26.0235	56.0598	26.3922	1.19e-09	8.72e-09	1.26428	1.56e-07	9.29e-07	1.08684
4491	Phyhd1	2657	1.15054	1.02584	2.23848	1.05307	NA	NA	NA	8.72e-05	0.000288948	1.08686
3998	C78334	667	3.3126	2.0108	2.35173	1.10392	NA	NA	NA	0.0120505	0.0236608	1.08707
4153	Gm12576	3036	0.418715	0.327762	0.516669	0.242529	NA	NA	NA	0.0120505	0.0236608	1.08707
4162	Gm14018	455	3.65867	2.51981	3.44749	1.61828	NA	NA	NA	0.0120505	0.0236608	1.08707
3918	6530409C15Rik	2013	1.12769	0.687763	1.15262	0.541356	NA	NA	NA	0.00298969	0.00687671	1.08756
2721	Pkd1	17415	5.70757	2.43588	5.5263	2.59941	5.76e-09	3.74e-08	1.22837	2.58e-07	1.47e-06	1.08806
3135	Smad7	4521	14.7085	6.16767	12.7436	5.99347	3.86e-09	2.59e-08	1.25375	4.09e-07	2.23e-06	1.0882
2630	Paqr3	7566	3.8124	1.76981	3.58496	1.68557	4.72e-07	2.22e-06	1.10692	1.1e-06	5.51e-06	1.08849
378	Arhgef4	9861	45.6754	19.2718	45.1565	21.2301	2.23e-09	1.57e-08	1.24491	1.58e-07	9.36e-07	1.08881
4466	Nfxl1	8307	2.52864	1.50517	2.29349	1.07784	NA	NA	NA	2.29e-06	1.07e-05	1.08907
582	Ccdc177	5775	20.2515	8.4469	17.3497	8.15495	2.09e-09	1.47e-08	1.26148	2.46e-07	1.41e-06	1.0891
4463	Nfe2l2	3796	2.51163	1.65263	2.62571	1.23366	NA	NA	NA	1.19e-05	4.84e-05	1.08913
3338	Tlr7	4082	0.548694	0.243774	0.584417	0.27418	0.000739546	0.00183492	1.16792	0.00227599	0.00539646	1.08923
3428	Trmt12	4454	5.04226	2.09815	3.95468	1.85815	1.91e-08	1.14e-07	1.26467	2.64e-06	1.22e-05	1.08934
429	AU022252	9570	10.3294	4.59771	8.93303	4.19785	2.96e-08	1.71e-07	1.16771	2.69e-07	1.53e-06	1.08942
2826	Prr5l	4967	1.59654	0.587952	1.25006	0.587038	2.07e-08	1.23e-07	1.44019	5.65e-05	0.000195646	1.08946
3104	Slc29a2	3018	0.722079	0.365556	0.541407	0.253734	0.00377496	0.00792454	0.980034	0.00758323	0.0157663	1.08953
4278	Gm45193	1552	0.429045	0.571472	1.05281	0.493408	NA	NA	NA	0.00758323	0.0157663	1.08953
2870	Ralgapa2	18811	2.68866	1.24888	2.55722	1.2009	2.27e-07	1.13e-06	1.10615	4.51e-07	2.44e-06	1.09033
3990	Brca2	13643	0.967271	0.5835	0.919802	0.431763	NA	NA	NA	6.05e-06	2.6e-05	1.09058
2567	Nup210	10474	1.02008	0.508072	0.976573	0.458353	2.57e-05	8.68e-05	1.00515	1.15e-05	4.68e-05	1.09065
4504	Plekhf1	5263	1.95532	1.16731	1.80068	0.845023	NA	NA	NA	1.53e-05	6.03e-05	1.09082
4626	Tbce	4540	3.77339	2.68736	4.85151	2.27707	NA	NA	NA	1.65e-06	7.96e-06	1.09097
295	AI854703	4306	3.82381	1.64779	3.32409	1.5595	1.36e-07	7.03e-07	1.21411	4.34e-06	1.91e-05	1.09143
4273	Gm44560	3115	9.84289	5.7362	12.2324	5.73926	NA	NA	NA	5.92e-07	3.14e-06	1.09161
2873	Ranbp10	6313	5.36016	2.65906	5.40945	2.53798	3.19e-06	1.29e-05	1.01122	7.18e-07	3.75e-06	1.09162
1714	Gm45449	1960	9.91403	5.33082	11.7879	5.52989	6.17e-05	0.000193161	0.894915	1.44e-06	7.03e-06	1.09171
1208	Gm14027	622	3.89288	0.973801	2.73203	1.27849	5.91e-08	3.24e-07	1.99352	0.00690226	0.014507	1.09181
2964	Rnf24	6801	6.59549	3.09805	7.40462	3.47317	3.97e-07	1.9e-06	1.09	4.33e-07	2.35e-06	1.09205
2689	Peak1	12351	29.1105	11.4703	24.9057	11.6823	1.26e-10	1.1e-09	1.34361	1.54e-07	9.18e-07	1.09212
359	Arfgap1	5367	16.8226	7.39617	17.2256	8.07795	1.95e-08	1.16e-07	1.18549	2.38e-07	1.36e-06	1.09242
2365	Mier2	4497	8.42661	3.78096	8.60402	4.03443	9.88e-08	5.21e-07	1.15605	5.83e-07	3.09e-06	1.09248
2492	Ndor1	5837	4.45425	1.38236	3.60553	1.69036	9.91e-14	1.43e-12	1.68766	1.59e-06	7.69e-06	1.09258
4350	Hcrtr2	6162	0.363481	0.214146	0.673527	0.315462	NA	NA	NA	0.000281742	0.000835412	1.09274
3424	Trim67	8744	1.0419	0.338932	0.754943	0.353675	1.88e-10	1.6e-09	1.61912	4.96e-05	0.000174235	1.09298
1066	Frs2	8747	12.1075	5.49525	11.1372	5.21912	5.95e-08	3.26e-07	1.1396	2.25e-07	1.3e-06	1.09344
1957	H2-Q4	2596	0.582957	0.291653	0.67977	0.317671	0.0113306	0.0212511	0.996145	0.00501246	0.0108829	1.09391
4542	Rai2	2403	1.78857	1.40434	2.46149	1.15212	NA	NA	NA	7.92e-05	0.000265132	1.09416
4338	Grk4	4829	1.64216	0.963128	1.74596	0.817283	NA	NA	NA	2.24e-05	8.55e-05	1.09436
1113	Gins3	2709	3.56413	1.38146	2.50915	1.17419	3.49e-08	1.99e-07	1.36661	4.67e-05	0.00016536	1.0946
1160	Gm11201	701	23.5747	11.1402	29.2762	13.697	2.25e-06	9.36e-06	1.08116	1.67e-06	8.04e-06	1.09556
724	Crk	4730	62.39	25.4054	51.0986	23.9108	5.45e-10	4.27e-09	1.29616	1.49e-07	8.89e-07	1.09559
2220	Lenep	1806	5.5473	2.2878	5.75416	2.69086	1.67e-07	8.53e-07	1.27718	1.04e-05	4.26e-05	1.09593
3107	Slc30a4	5482	5.65369	2.91614	6.13408	2.86898	1.18e-05	4.28e-05	0.954998	6.47e-07	3.4e-06	1.09612
3403	Tppp	5102	296.134	141.666	291.084	136.157	2.69e-07	1.33e-06	1.06376	1.18e-07	7.21e-07	1.09616
2658	Pcdhb5	3535	1.3785	0.697619	1.49761	0.699866	0.000310477	0.000835058	0.981682	0.000103428	0.000338133	1.09631
4233	Gm36298	1732	1.46792	0.861795	1.56604	0.731216	NA	NA	NA	0.00118179	0.00301341	1.09641
35	2010315B03Rik	3914	6.03951	2.93478	5.55231	2.59611	2.75e-06	1.13e-05	1.04097	1.44e-06	7.05e-06	1.09644
3505	Usp48	9686	22.3676	10.4901	21.9403	10.2595	1.57e-07	8.05e-07	1.09236	1.5e-07	8.96e-07	1.09659
2540	Npy2r	3383	8.9021	4.54643	10.819	5.05824	8.88e-06	3.3e-05	0.969268	5.74e-07	3.05e-06	1.09669
3670	Zfp287	7632	4.14825	2.04078	3.67385	1.7173	2.62e-06	1.08e-05	1.02323	8.85e-07	4.54e-06	1.09692
536	C330011M18Rik	1849	3.20842	1.49753	2.45669	1.14689	3.4e-05	0.000111925	1.0984	0.000193665	0.000596725	1.09759
1840	Gm50433	1507	1.64692	0.358864	1.25773	0.586318	5.67e-09	3.68e-08	2.1917	0.00422381	0.00934735	1.0977
4328	Gorasp1	4146	6.30748	3.50625	6.44758	3.01204	NA	NA	NA	9.38e-07	4.78e-06	1.09778
3843	Zfp971	2145	5.67244	2.09768	5.43893	2.54021	2.46e-09	1.71e-08	1.43454	7.08e-06	3e-05	1.09783
261	Adamts17	7764	3.58263	1.49621	3.67874	1.71845	1.23e-08	7.6e-08	1.25948	7.99e-07	4.12e-06	1.09788
3030	Sema4g	8661	2.82018	1.50609	3.31283	1.54728	4.04e-05	0.000131437	0.904814	8e-07	4.13e-06	1.09811
338	Antxr2	6655	0.586696	0.237289	0.692379	0.323072	1.06e-05	3.87e-05	1.30426	0.000186971	0.000578009	1.09832
2188	Klhl26	3195	37.4384	14.8413	33.9374	15.8464	2.46e-10	2.05e-09	1.33484	1.86e-07	1.09e-06	1.09866
3545	Wdr48	8927	14.3521	6.62515	14.4928	6.76683	1.03e-07	5.4e-07	1.11519	1.7e-07	1e-06	1.09874
2260	Lrp2	16701	0.213851	0.0621729	0.170235	0.0793588	2.38e-08	1.39e-07	1.77914	0.00104733	0.00270346	1.09882
3046	Setd5	18347	21.4247	9.56575	19.0657	8.90146	2.2e-08	1.3e-07	1.16331	1.26e-07	7.67e-07	1.09885
3912	4931440P22Rik	4437	0.982301	0.555799	1.05322	0.49121	NA	NA	NA	0.000180595	0.000560468	1.09903
2592	Olig2	2530	13.8894	5.61756	12.3226	5.75084	2.51e-09	1.74e-08	1.30578	6.79e-07	3.56e-06	1.09925
1094	Gask1b	9598	0.76945	0.403436	0.776295	0.362098	0.00021001	0.000587154	0.930929	2.56e-05	9.66e-05	1.09937
2860	R3hcc1l	7397	11.8212	4.52123	9.80335	4.57498	6.58e-11	6.05e-10	1.38651	2.37e-07	1.36e-06	1.09942
2127	Kcna6	5945	21.495	9.62082	20.2342	9.44269	3.23e-08	1.86e-07	1.15973	1.73e-07	1.02e-06	1.09947
2910	Rev3l	13293	10.8541	5.21727	9.53116	4.4446	4.25e-07	2.02e-06	1.05684	1.64e-07	9.71e-07	1.10055
4301	Gm48695	733	2.89045	1.62316	1.47124	0.683077	NA	NA	NA	0.0229473	0.041643	1.10097
3482	Ubp1	4757	20.2651	9.69974	22.0999	10.3026	4.27e-07	2.03e-06	1.06292	1.78e-07	1.05e-06	1.10098
1582	Gm38227	1602	1.83265	0.486119	1.85632	0.864093	2.85e-08	1.65e-07	1.91027	0.000932066	0.00243441	1.10103
2541	Nr2f1	5093	19.2728	8.48217	18.5886	8.66289	1.93e-08	1.15e-07	1.184	1.87e-07	1.1e-06	1.10143
1935	Gpr68	7159	3.30195	1.39904	3.90289	1.81842	3.14e-08	1.81e-07	1.23861	7.9e-07	4.08e-06	1.10163
2777	Pou3f3	7733	50.35	21.2966	45.5516	21.2221	2.53e-09	1.75e-08	1.24135	1.17e-07	7.12e-07	1.10192
1406	Gm26590	1406	22.7972	8.81601	20.686	9.63601	5.4e-10	4.23e-09	1.37044	7.23e-07	3.77e-06	1.10193
4078	D7Ertd443e	7982	1.49023	0.845562	1.72772	0.804396	NA	NA	NA	3.69e-06	1.65e-05	1.10243
3472	Txnl4b	1892	9.10254	3.24713	7.82438	3.64267	1.54e-10	1.33e-09	1.48663	3.1e-06	1.41e-05	1.10255
800	Ddx55	5300	4.86559	2.33466	5.19169	2.41734	1.56e-06	6.68e-06	1.05921	7.83e-07	4.06e-06	1.10255
4168	Gm15392	778	5.1742	3.80929	6.51066	3.02855	NA	NA	NA	0.000101288	0.000331652	1.10291
3335	Tlnrd1	4433	16.0178	5.98267	12.9744	6.03936	2.86e-11	2.79e-10	1.4207	2.81e-07	1.59e-06	1.10309
4355	Hgh1	2200	2.50392	1.42576	2.76289	1.28521	NA	NA	NA	6.67e-05	0.000227012	1.10312
2143	Kcnj2	5444	3.49151	1.58944	2.95338	1.37417	5.35e-07	2.49e-06	1.13504	2.47e-06	1.15e-05	1.10341
313	Amigo1	5540	21.116	10.3241	22.7929	10.6062	8.26e-07	3.71e-06	1.03227	1.52e-07	9.07e-07	1.10363
1430	Gm26852	5751	2.22622	0.729728	2.11384	0.983293	2.97e-11	2.89e-10	1.60844	5.84e-06	2.52e-05	1.10365
4214	Gm26902	3702	0.147166	0.111025	0.308962	0.143206	NA	NA	NA	0.020365	0.0375294	1.10371
276	Ado	4558	28.627	13.4454	26.0402	12.1158	1.92e-07	9.71e-07	1.09022	1.56e-07	9.28e-07	1.1038
1028	Flcn	4322	8.2916	3.44855	6.78236	3.15516	6.97e-09	4.46e-08	1.26548	7e-07	3.66e-06	1.10385
1400	Gm2629	1595	1.78377	0.542503	1.35225	0.627832	3.32e-07	1.61e-06	1.71358	0.0030621	0.00701726	1.10393
4434	Mir6999	61	32.2519	19.8592	35.3579	16.4163	NA	NA	NA	0.0030621	0.00701726	1.10393
2011	Htr1f	2579	2.82838	1.44271	2.8257	1.31332	0.000122855	0.000361814	0.970592	3.29e-05	0.000120629	1.10451
175	9930014A18Rik	7043	7.46472	2.67831	5.33597	2.47983	8.82e-12	9.31e-11	1.47861	4.51e-07	2.44e-06	1.10534
3765	Zfp704	15255	15.1604	6.97253	14.8883	6.91766	7.52e-08	4.05e-07	1.12053	1.16e-07	7.09e-07	1.10579
2218	Ldoc1	1459	2.82134	0.859954	2.26224	1.04972	1.63e-08	9.82e-08	1.71153	0.00059571	0.00163537	1.1058
3069	Shisal1	6551	11.3103	6.24104	13.8379	6.42915	4.55e-05	0.000146265	0.857733	1.73e-07	1.02e-06	1.10586
3333	Tk2	3571	7.88251	3.82851	6.87263	3.19188	2.07e-06	8.68e-06	1.0417	9.48e-07	4.83e-06	1.1062
2566	Nup160	8761	1.79302	0.750624	1.62259	0.753042	6.14e-08	3.35e-07	1.25583	3.39e-06	1.53e-05	1.10704
3022	Sdhaf1	2490	18.0023	5.20391	13.1505	6.10345	5.37e-16	1.09e-14	1.79026	5.21e-07	2.79e-06	1.10722
2442	Msantd3	1973	51.4373	19.3956	44.7042	20.7497	3.12e-11	3.03e-10	1.40701	1.7e-07	1e-06	1.10725
3202	Spsb3	2719	7.3358	4.07346	7.33151	3.4013	0.000141823	0.000412034	0.848518	1.31e-06	6.45e-06	1.1077
409	Atoh8	2507	1.85925	0.793846	1.82493	0.845869	1.23e-05	4.44e-05	1.22648	0.000167466	0.000524285	1.10792
1043	Foxc1	5844	0.859744	0.43309	0.97859	0.453583	0.000259349	0.0007103	0.988349	6.81e-05	0.000231172	1.10821
540	C630031E19Rik	3059	1.59301	0.480875	1.14308	0.529551	2.76e-09	1.9e-08	1.72586	0.000513445	0.00143323	1.10824
3098	Slc25a36	9594	3.35355	1.78353	3.5016	1.62398	2.71e-05	9.1e-05	0.910833	4.84e-07	2.6e-06	1.10829
515	C030005K06Rik	2694	0.381991	0.160596	0.473086	0.218654	0.00764597	0.0149268	1.24404	0.0161891	0.0306283	1.10838
4531	Psd4	11786	0.0667695	0.0367085	0.108136	0.0499791	NA	NA	NA	0.0161891	0.0306283	1.10838
4072	Cyyr1	8894	0.568317	0.408615	0.900206	0.417252	NA	NA	NA	2.05e-05	7.91e-05	1.10853
855	Draxin	5200	0.47729	0.108161	0.465052	0.215231	5.67e-09	3.68e-08	2.13544	0.00186426	0.00451538	1.10883
1683	Gm44304	145	8.76703	3.58052	16.6777	7.71863	0.00311624	0.00669247	1.28676	0.00186426	0.00451538	1.10883
4493	Pign	13595	0.367347	0.28005	0.59854	0.277304	NA	NA	NA	1.81e-05	7.02e-05	1.10919
1010	Fem1b	6785	40.9822	16.4131	35.2176	16.3173	2.71e-10	2.24e-09	1.32012	1.03e-07	6.37e-07	1.10987
2652	Pcdhb19	7138	2.44664	0.933419	2.17465	1.00679	1.82e-09	1.29e-08	1.38978	2.36e-06	1.1e-05	1.11061
4018	Cdon	7715	1.61634	0.950531	1.70703	0.790241	NA	NA	NA	3.82e-06	1.71e-05	1.11064
1825	Gm50048	2701	0.784413	0.424477	0.943719	0.436175	0.00913803	0.0175169	0.884111	0.00162899	0.00399481	1.11091
4540	Rad51ap2	3175	0.610109	0.456492	0.80283	0.371057	NA	NA	NA	0.00162899	0.00399481	1.11091
2038	Il17d	1274	5.51176	1.88476	3.89894	1.80323	6.03e-09	3.89e-08	1.54689	0.000119783	0.000386327	1.1112
2044	Il1rapl2	4692	0.903112	0.49793	1.05866	0.489623	0.00209583	0.00465909	0.858089	0.000119783	0.000386327	1.1112
602	Ccser2	8715	20.4802	10.4351	20.56	9.51678	2.96e-06	1.21e-05	0.97276	1.09e-07	6.67e-07	1.11126
990	Fbxl14	2963	12.1763	4.29287	11.0181	5.0993	8.94e-12	9.42e-11	1.50383	4.86e-07	2.61e-06	1.11131
4563	S1pr3	4463	0.861288	0.484703	1.12763	0.521345	NA	NA	NA	0.000116228	0.000376093	1.11169
17	1700030J22Rik	2996	6.8293	2.91704	5.73742	2.65428	5.68e-08	3.12e-07	1.22694	1.92e-06	9.12e-06	1.1117
2961	Rnf213	16888	1.43199	0.599474	1.31584	0.608656	1.86e-08	1.11e-07	1.25599	1.05e-06	5.29e-06	1.11199
3392	Tnrc6a	12706	12.0892	5.70006	10.8177	5.00459	2.09e-07	1.05e-06	1.08464	1.18e-07	7.2e-07	1.11202
3125	Slitrk1	5359	15.3623	7.3951	14.4462	6.68305	5.62e-07	2.61e-06	1.05469	1.65e-07	9.78e-07	1.11203
931	Eva1a	2805	5.45996	2.68379	6.198	2.86652	8.01e-06	3.01e-05	1.02431	1.62e-06	7.82e-06	1.11213
2322	Mboat1	3659	0.496318	0.130066	0.384042	0.177086	1.55e-06	6.62e-06	1.925	0.013018	0.0253203	1.11218
4651	Tnfrsf18	1524	0.933436	0.780693	0.922054	0.42517	NA	NA	NA	0.013018	0.0253203	1.11218
2118	Kbtbd11	7137	80.6148	35.5173	80.1163	37.0583	1.25e-08	7.66e-08	1.18251	8.34e-08	5.23e-07	1.11229
3072	Shpk	2985	1.5818	0.65223	1.72976	0.799219	5.3e-06	2.07e-05	1.27674	8.59e-05	0.000284945	1.11265
4379	Josd2	2633	12.4839	7.76396	17.6118	8.14339	NA	NA	NA	2.8e-07	1.58e-06	1.1127
2295	Mafb	3363	18.3871	6.03363	15.742	7.27778	1.15e-13	1.65e-12	1.60744	2.45e-07	1.4e-06	1.11293
3759	Zfp672	6674	4.60764	1.87994	4.73493	2.18887	4.62e-09	3.05e-08	1.29313	4.87e-07	2.62e-06	1.11295
3270	Taf8	4537	8.15218	2.90846	6.44655	2.97967	1.46e-11	1.5e-10	1.48671	5.62e-07	2.99e-06	1.11315
2682	Pdp1	4507	17.1247	6.6812	14.9149	6.89429	1.74e-10	1.48e-09	1.35781	1.8e-07	1.06e-06	1.11318
1016	Fgf10	4601	10.3807	3.82714	8.97775	4.14809	3.37e-11	3.26e-10	1.4394	3.14e-07	1.75e-06	1.11375
3903	3632454L22Rik	4924	0.141378	0.114224	0.298653	0.137573	NA	NA	NA	0.0117205	0.0230884	1.11384
3264	Tab1	3360	8.80089	2.97444	7.38202	3.40985	2.79e-12	3.17e-11	1.56473	7.71e-07	4e-06	1.11405
3624	Zfp101	7749	2.6951	1.02453	2.0327	0.938807	9.21e-10	6.91e-09	1.39503	2.21e-06	1.04e-05	1.11409
3248	Suv39h2	4410	1.63346	0.86333	1.80811	0.834827	0.000266543	0.000728693	0.919389	1.88e-05	7.29e-05	1.11412
2899	Rbms3	11096	5.47733	2.34532	4.94784	2.2854	9.51e-09	5.95e-08	1.22359	2.3e-07	1.32e-06	1.11424
493	Bid	3550	4.16067	1.68183	3.73741	1.72568	2.33e-08	1.37e-07	1.30632	3.55e-06	1.59e-05	1.11438
1244	Gm15567	2130	1.05153	0.487488	1.31945	0.608412	0.00143045	0.00330475	1.10671	0.000919812	0.00240465	1.11449
4592	Slc30a7	11116	0.854973	0.568247	1.09068	0.503419	NA	NA	NA	4.71e-06	2.06e-05	1.11486
1050	Foxo1	8665	4.95662	2.38667	4.80101	2.21617	9.7e-07	4.31e-06	1.05424	3.08e-07	1.73e-06	1.11511
3451	Ttl	5945	33.5102	13.8527	28.2268	13.0295	1.15e-09	8.44e-09	1.2744	1.01e-07	6.2e-07	1.11524
1560	Gm37607	2623	1.3847	0.585548	1.09637	0.505288	3.96e-05	0.00012893	1.24	0.000868341	0.00228613	1.11529
1797	Gm49361	3287	57.7903	22.0337	55.2277	25.4922	3.55e-11	3.43e-10	1.39107	9.77e-08	6.04e-07	1.1153
1719	Gm45613	443	22.5466	8.44783	18.7371	8.643	1.06e-08	6.56e-08	1.4155	1.6e-05	6.28e-05	1.11551
3576	Ythdf3	5363	8.02534	4.23127	8.14088	3.75641	1.66e-05	5.85e-05	0.923378	2.97e-07	1.67e-06	1.11568
543	C87436	4092	4.6451	2.25204	5.39863	2.49038	3.65e-06	1.46e-05	1.04422	9.54e-07	4.86e-06	1.11593
4021	Cep70	4806	8.11784	4.62263	9.47197	4.36949	NA	NA	NA	2.72e-07	1.54e-06	1.11606
2542	Nr2f6	2983	9.7001	4.1118	9.3119	4.29498	2.1e-08	1.24e-07	1.23801	5.8e-07	3.08e-06	1.11619
2014	Htr5a	5376	3.74398	1.42847	3.64724	1.68191	1.04e-09	7.7e-09	1.38973	1.24e-06	6.16e-06	1.11637
2980	Rragc	3341	17.3939	7.14817	15.4251	7.11413	1.98e-09	1.4e-08	1.28282	2.29e-07	1.32e-06	1.11639
4580	Sik1	5133	3.23722	1.82482	3.28512	1.51481	NA	NA	NA	1.72e-06	8.25e-06	1.11642
1295	Gm16638	9296	2.51032	1.11931	2.5768	1.18812	1.73e-07	8.84e-07	1.16502	7.56e-07	3.93e-06	1.11663
4317	Gm7457	3950	0.735607	0.487411	0.761138	0.35045	NA	NA	NA	0.000776147	0.00206578	1.11678
211	A930028N01Rik	422	36.1484	18.044	43.7531	20.1702	1.29e-05	4.63e-05	1.00212	1.45e-06	7.06e-06	1.11681
2139	Kcnh5	4058	4.67656	2.18562	4.56608	2.1048	1.16e-06	5.07e-06	1.09713	1.45e-06	7.06e-06	1.11692
4467	Nkain3	6942	3.00404	2.39943	4.50035	2.07467	NA	NA	NA	4.49e-07	2.44e-06	1.11695
2646	Pcdh20	5492	37.1175	15.4443	36.6422	16.8929	1.49e-09	1.08e-08	1.26499	9.03e-08	5.62e-07	1.11706
4286	Gm45844	6687	0.488837	0.271738	0.669518	0.308313	NA	NA	NA	0.000154718	0.000489216	1.11727
3688	Zfp40	4482	4.86219	1.89198	4.20704	1.93854	1.84e-09	1.3e-08	1.36138	1.23e-06	6.13e-06	1.11749
4658	Trmt1	6306	3.25902	2.24007	4.85577	2.23721	NA	NA	NA	4.72e-07	2.54e-06	1.11779
1161	Gm11611	1326	1.71194	0.636244	2.36592	1.08837	5.75e-05	0.000181137	1.4246	0.000581778	0.00160211	1.11814
528	C230012O17Rik	4576	0.998763	0.420733	0.699863	0.321817	1.26e-05	4.52e-05	1.24587	0.000552917	0.00152916	1.11879
785	Dbndd1	2645	5.14942	2.45357	4.62082	2.12683	4.54e-06	1.79e-05	1.06916	4.35e-06	1.92e-05	1.11891
2315	Maskbp3	2235	4.84816	2.31325	4.15254	1.9108	8.05e-06	3.02e-05	1.06705	1.03e-05	4.24e-05	1.11911
150	9230112E08Rik	3352	4.78568	2.07804	5.07933	2.33724	1.82e-07	9.24e-07	1.20313	1.62e-06	7.84e-06	1.11945
3387	Tnfrsf19	4738	8.60486	4.61136	9.42858	4.33896	2.75e-05	9.23e-05	0.899864	2.57e-07	1.47e-06	1.11955
3595	Zbtb39	5960	5.68779	2.68952	5.25281	2.4165	6.77e-07	3.09e-06	1.08037	4.19e-07	2.29e-06	1.11996
4421	Mecom	12427	0.194848	0.175816	0.26823	0.123243	NA	NA	NA	0.000500643	0.001401	1.12
2616	P2ry1	4291	2.57458	0.927602	1.86587	0.857978	1.78e-09	1.27e-08	1.47203	1.7e-05	6.64e-05	1.12001
375	Arhgef11	7951	23.3161	9.96049	21.0149	9.66445	4.52e-09	2.99e-08	1.22701	8.78e-08	5.48e-07	1.12061
397	Ascc2	4964	10.2252	4.19224	9.66423	4.44401	2.42e-09	1.68e-08	1.28621	2.27e-07	1.31e-06	1.12066
3243	Stx3	5711	8.35248	3.96965	9.65902	4.44034	5.69e-07	2.63e-06	1.07309	1.96e-07	1.14e-06	1.12109
1920	Gpr153	3909	2.15254	0.630873	2.1318	0.979496	1.28e-11	1.32e-10	1.76931	1.44e-05	5.73e-05	1.12118
2581	Ocel1	7133	4.70153	1.81356	4.62724	2.12647	4.37e-10	3.47e-09	1.37409	3.76e-07	2.07e-06	1.12149
881	E430018J23Rik	3334	5.28359	2.31636	5.01854	2.30568	1.86e-07	9.44e-07	1.18933	1.62e-06	7.84e-06	1.12168
3173	Sowahc	4482	5.35516	2.64009	4.52056	2.07654	4.04e-06	1.61e-05	1.02015	9.7e-07	4.94e-06	1.122
3593	Zbtb37	18814	2.69949	1.41195	2.77046	1.27272	1.11e-05	4.07e-05	0.934916	2e-07	1.16e-06	1.12208
3979	B230110C06Rik	3361	0.603362	0.341122	0.573662	0.262892	NA	NA	NA	0.00337949	0.00766395	1.12232
391	Arsg	3906	5.28474	2.73034	4.41748	2.02836	2.02e-05	6.96e-05	0.952544	1.53e-06	7.43e-06	1.12253
2090	Itgbl1	4229	3.98647	2.16886	4.91465	2.25648	0.00010912	0.00032513	0.877953	9.32e-07	4.76e-06	1.12269
251	Actr5	4186	1.77149	0.795837	1.70188	0.780996	5.68e-06	2.2e-05	1.15367	2.53e-05	9.52e-05	1.12282
4586	Slc1a2	13133	331.429	197.815	502.412	230.699	NA	NA	NA	5.71e-08	3.71e-07	1.12286
370	Arhgap31	11141	7.66119	3.66396	8.82614	4.05004	4.4e-07	2.08e-06	1.06411	1.05e-07	6.44e-07	1.12378
1936	Gpr75	2926	2.12056	0.872389	1.93217	0.885795	1.46e-06	6.26e-06	1.28035	5.52e-05	0.000191593	1.12401
3702	Zfp449	3738	3.34412	1.48151	2.02825	0.929753	6.48e-07	2.97e-06	1.17411	1.67e-05	6.54e-05	1.12445
357	Arel1	6044	32.2352	12.6308	28.8134	13.2157	1.18e-10	1.03e-09	1.35166	7.83e-08	4.94e-07	1.12445
4558	Rslcan18	8039	0.146836	0.0914912	0.264231	0.120903	NA	NA	NA	0.00267405	0.0062267	1.12484
300	Akap8	8663	21.9343	10.2231	23.6522	10.8454	1.29e-07	6.71e-07	1.10133	7.34e-08	4.66e-07	1.12486
4091	Dok6	13804	21.8737	14.5897	33.6405	15.424	NA	NA	NA	6.14e-08	3.95e-07	1.125
2010	Htr1b	4724	6.91326	2.70175	6.08068	2.78691	7.75e-10	5.9e-09	1.35526	4.58e-07	2.48e-06	1.12534
877	E130208F15Rik	1733	25.7611	7.38968	18.8759	8.65056	3.68e-16	7.59e-15	1.80136	3.48e-07	1.93e-06	1.12548
3679	Zfp324	4776	3.94183	1.81175	3.87964	1.77604	7.34e-07	3.32e-06	1.1212	1.17e-06	5.83e-06	1.1269
2320	Mbd4	5280	3.57703	1.9215	3.13177	1.43359	6.52e-05	0.000203036	0.896317	1.44e-06	7.05e-06	1.12695
2207	Lama5	11388	0.358804	0.170961	0.38453	0.175868	0.000200821	0.000563434	1.06831	0.000142372	0.000452481	1.12709
4612	Spry3	4349	1.04393	0.865491	1.0069	0.460516	NA	NA	NA	0.000142372	0.000452481	1.12709
869	Dusp7	3356	15.8731	7.67701	15.4341	7.06478	8.72e-07	3.9e-06	1.04788	1.73e-07	1.02e-06	1.12727
2570	Nup93	4257	5.83018	3.18615	6.45602	2.95426	7.39e-05	0.000228066	0.871572	4.72e-07	2.55e-06	1.12761
3799	Zfp811	3555	5.03175	1.94113	5.03749	2.30319	2.46e-09	1.71e-08	1.37376	1.16e-06	5.79e-06	1.1287
4121	Fam229b	3331	0.490671	0.513044	0.755421	0.344838	NA	NA	NA	0.00142836	0.00355359	1.12873
2543	Nr3c2	6474	39.9027	17.3486	34.9861	15.9956	8.34e-09	5.26e-08	1.20164	6.39e-08	4.09e-07	1.12908
3821	Zfp90	7823	2.81276	1.2001	2.62754	1.201	4.33e-08	2.43e-07	1.22855	7.99e-07	4.13e-06	1.12916
3302	Tent5a	5703	2.46256	1.34657	2.84791	1.30143	0.000146922	0.000425522	0.870603	1.53e-06	7.44e-06	1.12939
3981	B3gat1	4960	45.6143	27.2759	64.9435	29.6783	NA	NA	NA	5.77e-08	3.75e-07	1.12976
2781	Ppcdc	5803	1.31959	0.562894	1.25581	0.573523	1.42e-06	6.14e-06	1.22836	2.19e-05	8.37e-05	1.12979
4556	Rsad1	4391	1.85422	1.38435	2.18805	0.999419	NA	NA	NA	7.59e-06	3.19e-05	1.12979
2823	Prr14l	10402	26.9268	11.4317	25.1708	11.5013	3.13e-09	2.13e-08	1.23598	6.01e-08	3.88e-07	1.12993
2441	Mrtfb	8990	94.8415	41.2217	89.0666	40.6834	7.01e-09	4.47e-08	1.20211	5.02e-08	3.29e-07	1.13044
3210	Srgap1	9132	6.03553	2.63416	5.69347	2.59953	2.16e-08	1.28e-07	1.19603	1.59e-07	9.43e-07	1.13093
2880	Rapgef5	12785	22.0902	9.98791	21.2562	9.70545	3.78e-08	2.14e-07	1.14513	5.79e-08	3.76e-07	1.131
638	Cerox1	2124	14.8201	6.08026	11.847	5.40798	5.17e-09	3.39e-08	1.28514	4.88e-07	2.63e-06	1.1311
4553	Rorb	11076	5.52548	3.24797	6.80966	3.10854	NA	NA	NA	1.04e-07	6.43e-07	1.13126
3465	Tusc1	1374	3.03993	0.850177	2.11678	0.964608	2.56e-09	1.77e-08	1.8354	0.000719254	0.00193029	1.13157
747	Cttnbp2nl	8138	15.8402	6.04471	13.6733	6.23942	4.49e-11	4.25e-10	1.38979	7.94e-08	4.99e-07	1.13181
4409	Maml1	5528	3.50963	1.9527	3.38734	1.54509	NA	NA	NA	9.94e-07	5.05e-06	1.1321
738	Csrnp2	4375	14.3691	5.39448	10.4499	4.76629	4.12e-11	3.92e-10	1.4133	1.78e-07	1.05e-06	1.13241
2463	Myh9	12928	78.2479	33.511	76.4582	34.8748	3.81e-09	2.56e-08	1.22341	4.68e-08	3.09e-07	1.13248
1301	Gm16867	7788	0.765617	0.24721	0.7553	0.344144	3.26e-09	2.21e-08	1.62929	4.54e-05	0.000161176	1.1329
3801	Zfp827	11762	16.3276	7.10654	14.8004	6.74843	9.42e-09	5.9e-08	1.20006	6.28e-08	4.03e-07	1.13298
545	Cables1	3839	15.4056	6.06313	13.7817	6.28334	3.31e-10	2.7e-09	1.3452	1.54e-07	9.18e-07	1.13302
1635	Gm42968	1372	2.55903	0.898718	2.31042	1.05188	1.4e-06	6.05e-06	1.50727	0.000485669	0.00136205	1.13308
3431	Trp53rka	2118	10.6321	4.00371	8.30098	3.7824	5e-10	3.93e-09	1.40868	1.15e-06	5.77e-06	1.1336
3231	Stat2	5926	3.70806	1.74124	4.43922	2.02282	1.05e-06	4.65e-06	1.09031	4.51e-07	2.44e-06	1.13368
3884	Zswim3	2708	2.44775	1.00652	2.29286	1.04411	1.19e-06	5.2e-06	1.28109	3.62e-05	0.000131434	1.1338
2121	Kbtbd3	2336	4.14618	2.18545	3.95901	1.80297	0.00013255	0.000387645	0.92343	7.94e-06	3.32e-05	1.13404
225	Abl1	11596	10.0125	4.16379	8.95327	4.07908	1.86e-09	1.32e-08	1.26578	7.79e-08	4.92e-07	1.13411
1927	Gpr22	4608	21.9581	8.49237	19.5594	8.90995	9.51e-11	8.49e-10	1.37045	8.48e-08	5.32e-07	1.1343
3209	Sptbn5	11654	0.288283	0.0909544	0.294433	0.133945	2.16e-07	1.08e-06	1.66134	0.000401306	0.00114968	1.13436
684	Cln8	7606	5.77408	2.31795	5.21167	2.37372	1.24e-09	9.08e-09	1.31659	2.09e-07	1.21e-06	1.13443
2069	Ipcef1	9003	8.00131	3.7892	8.18888	3.72943	3.43e-07	1.66e-06	1.07827	9.77e-08	6.04e-07	1.13462
552	Cage1	4523	2.32206	0.82263	2.17477	0.989787	1.35e-09	9.79e-09	1.4963	6.79e-06	2.89e-05	1.13499
3310	Tgfb2	5791	13.6884	6.33915	13.8087	6.28622	1.46e-07	7.52e-07	1.11053	9.03e-08	5.62e-07	1.13523
3999	Cacna2d4	9478	0.332115	0.205413	0.389614	0.177126	NA	NA	NA	0.000284097	0.000841948	1.13546
758	Cyp2u1	5242	1.89386	0.759317	1.97622	0.898976	7.73e-08	4.15e-07	1.31787	5e-06	2.18e-05	1.13574
317	Amot	8402	6.05919	2.75489	6.74823	3.07076	1.05e-07	5.53e-07	1.13703	1.3e-07	7.88e-07	1.13579
1304	Gm16897	2492	2.46558	1.01564	2.91124	1.32372	1.45e-06	6.24e-06	1.27848	1.99e-05	7.69e-05	1.13612
965	Fam220a	4475	18.255	6.34708	14.8901	6.77247	9.42e-13	1.16e-11	1.52402	1.02e-07	6.27e-07	1.1365
1108	Gfod2	4608	13.5703	4.65695	10.1768	4.62755	8.77e-13	1.09e-11	1.54285	1.61e-07	9.58e-07	1.13682
1548	Gm37305	4279	1.64103	0.72293	2.15367	0.977397	4.4e-06	1.74e-05	1.18185	7.28e-06	3.07e-05	1.13905
1705	Gm45095	254	36.7019	15.6706	36.5391	16.5816	6.26e-07	2.88e-06	1.22714	7.23e-06	3.05e-05	1.13913
4548	Rgl2	4625	1.29576	1.07577	2.00669	0.910645	NA	NA	NA	7.23e-06	3.05e-05	1.13913
2574	Nxf1	4427	21.4612	8.44866	21.924	9.95284	2.14e-10	1.8e-09	1.34486	7.12e-08	4.53e-07	1.13926
817	Dicer1	16750	7.22617	3.33202	6.52025	2.95934	1.01e-07	5.32e-07	1.11679	6.57e-08	4.2e-07	1.13959
2059	Inpp5e	4301	4.20123	2.13758	4.98434	2.2598	1.52e-05	5.39e-05	0.974591	6.1e-07	3.22e-06	1.14089
2917	Rgma	5544	6.97171	3.2308	7.62753	3.45846	3.05e-07	1.5e-06	1.10949	1.64e-07	9.72e-07	1.14093
442	B3gnt2	4180	7.37852	3.34317	6.73131	3.05096	1.92e-07	9.7e-07	1.14194	3.15e-07	1.76e-06	1.14138
4186	Gm17354	3039	1.55369	0.88266	2.1184	0.959466	NA	NA	NA	2.42e-05	9.17e-05	1.14163
355	Ar	10048	9.23859	3.81493	7.62669	3.45588	1.6e-09	1.15e-08	1.27595	7.88e-08	4.97e-07	1.14191
3638	Zfp142	11355	10.6062	4.32074	9.97215	4.51841	7.77e-10	5.91e-09	1.2955	6.05e-08	3.89e-07	1.14203
3784	Zfp764	2508	4.77902	1.70781	5.15989	2.33696	9.07e-10	6.81e-09	1.48388	2.2e-06	1.03e-05	1.14219
504	Brf2	3212	4.27811	1.78473	4.1307	1.87059	8.43e-08	4.49e-07	1.2608	2.03e-06	9.61e-06	1.14238
1998	Hrh3	3146	9.54387	4.10505	8.62169	3.90393	3.17e-08	1.83e-07	1.21697	3.37e-07	1.87e-06	1.14279
3755	Zfp658	3495	4.17418	1.49786	4.11413	1.86239	4.23e-10	3.37e-09	1.47803	1.53e-06	7.43e-06	1.14297
3205	Sptb	12147	75.9058	29.7923	68.127	30.8469	9.31e-11	8.33e-10	1.34927	3.58e-08	2.4e-07	1.14309
3524	Vipr1	5800	7.97905	3.97587	9.84887	4.45853	2.71e-06	1.11e-05	1.00485	1.1e-07	6.71e-07	1.14327
2413	Mlst8	4435	4.69533	2.25347	5.0769	2.29777	2.21e-06	9.22e-06	1.05884	5.01e-07	2.69e-06	1.14341
2839	Ptgfr	6778	0.17862	0.0829802	0.154284	0.0695254	0.0101916	0.0193179	1.10174	0.0197076	0.036406	1.1435
4182	Gm17039	4901	0.160568	0.0662078	0.213372	0.0961524	NA	NA	NA	0.0197076	0.036406	1.1435
4475	Olfr1372-ps1	9812	0.0431859	0.0440935	0.106577	0.0480272	NA	NA	NA	0.0197076	0.036406	1.1435
412	Atp11a	11150	8.41237	4.10529	9.68363	4.38224	8.46e-07	3.8e-06	1.03498	5.93e-08	3.83e-07	1.14382
33	1810062O18Rik	1816	22.7004	9.05316	21.7922	9.86081	1.11e-09	8.21e-09	1.32605	1.65e-07	9.75e-07	1.14386
2323	Mc5r	3904	0.317867	0.0664927	0.284605	0.128252	4.23e-06	1.68e-05	2.24339	0.0175335	0.032853	1.14388
3910	4930481A15Rik	2240	0.4459	0.328347	0.525203	0.236673	NA	NA	NA	0.0156451	0.0297365	1.14422
4261	Gm43422	3571	0.288178	0.193849	0.329447	0.148459	NA	NA	NA	0.0156451	0.0297365	1.14422
4316	Gm6961	535	1.92352	1.01085	2.19898	0.990931	NA	NA	NA	0.0156451	0.0297365	1.14422
4216	Gm27042	1098	1.10263	0.788062	1.13098	0.509655	NA	NA	NA	0.0139996	0.0269668	1.14452
2483	Nav2	32228	5.6603	2.54663	5.58919	2.52689	3.47e-08	1.98e-07	1.15226	4.51e-08	2.99e-07	1.14524
195	A530064N14Rik	1492	0.892597	0.159487	0.963733	0.434289	4.67e-07	2.2e-06	2.46898	0.0101916	0.0203928	1.14526
1331	Gm18126	1321	1.05397	0.294763	1.08849	0.490506	3.06e-05	0.000101554	1.82983	0.0101916	0.0203928	1.14526
4482	Palb2	7342	0.189633	0.135533	0.195844	0.0882538	NA	NA	NA	0.0101916	0.0203928	1.14526
3869	Zkscan8	8902	3.96444	1.54308	3.55721	1.60795	5.6e-10	4.38e-09	1.3611	2.42e-07	1.39e-06	1.1453
3985	Bdkrb2	3792	0.287346	0.159732	0.413662	0.186409	NA	NA	NA	0.00834949	0.0171532	1.14565
3743	Zfp62	6060	16.3123	6.30049	14.7111	6.64872	9.14e-11	8.2e-10	1.37235	6.4e-08	4.09e-07	1.14568
1672	Gm44005	3173	0.524643	0.204528	0.514959	0.232057	0.000395595	0.00104031	1.35477	0.00516186	0.0111726	1.14583
344	Ap5b1	3237	0.794781	0.347507	0.524969	0.236568	0.000320792	0.000860729	1.19125	0.00472574	0.0103259	1.14598
2834	Ptafr	3637	0.549253	0.214122	0.503173	0.226746	0.000157241	0.000451895	1.35548	0.0031579	0.00721411	1.14627
1316	Gm17231	1106	1.97037	0.938834	1.71374	0.772268	0.00208874	0.0046458	1.06724	0.00291723	0.00672897	1.1464
4148	Gm11549	5992	0.232358	0.173289	0.327229	0.14746	NA	NA	NA	0.00269905	0.00627533	1.14652
4698	Zfp677	2917	0.653696	0.400461	0.672183	0.302907	NA	NA	NA	0.00269905	0.00627533	1.14652
4159	Gm13427	794	1.94411	1.71642	2.55178	1.14992	NA	NA	NA	0.00250094	0.00587253	1.14663
843	Dnajc30	1661	11.5347	4.83178	9.77822	4.41524	3.46e-08	1.97e-07	1.25502	1.06e-06	5.36e-06	1.14666
4579	Shkbp1	4230	0.350612	0.225017	0.494439	0.22281	NA	NA	NA	0.00232077	0.00548789	1.14673
652	Chd7	13786	9.81388	3.99662	8.58584	3.8776	7.2e-10	5.52e-09	1.29599	5.23e-08	3.42e-07	1.14674
991	Fbxl2	4444	4.58366	1.84488	3.99299	1.80268	7.29e-09	4.65e-08	1.31264	8.69e-07	4.46e-06	1.14694
367	Arhgap24	8792	1.88653	0.866079	2.07033	0.934634	9.19e-07	4.1e-06	1.12284	7.43e-07	3.87e-06	1.14702
3016	Scin	2999	0.615637	0.2741	0.828152	0.373192	0.00139656	0.00323759	1.16431	0.00124604	0.00314995	1.14724
2385	Mir3113	76	35.4444	19.6398	33.5393	15.1139	0.00642417	0.0127743	0.850418	0.0011701	0.00298947	1.14731
2640	Pask	9060	0.374163	0.100282	0.317415	0.143037	7.39e-09	4.7e-08	1.89595	0.000627583	0.00171027	1.14761
968	Fam43a	3075	15.611	5.43094	14.347	6.4748	2.75e-12	3.12e-11	1.52311	1.34e-07	8.06e-07	1.14769
3446	Ttc28	12315	3.67679	1.56511	3.69914	1.66934	1.18e-08	7.31e-08	1.23204	1.3e-07	7.84e-07	1.14776
4707	Zmiz1os1	4642	0.547704	0.326209	0.661752	0.298207	NA	NA	NA	0.000445836	0.00126323	1.14777
1080	Fzd6	4818	0.684749	0.359191	0.786799	0.354557	0.00224849	0.00497014	0.929574	0.000231103	0.000700367	1.14818
996	Fbxo28	5318	18.0817	8.28194	17.2614	7.78685	8.76e-08	4.65e-07	1.12644	5.85e-08	3.79e-07	1.14836
1058	Frem1	13978	0.365943	0.179521	0.327307	0.147495	0.000164474	0.000470668	1.02654	9.89e-05	0.000324222	1.14849
3938	Ackr1	1405	3.23137	1.93998	3.34934	1.50932	NA	NA	NA	9.33e-05	0.000307231	1.14853
2324	Mcat	2462	2.40957	0.861074	2.12376	0.957033	5.51e-08	3.03e-07	1.48319	5.07e-05	0.000177295	1.14868
4454	Nagpa	2370	2.26046	1.36	2.64744	1.19302	NA	NA	NA	2.83e-05	0.000105929	1.14889
3271	Tafa1	4214	25.1173	10.8675	23.8232	10.7425	9.54e-09	5.97e-08	1.20861	5.43e-08	3.54e-07	1.14897
279	Adra1a	8728	0.832277	0.369296	1.0334	0.465682	4.76e-06	1.87e-05	1.1715	6.18e-06	2.65e-05	1.14922
4442	Mlh1	5300	1.68468	0.955086	1.80044	0.811338	NA	NA	NA	5.36e-06	2.32e-05	1.14926
4048	Col16a1	6750	1.44385	0.842858	2.01401	0.907579	NA	NA	NA	1.76e-06	8.42e-06	1.14948
3396	Tnxb	13488	1.88272	0.867665	2.02065	0.91057	4.57e-07	2.16e-06	1.1174	2.77e-07	1.57e-06	1.14973
4678	Usp13	7599	4.09059	2.31439	4.99715	2.25188	NA	NA	NA	1.6e-07	9.49e-07	1.1498
3004	Sacs	20414	15.3441	5.74346	11.6236	5.23725	1.3e-11	1.34e-10	1.41767	3.63e-08	2.43e-07	1.15015
2523	Nlgn3	9271	51.2625	19.9243	47.1878	21.25	6.53e-11	6.01e-10	1.36336	3.12e-08	2.12e-07	1.15093
2551	Nrxn3	12680	18.1507	8.18206	19.4942	8.77774	3.52e-08	2e-07	1.14947	3.5e-08	2.35e-07	1.1511
253	Acvr1	4829	21.9561	8.76222	22.6637	10.2038	3.53e-10	2.86e-09	1.32519	4.86e-08	3.2e-07	1.15121
2328	Mecp2	15067	20.7412	10.0674	22.2316	10.0085	5.08e-07	2.37e-06	1.04279	3.23e-08	2.19e-07	1.15137
1385	Gm21986	5560	53.2288	21.3016	50.4355	22.704	2.59e-10	2.14e-09	1.32122	3.35e-08	2.26e-07	1.15147
2411	Mitf	6196	4.64559	1.96213	3.48629	1.56865	1.9e-08	1.13e-07	1.24322	4.8e-07	2.58e-06	1.15185
4	1110038F14Rik	1916	37.8023	16.4613	35.2718	15.8639	1.57e-08	9.49e-08	1.19931	6.69e-08	4.27e-07	1.15267
2706	Phldb1	7179	75.1219	30.9222	64.7031	29.0958	7.75e-10	5.9e-09	1.28058	2.92e-08	2e-07	1.15301
2635	Parp10	4275	3.05149	1.1689	3.08065	1.38479	6.6e-09	4.23e-08	1.3838	1.64e-06	7.9e-06	1.15304
2363	Mief1	8106	4.69727	2.31374	5.20466	2.33994	2.29e-06	9.52e-06	1.02147	1.27e-07	7.69e-07	1.15317
4374	Irf3	3442	2.40062	1.47064	2.89575	1.30064	NA	NA	NA	4.34e-06	1.91e-05	1.15403
3601	Zbtb6	5080	9.51508	4.54363	8.38855	3.76855	6.55e-07	3e-06	1.06627	1.16e-07	7.09e-07	1.15425
1694	Gm44790	798	41.6458	19.9245	52.336	23.5105	1.02e-06	4.52e-06	1.06348	1.24e-07	7.52e-07	1.15434
2649	Pcdhb16	5225	1.98112	0.799049	1.50731	0.676425	8.75e-08	4.65e-07	1.30931	9.56e-06	3.94e-05	1.15511
549	Cacna1g	10137	6.23138	3.38451	7.92724	3.55919	3.06e-05	0.000101735	0.880543	5.42e-08	3.54e-07	1.15518
1052	Foxp1	13751	13.7458	6.25639	12.0417	5.40605	5.34e-08	2.95e-07	1.13556	3.57e-08	2.39e-07	1.15536
4050	Col23a1	5736	1.10283	0.641124	1.2363	0.554548	NA	NA	NA	1.5e-05	5.92e-05	1.15567
3208	Sptbn4	9563	60.4963	24.8286	63.0212	28.2793	6.78e-10	5.22e-09	1.28483	2.6e-08	1.8e-07	1.15608
1585	Gm38331	2671	4.45338	2.38919	5.0897	2.28256	0.000130112	0.000381375	0.89805	1.53e-06	7.42e-06	1.15643
4346	Hacd4	6756	0.860167	0.537926	0.923882	0.414151	NA	NA	NA	2.55e-05	9.59e-05	1.15645
819	Dipk1c	5466	0.935812	0.415549	1.10605	0.495728	1.83e-05	6.36e-05	1.17009	3.04e-05	0.000112677	1.15666
2936	Ric8b	5272	14.6169	7.38994	13.5813	6.08942	3.02e-06	1.23e-05	0.983942	5.67e-08	3.69e-07	1.15714
1621	Gm42741	2278	2.94965	0.788183	2.4531	1.09898	5.65e-12	6.11e-11	1.90209	3.47e-05	0.000126352	1.15721
1477	Gm29017	2092	2.32935	1.03405	2.54624	1.14038	2.52e-05	8.52e-05	1.17046	4.31e-05	0.000153679	1.15756
820	Dipk2a	3950	7.01125	3.18186	5.82436	2.60973	2.4e-07	1.19e-06	1.1396	3.51e-07	1.94e-06	1.1579
3068	Shisa6	7449	25.952	12.9753	32.2494	14.4515	1.54e-06	6.61e-06	1.00005	2.93e-08	2.01e-07	1.15802
2283	Ltbp4	6463	2.3322	0.833427	2.52313	1.13017	3.18e-10	2.6e-09	1.48402	8.31e-07	4.29e-06	1.15826
2812	Prkce	7261	357.995	140.826	309.988	138.879	9.75e-11	8.7e-10	1.34602	2.25e-08	1.58e-07	1.15838
1676	Gm44123	577	85.1886	35.4665	83.6522	37.4667	4.5e-09	2.98e-08	1.26408	9e-08	5.61e-07	1.15865
4641	Tmem245	17090	3.03734	1.98602	3.98309	1.78371	NA	NA	NA	5.67e-08	3.69e-07	1.15891
3549	Wdr73	3721	9.87485	4.22065	8.87901	3.97346	1.83e-08	1.1e-07	1.22613	1.59e-07	9.47e-07	1.15979
4420	Mcm9	9113	1.28203	0.773854	1.47385	0.659316	NA	NA	NA	1.42e-06	6.94e-06	1.16003
2022	Icosl	4620	1.75576	0.791311	1.85324	0.828755	4.81e-06	1.89e-05	1.14909	7.15e-06	3.03e-05	1.16023
2304	Map3k21	5693	0.94103	0.368581	0.64865	0.289716	8.65e-07	3.88e-06	1.35094	0.000211398	0.000645317	1.16093
3464	Tunar	6157	7.43774	3.39048	5.87559	2.6262	1.37e-07	7.1e-07	1.13326	1.26e-07	7.65e-07	1.16156
2741	Plekha6	12530	13.9185	5.30708	13.0274	5.82237	3.69e-11	3.55e-10	1.39098	3.02e-08	2.06e-07	1.16183
3876	Zranb1	5472	27.8334	12.3223	25.3993	11.3516	1.98e-08	1.18e-07	1.1755	3.25e-08	2.2e-07	1.16185
2627	Pan2	8472	1.69342	0.840064	1.7358	0.775254	1.19e-05	4.32e-05	1.01104	1.02e-06	5.19e-06	1.16239
2996	Rxfp3	4275	1.44433	0.708426	1.63588	0.730289	8.83e-05	0.000268155	1.02694	1.37e-05	5.46e-05	1.16253
831	Dmrt2	2337	2.51255	0.444309	1.35639	0.604933	1.26e-16	2.77e-15	2.49592	0.000353354	0.00102244	1.16274
717	Cpsf4	3598	4.83702	2.49511	5.86738	2.61947	2.44e-05	8.28e-05	0.954771	3.63e-07	2.01e-06	1.16311
2124	Kcna2	11906	29.0393	13.3271	30.5768	13.6453	6.44e-08	3.51e-07	1.12362	2.27e-08	1.59e-07	1.16401
2584	Olfml1	1685	13.8672	5.1481	11.6753	5.20884	2.43e-10	2.03e-09	1.42923	4.33e-07	2.35e-06	1.16408
2614	Oxsr1	5350	21.6	9.05726	20.5422	9.16612	2.61e-09	1.8e-08	1.25383	3.47e-08	2.33e-07	1.16414
2021	Ice1	11190	25.1469	12.1249	25.4718	11.3599	4.07e-07	1.94e-06	1.05239	2.33e-08	1.63e-07	1.16492
2704	Phf24	7118	50.3418	21.2889	43.1562	19.2448	2.54e-09	1.76e-08	1.24164	2.28e-08	1.6e-07	1.16508
3616	Zdhhc1	4219	3.11352	1.5741	3.60177	1.60562	2.47e-05	8.39e-05	0.983684	9.1e-07	4.65e-06	1.16512
3105	Slc30a10	6508	3.82292	1.69854	4.1527	1.85098	1.45e-07	7.47e-07	1.17015	2.13e-07	1.23e-06	1.16551
172	9630013K17Rik	1072	2.79519	1.35202	2.3473	1.04403	0.000616536	0.00155759	1.04622	0.00101686	0.0026321	1.16607
1945	Grip2	9359	1.03488	0.487703	1.15228	0.512959	7.6e-06	2.87e-05	1.08487	2.49e-06	1.15e-05	1.16693
3251	Syde2	5751	2.43674	1.00432	2.34682	1.04475	5.08e-08	2.82e-07	1.27828	1.23e-06	6.11e-06	1.16704
3466	Tusc2	1785	29.538	13.6823	27.7911	12.3751	1.98e-07	1e-06	1.11017	7.04e-08	4.48e-07	1.16705
4704	Zfp976	4995	1.56941	0.918127	1.57672	0.701676	NA	NA	NA	7.78e-06	3.26e-05	1.16717
4635	Tle2	6221	0.963333	0.556368	1.24498	0.553924	NA	NA	NA	7.9e-06	3.31e-05	1.16746
2724	Pkmyt1	3643	32.7347	12.8262	29.6742	13.2105	1.5e-10	1.29e-09	1.35167	3.21e-08	2.18e-07	1.16747
561	Card6	6101	4.52444	1.95368	4.31725	1.92135	4.27e-08	2.4e-07	1.21133	2.03e-07	1.18e-06	1.16773
3837	Zfp960	2667	0.692274	0.291999	0.845471	0.375475	0.000641377	0.00161427	1.24201	0.00162118	0.0039795	1.16795
3901	2900076A07Rik	1993	0.394855	0.618686	1.1314	0.502454	NA	NA	NA	0.00162118	0.0039795	1.16795
3537	Wbp1l	4463	17.4563	6.97003	14.564	6.48051	4.57e-10	3.62e-09	1.32443	4.68e-08	3.1e-07	1.16812
538	C530025M09Rik	3304	1.99705	0.707109	1.46384	0.65074	1.92e-08	1.14e-07	1.49661	6.77e-05	0.000230157	1.16817
3476	Ube2q1	6197	38.0232	14.9963	32.3471	14.3913	1.46e-10	1.27e-09	1.34224	2.35e-08	1.64e-07	1.16841
4613	Spsb1	4396	5.38419	3.06572	5.76869	2.56606	NA	NA	NA	2.25e-07	1.3e-06	1.16842
807	Dennd3	5709	1.09744	0.401651	1.26504	0.56233	7.84e-08	4.2e-07	1.44888	1.18e-05	4.78e-05	1.16873
507	Brwd1	20280	14.2829	5.74621	13.0669	5.81211	3.27e-10	2.66e-09	1.31358	2.14e-08	1.51e-07	1.16875
3874	Znrf1	7018	11.3254	5.68395	12.9404	5.75372	2.34e-06	9.72e-06	0.994537	3.44e-08	2.32e-07	1.16924
445	B430010I23Rik	3270	0.684945	0.350615	0.629601	0.279215	0.0046253	0.00950386	0.964166	0.00200086	0.00481009	1.16967
557	Capn2	6345	20.1447	8.64269	22.2703	9.89647	6.21e-09	3.99e-08	1.2208	2.59e-08	1.79e-07	1.17009
1919	Gpr146	6786	2.24796	0.67581	2.38377	1.05901	3.81e-13	4.99e-12	1.73323	6.43e-07	3.38e-06	1.17009
824	Dlgap2	6149	101.877	42.3288	100.642	44.7227	1.13e-09	8.31e-09	1.2671	1.77e-08	1.27e-07	1.17014
3830	Zfp950	10615	2.25542	1.00468	2.15502	0.957247	1.62e-07	8.27e-07	1.16642	2.73e-07	1.55e-06	1.17043
3324	Tia1	15750	4.47762	2.25525	5.71214	2.53761	2.8e-06	1.15e-05	0.989378	3.35e-08	2.26e-07	1.17048
519	C030029H02Rik	3792	2.05932	0.781546	1.71497	0.761172	5.89e-08	3.23e-07	1.39681	1.51e-05	5.95e-05	1.17082
185	A230103L15Rik	3872	0.445565	0.229061	0.497954	0.220591	0.0105648	0.0199578	0.957418	0.00231748	0.0054809	1.17101
4571	Sema5a	18686	7.30681	4.30539	9.24975	4.10755	NA	NA	NA	2.31e-08	1.61e-07	1.1711
2786	Ppp1r16a	4119	15.2401	6.03961	15.0901	6.69997	4.13e-10	3.3e-09	1.33524	5e-08	3.28e-07	1.17126
4045	Cmpk2	4163	2.90821	1.68361	3.12428	1.38667	NA	NA	NA	1.22e-06	6.05e-06	1.17135
4480	P2ry6	2887	1.07985	0.59944	1.42625	0.632513	NA	NA	NA	0.00010796	0.000351648	1.17136
1101	Gcfc2	7846	2.32616	1.16074	2.49489	1.10738	8.96e-06	3.33e-05	1.00265	3.65e-07	2.01e-06	1.17146
1065	Frrs1	7260	0.308508	0.0715117	0.256573	0.113592	5.09e-08	2.82e-07	2.10235	0.00249928	0.00586946	1.17175
2515	Nipal4	3444	1.60827	0.747457	1.15763	0.513113	3.94e-05	0.000128333	1.1045	0.000154498	0.000488704	1.17207
3975	Atp8b1	6719	0.62165	0.360592	0.593373	0.26301	NA	NA	NA	0.000154498	0.000488704	1.17207
1832	Gm50311	696	14.7857	4.59997	8.68631	3.85085	2.29e-11	2.28e-10	1.68353	2.4e-05	9.07e-05	1.17241
4561	Rttn	12075	0.24314	0.139737	0.319351	0.14147	NA	NA	NA	0.00016586	0.000519936	1.17282
2062	Insyn2a	6448	3.65196	1.55331	3.41085	1.51192	3.54e-08	2.01e-07	1.23306	2.56e-07	1.46e-06	1.17343
3499	Usp16	9454	7.94296	3.96767	8.48957	3.76336	2.06e-06	8.66e-06	1.00132	3.38e-08	2.28e-07	1.17358
714	Cplane1	13095	8.72073	3.67063	8.42749	3.73585	3.06e-09	2.09e-08	1.24836	2.7e-08	1.86e-07	1.1736
1407	Gm26596	2655	158.837	52.4553	116.562	51.6725	2.87e-14	4.55e-13	1.59837	1.81e-08	1.29e-07	1.17361
1392	Gm22933	74	38.8565	5.84657	22.5222	9.95023	8.31e-13	1.04e-11	2.7236	0.00404431	0.0089988	1.17433
842	Dnajc14	6558	36.0778	12.7392	30.2824	13.4149	9.31e-13	1.15e-11	1.5018	2e-08	1.41e-07	1.1746
531	C230038L03Rik	4251	4.56392	1.77598	4.35109	1.9261	2.36e-09	1.65e-08	1.3613	4.01e-07	2.2e-06	1.17532
3559	Wnt9b	4518	0.254571	0.0861844	0.354424	0.156455	0.000577021	0.00146815	1.55488	0.00657299	0.0138584	1.17533
4519	Ppara	3836	0.749577	0.451143	0.903026	0.399254	NA	NA	NA	0.000247991	0.000744285	1.17543
1717	Gm45515	2141	15.7061	7.97192	18.1789	8.04756	6.6e-06	2.52e-05	0.978196	8.34e-08	5.23e-07	1.17546
329	Ankrd50	8490	17.2262	6.63237	15.539	6.87923	6.2e-11	5.73e-10	1.37696	2.32e-08	1.62e-07	1.17552
2738	Plcxd2	7140	12.6325	5.12025	12.4493	5.51103	7.58e-10	5.78e-09	1.30278	2.96e-08	2.02e-07	1.17559
775	D830050J10Rik	1813	9.7329	3.74657	7.96705	3.52522	2.4e-09	1.67e-08	1.37689	7.71e-07	4e-06	1.17584
1483	Gm29585	1447	11.0233	3.55804	9.89187	4.37618	4.9e-12	5.36e-11	1.63081	7.67e-07	3.98e-06	1.17608
3797	Zfp81	6790	9.33423	3.79441	7.69576	3.40506	1.16e-09	8.55e-09	1.29855	5.22e-08	3.42e-07	1.17625
2478	Naip5	5204	0.302439	0.0748235	0.282584	0.124512	2.95e-06	1.2e-05	2.00633	0.00795583	0.0164411	1.1776
963	Fam214a	6637	7.44708	3.03771	7.76484	3.4303	1.99e-09	1.4e-08	1.29356	5.11e-08	3.34e-07	1.17848
3328	Tigd2	3007	8.64632	4.04302	8.24862	3.64363	7.06e-07	3.21e-06	1.09645	1.72e-07	1.01e-06	1.17849
4381	Kcnh6	3549	0.426418	0.262099	0.395945	0.174276	NA	NA	NA	0.00878151	0.0179221	1.17889
4432	Mir3572	86	10.9102	7.29461	16.3397	7.19193	NA	NA	NA	0.00878151	0.0179221	1.17889
2869	Raf1	6845	13.062	5.25875	12.1885	5.38281	5.77e-10	4.5e-09	1.3125	2.84e-08	1.95e-07	1.17901
2305	Map3k3	4023	9.80315	4.27484	11.2586	4.97101	3.48e-08	1.99e-07	1.19723	6.02e-08	3.88e-07	1.17927
1386	Gm21992	5780	39.8343	15.7826	41.7877	18.4512	1.8e-10	1.53e-09	1.33565	1.65e-08	1.19e-07	1.17933
3557	Wnt7b	4898	6.45139	2.60577	7.46593	3.29524	2.9e-09	1.99e-08	1.30769	7.92e-08	4.98e-07	1.17975
3025	Sec22a	5223	1.79065	0.575701	1.47035	0.648489	1.11e-10	9.78e-10	1.63606	7.96e-06	3.33e-05	1.18008
3523	Vipas39	3933	18.9006	7.54628	17.2246	7.60093	4.76e-10	3.76e-09	1.3245	3.31e-08	2.24e-07	1.18011
382	Arid5a	12540	2.19159	0.891858	2.12389	0.937131	5.05e-09	3.31e-08	1.29685	1.47e-07	8.79e-07	1.18012
4356	Hipk4	3646	5.96875	3.89215	6.84778	3.0212	NA	NA	NA	1.66e-07	9.83e-07	1.18023
296	AI987944	4009	7.09681	2.89222	6.21143	2.7403	4.89e-09	3.22e-08	1.29476	1.66e-07	9.79e-07	1.18031
1971	Heca	6247	16.6137	6.71789	14.1295	6.23282	6.23e-10	4.83e-09	1.30623	2.61e-08	1.8e-07	1.18067
158	9330136K24Rik	2478	1.50236	0.567433	1.13415	0.499198	3.2e-06	1.3e-05	1.4027	0.000662286	0.00179638	1.1814
593	Ccnb2-ps	2296	1.06779	0.301495	0.555093	0.243729	4.6e-07	2.17e-06	1.81971	0.0107729	0.0213952	1.18188
1302	Gm16892	1726	0.771584	0.350929	0.738408	0.324218	0.00657299	0.0130441	1.13256	0.0107729	0.0213952	1.18188
3890	0610038B21Rik	3071	0.167548	0.22541	0.415009	0.182221	NA	NA	NA	0.0107729	0.0213952	1.18188
4439	Mir7052	65	17.6946	10.9825	19.6076	8.60925	NA	NA	NA	0.0107729	0.0213952	1.18188
4458	Ndst4	11720	3.65427	2.12816	4.53384	1.99786	NA	NA	NA	4.47e-08	2.97e-07	1.18215
3611	Zc3h7a	9160	5.69326	2.59068	6.43597	2.83595	1.06e-07	5.57e-07	1.13582	3.87e-08	2.59e-07	1.18221
3488	Ufsp1	1037	4.72833	2.16949	5.48332	2.41415	4.54e-05	0.000146059	1.12288	2.32e-05	8.79e-05	1.18228
2235	Lingo3	3559	8.64897	3.78672	10.2932	4.535	5.62e-08	3.1e-07	1.19139	7.44e-08	4.71e-07	1.18232
2063	Ints10	6885	9.22302	4.89515	10.6748	4.70131	1.53e-05	5.43e-05	0.913822	2.85e-08	1.96e-07	1.18297
2167	Kdm5d	15164	3.21953	1.22969	3.01277	1.32658	1.45e-10	1.26e-09	1.3884	5.4e-08	3.53e-07	1.18323
920	Ercc2	4170	9.12369	3.30969	8.87122	3.90584	2.58e-11	2.53e-10	1.46271	7.4e-08	4.69e-07	1.18331
4650	Tnfrsf10b	5451	0.0999465	0.0833385	0.221819	0.0972571	NA	NA	NA	0.0119749	0.0235399	1.18362
3753	Zfp65	4195	6.78215	2.38755	6.02951	2.6539	1.53e-11	1.56e-10	1.50592	1.56e-07	9.28e-07	1.18364
2439	Mrps7	2072	29.3323	11.6618	25.8343	11.3717	4.89e-10	3.85e-09	1.33058	4.37e-08	2.9e-07	1.18371
2493	Ndst2	4546	0.752351	0.3902	0.869819	0.38225	0.00140966	0.00326302	0.94596	0.000135707	0.000433577	1.1844
3239	Stox1	3680	0.838926	0.423241	0.692659	0.304131	0.00140814	0.0032604	0.985621	0.000828892	0.00219329	1.18466
4497	Pik3cg	8426	0.222711	0.138636	0.302514	0.132827	NA	NA	NA	0.000828892	0.00219329	1.18466
410	Atp10a	5587	1.40311	0.584657	1.93023	0.848735	7.05e-07	3.21e-06	1.26216	1.77e-06	8.46e-06	1.18472
629	Cep152	5768	4.68595	1.90145	3.99426	1.75654	4.76e-09	3.14e-08	1.30099	1.88e-07	1.1e-06	1.18488
3117	Slc5a2	2897	2.97761	1.17234	2.75242	1.20983	1.02e-07	5.38e-07	1.34395	5.63e-06	2.43e-05	1.18501
4562	Rxfp1	10052	2.30948	1.35794	2.53905	1.11634	NA	NA	NA	1.46e-07	8.74e-07	1.18523
3643	Zfp180	4560	24.9903	9.37874	22.3739	9.83694	2.32e-11	2.3e-10	1.41384	2.07e-08	1.46e-07	1.18546
1353	Gm20008	2370	5.49151	2.18148	5.57065	2.44818	2.24e-08	1.32e-07	1.33136	8.41e-07	4.33e-06	1.1856
3286	Tbc1d30	6733	20.3189	7.35749	15.8422	6.96401	4.02e-12	4.47e-11	1.46548	2e-08	1.41e-07	1.18571
333	Anks1	10136	4.49409	1.84182	4.3106	1.89455	2.76e-09	1.9e-08	1.28675	5.33e-08	3.49e-07	1.18587
4211	Gm26782	4095	4.39779	2.47226	5.61813	2.46698	NA	NA	NA	1.78e-07	1.05e-06	1.18703
4656	Trim65	5883	1.46114	0.875146	1.7109	0.750961	NA	NA	NA	2.32e-06	1.08e-05	1.18724
116	4933412O06Rik	1123	13.0448	5.45141	11.2326	4.93064	7.24e-08	3.91e-07	1.25834	1.03e-06	5.23e-06	1.18728
4403	Lsm2	3152	1.28674	0.734345	1.55517	0.682121	NA	NA	NA	5.04e-05	0.000176687	1.18752
2180	Klf4	3049	3.29573	1.31965	3.23685	1.41999	7.32e-08	3.95e-07	1.31977	2.55e-06	1.18e-05	1.18799
3459	Ttpal	5951	11.8353	4.99458	11.153	4.89476	4.73e-09	3.12e-08	1.24457	2.75e-08	1.89e-07	1.18802
2656	Pcdhb3	3787	2.62949	0.679758	2.53703	1.11216	3.76e-14	5.81e-13	1.95038	2.56e-06	1.18e-05	1.18903
3982	B3gnt9	2516	2.46612	1.43585	1.87036	0.819431	NA	NA	NA	5.42e-05	0.000188315	1.1891
657	Chmp7	6302	23.3175	10.0575	21.2037	9.29568	7.23e-09	4.61e-08	1.2131	1.58e-08	1.14e-07	1.18963
841	Dnah7c	12603	0.225749	0.0669412	0.176323	0.0771196	1.92e-07	9.69e-07	1.74997	0.00139656	0.00348712	1.18982
2844	Ptpn23	5619	15.982	7.13762	16.802	7.36448	3.55e-08	2.02e-07	1.16287	1.94e-08	1.38e-07	1.1899
838	Dnah3	14305	0.107908	0.0317566	0.0708185	0.0308836	3.45e-05	0.000113309	1.75764	0.0222191	0.0404967	1.1902
3896	2310030G06Rik	1979	0.321177	0.24048	0.511904	0.223239	NA	NA	NA	0.0222191	0.0404967	1.1902
4154	Gm12743	3700	0.368114	0.309868	0.2738	0.119403	NA	NA	NA	0.0222191	0.0404967	1.1902
3668	Zfp282	7663	6.83706	2.63382	5.98317	2.62126	1.83e-10	1.56e-09	1.37608	4.51e-08	2.99e-07	1.19049
871	Dyrk1a	8251	36.6426	14.9048	30.8693	13.5252	5.17e-10	4.06e-09	1.29772	1.2e-08	8.87e-08	1.1905
782	Dapp1	4124	1.93757	0.912711	1.95727	0.857013	1.37e-05	4.9e-05	1.08538	5.02e-06	2.19e-05	1.19057
2787	Ppp1r18	4317	6.26096	3.05668	7.00974	3.07012	2.52e-06	1.04e-05	1.03424	8.81e-08	5.5e-07	1.19083
904	Eml5	12031	19.7135	8.88415	19.7581	8.65391	3.46e-08	1.97e-07	1.14986	1.21e-08	8.92e-08	1.19099
73	4833413G10Rik	1946	3.23513	1.74526	3.49296	1.52863	0.00053801	0.00137662	0.889768	1.01e-05	4.15e-05	1.19115
2809	Prickle2	8631	111.057	47.5028	121.452	53.1895	3.63e-09	2.44e-08	1.2252	9.5e-09	7.18e-08	1.19117
3695	Zfp426	4888	13.3688	5.97012	11.8135	5.16989	4.4e-08	2.47e-07	1.16295	3.2e-08	2.18e-07	1.19211
3640	Zfp157	8782	3.17078	1.27104	2.69041	1.17717	2.93e-09	2e-08	1.31858	1.4e-07	8.45e-07	1.1922
396	Asb8	2410	15.7113	6.88463	15.2006	6.64824	4.37e-08	2.46e-07	1.1902	6.09e-08	3.92e-07	1.19289
1928	Gpr26	11571	15.5743	8.1717	18.6569	8.16051	7.66e-06	2.89e-05	0.930439	1.18e-08	8.73e-08	1.19295
2085	Itga4	13978	4.16612	1.95461	5.30472	2.31989	2.86e-07	1.41e-06	1.09173	2.17e-08	1.53e-07	1.19312
3704	Zfp455	2712	0.74775	0.358943	0.747093	0.325804	0.00257934	0.00562585	1.05638	0.00171283	0.00418243	1.19373
3793	Zfp799	6382	6.74395	2.48795	5.44826	2.38132	4.32e-11	4.1e-10	1.43845	6.33e-08	4.06e-07	1.19383
427	Atxn7l3b	3572	150.649	49.8899	113.024	49.4066	3.13e-14	4.92e-13	1.59436	9.87e-09	7.42e-08	1.19383
3417	Trib2	4335	16.8197	6.3824	15.7177	6.8689	5.55e-11	5.18e-10	1.39788	2.29e-08	1.6e-07	1.19414
2871	Ralgds	6345	38.9585	15.2841	34.451	15.0536	1.14e-10	1.01e-09	1.34988	1.13e-08	8.41e-08	1.19441
612	Cdc26	7180	7.00191	3.07311	6.86356	2.9986	3.25e-08	1.86e-07	1.18793	3.63e-08	2.43e-07	1.19453
3676	Zfp318	13804	12.9892	5.32502	11.0675	4.83481	8.41e-10	6.36e-09	1.28642	1.29e-08	9.44e-08	1.19475
4699	Zfp786	5421	1.3065	0.730255	1.54324	0.673701	NA	NA	NA	3.99e-06	1.77e-05	1.19492
4258	Gm43236	313	4.73831	6.77305	6.2644	2.72884	NA	NA	NA	0.00183787	0.00445918	1.19521
3063	Shank2	11137	38.847	14.1774	37.9493	16.5709	3.73e-12	4.17e-11	1.45419	9.38e-09	7.09e-08	1.1954
4633	Thap2	5266	3.99462	2.22238	3.76687	1.64434	NA	NA	NA	2.13e-07	1.23e-06	1.1955
4277	Gm45053	2499	0.750926	0.588634	1.19	0.518575	NA	NA	NA	0.00035131	0.00101705	1.19591
231	AC115752.1	2276	4.9869	1.84388	4.47976	1.95402	4e-09	2.67e-08	1.43472	1.93e-06	9.17e-06	1.19627
2285	Lyn	4073	3.50008	1.47119	3.4982	1.52578	9.36e-08	4.95e-07	1.24997	6.16e-07	3.25e-06	1.19656
2000	Hs3st2	3049	4.33806	1.42607	3.65485	1.59386	2.7e-11	2.65e-10	1.6043	1.37e-06	6.74e-06	1.19664
4185	Gm17249	3500	0.276728	0.389381	0.541543	0.235621	NA	NA	NA	0.00197447	0.00475209	1.19679
739	Csrnp3	12336	21.2454	9.29578	21.2723	9.27798	1.07e-08	6.64e-08	1.19248	9.96e-09	7.48e-08	1.19706
1916	Gpcpd1	7289	6.0418	2.86393	6.81921	2.97396	5.43e-07	2.52e-06	1.07687	3.39e-08	2.28e-07	1.19708
4287	Gm45846	446	20.2912	12.3682	19.8567	8.6509	NA	NA	NA	3.18e-06	1.44e-05	1.19789
4354	Hfm1	6687	0.30326	0.245858	0.425168	0.184988	NA	NA	NA	0.000544969	0.00150892	1.19806
1373	Gm20649	2740	0.938944	0.30001	0.667898	0.290227	2.7e-06	1.11e-05	1.64227	0.00212386	0.00507811	1.19849
441	B3galt5	6159	9.61728	4.02159	10.1768	4.43297	3.87e-09	2.59e-08	1.25776	2.4e-08	1.67e-07	1.19882
4369	Il15ra	4446	0.762465	0.55954	1.06579	0.463717	NA	NA	NA	4.65e-05	0.000164956	1.19908
2503	Nfic	6630	19.1738	8.22549	18.814	8.18722	6.21e-09	3.99e-08	1.22091	1.23e-08	9.07e-08	1.2003
1343	Gm19040	4726	0.473925	0.183092	0.373399	0.162033	0.000110891	0.00032994	1.36887	0.00228741	0.00541818	1.20031
4187	Gm17491	2311	0.157164	0.299538	0.763601	0.331359	NA	NA	NA	0.00228741	0.00541818	1.20031
4132	Galr2	2456	0.529921	0.369933	1.10439	0.479685	NA	NA	NA	0.000605452	0.00166019	1.20041
2768	Poglut2	3199	1.02184	0.507165	1.44038	0.626065	0.000810289	0.00198868	1.00922	4.87e-05	0.000171624	1.20049
4665	Ttc38	3842	1.47318	0.833311	1.44599	0.62861	NA	NA	NA	2.12e-05	8.13e-05	1.20051
1847	Gm5141	3406	2.3549	1.24484	2.70569	1.17603	0.000209423	0.000585609	0.919199	2.34e-06	1.1e-05	1.20128
918	Epm2aip1	7165	28.2268	13.2692	27.9405	12.1428	1.74e-07	8.87e-07	1.08896	9.42e-09	7.12e-08	1.20222
3926	A730011C13Rik	2234	1.30065	1.04579	1.57984	0.685559	NA	NA	NA	0.000173858	0.000541969	1.20236
2881	Raph1	20498	3.21601	1.44053	2.83142	1.22995	4.89e-08	2.72e-07	1.15858	2.39e-08	1.66e-07	1.2028
512	Btbd7	16456	3.44681	1.41446	3.13964	1.36382	1.92e-09	1.36e-08	1.28489	2.84e-08	1.95e-07	1.20281
3754	Zfp652	15444	27.008	10.938	23.9932	10.4221	4.03e-10	3.22e-09	1.30402	7.8e-09	5.98e-08	1.20296
3509	Usp54	9068	17.0294	7.0398	16.9055	7.33719	1.26e-09	9.23e-09	1.27438	9.98e-09	7.5e-08	1.20414
149	9130230N09Rik	663	4.10866	1.59877	2.4645	1.06616	3.28e-05	0.000108274	1.35909	0.00516186	0.0111726	1.2044
1282	Gm16185	3207	0.519081	0.188869	0.5095	0.220413	0.000244433	0.000674956	1.45381	0.00516186	0.0111726	1.2044
1839	Gm50431	1945	3.82813	1.74615	3.56196	1.54456	9.01e-06	3.35e-05	1.13173	6.98e-06	2.96e-05	1.20442
3074	Shroom2	8375	25.5906	11.0886	22.0034	9.54795	7.64e-09	4.85e-08	1.20651	9.15e-09	6.92e-08	1.20443
3529	Vps33a	4790	49.1478	20.8646	49.5306	21.4839	3.26e-09	2.21e-08	1.23605	8.24e-09	6.28e-08	1.20504
4390	Ldlrap1	7010	0.47063	0.30242	0.475505	0.205875	NA	NA	NA	0.000194734	0.000599799	1.2055
4533	Ptp4a3	9351	1.44037	0.994748	1.83124	0.79372	NA	NA	NA	2.48e-07	1.42e-06	1.20569
3218	Ssh2	18519	10.8229	4.31384	10.0955	4.3752	2.44e-10	2.03e-09	1.32701	8.66e-09	6.57e-08	1.20625
1014	Fgd5	6292	3.16525	1.50587	4.31084	1.86771	1.92e-06	8.1e-06	1.07147	7.94e-08	4.99e-07	1.20643
2425	Mon1b	5120	23.6758	9.82326	21.4266	9.2845	1.65e-09	1.18e-08	1.26908	1.13e-08	8.39e-08	1.20644
2597	Opcml	14519	16.0477	8.07542	19.2781	8.34753	1.85e-06	7.85e-06	0.990737	7.34e-09	5.66e-08	1.20751
3855	Zgrf1	10553	0.863301	0.387426	0.696754	0.30142	2.93e-06	1.19e-05	1.15533	5.97e-06	2.57e-05	1.20788
2957	Rnf182	3609	7.36341	3.33865	7.99552	3.46022	2.57e-07	1.28e-06	1.1409	6.78e-08	4.32e-07	1.20807
1390	Gm22820	329	36.983	15.3859	44.8968	19.4262	1.26e-07	6.55e-07	1.26473	3.88e-07	2.13e-06	1.20811
426	Atxn7l3	4121	43.4654	17.6848	39.7925	17.2099	6.12e-10	4.76e-09	1.29732	8.43e-09	6.42e-08	1.20921
4451	Myh6	6726	0.121501	0.102919	0.223498	0.0963365	NA	NA	NA	0.00619366	0.0131512	1.20922
208	A930005N03Rik	1247	30.5099	11.5187	29.849	12.8959	1.35e-10	1.18e-09	1.4051	3.87e-08	2.59e-07	1.21058
909	Entpd1	5580	3.41183	1.41502	4.35138	1.87906	2.44e-08	1.43e-07	1.26939	8.79e-08	5.49e-07	1.21116
2333	Medag	3956	2.10401	0.962407	2.15604	0.930633	6.09e-06	2.35e-05	1.12777	2.91e-06	1.33e-05	1.21124
3032	Sema6c	5935	1.73392	0.845609	2.35665	1.01732	1.57e-05	5.56e-05	1.03551	4.51e-07	2.44e-06	1.21144
3895	1700095B10Rik	1391	0.783334	0.622065	1.03371	0.444649	NA	NA	NA	0.00680446	0.014314	1.21197
4178	Gm16485	3983	7.08234	4.07337	7.96676	3.43849	NA	NA	NA	5.04e-08	3.31e-07	1.21199
937	Extl1	4333	24.4973	8.98641	22.9502	9.90366	8.74e-12	9.23e-11	1.44673	1.03e-08	7.7e-08	1.2124
2382	Mir3060	83	18.5979	8.34016	26.3797	11.3553	0.0031579	0.006775	1.15338	0.00119501	0.00304067	1.2127
3480	Ubn2	21438	6.42531	3.14121	6.76817	2.91944	7.79e-07	3.52e-06	1.03241	8.05e-09	6.15e-08	1.21302
1472	Gm28610	406	135.68	63.8312	132.73	57.2369	3.29e-07	1.6e-06	1.08778	1.97e-08	1.4e-07	1.21334
2863	Rab30	9642	6.10554	2.8179	6.68024	2.88051	1.59e-07	8.13e-07	1.11541	1.58e-08	1.14e-07	1.21346
2434	Mrm2	1443	10.2778	4.12258	8.7643	3.77599	1.78e-08	1.07e-07	1.31746	5.95e-07	3.15e-06	1.2142
2420	Mob3a	3254	3.25553	1.43595	2.73164	1.17666	1.12e-06	4.94e-06	1.18035	2.35e-06	1.1e-05	1.21424
879	E130308A19Rik	12734	2.99011	1.12799	2.52268	1.08707	1.31e-10	1.14e-09	1.40625	4.49e-08	2.98e-07	1.21428
861	Dst	41619	45.8054	16.735	41.5325	17.8985	3.35e-12	3.76e-11	1.45264	4.83e-09	3.88e-08	1.2144
1909	Gnb1l	4219	0.566747	0.297386	0.681626	0.2932	0.00482331	0.00986841	0.928645	0.000448026	0.00126815	1.21452
3609	Zc3h12c	6845	9.27249	3.34044	7.04193	3.03348	8.01e-12	8.49e-11	1.47279	2.17e-08	1.52e-07	1.21484
4303	Gm49348	147	7.82416	5.73918	9.33694	4.00717	NA	NA	NA	0.00749061	0.0156009	1.21498
4323	Gm9929	1671	0.561509	0.802634	0.821383	0.352516	NA	NA	NA	0.00749061	0.0156009	1.21498
3096	Slc25a27	3935	9.7301	4.27148	9.57541	4.12412	4.44e-08	2.49e-07	1.18756	3.2e-08	2.18e-07	1.21505
53	2810032G03Rik	3173	6.34341	2.19527	5.0878	2.19062	2.5e-11	2.47e-10	1.53043	2.55e-07	1.45e-06	1.21524
2832	Psg16	5488	0.496364	0.236505	0.649061	0.279071	0.000944723	0.00228123	1.0677	0.00014544	0.000461707	1.21565
183	A230056P14Rik	2354	9.92618	4.30992	9.91208	4.26651	7.22e-08	3.91e-07	1.20333	9.11e-08	5.67e-07	1.21581
455	B930095G15Rik	4715	11.5227	5.3037	14.4094	6.20287	1.54e-07	7.91e-07	1.11931	1.3e-08	9.48e-08	1.21589
4117	Fam167a	4274	0.736496	0.475769	0.993989	0.42725	NA	NA	NA	5.62e-05	0.000194995	1.21641
2056	Inhbb	4255	3.40016	1.67771	3.55594	1.52974	1.01e-05	3.73e-05	1.01879	3.02e-07	1.7e-06	1.21646
3492	Unc13c	8796	1.07704	0.388575	3.11338	1.33937	3.94e-09	2.63e-08	1.46995	6e-08	3.87e-07	1.21666
848	Doc2b	4361	68.9252	29.2763	70.2144	30.2091	3.15e-09	2.14e-08	1.23528	5.55e-09	4.4e-08	1.21676
4667	Ttc7	6720	0.481932	0.386291	0.622463	0.267353	NA	NA	NA	5.76e-05	0.000199379	1.21747
475	BC035947	3310	0.877839	0.359449	1.03665	0.444905	5.4e-05	0.000170932	1.28591	0.000156131	0.000493032	1.21821
1229	Gm15247	403	3.98054	1.50299	3.2436	1.38859	0.000535418	0.00137082	1.40047	0.00826295	0.0170046	1.2183
2405	Mir8093	137	7.73248	3.4738	9.5414	4.08468	0.0107729	0.0203074	1.14918	0.00826295	0.0170046	1.2183
1041	Fnip2	8698	11.3023	3.88476	8.99075	3.86359	4.51e-13	5.85e-12	1.54063	1.06e-08	7.93e-08	1.21841
676	Clcn1	5428	0.853145	0.38259	0.885014	0.379825	3.96e-05	0.000128966	1.15578	3.43e-05	0.000125313	1.21882
687	Clvs1	7566	16.9618	8.05135	18.0501	7.75439	2.83e-07	1.39e-06	1.07494	7.08e-09	5.48e-08	1.21886
3953	Amt	2437	7.93628	4.6691	11.4518	4.91885	NA	NA	NA	5.59e-08	3.65e-07	1.21892
1701	Gm45051	963	2.29439	1.19056	2.07003	0.886945	0.00549461	0.0110984	0.944565	0.00145512	0.00361581	1.21901
2049	Ildr2	8251	29.3721	13.9636	31.5901	13.568	2.52e-07	1.25e-06	1.07275	5.41e-09	4.3e-08	1.21924
277	Adora1	5785	95.7509	39.2896	99.6422	42.7968	6.76e-10	5.21e-09	1.28513	4.61e-09	3.72e-08	1.21924
2709	Pi4k2a	6692	9.5659	3.77563	9.13184	3.92145	3.42e-10	2.77e-09	1.34107	1.45e-08	1.05e-07	1.2194
254	Acvr2a	5686	8.90555	3.8197	8.50605	3.6518	1.35e-08	8.23e-08	1.22112	1.92e-08	1.36e-07	1.21973
3128	Slitrk4	8743	8.84162	3.29322	8.04368	3.45293	2.31e-11	2.29e-10	1.42471	1.13e-08	8.37e-08	1.21993
1842	Gm5067	1009	6.80936	3.47317	6.73667	2.88981	0.00013764	0.00040113	0.970629	6.3e-06	2.69e-05	1.21997
948	Fam124a	4406	11.3622	4.43349	10.4654	4.4921	3.45e-10	2.8e-09	1.35759	2.1e-08	1.48e-07	1.22
3257	Synj2	8342	30.2381	11.773	27.3477	11.7359	8.14e-11	7.36e-10	1.36085	5.44e-09	4.32e-08	1.22046
753	Cybc1	4213	3.43406	1.48905	3.68447	1.57994	2.41e-07	1.2e-06	1.20511	2.73e-07	1.55e-06	1.2211
768	D1Ertd622e	41324	1.48391	0.539185	1.2131	0.52029	1.22e-11	1.26e-10	1.46043	1.78e-08	1.27e-07	1.22116
4321	Gm9525	270	3.02671	1.28191	4.59931	1.96351	NA	NA	NA	0.00913405	0.0185423	1.22197
3700	Zfp445	7409	40.4433	17.3958	41.1656	17.6462	5.25e-09	3.43e-08	1.21715	4.79e-09	3.85e-08	1.22206
2105	Jdp2	2148	201.57	71.3523	170.349	73.001	8.76e-13	1.09e-11	1.49823	4.54e-09	3.68e-08	1.22249
736	Csnk1g1	15621	5.216	2.22679	4.58569	1.96464	6.65e-09	4.26e-08	1.2279	1.03e-08	7.68e-08	1.22277
3455	Ttll4	11527	3.58416	1.40562	3.12703	1.33887	5.4e-10	4.23e-09	1.35026	2.97e-08	2.03e-07	1.22357
882	E430024I08Rik	4631	1.77119	0.583899	1.39722	0.59783	5.71e-10	4.46e-09	1.5998	8.33e-06	3.47e-05	1.22359
1296	Gm16758	3848	0.534866	0.247355	0.484075	0.206659	0.00152506	0.00350211	1.11003	0.00166818	0.00408291	1.22397
3769	Zfp712	3968	1.31961	0.588782	1.45772	0.623494	2.25e-05	7.69e-05	1.16323	1.19e-05	4.83e-05	1.22398
2600	Orai2	6077	80.2924	31.3467	81.1363	34.7209	7.92e-11	7.18e-10	1.35693	4.06e-09	3.32e-08	1.22453
3267	Tada2b	3791	77.7557	31.5155	65.2983	27.9222	4.47e-10	3.54e-09	1.30286	4.6e-09	3.72e-08	1.2256
4136	Ggcx	3244	1.87537	1.04694	2.33711	0.998704	NA	NA	NA	3.73e-06	1.67e-05	1.22561
3325	Ticam1	2992	2.87295	1.14235	2.74148	1.17141	1.13e-07	5.91e-07	1.32973	2.36e-06	1.1e-05	1.22579
3316	Thap7	1882	10.5822	3.73565	8.75153	3.74027	6.27e-11	5.78e-10	1.5018	1.89e-07	1.11e-06	1.22594
1250	Gm15663	3365	13.7259	4.32646	9.62413	4.11375	3.33e-14	5.2e-13	1.66543	3.26e-08	2.21e-07	1.22597
4113	Etnk2	4566	0.185607	0.217934	0.257656	0.109657	NA	NA	NA	0.0101184	0.0202683	1.22607
4386	Klf12	6985	11.5349	7.1354	13.5443	5.78934	NA	NA	NA	7.36e-09	5.68e-08	1.22613
1753	Gm47766	735	64.5699	22.6624	65.2697	27.8899	4.13e-12	4.58e-11	1.51038	1.7e-08	1.22e-07	1.22651
4419	Mcm10	7692	0.240028	0.14624	0.233666	0.0995541	NA	NA	NA	0.00178899	0.00434877	1.22673
4444	Mov10	5607	0.377867	0.335654	0.542032	0.231125	NA	NA	NA	0.000237637	0.000716671	1.22724
635	Cercam	3383	0.885737	0.364481	1.0819	0.461422	6.21e-05	0.000194406	1.27886	0.000117675	0.000380409	1.22736
3591	Zbtb3	2004	2.2353	1.00389	1.82639	0.778938	4.22e-05	0.000136696	1.15362	0.000117675	0.000380409	1.22736
3126	Slitrk2	8080	4.92216	2.2141	4.92616	2.10324	1.04e-07	5.47e-07	1.15243	2.21e-08	1.55e-07	1.22766
3940	Adam12	10573	0.646966	0.468533	0.93343	0.398348	NA	NA	NA	1.2e-06	5.97e-06	1.22775
847	Dnmbp	8264	5.71355	2.29045	5.16842	2.2061	1.09e-09	8.07e-09	1.31861	1.94e-08	1.38e-07	1.22805
3600	Zbtb5	5606	4.21127	1.54737	3.41017	1.4553	1.54e-10	1.33e-09	1.44411	1.16e-07	7.08e-07	1.22814
1738	Gm47204	1832	5.55118	1.92471	3.99572	1.70414	7.26e-10	5.56e-09	1.52731	4.25e-06	1.87e-05	1.22839
2176	Kl	9328	4.2409	1.50972	2.56796	1.09563	1.07e-11	1.12e-10	1.48989	6.57e-08	4.2e-07	1.22854
993	Fbxl7	6526	0.69569	0.308275	0.741118	0.315919	3.21e-05	0.000106144	1.17297	2.95e-05	0.000109752	1.2286
3962	Arhgef37	5870	0.474374	0.342726	0.612389	0.26091	NA	NA	NA	0.000121597	0.000391427	1.22881
2110	Jun	3189	116.295	46.9615	98.7143	42.1148	3.63e-10	2.93e-09	1.30821	3.92e-09	3.22e-08	1.22891
465	Bbs1	7674	9.3515	3.78861	8.84479	3.77274	8.99e-10	6.75e-09	1.30344	9.14e-09	6.92e-08	1.22911
3626	Zfp11	3929	2.97356	1.47555	2.93606	1.25187	1.99e-05	6.87e-05	1.01054	6.43e-07	3.38e-06	1.22915
1298	Gm16793	1680	1.45931	0.553684	1.40054	0.596066	4.37e-05	0.000141146	1.39512	0.00084764	0.00223795	1.22924
897	Egr2	3398	12.7286	3.41227	9.67492	4.1258	1.45e-17	3.67e-16	1.89898	2.97e-08	2.03e-07	1.22935
2498	Neu1	3733	9.42149	4.96621	12.0632	5.14416	1.88e-05	6.51e-05	0.923693	1.72e-08	1.23e-07	1.22944
365	Arhgap22	3876	3.18602	1.04924	2.95935	1.26139	4.12e-11	3.92e-10	1.60165	6.39e-07	3.37e-06	1.22961
1139	Gm10509	843	2.83642	0.641527	2.05457	0.873449	1.83e-08	1.1e-07	2.138	0.00192057	0.00464036	1.2297
1254	Gm15721	3308	0.503232	0.170024	0.52358	0.222587	8.61e-05	0.000262126	1.56015	0.00192057	0.00464036	1.2297
12	1700003M07Rik	873	6.0673	2.40359	5.46527	2.32788	1.31e-06	5.69e-06	1.33456	3e-05	0.000111519	1.2297
2949	Rlf	9492	11.9353	4.48964	10.0806	4.29751	2.58e-11	2.54e-10	1.4105	6.58e-09	5.13e-08	1.22993
2769	Pogz	9218	12.0208	4.43769	10.8092	4.60737	1.13e-11	1.17e-10	1.43758	6.34e-09	4.97e-08	1.23017
4240	Gm37412	4321	0.168112	0.0700884	0.257139	0.109059	NA	NA	NA	0.0112329	0.022212	1.23065
4490	Pear1	6781	0.0892704	0.105274	0.163854	0.0694946	NA	NA	NA	0.0112329	0.022212	1.23065
2468	Myo5c	9697	0.408889	0.223082	0.299934	0.127567	0.00207859	0.00462384	0.873178	0.000258264	0.000773039	1.2308
3780	Zfp758	2974	5.06827	2.53856	4.97772	2.11933	1.45e-05	5.15e-05	0.997184	2.34e-07	1.34e-06	1.23137
798	Ddx20	4142	6.7374	2.71579	6.3828	2.7163	3.51e-09	2.37e-08	1.31058	4.63e-08	3.06e-07	1.23226
3454	Ttll3	5041	4.34704	2.14993	4.88796	2.07998	4.94e-06	1.94e-05	1.01553	5.34e-08	3.49e-07	1.23236
4399	Lrrc32	4688	0.413203	0.30455	0.355513	0.150782	NA	NA	NA	0.00404431	0.0089988	1.23291
245	Acrbp	3277	2.89094	1.18822	3.00167	1.27625	2.13e-07	1.07e-06	1.28204	1.09e-06	5.47e-06	1.23308
480	BC055324	4148	5.29018	2.20078	4.44338	1.88872	1.89e-08	1.13e-07	1.26501	1.2e-07	7.28e-07	1.23384
809	Dexi	3353	4.65787	2.40646	4.96086	2.10816	2.94e-05	9.8e-05	0.952489	1.58e-07	9.36e-07	1.23416
732	Csf1	5281	6.31592	2.76906	5.84156	2.48181	5.34e-08	2.95e-07	1.18942	3.15e-08	2.15e-07	1.23471
138	5930430L01Rik	3994	0.454689	0.238313	0.695478	0.294969	0.00883442	0.0169776	0.929756	0.000404628	0.00115802	1.23472
958	Fam189a1	5303	11.4208	4.47494	12.029	5.10965	2.68e-10	2.21e-09	1.35161	9.38e-09	7.09e-08	1.23511
4447	Msx1	3097	1.5246	1.08266	1.0763	0.456483	NA	NA	NA	0.000139172	0.000443405	1.23517
2077	Irf9	5386	2.67493	1.26516	2.71822	1.15383	3.13e-06	1.27e-05	1.07982	2.47e-07	1.41e-06	1.23572
524	C130071C03Rik	5664	19.7025	6.59586	14.6722	6.22958	1.12e-13	1.61e-12	1.57866	6.3e-09	4.94e-08	1.23579
1657	Gm43573	570	2.07091	0.759028	1.83463	0.775071	0.00133912	0.00311996	1.44141	0.0166986	0.0314679	1.23583
4208	Gm26703	5491	0.225998	0.177282	0.29162	0.123368	NA	NA	NA	0.00440653	0.00969668	1.23639
2697	Pfkfb2	7254	6.94717	2.81214	6.38359	2.70815	1.4e-09	1.02e-08	1.30463	1.31e-08	9.59e-08	1.2369
4046	Cnnm3	6420	1.87166	1.14227	2.33642	0.990931	NA	NA	NA	1.93e-07	1.13e-06	1.23694
953	Fam151a	1923	15.2831	5.78211	17.0449	7.22916	2.76e-10	2.27e-09	1.40201	2.41e-08	1.68e-07	1.23721
2253	Lrfn2	3202	13.4321	5.89787	15.5946	6.61352	3.85e-08	2.18e-07	1.18728	1.23e-08	9.04e-08	1.23741
4685	Ypel2	4847	8.25524	4.82453	9.8166	4.16239	NA	NA	NA	1.23e-08	9.07e-08	1.23765
513	Btbd9	18201	11.2282	4.09446	10.1049	4.28497	4.51e-12	4.98e-11	1.45534	3.65e-09	3.01e-08	1.23766
792	Dcst1	5241	3.55167	1.43225	2.73107	1.15765	1.04e-08	6.46e-08	1.30986	2.55e-07	1.46e-06	1.23773
555	Camk2g	6401	60.6147	23.2578	52.7586	22.3667	3.81e-11	3.65e-10	1.38193	2.98e-09	2.49e-08	1.23803
2636	Parp14	9306	0.705778	0.36263	0.702328	0.297502	0.000169978	0.000484927	0.96006	6.46e-06	2.76e-05	1.23808
2072	Iqce	12037	6.7414	2.97428	7.09405	3.00717	2.38e-08	1.4e-07	1.18043	5.77e-09	4.56e-08	1.23811
3384	Tnfaip8l2	1122	2.13111	1.02185	2.3592	0.997506	0.00160508	0.0036633	1.05836	0.000446108	0.00126336	1.23903
3952	Alx4	7060	0.252941	0.147075	0.296243	0.125153	NA	NA	NA	0.00108016	0.00278006	1.23945
275	Adnp2	5012	11.7457	3.99239	9.05658	3.83143	6.48e-13	8.21e-12	1.55666	1.26e-08	9.23e-08	1.24091
1951	Gtpbp3	3984	8.97986	3.55651	9.36741	3.96251	1.08e-09	8e-09	1.33604	1.76e-08	1.26e-07	1.24103
1739	Gm47205	2290	10.7191	5.8001	14.4131	6.09632	5.62e-05	0.000177212	0.885872	2.2e-08	1.55e-07	1.24114
1071	Fut8	7902	13.3908	5.53811	15.0163	6.35122	1.56e-09	1.13e-08	1.27371	4.14e-09	3.38e-08	1.24136
2518	Nkx2-2	2875	3.29517	1.24903	2.18241	0.921997	1.9e-08	1.13e-07	1.39876	6.62e-06	2.82e-05	1.24187
3312	Tgif2	3832	1.55601	0.536291	1.2195	0.514961	1.83e-08	1.1e-07	1.53531	2.66e-05	0.000100028	1.24213
4082	Dgkq	7189	2.1051	1.41126	2.76381	1.16762	NA	NA	NA	7.55e-08	4.78e-07	1.2427
2474	Naa40	9028	3.28218	1.57666	3.34467	1.41261	1.36e-06	5.89e-06	1.05762	2.55e-08	1.77e-07	1.24325
3049	Sf3b1	11370	18.3307	9.12476	23.7378	10.0248	1.31e-06	5.68e-06	1.00638	2.7e-09	2.28e-08	1.24358
3778	Zfp747	2824	10.9107	3.16365	8.25083	3.48343	2.47e-15	4.53e-14	1.78573	4.63e-08	3.06e-07	1.2437
2990	Rtl8a	1195	18.7935	8.39948	17.2831	7.29539	2.14e-07	1.07e-06	1.16161	6.33e-08	4.06e-07	1.24394
1124	Gm10033	10690	3.13147	1.10286	2.78798	1.17645	1.08e-11	1.12e-10	1.50534	2.63e-08	1.82e-07	1.24452
2084	Itga11	5131	0.796349	0.320416	1.0891	0.459212	8.8e-06	3.28e-05	1.3118	1.08e-05	4.4e-05	1.24453
3607	Zc3h11a	6031	36.2192	14.2793	31.7202	13.3858	1.48e-10	1.28e-09	1.3428	2.95e-09	2.47e-08	1.24466
4244	Gm37928	4131	0.644761	0.439872	0.727789	0.306576	NA	NA	NA	0.000202944	0.000622114	1.24473
2332	Med26	2997	9.59419	3.68117	9.18117	3.87199	4.8e-10	3.79e-09	1.38174	2.95e-08	2.02e-07	1.24532
4343	Gxylt2	8510	0.142266	0.111847	0.230406	0.0969066	NA	NA	NA	0.00122608	0.00310744	1.2456
1054	Fpgs	3802	1.62401	0.825009	1.71046	0.720437	0.000176951	0.000502599	0.976369	5.72e-06	2.47e-05	1.24626
4228	Gm3365	1480	0.940736	0.760054	1.65605	0.696516	NA	NA	NA	0.0005191	0.0014483	1.24638
1890	Gm9754	3004	1.93452	0.964956	2.32802	0.980449	0.000150206	0.000433909	1.00265	3.39e-06	1.53e-05	1.24649
4510	Pnisr	10187	25.8758	14.6735	33.7796	14.2363	NA	NA	NA	2.33e-09	1.98e-08	1.24656
4417	Mbd6	4455	1.83437	1.50042	3.15423	1.32884	NA	NA	NA	2.12e-07	1.23e-06	1.24657
14	1700007J10Rik	1298	64.2885	30.3819	75.5048	31.8125	2.93e-07	1.44e-06	1.08129	4.06e-09	3.32e-08	1.2469
3950	AL845275.1	818	3.62614	2.16852	4.19478	1.76428	NA	NA	NA	0.000111648	0.000362602	1.24728
4334	Gprin2	10516	0.552614	0.325019	0.37291	0.156842	NA	NA	NA	6.38e-05	0.000218383	1.24755
718	Cptp	2709	8.52485	2.57927	6.61065	2.78327	5.81e-14	8.69e-13	1.72426	9.14e-08	5.69e-07	1.24758
679	Cldn5	1416	4.42465	2.36794	4.84651	2.03839	0.000507185	0.00130376	0.901298	3.85e-06	1.72e-05	1.24839
2310	Marchf1	7146	12.4821	5.61241	12.4571	5.24263	4.59e-08	2.57e-07	1.15311	4.19e-09	3.42e-08	1.24852
883	E4f1	4447	9.43338	4.89852	12.5588	5.28519	1.05e-05	3.85e-05	0.945329	7.77e-09	5.96e-08	1.24853
1802	Gm49445	470	2.83352	0.506288	2.98981	1.25331	4.67e-07	2.2e-06	2.46898	0.00575891	0.0123062	1.24883
2400	Mir7219	54	34.7512	16.8251	26.0224	10.9084	0.00444726	0.00917849	1.04387	0.00575891	0.0123062	1.24883
4435	Mir7000	63	12.9716	9.95772	22.3049	9.35006	NA	NA	NA	0.00575891	0.0123062	1.24883
3493	Upp2	7761	12.0429	4.34541	9.56252	4.02266	4.59e-12	5.05e-11	1.47053	4.87e-09	3.91e-08	1.24914
1857	Gm5831	1209	19.5522	8.40958	18.6507	7.8443	5.3e-08	2.93e-07	1.21697	4.59e-08	3.04e-07	1.24917
4015	Ccr5	8434	0.301451	0.205191	0.399095	0.167623	NA	NA	NA	0.000115286	0.000373143	1.24923
510	Btbd3	5776	84.3246	29.1901	71.6331	30.1258	2.89e-13	3.9e-12	1.53046	2.05e-09	1.76e-08	1.24961
1906	Gna12	3416	49.574	15.4643	38.1514	16.0283	2.3e-15	4.24e-14	1.68058	2.98e-09	2.49e-08	1.25106
2582	Ogfrl1	8109	43.5438	17.9535	38.2931	16.0866	8.88e-10	6.69e-09	1.27818	2.09e-09	1.79e-08	1.2512
1197	Gm13446	2120	19.1026	5.07134	12.4397	5.22368	1.15e-17	2.95e-16	1.91302	2.86e-08	1.96e-07	1.25152
2611	Otx1	5422	0.413089	0.159589	0.427929	0.179258	0.000110891	0.00032994	1.36887	0.000720329	0.00193287	1.252
735	Csmd2	17077	2.5487	1.26675	2.50305	1.05034	2.63e-06	1.08e-05	1.00852	1.01e-08	7.56e-08	1.25265
1697	Gm44846	3243	0.615983	0.180102	0.564305	0.23613	5.37e-06	2.09e-05	1.76858	0.00139668	0.00348712	1.25267
437	B230334C09Rik	8927	22.9063	10.9458	26.5513	11.1417	3.14e-07	1.54e-06	1.06535	2.17e-09	1.85e-08	1.25278
3353	Tmem132e	4693	1.74779	0.861973	2.40934	1.01042	3.91e-05	0.00012752	1.01925	4.02e-07	2.2e-06	1.25301
2104	Jcad	7311	45.6677	18.5077	48.3284	20.2757	4.33e-10	3.44e-09	1.30303	1.92e-09	1.66e-08	1.2531
346	Ap5z1	5919	1.29884	0.679778	1.50726	0.631946	0.000198188	0.000556697	0.933553	1.14e-06	5.71e-06	1.25318
2896	Rbm15	7423	10.842	3.86135	8.90613	3.73366	2.92e-12	3.31e-11	1.48936	5.2e-09	4.15e-08	1.25409
1824	Gm50044	629	9.62389	4.81482	10.287	4.30786	0.000145995	0.00042324	0.998389	5.05e-06	2.2e-05	1.25458
2799	Prag1	9606	4.61601	1.74527	3.78299	1.58516	1.09e-10	9.6e-10	1.40303	1.34e-08	9.74e-08	1.25469
3111	Slc35e1	4470	14.6528	6.75102	16.9976	7.12267	1.38e-07	7.11e-07	1.11792	4.08e-09	3.34e-08	1.25474
1606	Gm41760	2393	3.31383	1.69045	3.0863	1.29232	8.86e-05	0.000268861	0.970544	2.65e-06	1.22e-05	1.25486
3406	Tradd	1866	4.81744	1.30999	3.95794	1.65731	5.97e-13	7.62e-12	1.87735	2.65e-06	1.22e-05	1.25486
2234	Lingo2	8297	4.41039	1.57477	3.75357	1.57256	1.54e-11	1.57e-10	1.48554	1.84e-08	1.31e-07	1.2549
2132	Kcnd3	9587	12.7515	5.33869	13.2053	5.53294	2.38e-09	1.66e-08	1.25606	2.72e-09	2.3e-08	1.25494
2482	Nav1	18814	18.232	7.82552	17.7379	7.43127	4.7e-09	3.1e-08	1.2202	1.84e-09	1.59e-08	1.25513
3908	4833420G17Rik	4882	2.77748	1.70595	3.60128	1.50823	NA	NA	NA	8.7e-08	5.44e-07	1.25522
1873	Gm7292	2527	2.0242	0.907409	2.17259	0.909105	2.32e-05	7.91e-05	1.15643	1.26e-05	5.06e-05	1.25548
505	Bricd5	997	10.4129	5.12058	11.505	4.81523	2.14e-05	7.34e-05	1.02353	3.75e-07	2.06e-06	1.2559
1092	Gas7	11688	250.131	127.495	283.869	118.778	2.44e-06	1.01e-05	0.972242	1.4e-09	1.24e-08	1.25695
1942	Gramd2	6138	1.23771	0.574465	1.25116	0.523027	1.25e-05	4.52e-05	1.10669	2.1e-06	9.91e-06	1.2573
385	Arl4c	5492	12.4772	5.06145	11.3473	4.74611	9.89e-10	7.38e-09	1.30157	5.13e-09	4.1e-08	1.25741
3520	Vcpip1	9749	21.6269	8.76031	19.2141	8.03612	4.79e-10	3.78e-09	1.30374	2.07e-09	1.77e-08	1.25755
3363	Tmem200c	3406	3.4035	1.13052	3.0415	1.27115	9.21e-11	8.26e-10	1.58924	5.75e-07	3.06e-06	1.25789
2552	Nsd1	17483	46.1374	16.8475	40.2402	16.8161	3.48e-12	3.9e-11	1.45339	1.45e-09	1.28e-08	1.25878
813	Dgkh	16975	27.2217	13.939	30.425	12.7111	3.06e-06	1.24e-05	0.965624	1.5e-09	1.32e-08	1.25916
1171	Gm12198	1809	1.13774	0.370703	0.704529	0.293062	1.33e-05	4.79e-05	1.61327	0.00694453	0.0145867	1.25933
3490	Ulk3	4157	5.08942	2.4562	5.46358	2.2814	2.65e-06	1.09e-05	1.05084	3.58e-08	2.4e-07	1.25959
2109	Jrkl	3223	5.32469	2.50352	5.49556	2.29371	1.75e-06	7.43e-06	1.08844	7.78e-08	4.91e-07	1.26014
1039	Fndc5	2763	63.2948	23.1981	56.76	23.6965	6.13e-12	6.58e-11	1.44803	2.09e-09	1.79e-08	1.26015
4094	Dusp15	4391	0.420473	0.280811	0.692137	0.288423	NA	NA	NA	0.00016617	0.00052081	1.2603
48	2610507I01Rik	1360	7.23296	3.29256	5.81499	2.42552	3.05e-06	1.24e-05	1.13482	1.88e-06	8.96e-06	1.2605
1257	Gm15726	509	6.12479	2.76247	6.80551	2.83533	0.000240462	0.000664757	1.14693	9.26e-05	0.00030549	1.26093
3132	Slx4ip	5905	3.3522	1.27486	3.12128	1.3018	1.09e-09	8.04e-09	1.39439	6.34e-08	4.06e-07	1.2612
2615	P2rx7	5970	1.97218	0.681218	2.11841	0.883087	2.97e-10	2.44e-09	1.53287	2.2e-07	1.27e-06	1.26173
1333	Gm18190	1397	1.38661	0.603908	1.52051	0.632484	0.00105353	0.0025125	1.19613	0.000855913	0.0022566	1.26177
2202	Kti12	1629	3.77178	1.58026	4.25292	1.77186	2.35e-06	9.76e-06	1.25406	2.65e-06	1.22e-05	1.26206
3194	Spns2	4083	9.70357	3.59214	8.3239	3.46969	5.68e-11	5.28e-10	1.43348	1.29e-08	9.45e-08	1.26222
936	Exph5	10519	2.18968	0.682757	1.93547	0.806386	2.24e-13	3.07e-12	1.68084	4.75e-08	3.14e-07	1.26276
1471	Gm28557	5072	2.64957	0.899924	2.55146	1.06267	9.24e-11	8.28e-10	1.55722	2.11e-07	1.22e-06	1.26303
4163	Gm14296	9870	0.257593	0.159996	0.344341	0.143235	NA	NA	NA	9.54e-05	0.000313738	1.26315
632	Cep350	16520	25.8242	9.96238	22.737	9.46872	4.76e-11	4.5e-10	1.37414	1.39e-09	1.23e-08	1.26378
3606	Zc3h10	4384	7.67725	2.65963	6.93988	2.88884	5.33e-12	5.79e-11	1.52911	1.45e-08	1.05e-07	1.26417
2698	Pfkfb4	4875	3.34025	1.26022	2.80204	1.16602	1.63e-09	1.17e-08	1.40582	1.57e-07	9.32e-07	1.26431
3184	Spata2	4510	22.791	8.5426	19.7525	8.22194	2.37e-11	2.34e-10	1.41564	2.7e-09	2.28e-08	1.2644
3682	Zfp354c	5596	19.2117	7.85504	17.2857	7.19475	9.66e-10	7.22e-09	1.29024	2.52e-09	2.13e-08	1.26448
2284	Ltbr	2354	4.11448	1.50709	4.15086	1.72662	5.69e-09	3.69e-08	1.44813	5.94e-07	3.15e-06	1.26465
2271	Lrrc58	8604	28.4836	10.8237	26.5263	11.0396	2.78e-11	2.72e-10	1.39591	1.56e-09	1.37e-08	1.2647
1072	Fut9	13824	5.09707	2.51469	5.65222	2.35212	1.41e-06	6.09e-06	1.01922	3.02e-09	2.52e-08	1.26475
1255	Gm15723	600	18.1098	5.66045	16.1763	6.72503	1.5e-11	1.53e-10	1.67686	5.9e-07	3.13e-06	1.26546
1549	Gm37335	447	16.454	7.21076	15.0603	6.25952	3.18e-06	1.29e-05	1.18942	3.87e-06	1.72e-05	1.26546
4200	Gm23474	75	10.8962	4.32646	16.1218	6.67594	NA	NA	NA	0.00764597	0.0158679	1.26547
4052	Col4a2	6619	9.05865	5.20953	14.0118	5.82468	NA	NA	NA	2.48e-09	2.1e-08	1.2663
4481	P4ha2	6239	1.94536	1.21701	2.62419	1.09049	NA	NA	NA	8.7e-08	5.44e-07	1.26642
650	Chac1	1637	3.32809	1.45361	3.81292	1.58328	9.28e-06	3.44e-05	1.19398	4.49e-06	1.97e-05	1.26672
581	Ccdc17	2634	2.59695	0.648805	2.2084	0.916902	5.07e-13	6.53e-12	1.99897	6.04e-06	2.6e-05	1.26681
2060	Insr	13746	5.78656	2.51952	5.81267	2.41475	1.46e-08	8.86e-08	1.19948	2.76e-09	2.32e-08	1.26723
854	Dph7	2365	9.81602	4.10693	9.17508	3.81079	2.03e-08	1.2e-07	1.2568	3.55e-08	2.38e-07	1.26727
3988	Bmp2	3555	0.638547	0.693694	1.03875	0.430813	NA	NA	NA	7.08e-05	0.00023966	1.26759
4174	Gm16042	1247	4.22332	3.1052	5.63436	2.33826	NA	NA	NA	2.34e-06	1.09e-05	1.26769
3196	Spred2	4619	47.0749	21.5855	49.7583	20.6596	6.81e-08	3.7e-07	1.12487	1.41e-09	1.25e-08	1.26809
3666	Zfp280b	5224	14.8033	4.41425	10.0152	4.15517	7.03e-16	1.4e-14	1.74554	4.98e-09	3.99e-08	1.26906
3242	Stx2	4586	4.98292	1.92455	4.47506	1.85605	1.17e-09	8.59e-09	1.37216	3.87e-08	2.59e-07	1.26929
3824	Zfp934	5764	1.03446	0.409077	1.06021	0.43944	6.5e-07	2.98e-06	1.33727	5.17e-06	2.25e-05	1.26932
1359	Gm20422	1358	27.1245	9.95595	19.2514	7.98129	4.61e-11	4.36e-10	1.44575	1.96e-08	1.39e-07	1.26997
1368	Gm20605	4464	5.13945	2.53443	7.32063	3.035	4.38e-06	1.73e-05	1.01975	1.15e-08	8.49e-08	1.27003
1586	Gm38336	2549	58.9669	24.5602	61.3586	25.4317	1.74e-09	1.24e-08	1.26354	1.55e-09	1.36e-08	1.27059
1199	Gm13563	1678	34.2354	12.0924	32.4846	13.4626	3.8e-12	4.23e-11	1.50124	4.34e-09	3.53e-08	1.27065
3073	Shroom1	4600	1.61863	0.719509	1.57713	0.653081	4.25e-06	1.68e-05	1.16893	2.08e-06	9.82e-06	1.27088
2005	Hs6st3	1708	66.2404	29.4341	77.8334	32.2462	2.59e-08	1.51e-07	1.17017	1.67e-09	1.46e-08	1.2712
2532	Nova1	8747	6.2043	2.18623	4.57667	1.89572	3.67e-12	4.1e-11	1.50467	7.45e-09	5.73e-08	1.27136
2237	Lins1	5886	1.26499	0.52923	1.0882	0.450347	1.03e-06	4.54e-06	1.25631	3.91e-06	1.74e-05	1.2716
3881	Zscan26	4366	23.5704	10.1374	26.5491	10.9958	7.66e-09	4.86e-08	1.21724	1.8e-09	1.56e-08	1.27164
3838	Zfp961	4334	2.63982	1.32269	2.49581	1.03295	2.47e-05	8.37e-05	0.996564	3.77e-07	2.07e-06	1.27201
159	9330151L19Rik	2545	3.02077	1.18149	2.34983	0.972112	1.16e-07	6.05e-07	1.35339	5.21e-06	2.26e-05	1.27204
677	Cldn2	3325	3.18602	1.11252	1.07129	0.442898	8.13e-10	6.17e-09	1.51712	7.48e-05	0.000251571	1.27209
223	Abhd1	1352	17.7528	6.46409	13.5841	5.62041	1.1e-10	9.75e-10	1.4572	4.82e-08	3.18e-07	1.27275
933	Exo5	2008	14.4101	5.2788	11.5224	4.76699	7.53e-11	6.84e-10	1.44852	2.49e-08	1.73e-07	1.27295
1970	Hdx	9534	1.43177	0.551358	1.20996	0.500455	6.24e-09	4.01e-08	1.3762	2.62e-07	1.49e-06	1.27297
2510	Ngrn	1714	23.9453	9.49095	22.5933	9.34788	8.65e-10	6.53e-09	1.33495	7.61e-09	5.85e-08	1.27298
1899	Gm9925	483	12.0317	5.55363	10.6225	4.39046	2.61e-05	8.79e-05	1.11442	1.15e-05	4.69e-05	1.27313
3603	Zbtb8b	6489	0.900225	0.306699	0.790669	0.326798	1.93e-08	1.15e-07	1.55196	1.15e-05	4.69e-05	1.27313
2162	Kctd21	2966	5.2044	1.75042	6.02683	2.49246	2.91e-11	2.84e-10	1.57145	5.73e-08	3.72e-07	1.27339
89	4930453N24Rik	5948	6.90018	2.96408	6.54905	2.70858	1.84e-08	1.1e-07	1.2189	6.84e-09	5.32e-08	1.27355
3429	Trmt9b	6387	5.32649	1.87636	3.72484	1.54019	9.97e-12	1.05e-10	1.505	2.14e-08	1.51e-07	1.27374
1067	Fryl	15192	10.2425	3.90441	9.24537	3.82311	3.86e-11	3.7e-10	1.39134	1.5e-09	1.32e-08	1.27393
779	Dact1	3761	10.4056	4.07798	7.36827	3.04629	6.07e-10	4.72e-09	1.35125	1.44e-08	1.04e-07	1.27399
2791	Ppp1r3g	2694	3.3031	1.03584	3.78469	1.56338	8.18e-11	7.4e-10	1.67189	4.2e-07	2.29e-06	1.27473
576	Ccdc127	9559	18.9284	7.54041	18.6387	7.70287	2.48e-10	2.06e-09	1.3278	1.29e-09	1.16e-08	1.27479
434	B130055M24Rik	1988	12.9564	4.222	10.0767	4.16308	9.04e-13	1.12e-11	1.6173	3.52e-08	2.37e-07	1.2749
3656	Zfp248	5039	4.82929	2.21947	5.065	2.09249	4.53e-07	2.14e-06	1.12138	1.75e-08	1.25e-07	1.27503
203	A830073O21Rik	3096	3.80295	1.24372	3.15604	1.3033	4.93e-11	4.63e-10	1.61166	4.84e-07	2.6e-06	1.27514
4591	Slc30a6	3075	0.285446	0.211047	0.743919	0.306499	NA	NA	NA	0.000607742	0.00166568	1.27579
3500	Usp27x	4279	14.3237	5.82388	11.8528	4.89387	1.21e-09	8.9e-09	1.29824	4.2e-09	3.43e-08	1.27603
280	Adra1d	1899	20.991	10.0586	22.7843	9.3988	8.7e-07	3.9e-06	1.06121	5.14e-09	4.11e-08	1.27731
3054	Sgpp2	4002	1.02857	0.535132	1.1432	0.471007	0.000824153	0.00201798	0.941654	1.72e-05	6.73e-05	1.27752
162	9330162012Rik	3836	0.718016	0.383471	0.988217	0.406932	0.00380051	0.00797218	0.903459	4.82e-05	0.000169899	1.27794
2727	Pla2g3	4696	0.302929	0.142803	0.396661	0.163069	0.00547566	0.0110628	1.08138	0.00108855	0.00279909	1.27815
4055	Col6a2	8326	0.534383	0.361144	1.00479	0.41388	NA	NA	NA	8.72e-07	4.48e-06	1.27866
2851	Pxn	8777	2.99671	1.56259	3.55946	1.46643	1.9e-05	6.6e-05	0.939281	9.84e-09	7.4e-08	1.2791
4026	Cfap61	10606	0.0941746	0.11014	0.10168	0.0416547	NA	NA	NA	0.00931543	0.0188489	1.28006
4282	Gm45263	1375	0.506287	0.283186	0.784303	0.321302	NA	NA	NA	0.00931543	0.0188489	1.28006
2846	Pura	5957	135.625	59.3989	142.441	58.6334	9.55e-09	5.97e-08	1.19111	7.55e-10	7.09e-09	1.28055
4028	Cfap69	7905	0.869151	0.514468	0.851605	0.350228	NA	NA	NA	3.01e-06	1.37e-05	1.2807
655	Chka	12024	3.0685	1.49685	3.7941	1.56033	1.7e-06	7.24e-06	1.03548	4.44e-09	3.6e-08	1.28174
2326	Mdga2	18336	6.23468	2.45039	6.11668	2.51543	1.75e-10	1.5e-09	1.34724	1.38e-09	1.23e-08	1.28187
3182	Spag4	4831	0.225547	0.0806006	0.297638	0.121932	0.00108952	0.00258767	1.4771	0.00441553	0.00970942	1.28191
4373	Insyn2b	5435	0.194913	0.191049	0.264561	0.108382	NA	NA	NA	0.00441553	0.00970942	1.28191
4600	Smpdl3b	2006	0.377208	0.258811	0.716794	0.293646	NA	NA	NA	0.00441553	0.00970942	1.28191
461	Bag4	7032	18.719	6.30634	15.7169	6.46267	1.33e-13	1.89e-12	1.56956	1.39e-09	1.23e-08	1.28204
220	Abcb10	4306	6.71275	3.17501	6.12452	2.51709	8.48e-07	3.81e-06	1.07997	1.44e-08	1.04e-07	1.28254
2486	Nck1	4792	9.13952	3.87774	8.21074	3.37427	1.1e-08	6.81e-08	1.23676	5.45e-09	4.32e-08	1.28273
4209	Gm26724	1650	0.550312	0.419535	1.08931	0.446253	NA	NA	NA	0.00115793	0.00296203	1.28302
4546	Rep15	1662	0.491704	0.221269	1.08145	0.443031	NA	NA	NA	0.00115793	0.00296203	1.28302
1764	Gm48226	4240	2.43422	1.051	1.99621	0.819674	6.34e-07	2.91e-06	1.21111	7.86e-07	4.07e-06	1.2832
1096	Gatad2a	5589	32.4767	13.5778	32.2992	13.2693	1.89e-09	1.34e-08	1.25812	1e-09	9.2e-09	1.28337
4245	Gm38190	4755	0.38192	0.245666	0.453593	0.185821	NA	NA	NA	0.0006773	0.00183177	1.28376
4033	Chst3	6497	0.64755	0.386231	0.784666	0.321862	NA	NA	NA	9.99e-06	4.11e-05	1.28406
1598	Gm40466	422	8.60677	3.38325	5.96281	2.44276	7.77e-06	2.93e-05	1.34513	0.000335547	0.000976476	1.28429
796	Ddx11	6627	0.474994	0.192592	0.542436	0.222217	4.11e-05	0.000133269	1.30025	6.21e-05	0.00021353	1.28525
2595	Onecut2	16234	1.25476	0.430407	1.0669	0.437236	1.77e-11	1.78e-10	1.54321	4.47e-08	2.97e-07	1.28647
4272	Gm44502	4296	1.68386	1.12291	2.41139	0.987241	NA	NA	NA	3.18e-07	1.77e-06	1.28761
3460	Tubb6	2437	4.16065	1.65993	3.80834	1.55905	6.82e-08	3.7e-07	1.32501	5.59e-07	2.98e-06	1.28763
167	9530052E02Rik	1849	2.48816	1.31034	2.49204	1.01945	0.000743232	0.00184297	0.92425	1.46e-05	5.8e-05	1.28778
1675	Gm4409	1919	27.854	11.1487	28.1836	11.5416	8.4e-10	6.36e-09	1.32088	2.83e-09	2.37e-08	1.28786
1153	Gm10790	1958	1.79315	0.452974	1.61894	0.661858	1.61e-09	1.16e-08	1.98117	8.83e-05	0.000292162	1.28792
124	4933430L12Rik	1194	1.77446	0.688465	1.45059	0.592014	0.000147678	0.000427283	1.36254	0.00246665	0.00580095	1.28828
4414	Map4k2	6654	3.07493	2.05465	3.75218	1.53593	NA	NA	NA	1.42e-08	1.03e-07	1.28829
4595	Slc47a1	3383	0.268405	0.0959162	0.405714	0.165416	NA	NA	NA	0.00481764	0.0104967	1.28848
659	Chrac1	2353	20.1309	7.05141	15.7216	6.43378	3.63e-12	4.06e-11	1.51325	5.38e-09	4.28e-08	1.28879
1352	Gm19963	1255	0.988807	0.103421	0.807218	0.328556	9.2e-09	5.77e-08	3.22618	0.013932	0.0268457	1.28884
1060	Frg2f1	2760	11.8327	3.97376	10.0406	4.10844	1.54e-12	1.84e-11	1.57393	1.08e-08	8.03e-08	1.28889
3003	Sac3d1	1442	11.1035	3.30035	9.33694	3.81945	1.99e-13	2.75e-12	1.74966	1.09e-07	6.67e-07	1.28899
2362	Mid1	6720	2.27904	1.08161	2.31478	0.946693	3e-06	1.22e-05	1.07491	5.93e-08	3.83e-07	1.28939
2531	Notch2	10782	4.33711	1.77761	4.62214	1.8903	2.56e-09	1.78e-08	1.28665	3.05e-09	2.54e-08	1.28978
4176	Gm16153	4118	1.60229	0.982331	2.04742	0.836805	NA	NA	NA	6.99e-07	3.65e-06	1.28988
1852	Gm5602	1763	2.76404	0.73621	2.37263	0.968948	1.66e-10	1.42e-09	1.90602	3.07e-05	0.000113555	1.29007
3011	Sav1	5265	7.18018	3.00757	6.62276	2.70752	8.12e-09	5.14e-08	1.25526	6e-09	4.73e-08	1.29023
2686	Pdzd8	5982	49.4485	17.8172	45.0092	18.3796	2.25e-12	2.59e-11	1.47263	6.69e-10	6.31e-09	1.29208
670	Chst2	7328	61.5669	24.0057	68.6007	28.0098	7.59e-11	6.89e-10	1.35876	5.74e-10	5.49e-09	1.29228
4659	Trmt44	5154	1.60908	0.994733	1.94656	0.79432	NA	NA	NA	3.02e-07	1.69e-06	1.29232
859	Dsel	5763	5.79818	2.34603	5.78395	2.36112	2.86e-09	1.96e-08	1.30518	6.33e-09	4.97e-08	1.29234
1277	Gm16159	1157	2.32824	1.23399	3.55885	1.451	0.00406101	0.00846465	0.91441	3.13e-05	0.000115522	1.2924
4164	Gm14322	1254	2.34124	2.25983	3.28357	1.33876	NA	NA	NA	3.13e-05	0.000115522	1.2924
3297	Tdrd5	6937	0.501762	0.196459	0.54175	0.220778	1.12e-05	4.07e-05	1.35075	4.11e-05	0.000147032	1.29287
120	4933427D14Rik	5119	11.0213	4.37801	10.227	4.17136	5.83e-10	4.55e-09	1.33182	2.5e-09	2.12e-08	1.29364
2775	Pou2f2	8243	1.70374	0.603594	1.28846	0.525239	3.21e-10	2.62e-09	1.49647	2.72e-07	1.54e-06	1.29384
776	D930019O06Rik	3663	6.53598	3.62015	9.07312	3.69867	0.000107368	0.000320257	0.852203	5.97e-09	4.71e-08	1.29435
1146	Gm10643	1577	5.00934	2.45541	5.18061	2.11043	4.3e-05	0.000138846	1.02806	8.55e-07	4.4e-06	1.29459
890	Eef1aknmt	9740	1.55686	0.795109	1.60377	0.65316	2.45e-05	8.31e-05	0.96913	4.81e-08	3.17e-07	1.29544
2185	Klhl14	4425	0.437762	0.166214	0.295406	0.119808	0.000206368	0.000577933	1.39328	0.00526378	0.0113697	1.29575
4457	Ndp	1939	0.780483	0.546664	0.674148	0.273413	NA	NA	NA	0.00526378	0.0113697	1.29575
4568	Scarf2	3839	0.275944	0.191586	0.340498	0.138095	NA	NA	NA	0.00526378	0.0113697	1.29575
3489	Uggt2	12796	1.75037	0.789487	2.35722	0.959813	2.74e-07	1.35e-06	1.14842	7.06e-09	5.47e-08	1.29599
384	Arl4a	7701	12.1053	4.4832	9.53518	3.8819	1.5e-11	1.53e-10	1.43295	1.34e-09	1.19e-08	1.29639
4268	Gm43672	1731	1.67859	0.949771	1.92564	0.782683	NA	NA	NA	6.87e-05	0.000233054	1.2964
3879	Zscan20	8375	3.90672	1.43096	3.05917	1.24493	5.41e-11	5.06e-10	1.44873	1.01e-08	7.58e-08	1.29676
998	Fbxo32	6976	8.62544	2.80017	6.90032	2.80763	7.12e-14	1.06e-12	1.62293	2.54e-09	2.15e-08	1.29714
4063	Cplane2	1879	0.773189	0.587146	1.04351	0.423216	NA	NA	NA	0.000800376	0.00212386	1.29782
3165	Socs4	6877	4.96017	2.19248	5.30795	2.15852	6.89e-08	3.74e-07	1.17765	4.43e-09	3.59e-08	1.29789
1027	Fkrp	5337	19.1686	6.95541	16.257	6.61126	5.48e-12	5.93e-11	1.46246	1.08e-09	9.85e-09	1.29797
3127	Slitrk3	4848	17.3811	7.02336	17.8968	7.27812	7.03e-10	5.41e-09	1.30721	1.08e-09	9.85e-09	1.29797
1130	Gm10130	2275	2.28833	0.684626	1.59446	0.647312	1.62e-09	1.16e-08	1.73886	5.16e-05	0.000179954	1.29829
1424	Gm26788	4782	10.2093	3.70038	9.499	3.86174	1.6e-11	1.63e-10	1.46398	2.77e-09	2.33e-08	1.29835
4270	Gm43963	2488	0.547436	0.347786	0.906299	0.366975	NA	NA	NA	0.000508818	0.00142198	1.30068
2281	Lrrtm4	6147	12.2359	5.04648	12.4774	5.0645	1.79e-09	1.27e-08	1.27768	1.13e-09	1.02e-08	1.30071
[truncated: 2,710 more rows]

## Sheet: GO
	ONTOLOGY	ID	Description	GeneRatio	BgRatio	pvalue	p.adjust	qvalue	geneID	Count
GO:0051963	BP	GO:0051963	regulation of synapse assembly	37/1901	122/28943	1.30659e-15	7.42799e-12	5.64036e-12	Adgrl2/Amigo1/Amigo3/Arf6/Bdnf/Cbln2/Flrt1/Flrt2/Flrt3/Fzd1/Ghsr/Il1rapl2/Lingo2/Lrfn1/Lrfn4/Lrfn5/Lrrc4b/Lrrtm1/Lrrtm4/Mdga2/Nlgn1/Nlgn3/Nrg2/Ntng2/Ntrk3/Pik3r1/Ppp1r9a/Prkca/Setd5/Sipa1l1/Slitrk1/Slitrk2/Slitrk3/Slitrk4/Slitrk5/St8sia2/Syndig1	37
GO:1901888	BP	GO:1901888	regulation of cell junction assembly	49/1901	222/28943	4.20714e-14	8.8772e-11	6.74081e-11	Abl1/Adgrl2/Amigo1/Amigo3/Arf6/Arhgap6/Bdnf/Cbln2/Cldn5/Dusp3/Flrt1/Flrt2/Flrt3/Fzd1/Ghsr/Il1rapl2/Iqgap1/Limch1/Lingo2/Lrfn1/Lrfn4/Lrfn5/Lrrc4b/Lrrtm1/Lrrtm4/Macf1/Mdga2/Nlgn1/Nlgn3/Nrg2/Ntng2/Ntrk3/Peak1/Pik3r1/Ppp1r9a/Prkca/Setd5/Sipa1l1/Slitrk1/Slitrk2/Slitrk3/Slitrk4/Slitrk5/Slk/Smad3/St8sia2/Syndig1/Vcl/Wnt4	49
GO:0034329	BP	GO:0034329	cell junction assembly	75/1901	445/28943	4.68454e-14	8.8772e-11	6.74081e-11	Abi2/Abl1/Actn1/Actn2/Actn4/Adgrl2/Amigo1/Amigo3/Arf6/Arhgap6/Bcl2/Bdnf/Cbln2/Cgn/Cldn34c1/Cldn5/Crkl/Dst/Dusp3/Flcn/Flrt1/Flrt2/Flrt3/Fzd1/Ghsr/Gjc1/Hdac7/Il1rapl2/Iqgap1/Limch1/Lingo2/Lrfn1/Lrfn4/Lrfn5/Lrrc4/Lrrc4b/Lrrtm1/Lrrtm4/Macf1/Mdga2/Mecp2/Nlgn1/Nlgn3/Nrg2/Nrxn3/Ntng2/Ntrk3/Ocel1/Pcdh17/Pcdhb16/Peak1/Pik3r1/Plec/Ppp1r9a/Prkca/Pxn/Setd5/Shank2/Sipa1l1/Slitrk1/Slitrk2/Slitrk3/Slitrk4/Slitr…	75
GO:0007416	BP	GO:0007416	synapse assembly	45/1901	194/28943	6.89556e-14	9.80032e-11	7.44176e-11	Adgrl2/Amigo1/Amigo3/Arf6/Bdnf/Cbln2/Crkl/Flrt1/Flrt2/Flrt3/Fzd1/Ghsr/Il1rapl2/Lingo2/Lrfn1/Lrfn4/Lrfn5/Lrrc4/Lrrc4b/Lrrtm1/Lrrtm4/Mdga2/Mecp2/Nlgn1/Nlgn3/Nrg2/Nrxn3/Ntng2/Ntrk3/Pcdh17/Pcdhb16/Pik3r1/Ppp1r9a/Prkca/Setd5/Shank2/Sipa1l1/Slitrk1/Slitrk2/Slitrk3/Slitrk4/Slitrk5/Sptbn2/St8sia2/Syndig1	45
GO:0007264	BP	GO:0007264	small GTPase mediated signal transduction	72/1901	434/28943	3.3585e-13	3.81861e-10	2.89962e-10	Abi2/Abl1/Adra1a/Adrb1/Akap13/Amot/Arf6/Arfgap1/Arhgap17/Arhgap24/Arhgap25/Arhgap31/Arhgap35/Arhgef11/Auts2/Cdc42ep4/Chml/Chuk/Crk/Csf1/Ctnnal1/Cyth4/Dab1/Dennd3/Dock5/Dock6/Dok3/Fgf10/Flcn/Gna12/Gpr17/Iqsec1/Itpkb/Jun/Lpar6/Mcf2l/Myo9b/Notch2/Ogt/Pdgfrb/Plekhg5/Prag1/Rab30/Rab33b/Rab39/Ralgapa2/Ralgds/Ralgps1/Rap2a/Rap2b/Rapgef3/Rapgef5/Rasa4/Rgl1/Rgl3/Rhob/Rhof/Rhoq/Rhou/Rit1/Rtn4r/Sipa1l1/Sipa…	72
GO:0050807	BP	GO:0050807	regulation of synapse organization	52/1901	264/28943	8.41309e-13	7.9714e-10	6.05299e-10	Abi2/Abl1/Adgrl2/Amigo1/Amigo3/Arf6/Arhgap22/Bdnf/Cbln2/Cdk5r1/Dbn1/Dmpk/Efna1/Flrt1/Flrt2/Flrt3/Frmpd4/Fzd1/Ghsr/Grin2b/Il10ra/Il1rapl2/Itpka/Lingo2/Lrfn1/Lrfn2/Lrfn4/Lrfn5/Lrrc4b/Lrrtm1/Lrrtm4/Mdga2/Mecp2/Nlgn1/Nlgn3/Nrg2/Ntng2/Ntrk3/Pik3r1/Ppp1r9a/Prkca/Setd5/Shank2/Sipa1l1/Slitrk1/Slitrk2/Slitrk3/Slitrk4/Slitrk5/St8sia2/Syndig1/Tanc2	52
GO:0050808	BP	GO:0050808	synapse organization	77/1901	496/28943	1.67483e-12	1.3602e-09	1.03285e-09	Abi2/Abl1/Adgrl2/Amigo1/Amigo3/Ank3/Arf6/Arhgap22/Bdnf/Cbln2/Cdk5r1/Chrd/Col4a1/Crkl/Dact1/Dbn1/Dmpk/Drp2/Efna1/Flna/Flrt1/Flrt2/Flrt3/Frmpd4/Fzd1/Ghsr/Grin2b/Grip2/Il10ra/Il1rapl2/Insr/Itpka/Ky/Lingo2/Lrfn1/Lrfn2/Lrfn4/Lrfn5/Lrrc4/Lrrc4b/Lrrc4c/Lrrtm1/Lrrtm4/Mdga2/Mecp2/Mesd/Nlgn1/Nlgn3/Nrg2/Nrxn3/Ntng2/Ntrk3/Pcdh17/Pcdhb16/Pdzrn3/Pik3r1/Ppp1r9a/Prkca/Setd5/Shank2/Shisa6/Sipa1l1/Slitrk1/Slitrk2/…	77
GO:0050803	BP	GO:0050803	regulation of synapse structure or activity	52/1901	272/28943	2.8024e-12	1.99146e-09	1.51219e-09	Abi2/Abl1/Adgrl2/Amigo1/Amigo3/Arf6/Arhgap22/Bdnf/Cbln2/Cdk5r1/Dbn1/Dmpk/Efna1/Flrt1/Flrt2/Flrt3/Frmpd4/Fzd1/Ghsr/Grin2b/Il10ra/Il1rapl2/Itpka/Lingo2/Lrfn1/Lrfn2/Lrfn4/Lrfn5/Lrrc4b/Lrrtm1/Lrrtm4/Mdga2/Mecp2/Nlgn1/Nlgn3/Nrg2/Ntng2/Ntrk3/Pik3r1/Ppp1r9a/Prkca/Setd5/Shank2/Sipa1l1/Slitrk1/Slitrk2/Slitrk3/Slitrk4/Slitrk5/St8sia2/Syndig1/Tanc2	52
GO:0007265	BP	GO:0007265	Ras protein signal transduction	60/1901	344/28943	3.65347e-12	2.30778e-09	1.75238e-09	Abi2/Abl1/Adra1a/Adrb1/Akap13/Arf6/Arfgap1/Arhgap17/Arhgap24/Arhgap35/Arhgef11/Auts2/Cdc42ep4/Chuk/Crk/Csf1/Ctnnal1/Cyth4/Dennd3/Dok3/Fgf10/Flcn/Gna12/Gpr17/Iqsec1/Itpkb/Jun/Lpar6/Mcf2l/Myo9b/Notch2/Ogt/Pdgfrb/Plekhg5/Prag1/Rab30/Rab33b/Rab39/Ralgapa2/Ralgds/Ralgps1/Rap2a/Rap2b/Rapgef3/Rapgef5/Rasa4/Rgl1/Rgl3/Rhou/Rit1/Rtn4r/Sos1/Spry1/Spry2/Spry4/Srgap1/Syde2/Tgfb2/Trim67/Usp28	60
GO:0099174	BP	GO:0099174	regulation of presynapse organization	18/1901	42/28943	3.69409e-11	2.10009e-08	1.59468e-08	Arf6/Cbln2/Fzd1/Il1rapl2/Lrfn4/Lrfn5/Lrrc4b/Lrrtm1/Mdga2/Nlgn1/Nlgn3/Ntng2/Ntrk3/Slitrk1/Slitrk2/Slitrk3/Slitrk4/Slitrk5	18
GO:0045444	BP	GO:0045444	fat cell differentiation	49/1901	265/28943	4.10203e-11	2.12e-08	1.6098e-08	Adrb1/Adrb2/Aloxe3/Arl4a/Asxl1/Bbs1/Bbs12/Cebpa/Cebpb/Dact1/Dio2/Dusp10/Egr2/Ep300/Fbn1/Fgf10/Flcn/Fndc5/Foxo1/Htr2a/Inhbb/Itga6/Jdp2/Klf4/Lrp3/Lrrc8c/Med1/Medag/Metrnl/Mex3c/Opa3/Osbpl11/Pdgfra/Per2/Prdm16/Rreb1/Runx1t1/Sav1/Sh3pxd2b/Smad3/Sox13/Taf8/Trib2/Trio/Vstm2a/Wdfy2/Wnt5b/Yap1/Zfp36l2	49
GO:0030111	BP	GO:0030111	regulation of Wnt signaling pathway	55/1901	319/28943	4.5438e-11	2.15263e-08	1.63457e-08	Abl1/Amer1/Amer2/Amer3/Ankrd6/Bambi/Csnk1g1/Daam2/Dact1/Dixdc1/Egfr/Fam53b/Fgf10/Foxo1/Foxo3/Frat1/Fzd1/Fzd4/Fzd6/Gli3/Hic1/Invs/Jade1/Lats1/Lats2/Limd1/Lmbr1l/Macf1/Map3k1/Mks1/Nle1/Nphp3/Nxn/Ppm1b/Prdm15/Prickle1/Rbms3/Reck/Rnf213/Sall1/Sdhaf2/Shisa2/Shisa6/Siah2/Smad3/Sox13/Sox17/Sox7/Tnfaip3/Wnt11/Wnt5b/Yap1/Zbed3/Znrf3/Zranb1	55
GO:1905606	BP	GO:1905606	regulation of presynapse assembly	17/1901	38/28943	5.60407e-11	2.4507e-08	1.86091e-08	Arf6/Cbln2/Fzd1/Il1rapl2/Lrfn4/Lrfn5/Lrrc4b/Lrrtm1/Mdga2/Nlgn1/Ntng2/Ntrk3/Slitrk1/Slitrk2/Slitrk3/Slitrk4/Slitrk5	17
GO:0060070	BP	GO:0060070	canonical Wnt signaling pathway	52/1901	300/28943	1.24948e-10	5.0738e-08	3.85273e-08	Amer1/Amer2/Amer3/Ankrd6/Bambi/Bcl9/Csnk1g1/Daam2/Dact1/Dixdc1/Egfr/Fam53b/Fgf10/Foxo1/Foxo3/Frat1/Fzd1/Fzd4/Fzd6/Gli3/Invs/Jade1/Klf4/Lats1/Lats2/Limd1/Lmbr1l/Map3k1/Mks1/Nle1/Nphp3/Ppm1b/Prdm15/Prickle1/Pygo1/Rbms3/Reck/Sdhaf2/Shisa6/Siah1a/Siah2/Smad3/Sox13/Sox17/Sox7/Wnt11/Wnt4/Wnt5b/Wnt7b/Yap1/Zbed3/Znrf3	52
GO:0051965	BP	GO:0051965	positive regulation of synapse assembly	24/1901	80/28943	1.61645e-10	6.12633e-08	4.65196e-08	Adgrl2/Amigo1/Amigo3/Bdnf/Cbln2/Flrt1/Flrt2/Flrt3/Lingo2/Lrrc4b/Lrrtm1/Lrrtm4/Nlgn1/Nlgn3/Ntrk3/Pik3r1/Prkca/Slitrk1/Slitrk2/Slitrk3/Slitrk4/Slitrk5/St8sia2/Syndig1	24
GO:0001655	BP	GO:0001655	urogenital system development	61/1901	391/28943	2.78607e-10	9.89925e-08	7.51688e-08	Acvr1/Adamts16/Amer1/Anks6/Aph1c/Ar/Asxl1/Bcl2/Bdnf/Bmp4/C1galt1/Cc2d2a/Cntrl/Col4a1/Cplane1/Crkl/Fat4/Fbn1/Fem1b/Fgf10/Flcn/Foxc1/Frs2/Gcnt1/Gcnt4/Gli2/Gli3/Il6ra/Invs/Itga8/Klhl3/Lama5/Nle1/Notch2/Nphp3/Nup160/Pdgfa/Pdgfra/Pdgfrb/Pkd1/Plag1/Pou3f3/Prlr/Pygo1/Rara/Rxra/Sall1/Smad3/Smad7/Sox17/Spry1/Tet2/Tgfb2/Tiparp/Trex1/Wnt11/Wnt4/Wnt7b/Yap1/Zbtb14/Zfp950	61
GO:0198738	BP	GO:0198738	cell-cell signaling by wnt	67/1901	453/28943	3.89576e-10	1.30279e-07	9.89258e-08	Abl1/Amer1/Amer2/Amer3/Amotl2/Ankrd6/Bambi/Bcl9/Celsr3/Csnk1g1/Daam2/Dact1/Dixdc1/Egfr/Fam53b/Fgf10/Foxo1/Foxo3/Frat1/Fzd1/Fzd4/Fzd6/Gli3/Hic1/Invs/Jade1/Klf4/Lats1/Lats2/Limd1/Lmbr1l/Macf1/Map3k1/Mesd/Mitf/Mks1/Nle1/Nphp3/Nxn/Pkd1/Ppm1b/Prdm15/Prickle1/Ptpn23/Pygo1/Rbms3/Reck/Rnf213/Sall1/Sdhaf2/Shisa2/Shisa6/Siah1a/Siah2/Smad3/Sox13/Sox17/Sox7/Tnfaip3/Wnt11/Wnt4/Wnt5b/Wnt7b/Yap1/Zbed3/Znrf3/Zra…	67
GO:0099054	BP	GO:0099054	presynapse assembly	19/1901	53/28943	4.2707e-10	1.34883e-07	1.02422e-07	Arf6/Cbln2/Fzd1/Il1rapl2/Lrfn4/Lrfn5/Lrrc4b/Lrrtm1/Mdga2/Nlgn1/Nlgn3/Ntng2/Ntrk3/Pcdh17/Slitrk1/Slitrk2/Slitrk3/Slitrk4/Slitrk5	19
GO:0032970	BP	GO:0032970	regulation of actin filament-based process	63/1901	416/28943	4.92573e-10	1.47383e-07	1.11914e-07	Abi2/Abl1/Actn2/Adora1/Adrb1/Akap13/Ank2/Ankrd23/Arf6/Arhgap17/Arhgap35/Arhgap6/Asap3/Bag4/Cdc42ep4/Cdk5r1/Crk/Daam2/Dbn1/Dixdc1/Fhod1/Flna/Iqgap1/Kank3/Kcnj2/Lats1/Lima1/Limch1/Map3k1/Mlst8/Myh9/Nck1/Nck2/Notch2/Ntf3/Ntrk3/Pde4b/Pde4d/Pdgfrb/Pik3r1/Plekhg2/Ppp1r9a/Prkce/Pxn/Rapgef3/Rhob/Rhof/Rictor/S1pr1/Sh3pxd2b/Shroom2/Smad3/Sptan1/Sptb/Sptbn1/Ssh1/Ssh2/Ssh3/Svil/Swap70/Tgfb2/Wnt11/Wnt4	63
GO:0060828	BP	GO:0060828	regulation of canonical Wnt signaling pathway	45/1901	249/28943	5.46079e-10	1.55223e-07	1.17867e-07	Amer1/Amer2/Amer3/Ankrd6/Bambi/Csnk1g1/Daam2/Dact1/Egfr/Fam53b/Fgf10/Foxo1/Foxo3/Frat1/Fzd1/Fzd4/Fzd6/Gli3/Invs/Jade1/Lats1/Lats2/Limd1/Lmbr1l/Map3k1/Mks1/Nle1/Nphp3/Ppm1b/Prdm15/Prickle1/Rbms3/Reck/Sdhaf2/Shisa6/Siah2/Smad3/Sox13/Sox17/Sox7/Wnt11/Wnt5b/Yap1/Zbed3/Znrf3	45
GO:0043405	BP	GO:0043405	regulation of MAP kinase activity	39/1901	198/28943	5.83012e-10	1.5783e-07	1.19846e-07	Adam8/Akap13/Bmp4/Dusp10/Dusp16/Dusp7/Egfr/Fem1a/Fgd2/Fzd4/Gpr39/Htr2a/Insr/Iqgap1/Lime1/Lyn/Map3k1/Map3k13/Ntf3/Ntrk3/P2rx7/Paqr3/Pdgfa/Pdgfc/Pdgfrb/Pik3r5/Sos1/Spry1/Spry2/Spry4/Stk38/Syk/Tab1/Tgfa/Tirap/Tnxb/Traf6/Trib1/Trib2	39
GO:0007015	BP	GO:0007015	actin filament organization	67/1901	460/28943	7.50311e-10	1.93887e-07	1.47226e-07	Abi2/Abl1/Actn1/Actn2/Actn4/Arf6/Arhgap17/Arhgap25/Arhgap35/Arhgap6/Asap3/Bag4/Bcl2/Cdc42ep4/Coro6/Daam2/Dbn1/Fam171a1/Fhdc1/Fhod1/Flna/Fmn2/Gas7/Ghsr/Kank3/Lats1/Lima1/Limch1/Map3k1/Mical3/Mlst8/Mprip/Myo19/Nck1/Nck2/Nedd9/Pakap/Pcdh15/Pik3r1/Plec/Plekhg2/Ppp1r9a/Prkce/Pxn/Rapgef3/Rhob/Rhof/Rictor/S1pr1/Sh3pxd2b/Shroom1/Shroom2/Shroom3/Shroom4/Smad3/Sorbs2/Sptan1/Sptb/Sptbn1/Ssh1/Ssh2/Ssh3/Svil/…	67
GO:0016055	BP	GO:0016055	Wnt signaling pathway	66/1901	451/28943	8.23041e-10	2.03434e-07	1.54476e-07	Abl1/Amer1/Amer2/Amer3/Amotl2/Ankrd6/Bambi/Bcl9/Celsr3/Csnk1g1/Daam2/Dact1/Dixdc1/Egfr/Fam53b/Fgf10/Foxo1/Foxo3/Frat1/Fzd1/Fzd4/Fzd6/Gli3/Hic1/Invs/Jade1/Klf4/Lats1/Lats2/Limd1/Lmbr1l/Macf1/Map3k1/Mesd/Mitf/Mks1/Nle1/Nphp3/Nxn/Pkd1/Ppm1b/Prdm15/Prickle1/Pygo1/Rbms3/Reck/Rnf213/Sall1/Sdhaf2/Shisa2/Shisa6/Siah1a/Siah2/Smad3/Sox13/Sox17/Sox7/Tnfaip3/Wnt11/Wnt4/Wnt5b/Wnt7b/Yap1/Zbed3/Znrf3/Zranb1	66
GO:1901890	BP	GO:1901890	positive regulation of cell junction assembly	29/1901	125/28943	1.83141e-09	4.33815e-07	3.29413e-07	Abl1/Adgrl2/Amigo1/Amigo3/Bdnf/Cbln2/Cldn5/Flrt1/Flrt2/Flrt3/Iqgap1/Lingo2/Lrrc4b/Lrrtm1/Lrrtm4/Nlgn1/Nlgn3/Ntrk3/Pik3r1/Prkca/Slitrk1/Slitrk2/Slitrk3/Slitrk4/Slitrk5/Smad3/St8sia2/Syndig1/Wnt4	29
GO:0007409	BP	GO:0007409	axonogenesis	69/1901	493/28943	2.33008e-09	5.2986e-07	4.02343e-07	Abl1/Amigo1/Ank3/Apbb2/Arhgap35/Auts2/B3gnt2/Bcl2/Bdnf/Bmpr2/Ccdc141/Cdk5r1/Celsr3/Dab1/Dbn1/Dixdc1/Dst/Efna1/Egr2/Epha8/Flrt2/Flrt3/Foxp1/Gas1/Gli2/Gli3/Ist1/Itga4/Klf7/Lama3/Lama5/Lgi1/Lrrc4c/Macf1/Map3k13/Neurog2/Nin/Nlgn3/Ntf3/Ntng2/Ntrk3/Pip5k1c/Pou3f2/Prkca/Prtg/Raph1/Rgma/Robo3/Rtn4r/Sema4b/Sema4c/Sema4g/Sema6c/Sema6d/Sipa1l1/Slitrk1/Slitrk2/Slitrk3/Slitrk4/Slitrk5/Sptbn4/Szt2/Tctn1/Tgfb2/…	69
GO:0032956	BP	GO:0032956	regulation of actin cytoskeleton organization	56/1901	368/28943	3.74401e-09	8.18642e-07	6.21627e-07	Abi2/Abl1/Actn2/Akap13/Ankrd23/Arf6/Arhgap17/Arhgap35/Arhgap6/Asap3/Bag4/Cdc42ep4/Cdk5r1/Crk/Daam2/Dbn1/Dixdc1/Fhod1/Flna/Iqgap1/Kank3/Lats1/Lima1/Limch1/Map3k1/Mlst8/Nck1/Nck2/Notch2/Ntf3/Ntrk3/Pdgfrb/Pik3r1/Plekhg2/Ppp1r9a/Prkce/Pxn/Rapgef3/Rhob/Rhof/Rictor/S1pr1/Sh3pxd2b/Shroom2/Smad3/Sptan1/Sptb/Sptbn1/Ssh1/Ssh2/Ssh3/Svil/Swap70/Tgfb2/Wnt11/Wnt4	56
GO:0099172	BP	GO:0099172	presynapse organization	19/1901	60/28943	4.70577e-09	9.90826e-07	7.52373e-07	Arf6/Cbln2/Fzd1/Il1rapl2/Lrfn4/Lrfn5/Lrrc4b/Lrrtm1/Mdga2/Nlgn1/Nlgn3/Ntng2/Ntrk3/Pcdh17/Slitrk1/Slitrk2/Slitrk3/Slitrk4/Slitrk5	19
GO:0018105	BP	GO:0018105	peptidyl-serine phosphorylation	52/1901	332/28943	4.92845e-09	1.00065e-06	7.59834e-07	Atr/Bag4/Bcl2/Bdnf/Camk1d/Cdc7/Cdk5r1/Chuk/Clk1/Csnk1g1/Dclk2/Dmpk/Dyrk1a/Dyrk2/Dyrk3/Egfr/Fnip2/Irgm1/Lats1/Lats2/Map3k1/Map3k13/Mapk7/Nck1/Nck2/Nsd1/Ntf3/Ntrk3/Ogt/Paqr3/Pde4d/Pkd1/Pkn1/Prkca/Prkce/Prkdc/Raf1/Rapgef3/Rassf2/Rictor/Ripk1/Rps6kb1/Rps6kb2/Smad7/Smg1/Spry2/Sptbn4/Stk38/Stk38l/Stox1/Syk/Ulk3	52
GO:0001822	BP	GO:0001822	kidney development	52/1901	334/28943	6.07655e-09	1.19121e-06	9.04535e-07	Adamts16/Amer1/Anks6/Aph1c/Asxl1/Bcl2/Bdnf/Bmp4/C1galt1/Cc2d2a/Cntrl/Cplane1/Fat4/Fbn1/Fgf10/Flcn/Foxc1/Gcnt1/Gcnt4/Gli2/Gli3/Il6ra/Invs/Itga8/Klhl3/Lama5/Nle1/Notch2/Nphp3/Nup160/Pdgfa/Pdgfra/Pdgfrb/Pkd1/Pou3f3/Pygo1/Rara/Sall1/Smad3/Smad7/Sox17/Spry1/Tet2/Tgfb2/Tiparp/Trex1/Wnt11/Wnt4/Wnt7b/Yap1/Zbtb14/Zfp950	52
GO:0009101	BP	GO:0009101	glycoprotein biosynthetic process	47/1901	287/28943	6.34674e-09	1.20271e-06	9.13262e-07	Acot8/Ago2/B3galt1/B3galt5/B3gnt2/B4galt7/Bcl2/C1galt1/Chpf/Chst10/Chsy1/Chsy3/Csgalnact1/Dse/Extl1/Extl3/Fam20b/Fkrp/Fut10/Fut11/Fut8/Fut9/Gcnt1/Ggta1/Hs3st2/Hs3st4/Hs6st1/Hs6st3/Insr/Large1/Mgat1/Mgat3/Mgat4c/Ndst2/Ogt/Poglut1/Pomk/St3gal1/St3gal2/St6galnac4/St8sia2/St8sia5/Tet2/Trak2/Trex1/Uggt2/Xxylt1	47
GO:0007178	BP	GO:0007178	transmembrane receptor protein serine/threonine kinase signaling pathway	59/1901	407/28943	9.12761e-09	1.67389e-06	1.27105e-06	Abl1/Acvr1/Acvr2a/Appl2/Atoh8/Bambi/Bmp4/Bmpr2/Chrd/Cldn5/Crb2/Dlx1/Eid2/Ep300/Fbn1/Fbn2/Fgf10/Flcn/Fut8/Fzd1/Hivep1/Inhbb/Itga8/Jun/Lats1/Lats2/Ldlrad4/Ltbp4/Map3k1/Nceh1/Notch2/Nup93/Ogt/Onecut2/Pakap/Peg10/Ppm1l/Prdm16/Pxn/Rgma/Rgmb/Smad3/Smad7/Spred2/Spred3/Spry1/Spry2/Sptbn1/Tab1/Tgfb2/Tgif2/Tmem100/Trps1/Vasn/Zc3h3/Zeb1/Zfp128/Zfp451/Zfyve9	59
GO:0072001	BP	GO:0072001	renal system development	53/1901	348/28943	9.44402e-09	1.6769e-06	1.27333e-06	Adamts16/Amer1/Anks6/Aph1c/Asxl1/Bcl2/Bdnf/Bmp4/C1galt1/Cc2d2a/Cntrl/Col4a1/Cplane1/Fat4/Fbn1/Fgf10/Flcn/Foxc1/Gcnt1/Gcnt4/Gli2/Gli3/Il6ra/Invs/Itga8/Klhl3/Lama5/Nle1/Notch2/Nphp3/Nup160/Pdgfa/Pdgfra/Pdgfrb/Pkd1/Pou3f3/Pygo1/Rara/Sall1/Smad3/Smad7/Sox17/Spry1/Tet2/Tgfb2/Tiparp/Trex1/Wnt11/Wnt4/Wnt7b/Yap1/Zbtb14/Zfp950	53
GO:0042391	BP	GO:0042391	regulation of membrane potential	65/1901	469/28943	9.94772e-09	1.6769e-06	1.27333e-06	Actn2/Adora1/Adora2a/Adra1a/Adrb1/Adrb2/Ank2/Ank3/Atxn1/Bcl2/Bdnf/Bid/Cacna1g/Chrna3/Chrna4/Chrna5/Clcn1/Cnih3/Ctns/Dbn1/Dmpk/Fgf14/Flna/Foxp1/Gabrb1/Gna15/Gpr39/Grin2b/Grip2/Hcn1/Insyn1/Jun/Kcna1/Kcna2/Kcnb1/Kcnc2/Kcnc4/Kcnd3/Kcnh1/Kcnh5/Kcnj10/Kcnj2/Kcnj8/Kcnq3/Mapk8ip2/Mecp2/Nlgn1/Nlgn3/Npy2r/Nr3c2/Ntrk3/P2rx7/Pid1/Ppp1r9a/Prkce/Rnf122/Rnf207/Slc25a27/Slc25a36/Smad7/Ssh1/Stox1/Tbc1d24/Tusc2/Us…	65
GO:0045598	BP	GO:0045598	regulation of fat cell differentiation	31/1901	150/28943	1.00289e-08	1.6769e-06	1.27333e-06	Asxl1/Bbs12/Cebpa/Cebpb/Dact1/Dusp10/Fbn1/Flcn/Fndc5/Foxo1/Htr2a/Jdp2/Lrp3/Medag/Metrnl/Mex3c/Prdm16/Rreb1/Runx1t1/Sav1/Sh3pxd2b/Smad3/Sox13/Taf8/Trib2/Trio/Vstm2a/Wdfy2/Wnt5b/Yap1/Zfp36l2	31
GO:0043087	BP	GO:0043087	regulation of GTPase activity	53/1901	351/28943	1.2725e-08	2.06691e-06	1.56949e-06	Abr/Adap1/Adrb1/Als2cl/Amot/Arhgap22/Arhgap24/Arhgap25/Arhgap29/Arhgap35/Arhgap6/Asap3/Crk/Crkl/Dock6/Fgd6/Flcn/Gmip/Iqgap1/Iqsec1/Itga6/Mlst8/Myo9b/Nedd9/Ntf3/Ntrk3/Ralgapa2/Ralgds/Ralgps1/Rapgef3/Rapgef5/Rasa4/Rgl1/Rgl3/Rgma/Rgs11/Ric1/Rictor/Rtn4r/Rundc1/S1pr1/Sipa1l1/Sipa1l3/Smcr8/Sos1/Spry1/Spry2/Tbc1d2/Tbc1d30/Tbck/Usp6nl/Wnt11/Wnt4	53
GO:0010563	BP	GO:0010563	negative regulation of phosphorus metabolic process	63/1901	453/28943	1.46414e-08	2.24963e-06	1.70823e-06	Abl1/Adora2a/Atxn1/Atxn7/Bag4/Bmp4/Bod1/Cbfa2t3/Crkl/Ctdspl/Dbndd1/Dusp10/Dusp16/Dusp3/Dusp7/Entpd1/Fbxo7/Fem1a/Flcn/Hexim1/Insr/Iqgap1/Irs2/Jun/Lats1/Lats2/Ldlrad4/Lyn/Mfhas1/Mprip/Nck1/Nck2/Ntf3/Ntrk3/Ogt/Paqr3/Pde4d/Pdgfa/Pid1/Pip4k2b/Pkn1/Plec/Ppp1r26/Prkca/Prkdc/Prr5l/Rassf2/Smad7/Smcr8/Socs4/Socs5/Spred2/Spry1/Spry2/Spry4/Stk38/Swap70/Tgfb2/Tnfaip3/Trib1/Zbed3/Zfp418/Zgpat	63
GO:0045936	BP	GO:0045936	negative regulation of phosphate metabolic process	63/1901	453/28943	1.46414e-08	2.24963e-06	1.70823e-06	Abl1/Adora2a/Atxn1/Atxn7/Bag4/Bmp4/Bod1/Cbfa2t3/Crkl/Ctdspl/Dbndd1/Dusp10/Dusp16/Dusp3/Dusp7/Entpd1/Fbxo7/Fem1a/Flcn/Hexim1/Insr/Iqgap1/Irs2/Jun/Lats1/Lats2/Ldlrad4/Lyn/Mfhas1/Mprip/Nck1/Nck2/Ntf3/Ntrk3/Ogt/Paqr3/Pde4d/Pdgfa/Pid1/Pip4k2b/Pkn1/Plec/Ppp1r26/Prkca/Prkdc/Prr5l/Rassf2/Smad7/Smcr8/Socs4/Socs5/Spred2/Spry1/Spry2/Spry4/Stk38/Swap70/Tgfb2/Tnfaip3/Trib1/Zbed3/Zfp418/Zgpat	63
GO:0018209	BP	GO:0018209	peptidyl-serine modification	53/1901	354/28943	1.70684e-08	2.55352e-06	1.93899e-06	Atr/Bag4/Bcl2/Bdnf/Camk1d/Cdc7/Cdk5r1/Chuk/Clk1/Csnk1g1/Dclk2/Dmpk/Dyrk1a/Dyrk2/Dyrk3/Egfr/Fnip2/Irgm1/Lats1/Lats2/Map3k1/Map3k13/Mapk7/Nck1/Nck2/Nsd1/Ntf3/Ntrk3/Ogt/Paqr3/Pde4d/Pkd1/Pkn1/Poglut1/Prkca/Prkce/Prkdc/Raf1/Rapgef3/Rassf2/Rictor/Ripk1/Rps6kb1/Rps6kb2/Smad7/Smg1/Spry2/Sptbn4/Stk38/Stk38l/Stox1/Syk/Ulk3	53
GO:0043547	BP	GO:0043547	positive regulation of GTPase activity	43/1901	261/28943	2.30235e-08	3.35612e-06	2.54844e-06	Abr/Adrb1/Arhgap22/Arhgap24/Arhgap25/Arhgap29/Arhgap35/Arhgap6/Asap3/Crk/Crkl/Dock6/Flcn/Gmip/Iqsec1/Itga6/Myo9b/Nedd9/Ntf3/Ntrk3/Ralgapa2/Ralgds/Ralgps1/Rapgef3/Rapgef5/Rgl1/Rgl3/Rgma/Rgs11/Ric1/Rtn4r/Rundc1/S1pr1/Sipa1l1/Sipa1l3/Smcr8/Sos1/Tbc1d2/Tbc1d30/Tbck/Usp6nl/Wnt11/Wnt4	43
GO:0071805	BP	GO:0071805	potassium ion transmembrane transport	37/1901	207/28943	2.44981e-08	3.48179e-06	2.64386e-06	Actn2/Amigo1/Ank2/Ank3/Flna/Hcn1/Kcna1/Kcna2/Kcna4/Kcna6/Kcnb1/Kcnb2/Kcnc2/Kcnc4/Kcnd3/Kcng1/Kcng2/Kcng4/Kcnh1/Kcnh5/Kcnj10/Kcnj12/Kcnj14/Kcnj2/Kcnj4/Kcnj6/Kcnj8/Kcnq3/Kcnq5/Kcns2/Kcns3/Kcnt1/Lrrc55/Nr3c2/Oxsr1/Rapgef3/Rnf207	37
GO:0048880	BP	GO:0048880	sensory system development	60/1901	431/28943	3.09351e-08	4.26607e-06	3.23939e-06	Abi2/Arhgap35/Bcl2/Bdnf/Bmp4/Bmpr2/Cc2d2a/Chd7/Cln8/Col4a1/Col5a1/Crb2/Crybb3/Crybg3/Ctns/Dlx1/Egfr/Fat3/Fgf10/Fjx1/Foxc1/Frs2/Fzd4/Gas1/Gli3/Hcn1/Hps1/Inhbb/Jun/Klf4/Kmt2c/Krt12/Maf/Map3k1/Med1/Mitf/Notch2/Ntrk3/Pdgfra/Pdgfrb/Pxdn/Rara/Rxra/Sco2/Sh3pxd2b/Shroom2/Sipa1l3/Smad3/Sos1/Sox1/Spred2/Spred3/Spry1/Spry2/Tcirg1/Tgfb2/Tgif2/Thrb/Tmem132e/Zeb1	60
GO:0051056	BP	GO:0051056	regulation of small GTPase mediated signal transduction	40/1901	236/28943	3.15171e-08	4.26607e-06	3.23939e-06	Abl1/Adra1a/Akap13/Amot/Arf6/Arfgap1/Arhgap17/Arhgap24/Arhgap25/Arhgap35/Auts2/Crk/Csf1/Cyth4/Dennd3/Fgf10/Flcn/Gpr17/Iqsec1/Itpkb/Lpar6/Mcf2l/Myo9b/Notch2/Ogt/Pdgfrb/Prag1/Ralgapa2/Ralgps1/Rasa4/Rtn4r/Sipa1l1/Sipa1l3/Sos1/Spry1/Spry2/Spry4/Syde2/Tgfb2/Trim67	40
GO:0001654	BP	GO:0001654	eye development	59/1901	424/28943	4.08302e-08	5.39814e-06	4.09902e-06	Abi2/Arhgap35/Bcl2/Bdnf/Bmp4/Bmpr2/Cc2d2a/Chd7/Cln8/Col4a1/Col5a1/Crb2/Crybb3/Crybg3/Ctns/Dlx1/Egfr/Fat3/Fgf10/Fjx1/Foxc1/Frs2/Fzd4/Gas1/Gli3/Hcn1/Hps1/Inhbb/Jun/Klf4/Kmt2c/Krt12/Maf/Map3k1/Med1/Mitf/Notch2/Ntrk3/Pdgfra/Pdgfrb/Pxdn/Rara/Rxra/Sco2/Sh3pxd2b/Shroom2/Sipa1l3/Smad3/Sos1/Sox1/Spred2/Spred3/Spry1/Spry2/Tcirg1/Tgfb2/Tgif2/Thrb/Zeb1	59
GO:0150063	BP	GO:0150063	visual system development	59/1901	427/28943	5.25697e-08	6.79224e-06	5.15761e-06	Abi2/Arhgap35/Bcl2/Bdnf/Bmp4/Bmpr2/Cc2d2a/Chd7/Cln8/Col4a1/Col5a1/Crb2/Crybb3/Crybg3/Ctns/Dlx1/Egfr/Fat3/Fgf10/Fjx1/Foxc1/Frs2/Fzd4/Gas1/Gli3/Hcn1/Hps1/Inhbb/Jun/Klf4/Kmt2c/Krt12/Maf/Map3k1/Med1/Mitf/Notch2/Ntrk3/Pdgfra/Pdgfrb/Pxdn/Rara/Rxra/Sco2/Sh3pxd2b/Shroom2/Sipa1l3/Smad3/Sos1/Sox1/Spred2/Spred3/Spry1/Spry2/Tcirg1/Tgfb2/Tgif2/Thrb/Zeb1	59
GO:0071560	BP	GO:0071560	cellular response to transforming growth factor beta stimulus	40/1901	242/28943	6.40504e-08	8.0917e-06	6.14434e-06	Acvr1/Appl2/Bambi/Cldn5/Crk/Crkl/Dbn1/Dlx1/Eid2/Ep300/Fbn1/Fbn2/Flcn/Fut8/Itga8/Jun/Lats1/Lats2/Ldlrad4/Ltbp4/Map3k1/Mapk7/Ogt/Onecut2/Peg10/Prdm16/Pxn/Smad3/Smad7/Spred2/Spred3/Spry1/Spry2/Tab1/Tgfb2/Vasn/Zeb1/Zfp36l2/Zfp451/Zfyve9	40
GO:0006813	BP	GO:0006813	potassium ion transport	40/1901	244/28943	8.05984e-08	9.96091e-06	7.56371e-06	Actn2/Adora1/Adrb2/Amigo1/Ank2/Ank3/Flna/Hcn1/Htr2a/Kcna1/Kcna2/Kcna4/Kcna6/Kcnb1/Kcnb2/Kcnc2/Kcnc4/Kcnd3/Kcng1/Kcng2/Kcng4/Kcnh1/Kcnh5/Kcnj10/Kcnj12/Kcnj14/Kcnj2/Kcnj4/Kcnj6/Kcnj8/Kcnq3/Kcnq5/Kcns2/Kcns3/Kcnt1/Lrrc55/Nr3c2/Oxsr1/Rapgef3/Rnf207	40
GO:0071559	BP	GO:0071559	response to transforming growth factor beta	40/1901	246/28943	1.01099e-07	1.20994e-05	9.18756e-06	Acvr1/Appl2/Bambi/Cldn5/Crk/Crkl/Dbn1/Dlx1/Eid2/Ep300/Fbn1/Fbn2/Flcn/Fut8/Itga8/Jun/Lats1/Lats2/Ldlrad4/Ltbp4/Map3k1/Mapk7/Ogt/Onecut2/Peg10/Prdm16/Pxn/Smad3/Smad7/Spred2/Spred3/Spry1/Spry2/Tab1/Tgfb2/Vasn/Zeb1/Zfp36l2/Zfp451/Zfyve9	40
GO:0099560	BP	GO:0099560	synaptic membrane adhesion	13/1901	34/28943	1.02159e-07	1.20994e-05	9.18756e-06	Flrt3/Lrfn4/Lrfn5/Lrrc4/Lrrc4b/Lrrc4c/Mdga2/Nlgn1/Ntng2/Pcdh17/Slitrk1/Slitrk2/Slitrk3	13
GO:0030501	BP	GO:0030501	positive regulation of bone mineralization	15/1901	46/28943	1.26535e-07	1.46807e-05	1.11476e-05	Acvr1/Acvr2a/Adrb2/Ano6/Bmp4/Bmpr2/Cd276/Fbn2/Kl/P2rx7/Rxra/Smad3/Tent5a/Tmem119/Wnt4	15
GO:0060562	BP	GO:0060562	epithelial tube morphogenesis	55/1901	397/28943	1.34758e-07	1.52573e-05	1.15854e-05	Abl1/Acvr1/Adamts16/Ar/Arhgap35/Bcl2/Bmp4/Cc2d2a/Col4a1/Csf1/Dicer1/Fat4/Fgf10/Foxp1/Fzd1/Fzd6/Gatad2a/Gli2/Gli3/Ipmk/Kdm2a/Kdm6a/Klhl3/Lama5/Med1/Mks1/Mthfr/Mycn/Ncoa3/Notch2/Nphp3/Pdgfra/Pgr/Pkd1/Prickle1/Pxn/Rara/Rbm15/Rgma/Rhob/Rnf207/Sall1/Sema4c/Setd2/Shroom3/Smad3/Sox17/Spry1/Spry2/Stox1/Tctn1/Tgfb2/Traf6/Wnt4/Yap1	55
GO:0099504	BP	GO:0099504	synaptic vesicle cycle	38/1901	230/28943	1.36873e-07	1.52573e-05	1.15854e-05	Adora2a/Adra1a/Adrb2/Arf6/Bace1/Btbd9/Cdk5r1/Chrm2/Chrna3/Chrna4/Chrna5/Doc2b/Fgf14/Htr1b/Htr2a/Kcnh1/Nlgn1/Nlgn3/Nr3c2/Nrxn3/P2rx7/P2ry1/Pcdh17/Pip5k1c/Pld1/Prkca/Prkce/Sptbn2/Ston1/Stx2/Stx3/Syndig1/Synj2/Syt6/Syt9/Tbc1d24/Unc13a/Unc13c	38
GO:0046578	BP	GO:0046578	regulation of Ras protein signal transduction	35/1901	203/28943	1.45418e-07	1.56479e-05	1.18821e-05	Abl1/Adra1a/Akap13/Arf6/Arfgap1/Arhgap17/Arhgap24/Arhgap35/Auts2/Crk/Csf1/Cyth4/Dennd3/Fgf10/Flcn/Gpr17/Iqsec1/Itpkb/Lpar6/Mcf2l/Myo9b/Notch2/Ogt/Pdgfrb/Prag1/Ralgps1/Rasa4/Rtn4r/Sos1/Spry1/Spry2/Spry4/Syde2/Tgfb2/Trim67	35
GO:0071900	BP	GO:0071900	regulation of protein serine/threonine kinase activity	50/1901	347/28943	1.45882e-07	1.56479e-05	1.18821e-05	Abl1/Adam8/Adrb2/Akap13/Bmp4/Ccnjl/Ccnl1/Dusp10/Dusp16/Dusp7/Egfr/Fbxo7/Fem1a/Fgd2/Fzd4/Gpr39/Hexim1/Htr2a/Insr/Iqgap1/Irgm1/Lats1/Lats2/Lime1/Lyn/Map3k1/Map3k13/Ntf3/Ntrk3/P2rx7/Paqr3/Pdgfa/Pdgfc/Pdgfrb/Pik3r5/Pkd1/Sos1/Spry1/Spry2/Spry4/Stk38/Syk/Tab1/Tgfa/Tirap/Tnfaip3/Tnxb/Traf6/Trib1/Trib2	50
GO:0030178	BP	GO:0030178	negative regulation of Wnt signaling pathway	31/1901	168/28943	1.55108e-07	1.63294e-05	1.23995e-05	Amer1/Amer2/Ankrd6/Dact1/Foxo1/Foxo3/Fzd1/Fzd4/Fzd6/Gli3/Hic1/Invs/Jade1/Lats1/Lats2/Limd1/Lmbr1l/Nphp3/Nxn/Prickle1/Rbms3/Rnf213/Sdhaf2/Shisa2/Shisa6/Siah2/Sox13/Sox17/Wnt11/Wnt5b/Znrf3	31
GO:0090090	BP	GO:0090090	negative regulation of canonical Wnt signaling pathway	27/1901	135/28943	1.78166e-07	1.84158e-05	1.39839e-05	Amer1/Amer2/Ankrd6/Dact1/Foxo1/Foxo3/Fzd1/Fzd4/Fzd6/Gli3/Invs/Jade1/Lats1/Lats2/Limd1/Lmbr1l/Nphp3/Prickle1/Rbms3/Sdhaf2/Shisa6/Siah2/Sox13/Sox17/Wnt11/Wnt5b/Znrf3	27
GO:0003007	BP	GO:0003007	heart morphogenesis	43/1901	283/28943	2.43625e-07	2.47323e-05	1.87802e-05	Acvr1/Asxl1/Bmp4/Bmpr2/Chd7/Col11a1/Col5a1/Crkl/Dicer1/Efna1/Fat4/Flna/Flrt2/Foxc1/Fzd1/Hey2/Insr/Jun/Kdm2a/Kdm6a/Mdm4/Med1/Mks1/Notch2/Nphp3/Npy1r/Npy2r/Rbm15/Rnf207/Rxra/Ryr1/S1pr1/Sav1/Smad3/Smad7/Sos1/Sox17/Tab1/Tgfb2/Tmem100/Trex1/Wnt11/Yap1	43
GO:0060485	BP	GO:0060485	mesenchyme development	45/1901	304/28943	2.77627e-07	2.76897e-05	2.10258e-05	Acvr1/Akna/Amer1/Bambi/Bcl2/Bmp4/Bmpr2/Chrd/Crb2/Ddx17/Dicer1/Efna1/Fgf10/Flna/Foxc1/Hey2/Itga4/Kbtbd8/Lama5/Ldlrad4/Mdm4/Phldb1/Poglut1/Rxra/Sdhaf2/Sema4b/Sema4c/Sema4g/Sema6c/Sema6d/Smad3/Smad7/Spred2/Spred3/Spry1/Spry2/Tgfb2/Tmem100/Trim62/Usf3/Vasn/Wnt11/Wnt4/Wnt7b/Yap1	45
GO:0009100	BP	GO:0009100	glycoprotein metabolic process	50/1901	355/28943	2.96685e-07	2.90802e-05	2.20818e-05	Acot8/Ago2/B3galt1/B3galt5/B3gnt2/B4galt7/Bcl2/C1galt1/Chpf/Chst10/Chsy1/Chsy3/Col11a1/Csgalnact1/Dse/Dsel/Extl1/Extl3/Fam20b/Fkrp/Fut10/Fut11/Fut8/Fut9/Gcnt1/Ggta1/Hs3st2/Hs3st4/Hs6st1/Hs6st3/Insr/Large1/Mgat1/Mgat3/Mgat4c/Ndst2/Ogt/Poglut1/Pomk/Sgsh/St3gal1/St3gal2/St6galnac4/St8sia2/St8sia5/Tet2/Trak2/Trex1/Uggt2/Xxylt1	50
GO:0070169	BP	GO:0070169	positive regulation of biomineral tissue development	16/1901	56/28943	3.78609e-07	3.64812e-05	2.77016e-05	Acvr1/Acvr2a/Adrb2/Ano6/Bmp4/Bmpr2/Cd276/Cebpb/Fbn2/Kl/P2rx7/Rxra/Smad3/Tent5a/Tmem119/Wnt4	16
GO:0007179	BP	GO:0007179	transforming growth factor beta receptor signaling pathway	34/1901	202/28943	3.91127e-07	3.70593e-05	2.81406e-05	Acvr1/Appl2/Bambi/Cldn5/Eid2/Ep300/Fbn1/Fbn2/Flcn/Fut8/Itga8/Jun/Lats1/Lats2/Ldlrad4/Ltbp4/Map3k1/Ogt/Onecut2/Peg10/Prdm16/Pxn/Smad3/Smad7/Spred2/Spred3/Spry1/Spry2/Tab1/Tgfb2/Vasn/Zeb1/Zfp451/Zfyve9	34
GO:0110053	BP	GO:0110053	regulation of actin filament organization	42/1901	279/28943	4.32043e-07	4.0265e-05	3.05748e-05	Abi2/Abl1/Actn2/Arf6/Arhgap35/Arhgap6/Asap3/Bag4/Cdc42ep4/Daam2/Dbn1/Fhod1/Flna/Kank3/Lats1/Lima1/Limch1/Map3k1/Mlst8/Nck1/Nck2/Pik3r1/Plekhg2/Ppp1r9a/Prkce/Pxn/Rapgef3/Rictor/S1pr1/Sh3pxd2b/Shroom2/Smad3/Sptan1/Sptb/Sptbn1/Ssh1/Ssh2/Ssh3/Svil/Swap70/Wnt11/Wnt4	42
GO:0099003	BP	GO:0099003	vesicle-mediated transport in synapse	40/1901	260/28943	4.53877e-07	4.16176e-05	3.16018e-05	Adora2a/Adra1a/Adrb2/Arf6/Bace1/Btbd9/Cdk5r1/Chrm2/Chrna3/Chrna4/Chrna5/Doc2b/Fgf14/Grip2/Htr1b/Htr2a/Iqsec1/Kcnh1/Nlgn1/Nlgn3/Nr3c2/Nrxn3/P2rx7/P2ry1/Pcdh17/Pip5k1c/Pld1/Prkca/Prkce/Sptbn2/Ston1/Stx2/Stx3/Syndig1/Synj2/Syt6/Syt9/Tbc1d24/Unc13a/Unc13c	40
GO:0099084	BP	GO:0099084	postsynaptic specialization organization	14/1901	44/28943	4.67986e-07	4.22301e-05	3.2067e-05	Arf6/Dbn1/Lrfn1/Lrfn4/Lrrc4/Lrrc4b/Lrrtm1/Nlgn1/Nlgn3/Ntng2/Ntrk3/Shank2/Sipa1l1/Slitrk3	14
GO:0110151	BP	GO:0110151	positive regulation of biomineralization	16/1901	57/28943	4.9437e-07	4.39139e-05	3.33456e-05	Acvr1/Acvr2a/Adrb2/Ano6/Bmp4/Bmpr2/Cd276/Cebpb/Fbn2/Kl/P2rx7/Rxra/Smad3/Tent5a/Tmem119/Wnt4	16
GO:0030856	BP	GO:0030856	regulation of epithelial cell differentiation	30/1901	168/28943	5.09311e-07	4.45451e-05	3.38249e-05	Apold1/Atoh8/Bmp4/Btg1/Cebpb/Cldn5/Dicer1/Fat4/Fgf10/Foxc1/Foxp1/Hey2/Klf7/Med1/Mycl/Mycn/Ncoa3/Nkx2-2/Prlr/Sall1/Spred2/Spred3/Spry1/Spry2/Tgfb2/Tmem100/Tnfrsf1a/Vcl/Yap1/Zeb1	30
GO:0150115	BP	GO:0150115	cell-substrate junction organization	22/1901	102/28943	6.20316e-07	5.34318e-05	4.05728e-05	Abl1/Actn1/Actn2/Arf6/Arhgap6/Bcl2/Dst/Dusp3/Iqgap1/Iqsec1/Limch1/Macf1/Peak1/Pik3r1/Plec/Pxn/Slk/Smad3/Ston1/Thsd1/Vcl/Wnt4	22
GO:0048762	BP	GO:0048762	mesenchymal cell differentiation	38/1901	245/28943	7.08208e-07	5.98897e-05	4.54766e-05	Acvr1/Akna/Amer1/Bambi/Bcl2/Bmp4/Chrd/Crb2/Ddx17/Dicer1/Efna1/Fgf10/Flna/Foxc1/Hey2/Kbtbd8/Lama5/Ldlrad4/Phldb1/Sdhaf2/Sema4b/Sema4c/Sema4g/Sema6c/Sema6d/Smad3/Smad7/Spred2/Spred3/Spry1/Spry2/Tgfb2/Tmem100/Trim62/Usf3/Vasn/Wnt11/Wnt4	38
GO:0008154	BP	GO:0008154	actin polymerization or depolymerization	33/1901	198/28943	7.25243e-07	5.98897e-05	4.54766e-05	Abi2/Abl1/Actn2/Arf6/Arhgap35/Bag4/Cdc42ep4/Daam2/Dbn1/Fhdc1/Gas7/Ghsr/Kank3/Lats1/Lima1/Map3k1/Mical3/Mlst8/Nck1/Nck2/Plekhg2/Ppp1r9a/Prkce/Rictor/Shroom2/Sptan1/Sptb/Sptbn1/Ssh1/Ssh2/Ssh3/Svil/Swap70	33
GO:0043010	BP	GO:0043010	camera-type eye development	51/1901	376/28943	7.26893e-07	5.98897e-05	4.54766e-05	Abi2/Arhgap35/Bmp4/Bmpr2/Cc2d2a/Chd7/Cln8/Col4a1/Crb2/Crybb3/Crybg3/Ctns/Dlx1/Egfr/Fat3/Fgf10/Fjx1/Foxc1/Frs2/Fzd4/Gas1/Gli3/Hcn1/Hps1/Jun/Klf4/Kmt2c/Krt12/Maf/Map3k1/Med1/Mitf/Notch2/Ntrk3/Pdgfra/Pdgfrb/Rara/Rxra/Shroom2/Smad3/Sos1/Sox1/Spred2/Spred3/Spry1/Spry2/Tcirg1/Tgfb2/Tgif2/Thrb/Zeb1	51
GO:0099173	BP	GO:0099173	postsynapse organization	34/1901	208/28943	7.87303e-07	6.39403e-05	4.85523e-05	Abi2/Arf6/Arhgap22/Cdk5r1/Crkl/Dbn1/Efna1/Frmpd4/Ghsr/Grin2b/Grip2/Insr/Itpka/Lrfn1/Lrfn2/Lrfn4/Lrrc4/Lrrc4b/Lrrtm1/Lrrtm4/Mesd/Nlgn1/Nlgn3/Ntng2/Ntrk3/Ppp1r9a/Shank2/Shisa6/Sipa1l1/Slitrk3/Sorbs2/Sptbn2/Ssh1/Tanc2	34
GO:0048565	BP	GO:0048565	digestive tract development	25/1901	128/28943	7.99826e-07	6.40424e-05	4.86299e-05	Bcl2/Bmp4/C1galt1/Cbfa2t2/Clmp/Crkl/Dact1/Dicer1/Egfr/Fat4/Fgf10/Gli2/Gli3/Nkx2-2/Nphp3/Pdgfa/Pdgfc/Pdgfra/Sall1/Sav1/Smad3/Sox17/Stx2/Trp73/Yap1	25
GO:0016079	BP	GO:0016079	synaptic vesicle exocytosis	26/1901	137/28943	8.657e-07	6.83542e-05	5.1904e-05	Adora2a/Adra1a/Adrb2/Bace1/Chrm2/Chrna3/Chrna4/Chrna5/Doc2b/Htr1b/Htr2a/Kcnh1/Nlgn1/Nr3c2/Nrxn3/P2rx7/P2ry1/Prkca/Prkce/Sptbn2/Stx2/Stx3/Syt6/Syt9/Unc13a/Unc13c	26
GO:0050890	BP	GO:0050890	cognition	49/1901	358/28943	9.12195e-07	7.10387e-05	5.39425e-05	Abi2/Abl1/Adora1/Adrb1/Adrb2/Aph1c/Atxn1/Atxn1l/Bace1/Bdnf/Btbd9/Chd7/Chrd/Chrm1/Chrna4/Chst10/Cln8/Ctns/Ep300/Ghsr/Grin2b/Hrh1/Hrh3/Htr2a/Itga8/Jph3/Jun/Kmt2a/Lins1/Lrrn4/Mapk8ip2/Mecp2/Mgat3/Nlgn3/Nrxn3/Ntf3/Oprl1/Pde4d/Pomk/Prkca/Ptchd1/Rapgef3/Rtl4/Setd5/Shank2/Shroom4/Sobp/Tifab/Zzef1	49
GO:0060560	BP	GO:0060560	developmental growth involved in morphogenesis	41/1901	278/28943	1.01672e-06	7.81085e-05	5.93108e-05	Abl1/Auts2/Bdnf/Bmp4/Bmpr2/Csf1/Dbn1/Fgf10/Flrt1/Flrt3/Iqgap1/Ist1/Itga4/Macf1/Map3k13/Mecp2/Med1/Nin/Nlgn3/Ntrk3/Raph1/Rgma/Rnf157/Rtn4r/S1pr1/Sall1/Sema4b/Sema4c/Sema4g/Sema6c/Sema6d/Spry1/Spry2/St8sia2/Ttl/Unc13a/Vcl/Wnt11/Wnt7b/Yap1/Zfp568	41
GO:0031589	BP	GO:0031589	cell-substrate adhesion	50/1901	371/28943	1.12532e-06	8.52989e-05	6.47708e-05	Abl1/Actn1/Actn2/Actn4/Adam8/Arhgap6/Bcl2/Col26a1/Col5a3/Crk/Crkl/Csf1/Dbn1/Dicer1/Dock5/Dusp3/Efna1/Flna/Frem1/Fzd4/Iqgap1/Itga11/Itga4/Itga6/Itga8/Itga9/Itgbl1/Lama5/Limch1/Macf1/Megf9/Nedd9/Npy2r/Ntng2/Onecut2/Peak1/Pik3r1/Prkce/Pxn/Rreb1/Slk/Smad3/Sned1/Spry4/Ston1/Thsd1/Tnxb/Utrn/Vcl/Wnt4	50
GO:0042326	BP	GO:0042326	negative regulation of phosphorylation	52/1901	394/28943	1.31178e-06	9.81247e-05	7.45099e-05	Abl1/Adora2a/Atxn1/Atxn7/Bmp4/Cbfa2t3/Crkl/Ctdspl/Dbndd1/Dusp10/Dusp16/Dusp3/Dusp7/Fbxo7/Fem1a/Hexim1/Insr/Irs2/Jun/Lats1/Lats2/Ldlrad4/Lyn/Nck1/Nck2/Ntf3/Ntrk3/Ogt/Paqr3/Pde4d/Pid1/Pip4k2b/Pkn1/Plec/Prkca/Prkdc/Prr5l/Rassf2/Smad7/Smcr8/Socs4/Socs5/Spred2/Spry1/Spry2/Spry4/Stk38/Tnfaip3/Trib1/Zbed3/Zfp418/Zgpat	52
GO:0055123	BP	GO:0055123	digestive system development	26/1901	141/28943	1.53058e-06	0.000113004	8.58087e-05	Bcl2/Bmp4/C1galt1/Cbfa2t2/Clmp/Crkl/Dact1/Dicer1/Egfr/Fat4/Fgf10/Gli2/Gli3/Insr/Nkx2-2/Nphp3/Pdgfa/Pdgfc/Pdgfra/Sall1/Sav1/Smad3/Sox17/Stx2/Trp73/Yap1	26
GO:0090092	BP	GO:0090092	regulation of transmembrane receptor protein serine/threonine kinase signaling pathway	40/1901	273/28943	1.62001e-06	0.000118074	8.96582e-05	Abl1/Acvr1/Acvr2a/Bambi/Bmp4/Bmpr2/Chrd/Crb2/Dlx1/Eid2/Ep300/Fbn1/Fbn2/Fgf10/Flcn/Fzd1/Inhbb/Itga8/Lats1/Lats2/Ldlrad4/Notch2/Nup93/Ogt/Onecut2/Peg10/Prdm16/Rgma/Smad3/Smad7/Spred2/Spred3/Spry1/Spry2/Tgfb2/Vasn/Zc3h3/Zeb1/Zfp451/Zfyve9	40
GO:0045778	BP	GO:0045778	positive regulation of ossification	16/1901	62/28943	1.70619e-06	0.000121246	9.20672e-05	Acvr1/Acvr2a/Adrb2/Ano6/Bmp4/Bmpr2/Cd276/Fbn2/Kl/P2rx7/Rxra/Smad3/Tent5a/Thrb/Tmem119/Wnt4	16
GO:0050873	BP	GO:0050873	brown fat cell differentiation	16/1901	62/28943	1.70619e-06	0.000121246	9.20672e-05	Adrb1/Adrb2/Arl4a/Cebpa/Cebpb/Dio2/Dusp10/Fbn1/Flcn/Fndc5/Itga6/Metrnl/Prdm16/Rreb1/Sox13/Vstm2a	16
GO:0001933	BP	GO:0001933	negative regulation of protein phosphorylation	47/1901	346/28943	1.8686e-06	0.000131148	9.95861e-05	Abl1/Adora2a/Bmp4/Crkl/Ctdspl/Dbndd1/Dusp10/Dusp16/Dusp3/Dusp7/Fbxo7/Fem1a/Hexim1/Insr/Jun/Lats1/Lats2/Ldlrad4/Lyn/Nck1/Nck2/Ntf3/Ntrk3/Ogt/Paqr3/Pde4d/Pid1/Pkn1/Plec/Prkca/Prkdc/Prr5l/Rassf2/Smad7/Smcr8/Socs4/Socs5/Spred2/Spry1/Spry2/Spry4/Stk38/Tnfaip3/Trib1/Zbed3/Zfp418/Zgpat	47
GO:0060078	BP	GO:0060078	regulation of postsynaptic membrane potential	23/1901	117/28943	1.93535e-06	0.000134177	0.000101886	Adora1/Adora2a/Adrb1/Adrb2/Atxn1/Bdnf/Chrna3/Chrna4/Dbn1/Dmpk/Fgf14/Grin2b/Grip2/Insyn1/Mapk8ip2/Mecp2/Nlgn1/Nlgn3/Npy2r/Nr3c2/Ppp1r9a/Ssh1/Tbc1d24	23
GO:1902903	BP	GO:1902903	regulation of supramolecular fiber organization	51/1901	389/28943	2.00991e-06	0.000137667	0.000104536	Abi2/Abl1/Actn2/Akap13/Ankrd23/Arf6/Arhgap35/Arhgap6/Asap3/Atxn7/Bag4/Cdc42ep4/Daam2/Dbn1/Dyrk1a/Eml4/Fhod1/Flna/Kank3/Lats1/Lima1/Limch1/Map3k1/Mecp2/Mid1/Mlst8/Nck1/Nck2/Pde4dip/Pik3r1/Plekhg2/Ppp1r9a/Prkce/Pxn/Rapgef3/Rictor/S1pr1/Sh3pxd2b/Shroom2/Smad3/Sptan1/Sptb/Sptbn1/Ssh1/Ssh2/Ssh3/Svil/Swap70/Tnxb/Wnt11/Wnt4	51
GO:0099565	BP	GO:0099565	chemical synaptic transmission, postsynaptic	21/1901	102/28943	2.46042e-06	0.000166518	0.000126443	Adora1/Adora2a/Adrb1/Adrb2/Atxn1/Bdnf/Chrna3/Chrna4/Dbn1/Dmpk/Grin2b/Grip2/Insyn1/Mapk8ip2/Mecp2/Nlgn1/Nlgn3/Npy2r/Ppp1r9a/Ssh1/Tbc1d24	21
GO:0001503	BP	GO:0001503	ossification	54/1901	426/28943	2.85932e-06	0.000191238	0.000145215	A430033K04Rik/Acvr1/Acvr2a/Adrb2/Ano6/Bambi/Bcl2/Bmp1/Bmp4/Bmpr2/Cd276/Cebpa/Cebpb/Chrd/Chsy1/Csf1/Csgalnact1/Egr2/Ercc2/Fat4/Fbn2/Foxc1/Fzd1/Gli2/Gli3/Hdac7/Jund/Kl/Limd1/Lrp3/Mesd/P2rx7/P3h1/Rassf2/Rxra/Ryr1/S1pr1/Sbno2/Sh3pxd2b/Slc26a2/Smad3/Smad7/Tcirg1/Tent5a/Thbs3/Thrb/Tmem119/Traf6/Wnt11/Wnt4/Wnt7b/Yap1/Zfp932/Zhx3	54
GO:0001837	BP	GO:0001837	epithelial to mesenchymal transition	27/1901	155/28943	3.03491e-06	0.000200005	0.000151872	Acvr1/Akna/Bambi/Bmp4/Chrd/Crb2/Ddx17/Efna1/Flna/Foxc1/Hey2/Kbtbd8/Ldlrad4/Phldb1/Sdhaf2/Smad3/Smad7/Spred2/Spred3/Spry1/Spry2/Tgfb2/Tmem100/Trim62/Usf3/Vasn/Wnt11	27
GO:0015074	BP	GO:0015074	DNA integration	7/1901	12/28943	3.07954e-06	0.000200005	0.000151872	Setmar/Zfp458/Zfp595/Zfp729a/Zfp729b/Zfp738/Zfp748	7
GO:0045860	BP	GO:0045860	positive regulation of protein kinase activity	48/1901	363/28943	3.12668e-06	0.000200005	0.000151872	Abi2/Abl1/Adam8/Adora1/Adra1a/Adra2c/Adrb2/Akap13/Camkk1/Cdk5r1/Chrna3/Csf1/Dab1/Efna1/Egfr/Fbn1/Fgd2/Fzd4/Gpr39/Htr2a/Il6ra/Insr/Iqgap1/Irgm1/Malt1/Map3k1/Map3k13/Nedd9/Ntf3/Ntrk3/P2rx7/Pdgfa/Pdgfc/Pdgfrb/Pik3r5/Pkd1/Ppp1r9a/Prlr/Pxn/Rassf2/Stox1/Syk/Tab1/Tab2/Tgfa/Tgfb2/Tirap/Traf6	48
GO:0001667	BP	GO:0001667	ameboidal-type cell migration	58/1901	471/28943	3.13113e-06	0.000200005	0.000151872	Abl1/Acvr1/Adam8/Ago2/Amot/Amotl2/Appl2/Arf6/Atoh8/Bag4/Bmp4/Bmpr2/Crb2/Daam2/Dicer1/Dock5/Dusp10/Efna1/Fbn2/Fgf10/Foxp1/Fut8/Gna12/Hdac7/Iqgap1/Iqsec1/Irs1/Irs2/Itga11/Itga4/Jcad/Jun/Klf4/Lama5/Macf1/Map3k3/Mecp2/Myh9/Pkn1/Plec/Plekhg5/Prkca/Prkce/Prr5l/Ptpn23/Pxn/Rffl/Rhob/Rreb1/Sema4b/Sema4c/Sema4g/Sema6c/Sema6d/Sox17/Tgfb2/Wnt11/Ythdf3	58
GO:0007369	BP	GO:0007369	gastrulation	30/1901	183/28943	3.2211e-06	0.000203466	0.0001545	Acvr1/Acvr2a/Amot/Atoh8/Bmp4/Bmpr2/Chrd/Col5a1/Crb2/Dact1/Foxc1/Frs2/Kdm6a/Klf4/Macf1/Mapk7/Nphp3/Nsd1/Phldb1/Poglut1/Setd2/Smad3/Sox17/Sox7/Supt20/Tgif2/Tnfaip3/Tnrc6c/Wnt11/Zfp568	30
GO:0097106	BP	GO:0097106	postsynaptic density organization	12/1901	38/28943	3.38205e-06	0.000211285	0.000160437	Arf6/Dbn1/Lrfn1/Lrfn4/Lrrc4/Lrrc4b/Lrrtm1/Nlgn1/Ntrk3/Shank2/Sipa1l1/Slitrk3	12
GO:0032535	BP	GO:0032535	regulation of cellular component size	51/1901	398/28943	3.91129e-06	0.000240369	0.000182522	Abl1/Actn2/Ano6/Arf6/Arhgap35/Bag4/Bdnf/Bmpr2/Cdc42ep4/Cln8/Daam2/Dbn1/Ist1/Kank3/Lats1/Lima1/Macf1/Map3k1/Map3k13/Mlst8/Nck1/Nck2/Ntrk3/Ogt/P2rx7/Plekhg2/Ppp1r9a/Prkce/Prr16/Rapgef3/Rgma/Rictor/Rin3/Rtn4r/Sema4b/Sema4c/Sema4g/Sema6c/Sema6d/Shroom2/Sptan1/Sptb/Sptbn1/Ssh1/Ssh2/Ssh3/Svil/Swap70/Trp73/Ttl/Wnt7b	51
GO:0051962	BP	GO:0051962	positive regulation of nervous system development	48/1901	366/28943	3.93216e-06	0.000240369	0.000182522	Adgrl2/Amigo1/Amigo3/Ankrd27/Atxn1/Bdnf/Bmpr2/Cbln2/Dbn1/Dicer1/Dixdc1/Egr2/Flrt1/Flrt2/Flrt3/Gli3/Ist1/Itpka/Lig4/Lingo2/Lrrc4b/Lrrtm1/Lrrtm4/Lyn/Macf1/Map3k13/Mecp2/Nin/Nkx2-2/Nlgn1/Nlgn3/Ntf3/Ntrk3/Olig2/Pik3r1/Plag1/Prkca/Slitrk1/Slitrk2/Slitrk3/Slitrk4/Slitrk5/Spen/St8sia2/Syndig1/Tbc1d24/Trp73/Zfp488	48
GO:0035264	BP	GO:0035264	multicellular organism growth	34/1901	224/28943	4.34157e-06	0.000262572	0.000199382	Adrb1/Adrb2/Ar/Bcl2/Chd7/Csf1/Dicer1/Ep300/Ercc2/Ghsr/Kdm2a/Kdm6a/Klf2/Kmt2c/Mbd5/Ncoa3/Notch2/Npy1r/Pcdh15/Pde4d/Plag1/Plec/Pou3f2/Rara/Sh3pxd2b/Siah1a/Slitrk1/Socs2/Sos1/Sptbn2/Sptbn4/Wdr48/Zfp950/Zfx	34
GO:0007269	BP	GO:0007269	neurotransmitter secretion	30/1901	186/28943	4.52019e-06	0.00026768	0.00020326	Adora2a/Adra1a/Adrb2/Bace1/Chrm2/Chrna3/Chrna4/Chrna5/Doc2b/Htr1b/Htr2a/Kcnc4/Kcnh1/Nlgn1/Nr3c2/Nrxn3/P2rx7/P2ry1/Ppp1r9a/Prkca/Prkce/Sncaip/Sptbn2/Stx2/Stx3/Stxbp2/Syt6/Syt9/Unc13a/Unc13c	30
GO:0099643	BP	GO:0099643	signal release from synapse	30/1901	186/28943	4.52019e-06	0.00026768	0.00020326	Adora2a/Adra1a/Adrb2/Bace1/Chrm2/Chrna3/Chrna4/Chrna5/Doc2b/Htr1b/Htr2a/Kcnc4/Kcnh1/Nlgn1/Nr3c2/Nrxn3/P2rx7/P2ry1/Ppp1r9a/Prkca/Prkce/Sncaip/Sptbn2/Stx2/Stx3/Stxbp2/Syt6/Syt9/Unc13a/Unc13c	30
GO:2001257	BP	GO:2001257	regulation of cation channel activity	31/1901	196/28943	4.78759e-06	0.000280592	0.000213065	Actn2/Adrb1/Adrb2/Ahnak/Amigo1/Ank2/Ank3/Bmp4/Cacng4/Cacng5/Cbarp/Chrna4/Cnih3/Fgf14/Hcn1/Jph3/Kcna1/Kcnc2/Kcng1/Kcns2/Lrrc55/Mapk8ip2/Nlgn1/Nlgn3/Oprl1/Pde4b/Pde4d/Pirt/Rnf207/Shisa6/Stim2	31
GO:1903844	BP	GO:1903844	regulation of cellular response to transforming growth factor beta stimulus	25/1901	141/28943	5.01986e-06	0.000290008	0.000220214	Bambi/Dlx1/Eid2/Ep300/Fbn1/Fbn2/Flcn/Itga8/Lats1/Lats2/Ldlrad4/Ogt/Onecut2/Peg10/Prdm16/Smad3/Smad7/Spred2/Spred3/Spry1/Spry2/Vasn/Zeb1/Zfp451/Zfyve9	25
GO:1903305	BP	GO:1903305	regulation of regulated secretory pathway	30/1901	187/28943	5.05027e-06	0.000290008	0.000220214	Abr/Adora2a/Adra1a/Adrb2/Ap1g1/Bace1/Cacna1g/Cbarp/Chrm2/Chrna3/Chrna4/Chrna5/Doc2b/Htr1b/Htr2a/Kcnb1/Kcnh1/Lyn/Nlgn1/Nr3c2/Nrxn3/P2rx7/P2ry1/Pla2g3/Prkca/Prkce/Stxbp2/Syk/Syt6/Syt9	30
GO:1903706	BP	GO:1903706	regulation of hemopoiesis	54/1901	435/28943	5.32931e-06	0.000302971	0.000230058	Abcb10/Abl1/Acvr2a/Adam8/Arid1b/Bmp4/Cd46/Cd83/Cebpa/Cebpb/Csf1/Dicer1/Dusp10/Fbn1/Fbxo7/Foxo3/Foxp1/Gli3/Gpr68/Il17d/Itpkb/Jun/Kat6b/Klf13/Lyn/Mafb/Malt1/Med1/Mitf/Nfkbid/Nfkbiz/Notch2/Pik3r1/Pla2g3/Prdm16/Prkca/Prkdc/Rara/Rassf2/Rbm15/Ripk1/Smad7/Socs5/Sos1/Sox12/Sox13/Syk/Thpo/Traf6/Trib1/Zbtb1/Zeb1/Zfp36l2/Zfp608	54
GO:0098742	BP	GO:0098742	cell-cell adhesion via plasma-membrane adhesion molecules	33/1901	217/28943	5.72292e-06	0.000322127	0.000244603	Acvr1/Amigo1/Amigo3/Ccdc141/Celsr3/Crb2/Dab1/Fat3/Fat4/Flrt3/Itga4/Klf4/Lrfn4/Lrfn5/Lrrc4/Lrrc4b/Lrrc4c/Mapk7/Mdga2/Nlgn1/Ntng2/Pcdh15/Pcdh17/Pcdh20/Pcdhb16/Pcdhb18/Prtg/Ptpn23/Slitrk1/Slitrk2/Slitrk3/Tgfb2/Tnfaip3	33
GO:0060079	BP	GO:0060079	excitatory postsynaptic potential	19/1901	91/28943	5.88808e-06	0.000328174	0.000249195	Adora1/Adora2a/Adrb2/Atxn1/Bdnf/Chrna3/Chrna4/Dbn1/Dmpk/Grin2b/Grip2/Mapk8ip2/Mecp2/Nlgn1/Nlgn3/Npy2r/Ppp1r9a/Ssh1/Tbc1d24	19
GO:0098698	BP	GO:0098698	postsynaptic specialization assembly	10/1901	28/28943	6.39941e-06	0.00035321	0.000268206	Lrfn1/Lrfn4/Lrrc4b/Lrrtm1/Nlgn1/Nlgn3/Ntng2/Ntrk3/Sipa1l1/Slitrk3	10
GO:0051017	BP	GO:0051017	actin filament bundle assembly	28/1901	171/28943	6.90958e-06	0.000377701	0.000286803	Abl1/Actn1/Actn4/Arhgap6/Asap3/Bag4/Dbn1/Fam171a1/Fhdc1/Fhod1/Flna/Fmn2/Gas7/Kank3/Lima1/Limch1/Map3k1/Pik3r1/Ppp1r9a/Pxn/Rapgef3/S1pr1/Sh3pxd2b/Shroom1/Smad3/Swap70/Wnt11/Wnt4	28
GO:2000300	BP	GO:2000300	regulation of synaptic vesicle exocytosis	18/1901	84/28943	7.00644e-06	0.000379348	0.000288054	Adora2a/Adra1a/Adrb2/Bace1/Chrm2/Chrna3/Chrna4/Chrna5/Htr1b/Htr2a/Kcnh1/Nlgn1/Nr3c2/Nrxn3/P2rx7/P2ry1/Prkca/Prkce	18
GO:0001763	BP	GO:0001763	morphogenesis of a branching structure	36/1901	249/28943	7.13684e-06	0.000382764	0.000290647	Abl1/Acvr1/Adamts16/Ar/Bcl2/Bmp4/Btbd7/Col4a1/Csf1/Dicer1/Fat4/Fem1b/Fgf10/Frs2/Gli2/Gli3/Lama5/Map3k13/Mecp2/Med1/Mks1/Mycn/Ncoa3/Pdgfa/Pdgfra/Pgr/Pkd1/Pxn/Rbm15/Rxra/Sall1/Setd2/Spry1/Spry2/Wnt4/Yap1	36
GO:0033674	BP	GO:0033674	positive regulation of kinase activity	54/1901	440/28943	7.44664e-06	0.000395646	0.00030043	Abi2/Abl1/Adam8/Adora1/Adra1a/Adra2c/Adrb2/Akap13/Camkk1/Cdk5r1/Chrna3/Csf1/Dab1/Efna1/Egfr/Epha8/Fbn1/Fgd2/Fzd4/Gpr39/Htr2a/Il6ra/Insr/Iqgap1/Irgm1/Irs1/Lyn/Malt1/Map3k1/Map3k13/Nedd9/Ntf3/Ntrk3/P2rx7/Pdgfa/Pdgfc/Pdgfra/Pdgfrb/Pfkfb2/Pik3r5/Pkd1/Ppp1r9a/Prlr/Pxn/Rassf2/Stox1/Syk/Tab1/Tab2/Tgfa/Tgfb2/Tirap/Tnfaip8l3/Traf6	54
GO:0061572	BP	GO:0061572	actin filament bundle organization	28/1901	174/28943	9.69044e-06	0.000510094	0.000387334	Abl1/Actn1/Actn4/Arhgap6/Asap3/Bag4/Dbn1/Fam171a1/Fhdc1/Fhod1/Flna/Fmn2/Gas7/Kank3/Lima1/Limch1/Map3k1/Pik3r1/Ppp1r9a/Pxn/Rapgef3/S1pr1/Sh3pxd2b/Shroom1/Smad3/Swap70/Wnt11/Wnt4	28
GO:0008064	BP	GO:0008064	regulation of actin polymerization or depolymerization	27/1901	165/28943	1.01252e-05	0.000528091	0.000401	Actn2/Arf6/Arhgap35/Bag4/Cdc42ep4/Daam2/Dbn1/Kank3/Lats1/Lima1/Map3k1/Mlst8/Nck1/Nck2/Plekhg2/Ppp1r9a/Prkce/Rictor/Shroom2/Sptan1/Sptb/Sptbn1/Ssh1/Ssh2/Ssh3/Svil/Swap70	27
GO:0051259	BP	GO:0051259	protein complex oligomerization	36/1901	253/28943	1.02405e-05	0.000529247	0.000401878	Appl2/Crtc3/Fkrp/Grin2b/Hcn1/Kcna1/Kcna2/Kcna4/Kcna6/Kcnb1/Kcnb2/Kcnc2/Kcnc4/Kcnd3/Kcng1/Kcng4/Kcnj2/Kcns2/Kcns3/Kctd15/Kctd16/Kctd21/Kctd6/Lrrc8c/Lrrc8d/Mat2a/Peg10/Pkd1/Pxdn/Shmt1/Trp73/Usp16/Wdcp/Zbtb1/Zdhhc1/Zfp746	36
GO:0017015	BP	GO:0017015	regulation of transforming growth factor beta receptor signaling pathway	24/1901	138/28943	1.08144e-05	0.000553875	0.000420579	Bambi/Eid2/Ep300/Fbn1/Fbn2/Flcn/Itga8/Lats1/Lats2/Ldlrad4/Ogt/Onecut2/Peg10/Prdm16/Smad3/Smad7/Spred2/Spred3/Spry1/Spry2/Vasn/Zeb1/Zfp451/Zfyve9	24
GO:0022604	BP	GO:0022604	regulation of cell morphogenesis	44/1901	338/28943	1.17711e-05	0.000589089	0.000447318	Abl1/Actn4/Ago4/Ankrd27/Arhgap35/Bambi/Brwd1/Cdc42ep4/Crk/Crkl/Dbn1/Dnmbp/Dock5/Fam171a1/Flna/Fzd4/Gas7/Gna12/Itpka/Limd1/Macf1/Map3k13/Mecp2/Myh9/Nedd9/Ntng2/P2ry1/Pakap/Pdzd8/Prag1/Prkdc/Pxn/Rhob/Rhof/Rhoq/Rhou/Rnf157/Rreb1/Shroom3/Spry4/Tbc1d24/Unc13a/Zmym6/Zranb1	44
GO:0045669	BP	GO:0045669	positive regulation of osteoblast differentiation	17/1901	79/28943	1.17839e-05	0.000589089	0.000447318	Acvr1/Acvr2a/Bmp4/Bmpr2/Cd276/Cebpa/Cebpb/Fbn2/Gli3/Jund/Lrp3/Tent5a/Tmem119/Wnt4/Wnt7b/Yap1/Zhx3	17
GO:0003283	BP	GO:0003283	atrial septum development	9/1901	24/28943	1.18129e-05	0.000589089	0.000447318	Acvr1/Ank2/Bmpr2/Hey2/Mdm4/Notch2/Nphp3/Tgfb2/Wnt11	9
GO:1902105	BP	GO:1902105	regulation of leukocyte differentiation	45/1901	349/28943	1.2043e-05	0.000595342	0.000452066	Abl1/Adam8/Arid1b/Bmp4/Cd46/Cd83/Cebpb/Csf1/Dicer1/Dusp10/Fbn1/Fbxo7/Foxo3/Foxp1/Gli3/Gpr68/Itpkb/Jun/Lyn/Mafb/Malt1/Mitf/Nfkbid/Nfkbiz/Notch2/Pik3r1/Pla2g3/Prdm16/Prkca/Prkdc/Rara/Rassf2/Ripk1/Smad7/Socs5/Sos1/Sox12/Sox13/Syk/Traf6/Trib1/Zbtb1/Zeb1/Zfp36l2/Zfp608	45
GO:0043406	BP	GO:0043406	positive regulation of MAP kinase activity	23/1901	130/28943	1.22482e-05	0.000600269	0.000455808	Adam8/Akap13/Egfr/Fgd2/Fzd4/Gpr39/Htr2a/Insr/Iqgap1/Map3k1/Map3k13/Ntf3/Ntrk3/P2rx7/Pdgfa/Pdgfc/Pdgfrb/Pik3r5/Syk/Tab1/Tgfa/Tirap/Traf6	23
GO:0010719	BP	GO:0010719	negative regulation of epithelial to mesenchymal transition	11/1901	36/28943	1.23606e-05	0.0006006	0.000456059	Efna1/Ldlrad4/Sdhaf2/Spred2/Spred3/Spry1/Spry2/Tgfb2/Trim62/Usf3/Vasn	11
GO:0060606	BP	GO:0060606	tube closure	21/1901	113/28943	1.32724e-05	0.000629935	0.000478334	Abl1/Arhgap35/Bmp4/Cc2d2a/Fgf10/Fzd1/Fzd6/Gatad2a/Kdm2a/Kdm6a/Mks1/Mthfr/Prickle1/Rara/Rgma/Sall1/Sema4c/Setd2/Shroom3/Tgfb2/Traf6	21
GO:0007044	BP	GO:0007044	cell-substrate junction assembly	19/1901	96/28943	1.32968e-05	0.000629935	0.000478334	Abl1/Actn1/Actn2/Arhgap6/Bcl2/Dst/Dusp3/Iqgap1/Limch1/Macf1/Peak1/Plec/Pxn/Slk/Smad3/Ston1/Thsd1/Vcl/Wnt4	19
GO:0010717	BP	GO:0010717	regulation of epithelial to mesenchymal transition	19/1901	96/28943	1.32968e-05	0.000629935	0.000478334	Acvr1/Bambi/Bmp4/Crb2/Efna1/Foxc1/Ldlrad4/Phldb1/Sdhaf2/Smad3/Smad7/Spred2/Spred3/Spry1/Spry2/Tgfb2/Trim62/Usf3/Vasn	19
GO:0046928	BP	GO:0046928	regulation of neurotransmitter secretion	22/1901	122/28943	1.37499e-05	0.000643869	0.000488915	Adora2a/Adra1a/Adrb2/Bace1/Chrm2/Chrna3/Chrna4/Chrna5/Htr1b/Htr2a/Kcnc4/Kcnh1/Nlgn1/Nr3c2/Nrxn3/P2rx7/P2ry1/Ppp1r9a/Prkca/Prkce/Sncaip/Unc13a	22
GO:0030177	BP	GO:0030177	positive regulation of Wnt signaling pathway	24/1901	140/28943	1.38948e-05	0.000643869	0.000488915	Abl1/Amer1/Ankrd6/Bambi/Csnk1g1/Daam2/Dact1/Dixdc1/Egfr/Fam53b/Fgf10/Frat1/Macf1/Map3k1/Nle1/Ppm1b/Prdm15/Reck/Sall1/Smad3/Tnfaip3/Yap1/Zbed3/Zranb1	24
GO:0035567	BP	GO:0035567	non-canonical Wnt signaling pathway	14/1901	57/28943	1.39699e-05	0.000643869	0.000488915	Abl1/Ankrd6/Celsr3/Daam2/Dact1/Fzd1/Fzd4/Fzd6/Mks1/Rnf213/Wnt11/Wnt4/Wnt7b/Znrf3	14
GO:0045165	BP	GO:0045165	cell fate commitment	40/1901	298/28943	1.40439e-05	0.000643869	0.000488915	Acvr1/Ar/Bcl2/Bmp4/Chrd/Dlx1/Fgf10/Gas1/Gatad2a/Gli2/Gli3/Hey2/Il6ra/Lats1/Lats2/Mga/Mitf/Neurog2/Nkx2-2/Notch2/Ntf3/Ntrk3/Olig2/Onecut2/Pou3f2/Prkdc/Rara/Sh3pxd2b/Sox1/Sox12/Sox13/Sox17/Spry2/Tgfb2/Wnt11/Wnt4/Wnt5b/Wnt7b/Zfp157/Zfp521	40
GO:0030832	BP	GO:0030832	regulation of actin filament length	27/1901	168/28943	1.41956e-05	0.000645618	0.000490243	Actn2/Arf6/Arhgap35/Bag4/Cdc42ep4/Daam2/Dbn1/Kank3/Lats1/Lima1/Map3k1/Mlst8/Nck1/Nck2/Plekhg2/Ppp1r9a/Prkce/Rictor/Shroom2/Sptan1/Sptb/Sptbn1/Ssh1/Ssh2/Ssh3/Svil/Swap70	27
GO:0019233	BP	GO:0019233	sensory perception of pain	25/1901	150/28943	1.53642e-05	0.00069322	0.000526389	Adora1/Adra2c/Adrb1/Adrb2/Aloxe3/Bace1/Chrna4/Chrna5/Fcgr1/Grin2b/Htr2a/Kcna1/Kcna2/Kcnc4/Kcnj10/Mecp2/Npy1r/Npy2r/Nr2f6/Oprl1/P2rx7/P2ry1/Phf24/Pomk/Tmem100	25
GO:0016331	BP	GO:0016331	morphogenesis of embryonic epithelium	29/1901	188/28943	1.55967e-05	0.000698165	0.000530144	Abl1/Ar/Arhgap35/Bmp4/Cc2d2a/Fgf10/Fzd1/Fzd6/Gatad2a/Gli2/Ipmk/Kdm2a/Kdm6a/Lama5/Mks1/Mthfr/Prickle1/Rara/Rgma/Sall1/Sema4c/Setd2/Shroom3/Tctn1/Tgfb2/Traf6/Wnt4/Wnt7b/Zfp568	29
GO:0006688	BP	GO:0006688	glycosphingolipid biosynthetic process	10/1901	31/28943	1.80324e-05	0.000795508	0.000604061	A4galt/B3galt1/B4galt4/Fut9/Gal3st1/St3gal1/St3gal2/St6galnac4/St8sia2/St8sia5	10
GO:0061138	BP	GO:0061138	morphogenesis of a branching epithelium	33/1901	229/28943	1.80511e-05	0.000795508	0.000604061	Abl1/Acvr1/Adamts16/Ar/Bcl2/Bmp4/Btbd7/Col4a1/Csf1/Dicer1/Fat4/Fem1b/Fgf10/Frs2/Gli2/Gli3/Lama5/Med1/Mks1/Mycn/Ncoa3/Pdgfa/Pdgfra/Pgr/Pkd1/Pxn/Rbm15/Rxra/Sall1/Spry1/Spry2/Wnt4/Yap1	33
GO:0045667	BP	GO:0045667	regulation of osteoblast differentiation	26/1901	161/28943	1.86115e-05	0.000813897	0.000618024	A430033K04Rik/Acvr1/Acvr2a/Bambi/Bmp4/Bmpr2/Cd276/Cebpa/Cebpb/Chrd/Fbn2/Gli3/Hdac7/Jund/Limd1/Lrp3/Rassf2/Smad3/Tcirg1/Tent5a/Tmem119/Wnt4/Wnt7b/Yap1/Zfp932/Zhx3	26
GO:0006486	BP	GO:0006486	protein glycosylation	30/1901	200/28943	1.95562e-05	0.000842249	0.000639552	B3galt1/B3galt5/B3gnt2/B4galt7/C1galt1/Extl1/Extl3/Fkrp/Fut10/Fut11/Fut8/Fut9/Gcnt1/Ggta1/Large1/Mgat1/Mgat3/Mgat4c/Ogt/Poglut1/Pomk/St3gal1/St3gal2/St6galnac4/St8sia2/St8sia5/Tet2/Trak2/Uggt2/Xxylt1	30
GO:0043413	BP	GO:0043413	macromolecule glycosylation	30/1901	200/28943	1.95562e-05	0.000842249	0.000639552	B3galt1/B3galt5/B3gnt2/B4galt7/C1galt1/Extl1/Extl3/Fkrp/Fut10/Fut11/Fut8/Fut9/Gcnt1/Ggta1/Large1/Mgat1/Mgat3/Mgat4c/Ogt/Poglut1/Pomk/St3gal1/St3gal2/St6galnac4/St8sia2/St8sia5/Tet2/Trak2/Uggt2/Xxylt1	30
GO:0030166	BP	GO:0030166	proteoglycan biosynthetic process	14/1901	59/28943	2.13307e-05	0.000911768	0.000692341	B4galt7/Chpf/Chst10/Chsy1/Chsy3/Csgalnact1/Dse/Extl3/Fam20b/Hs3st2/Hs3st4/Hs6st1/Hs6st3/Ndst2	14
GO:0001656	BP	GO:0001656	metanephros development	18/1901	91/28943	2.24294e-05	0.000951577	0.00072257	Aph1c/Bcl2/Bmp4/Fat4/Fbn1/Fgf10/Gli3/Itga8/Pdgfa/Pdgfra/Pdgfrb/Pou3f3/Sall1/Sox17/Spry1/Wnt4/Wnt7b/Yap1	18
GO:0048588	BP	GO:0048588	developmental cell growth	37/1901	273/28943	2.33916e-05	0.000985046	0.000747984	Abl1/Adra1a/Adrb1/Akap13/Auts2/Bdnf/Bmpr2/Dbn1/Flrt1/Flrt3/Foxp1/Iqgap1/Ist1/Itga4/Macf1/Map3k13/Mecp2/Mex3c/Nin/Nlgn3/Ntrk3/Raph1/Rgma/Rnf157/Rtn4r/Sema4b/Sema4c/Sema4g/Sema6c/Sema6d/Smad7/Sorbs2/St8sia2/Ttl/Unc13a/Vcl/Zfp418	37
GO:0071875	BP	GO:0071875	adrenergic receptor signaling pathway	10/1901	32/28943	2.46884e-05	0.00103136	0.000783153	Adra1a/Adra1d/Adra2c/Adrb1/Adrb2/Akap13/Arrdc3/Crtc3/Pde4b/Pde4d	10
GO:0071880	BP	GO:0071880	adenylate cyclase-activating adrenergic receptor signaling pathway	9/1901	26/28943	2.50357e-05	0.00103136	0.000783153	Adra1a/Adra1d/Adra2c/Adrb1/Adrb2/Akap13/Arrdc3/Crtc3/Pde4b	9
GO:0090335	BP	GO:0090335	regulation of brown fat cell differentiation	9/1901	26/28943	2.50357e-05	0.00103136	0.000783153	Dusp10/Fbn1/Flcn/Fndc5/Metrnl/Prdm16/Rreb1/Sox13/Vstm2a	9
GO:0006836	BP	GO:0006836	neurotransmitter transport	34/1901	243/28943	2.5406e-05	0.00103909	0.000789019	Adora2a/Adra1a/Adrb2/Bace1/Chrm2/Chrna3/Chrna4/Chrna5/Cln8/Doc2b/Htr1b/Htr2a/Kcnc4/Kcnh1/Kcnj10/Nlgn1/Nr3c2/Nrxn3/P2rx7/P2ry1/Per2/Ppp1r9a/Prkca/Prkce/Slc29a2/Sncaip/Sptbn2/Stx2/Stx3/Stxbp2/Syt6/Syt9/Unc13a/Unc13c	34
GO:0007160	BP	GO:0007160	cell-matrix adhesion	33/1901	233/28943	2.58496e-05	0.00104968	0.000797061	Abl1/Actn1/Actn2/Adam8/Arhgap6/Bcl2/Col5a3/Csf1/Dicer1/Dusp3/Frem1/Iqgap1/Itga11/Itga4/Itga6/Itga8/Itga9/Itgbl1/Limch1/Macf1/Onecut2/Peak1/Pik3r1/Pxn/Slk/Smad3/Sned1/Ston1/Thsd1/Tnxb/Utrn/Vcl/Wnt4	33
GO:0032409	BP	GO:0032409	regulation of transporter activity	41/1901	317/28943	2.6767e-05	0.00107922	0.000819497	Actn2/Adrb1/Adrb2/Ahnak/Amigo1/Ank2/Ank3/Bcl2/Bmp4/Cacng4/Cacng5/Cbarp/Chrna4/Cnih3/Cttnbp2nl/Fgf14/Hcn1/Hecw2/Insr/Jph3/Kcna1/Kcnc2/Kcng1/Kcns2/Kmt2a/Lrrc55/Mapk8ip2/Nlgn1/Nlgn3/Nr3c2/Oprl1/Oxsr1/Pde4b/Pde4d/Pirt/Prkca/Rapgef3/Ripk1/Rnf207/Shisa6/Stim2	41
GO:0001505	BP	GO:0001505	regulation of neurotransmitter levels	35/1901	255/28943	2.93678e-05	0.00117574	0.000892789	Adora2a/Adra1a/Adrb2/Bace1/Chrm2/Chrna3/Chrna4/Chrna5/Cln8/Doc2b/Hrh3/Htr1b/Htr2a/Kcnc4/Kcnh1/Kcnj10/Nlgn1/Nr3c2/Nrxn3/P2rx7/P2ry1/Per2/Ppp1r9a/Prkca/Prkce/Slc29a2/Sncaip/Sptbn2/Stx2/Stx3/Stxbp2/Syt6/Syt9/Unc13a/Unc13c	35
GO:0003279	BP	GO:0003279	cardiac septum development	22/1901	128/28943	2.99119e-05	0.00118915	0.000902971	Acvr1/Ank2/Bmp4/Bmpr2/Chd7/Cntrl/Cplane1/Frs2/Fzd1/Hey2/Mdm4/Mks1/Notch2/Nphp3/Rbm15/Sall1/Sav1/Smad7/Tab1/Tgfb2/Wnt11/Zbtb14	22
GO:0006650	BP	GO:0006650	glycerophospholipid metabolic process	37/1901	277/28943	3.2219e-05	0.00127198	0.000965864	Acp6/Capn2/Chka/Dgke/Dgkg/Dgkh/Gpcpd1/Hdhd5/Htr2a/Inpp5e/Ip6k1/Itpka/Itpkb/Itpkc/Mboat1/Mecp2/Mtmr10/Mtmr12/Pdgfa/Pdgfrb/Pi4k2a/Pik3r1/Pip4k2b/Pip5k1c/Pla2g3/Pla2g4b/Pla2g4e/Pld1/Pnpla3/Serac1/Smg1/Smpd4/Socs2/Socs4/Socs5/Socs6/Synj2	37
GO:0099068	BP	GO:0099068	postsynapse assembly	10/1901	33/28943	3.33431e-05	0.00130728	0.000992669	Lrfn1/Lrfn4/Lrrc4b/Lrrtm1/Nlgn1/Nlgn3/Ntng2/Ntrk3/Sipa1l1/Slitrk3	10
GO:0022612	BP	GO:0022612	gland morphogenesis	25/1901	157/28943	3.40454e-05	0.00132567	0.00100663	Ar/Bcl2/Bmp4/Btbd7/Cebpb/Csf1/Egfr/Fem1b/Fgf10/Frs2/Gli2/Gli3/Lama5/Med1/Ncoa3/Notch2/Pdgfa/Pgr/Plag1/Rxra/Tet2/Tgfa/Tnfaip3/Wnt4/Zfp157	25
GO:0031331	BP	GO:0031331	positive regulation of cellular catabolic process	51/1901	431/28943	3.52351e-05	0.00136036	0.00103298	Adam8/Adrb2/Ago2/Atg2a/Bid/Cbfa2t3/Fam122a/Fbxo7/Flcn/Foxo1/Foxo3/Fyco1/Htr2a/Insr/Irgm1/Irs1/Irs2/Mex3d/Mlst8/Nod1/P2rx7/Pan2/Pan3/Pip4k2b/Plekhn1/Prickle1/Prr5l/Rgma/Rnf139/Rnf144b/Rnf19a/Smad7/Smcr8/Snx33/Socs4/Socs5/Tent4a/Ticam1/Tnrc6a/Tnrc6b/Tnrc6c/Trib1/Trib2/Trim67/Trim8/Wdr24/Ythdf2/Ythdf3/Zbtb20/Zfand2a/Zfp36l2	51
GO:0046854	BP	GO:0046854	phosphatidylinositol phosphate biosynthetic process	13/1901	54/28943	3.5415e-05	0.00136036	0.00103298	Ip6k1/Itpka/Itpkb/Itpkc/Pi4k2a/Pik3r1/Pip4k2b/Pip5k1c/Smg1/Socs2/Socs4/Socs5/Socs6	13
GO:0001508	BP	GO:0001508	action potential	24/1901	148/28943	3.57867e-05	0.00136542	0.00103682	Adra1a/Ank2/Ank3/Cacna1g/Chrna4/Chrna5/Clcn1/Flna/Foxp1/Gna15/Grin2b/Hcn1/Kcna1/Kcna2/Kcnb1/Kcnc2/Kcnc4/Kcnj2/Kcnj8/Mecp2/Ntrk3/P2rx7/Rnf207/Usp53	24
GO:0051588	BP	GO:0051588	regulation of neurotransmitter transport	23/1901	139/28943	3.72288e-05	0.00141097	0.00107141	Adora2a/Adra1a/Adrb2/Bace1/Chrm2/Chrna3/Chrna4/Chrna5/Htr1b/Htr2a/Kcnc4/Kcnh1/Nlgn1/Nr3c2/Nrxn3/P2rx7/P2ry1/Per2/Ppp1r9a/Prkca/Prkce/Sncaip/Unc13a	23
GO:0048041	BP	GO:0048041	focal adhesion assembly	17/1901	86/28943	3.78776e-05	0.00142605	0.00108286	Abl1/Actn1/Actn2/Arhgap6/Bcl2/Dusp3/Iqgap1/Limch1/Macf1/Peak1/Pxn/Slk/Smad3/Ston1/Thsd1/Vcl/Wnt4	17
GO:0001843	BP	GO:0001843	neural tube closure	20/1901	112/28943	3.85152e-05	0.00143135	0.00108688	Abl1/Arhgap35/Bmp4/Cc2d2a/Fzd1/Fzd6/Gatad2a/Kdm2a/Kdm6a/Mks1/Mthfr/Prickle1/Rara/Rgma/Sall1/Sema4c/Setd2/Shroom3/Tgfb2/Traf6	20
GO:0030198	BP	GO:0030198	extracellular matrix organization	41/1901	322/28943	3.85217e-05	0.00143135	0.00108688	Abl1/Adamts10/Adamts15/Adamts16/Adamts17/Adamts20/Apbb2/Atxn1l/Col11a1/Col15a1/Col19a1/Col27a1/Col4a1/Col5a1/Col5a3/Csgalnact1/Ercc2/Flrt2/Foxc1/Gfod2/Has3/Itga8/Ltbp4/Mmp28/Mpzl3/Noxo1/Nphp3/Ntng2/P3h1/Pdgfra/Phldb1/Pxdn/Reck/Ric1/Serac1/Sh3pxd2b/Smad3/Tgfb2/Tnfrsf1a/Tnxb/Vipas39	41
GO:0045600	BP	GO:0045600	positive regulation of fat cell differentiation	15/1901	70/28943	3.99644e-05	0.00147531	0.00112026	Cebpa/Cebpb/Dact1/Fndc5/Htr2a/Medag/Metrnl/Prdm16/Rreb1/Sav1/Sh3pxd2b/Sox13/Vstm2a/Wdfy2/Wnt5b	15
GO:0007411	BP	GO:0007411	axon guidance	35/1901	259/28943	4.07711e-05	0.00149538	0.0011355	Ank3/Apbb2/Arhgap35/B3gnt2/Bdnf/Bmpr2/Ccdc141/Cdk5r1/Celsr3/Efna1/Egr2/Epha8/Flrt2/Flrt3/Foxp1/Gas1/Gli2/Gli3/Klf7/Lama3/Lama5/Lgi1/Neurog2/Ntf3/Prtg/Robo3/Rtn4r/Sema4b/Sema4c/Sema4g/Sema6c/Sema6d/Tgfb2/Trio/Wnt7b	35
GO:0043062	BP	GO:0043062	extracellular structure organization	41/1901	323/28943	4.13752e-05	0.00150781	0.00114494	Abl1/Adamts10/Adamts15/Adamts16/Adamts17/Adamts20/Apbb2/Atxn1l/Col11a1/Col15a1/Col19a1/Col27a1/Col4a1/Col5a1/Col5a3/Csgalnact1/Ercc2/Flrt2/Foxc1/Gfod2/Has3/Itga8/Ltbp4/Mmp28/Mpzl3/Noxo1/Nphp3/Ntng2/P3h1/Pdgfra/Phldb1/Pxdn/Reck/Ric1/Serac1/Sh3pxd2b/Smad3/Tgfb2/Tnfrsf1a/Tnxb/Vipas39	41
GO:0030278	BP	GO:0030278	regulation of ossification	23/1901	140/28943	4.18158e-05	0.00150995	0.00114656	Acvr1/Acvr2a/Adrb2/Ano6/Bcl2/Bmp4/Bmpr2/Cd276/Chsy1/Csf1/Egr2/Fbn2/Kl/P2rx7/P3h1/Rxra/S1pr1/Smad3/Smad7/Tent5a/Thrb/Tmem119/Wnt4	23
GO:0045055	BP	GO:0045055	regulated exocytosis	38/1901	291/28943	4.19651e-05	0.00150995	0.00114656	Abr/Adora2a/Adra1a/Adrb2/Ap1g1/Arhgap17/Bace1/Cacna1g/Cbarp/Chrm2/Chrna3/Chrna4/Chrna5/Doc2b/Htr1b/Htr2a/Kcnb1/Kcnh1/Lyn/Myh9/Nlgn1/Nr3c2/Nrxn3/P2rx7/P2ry1/Pi4k2a/Pla2g3/Prkca/Prkce/Sptbn2/Stx2/Stx3/Stxbp2/Syk/Syt6/Syt9/Unc13a/Unc13c	38
GO:0090630	BP	GO:0090630	activation of GTPase activity	19/1901	104/28943	4.30439e-05	0.00153902	0.00116864	Abr/Arhgap22/Arhgap24/Arhgap25/Arhgap29/Crk/Crkl/Gmip/Nedd9/Ntf3/Ntrk3/Ralgapa2/Rundc1/Sipa1l1/Sipa1l3/Tbc1d2/Tbc1d30/Tbck/Usp6nl	19
GO:0097485	BP	GO:0097485	neuron projection guidance	35/1901	260/28943	4.41897e-05	0.0015685	0.00119103	Ank3/Apbb2/Arhgap35/B3gnt2/Bdnf/Bmpr2/Ccdc141/Cdk5r1/Celsr3/Efna1/Egr2/Epha8/Flrt2/Flrt3/Foxp1/Gas1/Gli2/Gli3/Klf7/Lama3/Lama5/Lgi1/Neurog2/Ntf3/Prtg/Robo3/Rtn4r/Sema4b/Sema4c/Sema4g/Sema6c/Sema6d/Tgfb2/Trio/Wnt7b	35
GO:0045229	BP	GO:0045229	external encapsulating structure organization	41/1901	324/28943	4.44202e-05	0.0015685	0.00119103	Abl1/Adamts10/Adamts15/Adamts16/Adamts17/Adamts20/Apbb2/Atxn1l/Col11a1/Col15a1/Col19a1/Col27a1/Col4a1/Col5a1/Col5a3/Csgalnact1/Ercc2/Flrt2/Foxc1/Gfod2/Has3/Itga8/Ltbp4/Mmp28/Mpzl3/Noxo1/Nphp3/Ntng2/P3h1/Pdgfra/Phldb1/Pxdn/Reck/Ric1/Serac1/Sh3pxd2b/Smad3/Tgfb2/Tnfrsf1a/Tnxb/Vipas39	41
GO:0048638	BP	GO:0048638	regulation of developmental growth	48/1901	402/28943	4.70261e-05	0.00165027	0.00125311	Abl1/Adrb1/Adrb2/Ar/Bcl2/Bdnf/Bmp4/Bmpr2/Chd7/Csf1/Dbn1/Dusp10/Foxc1/Foxp1/Ghsr/Hey2/Insr/Ist1/Lats1/Lats2/Macf1/Map3k13/Mbd5/Mecp2/Npy1r/Ntrk3/Pou3f2/Prkdc/Rgma/Rnf157/Rps6kb1/Rtn4r/Sav1/Sema4b/Sema4c/Sema4g/Sema6c/Sema6d/Sh3pxd2b/Siah1a/Smad7/Socs2/Sptbn4/Trp73/Ttl/Unc13a/Yap1/Zfp418	48
GO:2000112	BP	GO:2000112	regulation of cellular macromolecule biosynthetic process	55/1901	482/28943	4.87712e-05	0.00170101	0.00129164	Abcb10/Acot8/Ago2/Ago4/Bcl2/Ddx6/Dph7/Dyrk2/Eif2ak2/Epm2aip1/Foxo3/Hnrnpl/Igf2bp3/Inpp5e/Insr/Irs1/Irs2/Jmjd4/Kbtbd8/Klf4/Klhl25/Mex3d/Mief1/Nck1/Nck2/Ngrn/Pan2/Pan3/Per2/Pld1/Plekhn1/Ppp1r3c/Ppp1r3d/Ppp1r3g/Prkca/Prkdc/Prr16/Rara/Rbms3/Rnf139/Rps6kb1/Rps6kb2/Rxra/Shmt1/Slc25a37/Tent4a/Tia1/Tnrc6a/Tnrc6b/Tnrc6c/Trub2/Usp16/Ythdf2/Ythdf3/Zfp36l2	55
GO:0098664	BP	GO:0098664	G protein-coupled serotonin receptor signaling pathway	6/1901	12/28943	5.21245e-05	0.00180688	0.00137203	Gnaz/Htr1b/Htr1f/Htr2a/Htr4/Htr5a	6
GO:2000027	BP	GO:2000027	regulation of animal organ morphogenesis	22/1901	133/28943	5.46958e-05	0.00188452	0.00143099	Abl1/Ankrd6/Ar/Bmp4/Btbd7/Celsr3/Csf1/Dact1/Dicer1/Fgf10/Frs2/Fzd1/Fzd6/Mks1/Pdgfa/Sall1/Spry1/Stox1/Wnt11/Wnt4/Wnt7b/Znrf3	22
GO:0048754	BP	GO:0048754	branching morphogenesis of an epithelial tube	28/1901	191/28943	5.53207e-05	0.00189457	0.00143862	Abl1/Acvr1/Adamts16/Ar/Bcl2/Bmp4/Col4a1/Csf1/Dicer1/Fat4/Fgf10/Gli2/Gli3/Lama5/Med1/Mks1/Mycn/Ncoa3/Pdgfra/Pgr/Pkd1/Pxn/Rbm15/Sall1/Spry1/Spry2/Wnt4/Yap1	28
GO:0033692	BP	GO:0033692	cellular polysaccharide biosynthetic process	14/1901	64/28943	5.6339e-05	0.00191789	0.00145633	B3gnt2/Csgalnact1/Dyrk2/Epm2aip1/Fut9/Has3/Insr/Irs1/Irs2/Ndst2/Per2/Ppp1r3c/Ppp1r3d/Ppp1r3g	14
GO:0032231	BP	GO:0032231	regulation of actin filament bundle assembly	20/1901	115/28943	5.68862e-05	0.00192499	0.00146172	Abl1/Arhgap6/Asap3/Bag4/Dbn1/Fhod1/Flna/Kank3/Limch1/Map3k1/Pik3r1/Ppp1r9a/Pxn/Rapgef3/S1pr1/Sh3pxd2b/Smad3/Swap70/Wnt11/Wnt4	20
GO:0001841	BP	GO:0001841	neural tube formation	22/1901	134/28943	6.14361e-05	0.0020545	0.00156006	Abl1/Arhgap35/Bmp4/Cc2d2a/Fzd1/Fzd6/Gatad2a/Ipmk/Kdm2a/Kdm6a/Mks1/Mthfr/Prickle1/Rara/Rgma/Sall1/Sema4c/Setd2/Shroom3/Tctn1/Tgfb2/Traf6	22
GO:0016579	BP	GO:0016579	protein deubiquitination	22/1901	134/28943	6.14361e-05	0.0020545	0.00156006	Asxl1/Atxn7/Atxn7l3/Otub2/Otud7a/Spata2/Tada2b/Taf5l/Tnfaip3/Usp16/Usp27x/Usp28/Usp36/Usp40/Usp42/Usp48/Usp49/Usp54/Vcpip1/Wdr48/Yod1/Zranb1	22
GO:0090287	BP	GO:0090287	regulation of cellular response to growth factor stimulus	40/1901	318/28943	6.25053e-05	0.00207803	0.00157793	Abl1/Bambi/Bmp4/Bmpr2/Chrd/Crb2/Dlx1/Eid2/Ep300/Fbn1/Fbn2/Fgf10/Flcn/Fzd1/Fzd4/Itga8/Jcad/Lats1/Lats2/Ldlrad4/Notch2/Ogt/Onecut2/Peg10/Prdm16/Rgma/Shisa2/Smad3/Smad7/Spred2/Spred3/Spry1/Spry2/Spry4/Tmem204/Vasn/Wnt4/Zeb1/Zfp451/Zfyve9	40
GO:0016311	BP	GO:0016311	dephosphorylation	43/1901	351/28943	6.31041e-05	0.00208574	0.00158378	Acp6/Adora1/Bag4/Bcl2/Bod1/Cttnbp2nl/Dusp10/Dusp16/Dusp18/Dusp3/Dusp7/Fam220a/Gna12/Inpp5e/Iqgap1/Mfhas1/Mprip/Mtmr10/Mtmr12/Nceh1/Nck1/Pdgfrb/Pdp1/Plpp6/Ppm1b/Ppm1l/Ppp1r16a/Ppp1r26/Ppp4r1/Ppp4r3a/Ptpdc1/Ptpn21/Ptpn23/Ptpn4/Sdhaf2/Sgpp2/Smad3/Ssh1/Ssh2/Ssh3/Swap70/Synj2/Tgfb2	43
GO:0008543	BP	GO:0008543	fibroblast growth factor receptor signaling pathway	16/1901	81/28943	6.40482e-05	0.0021047	0.00159818	Chrd/Crkl/Fat4/Fgf10/Flrt1/Flrt2/Flrt3/Frs2/Iqgap1/Kl/Shisa2/Sos1/Spry1/Spry2/Spry4/Wnt4	16
GO:0070167	BP	GO:0070167	regulation of biomineral tissue development	19/1901	107/28943	6.44934e-05	0.00210716	0.00160005	Acvr1/Acvr2a/Adrb2/Ano6/Bmp4/Bmpr2/Cd276/Cebpb/Dicer1/Fbn2/Hey2/Kl/P2rx7/Rxra/S1pr1/Smad3/Tent5a/Tmem119/Wnt4	19
GO:0031644	BP	GO:0031644	regulation of nervous system process	28/1901	194/28943	7.31472e-05	0.00237624	0.00180437	Adora1/Adra2c/Adrb2/Cacng4/Cacng5/Chrna4/Chrna5/Dbn1/Dicer1/Dlgap2/Dmpk/Egr2/Fcgr1/Ghsr/Grin2b/Grip2/Kcnc4/Kcnj10/Nlgn1/Nlgn3/Npy2r/Oprl1/Shisa6/Ssh1/Tbc1d24/Tmem100/Tppp/Zfp488	28
GO:0007163	BP	GO:0007163	establishment or maintenance of cell polarity	32/1901	235/28943	7.36216e-05	0.00237806	0.00180575	Amot/Amotl2/Arf6/Arhgap35/Crb2/Crk/Crkl/Dst/Fgf10/Frmd4a/Frmd4b/Lrrc7/Macf1/Myh9/Myo18a/Myo9b/Nphp3/Pard6g/Pkd1/Plekhg3/Prickle2/Rhob/Rhof/Rhoq/Rhou/Rictor/Sipa1l3/Spry1/Spry2/Tcirg1/Wnt11/Wnt7b	32
GO:0070085	BP	GO:0070085	glycosylation	31/1901	225/28943	7.58651e-05	0.00243668	0.00185027	B3galt1/B3galt5/B3gnt2/B4galt4/B4galt7/C1galt1/Extl1/Extl3/Fkrp/Fut10/Fut11/Fut8/Fut9/Gcnt1/Ggta1/Large1/Mgat1/Mgat3/Mgat4c/Ogt/Poglut1/Pomk/St3gal1/St3gal2/St6galnac4/St8sia2/St8sia5/Tet2/Trak2/Uggt2/Xxylt1	31
GO:0001964	BP	GO:0001964	startle response	10/1901	36/28943	7.63863e-05	0.00243964	0.00185251	Adora2a/Aph1c/Bace1/Dbn1/Grin2b/Kcna1/Kcnh1/Mecp2/Nlgn3/Pcdh15	10
GO:0006029	BP	GO:0006029	proteoglycan metabolic process	17/1901	91/28943	8.00259e-05	0.00254161	0.00192994	B4galt7/Chpf/Chst10/Chsy1/Chsy3/Col11a1/Csgalnact1/Dse/Dsel/Extl3/Fam20b/Hs3st2/Hs3st4/Hs6st1/Hs6st3/Ndst2/Sgsh	17
GO:0018212	BP	GO:0018212	peptidyl-tyrosine modification	40/1901	322/28943	8.24057e-05	0.00260265	0.00197629	Abi2/Abl1/Acvr1/Adora1/Adra1a/Clk1/Dyrk1a/Dyrk2/Dyrk3/Efna1/Egfr/Fgf10/Htr2a/Il6ra/Insr/Iqgap1/Lyn/Mlst8/Nedd9/Ntf3/Pdgfa/Pdgfc/Pdgfra/Pdgfrb/Prkca/Prkce/Prlr/Ptpn4/Pxn/Rap2b/Rictor/Socs4/Socs5/Syk/Tgfa/Tnfrsf1a/Tpst2/Zfp592/Zgpat/Zzef1	40
GO:0034446	BP	GO:0034446	substrate adhesion-dependent cell spreading	19/1901	109/28943	8.36089e-05	0.00261163	0.00198311	Abl1/Actn4/Crk/Crkl/Dbn1/Dock5/Efna1/Flna/Fzd4/Itga4/Itga8/Lama5/Megf9/Nedd9/Ntng2/Peak1/Pxn/Rreb1/Spry4	19
GO:0110149	BP	GO:0110149	regulation of biomineralization	19/1901	109/28943	8.36089e-05	0.00261163	0.00198311	Acvr1/Acvr2a/Adrb2/Ano6/Bmp4/Bmpr2/Cd276/Cebpb/Dicer1/Fbn2/Hey2/Kl/P2rx7/Rxra/S1pr1/Smad3/Tent5a/Tmem119/Wnt4	19
GO:0070646	BP	GO:0070646	protein modification by small protein removal	24/1901	156/28943	8.48729e-05	0.00263662	0.00200209	Asxl1/Atxn7/Atxn7l3/Otub2/Otud7a/Senp8/Spata2/Tada2b/Taf5l/Tnfaip3/Usp16/Usp27x/Usp28/Usp36/Usp40/Usp42/Usp48/Usp49/Usp54/Uspl1/Vcpip1/Wdr48/Yod1/Zranb1	24
GO:0007389	BP	GO:0007389	pattern specification process	55/1901	493/28943	8.93194e-05	0.00275968	0.00209553	Acvr1/Acvr2a/Anks6/Ar/Bmp1/Bmp4/Bmpr2/Cc2d2a/Chrd/Chsy1/Crb2/Crkl/Daam2/Dlx1/Egr2/Ep300/Fgf10/Foxc1/Frat1/Frs2/Gas1/Gli2/Gli3/Hey2/Invs/Kdm2a/Kdm6a/Kmt2a/Lama5/Mafb/Mdga2/Mks1/Nkx2-2/Nle1/Notch2/Nphp3/Nr2f1/Otx1/Poglut1/Prkdc/Pskh1/Rnf207/Sf3b1/Shroom3/Smad3/Sox1/Sox17/Spry1/Tctn1/Tdrd5/Tifab/Tshz1/Wnt11/Wnt7b/Zeb1	55
GO:1904861	BP	GO:1904861	excitatory synapse assembly	9/1901	30/28943	9.02143e-05	0.00277226	0.00210509	Lrfn1/Lrfn4/Lrrc4/Lrrc4b/Lrrtm1/Nlgn1/Ntrk3/Sipa1l1/Slitrk3	9
GO:2001259	BP	GO:2001259	positive regulation of cation channel activity	17/1901	92/28943	9.22287e-05	0.00281892	0.00214052	Actn2/Adrb1/Adrb2/Amigo1/Ank2/Ank3/Bmp4/Cacng4/Fgf14/Hcn1/Kcna1/Kcnc2/Lrrc55/Nlgn3/Pirt/Rnf207/Stim2	17
GO:0060348	BP	GO:0060348	bone development	34/1901	259/28943	9.32948e-05	0.00282193	0.0021428	Akap13/Amer1/Ano6/Asxl1/Bmp4/Chsy1/Col27a1/Csgalnact1/Ep300/Fat4/Fbn1/Flna/Foxc1/Foxn3/Foxp1/Frem1/Gli3/Gpr68/Med1/Nbeal2/Notch2/Opa3/P3h1/Pdgfa/Pdgfc/Rara/Ryr1/Sh3pxd2b/Spns2/Thbs3/Thpo/Tifab/Tmem119/Trim45	34
GO:0014020	BP	GO:0014020	primary neural tube formation	20/1901	119/28943	9.33198e-05	0.00282193	0.0021428	Abl1/Arhgap35/Bmp4/Cc2d2a/Fzd1/Fzd6/Gatad2a/Kdm2a/Kdm6a/Mks1/Mthfr/Prickle1/Rara/Rgma/Sall1/Sema4c/Setd2/Shroom3/Tgfb2/Traf6	20
GO:0043254	BP	GO:0043254	regulation of protein-containing complex assembly	49/1901	425/28943	9.50681e-05	0.0028454	0.00216063	Abl1/Ankrd27/Arf6/Atr/Bag4/Bbs10/Bid/Cdc42ep4/Cptp/Daam2/Dact1/Dbn1/Dhx33/Dyrk1a/Eif2ak2/Ep300/Fnip2/Ice1/Irgm1/Kank3/Lats1/Ldlrad4/Map3k1/Mecp2/Med25/Mlst8/Nck1/Nck2/Pde4dip/Plekhg2/Ppp1r9a/Prkce/Raf1/Rictor/Slf2/Sptan1/Sptb/Sptbn1/Ssh1/Ssh2/Ssh3/Svil/Syk/Ticam1/Tirap/Tppp/Unc13a/Zdhhc1/Zfp827	49
GO:0045599	BP	GO:0045599	negative regulation of fat cell differentiation	13/1901	59/28943	9.5097e-05	0.0028454	0.00216063	Asxl1/Bbs12/Fbn1/Flcn/Foxo1/Jdp2/Lrp3/Runx1t1/Smad3/Trib2/Trio/Yap1/Zfp36l2	13
GO:0051260	BP	GO:0051260	protein homooligomerization	27/1901	187/28943	9.68625e-05	0.00285483	0.00216778	Appl2/Crtc3/Hcn1/Kcna1/Kcna2/Kcna4/Kcna6/Kcnb1/Kcnb2/Kcnc2/Kcnc4/Kcnd3/Kcng1/Kcng4/Kcnj2/Kcns2/Kcns3/Kctd15/Kctd16/Kctd21/Kctd6/Peg10/Pxdn/Shmt1/Usp16/Zbtb1/Zfp746	27
GO:0002320	BP	GO:0002320	lymphoid progenitor cell differentiation	8/1901	24/28943	9.68891e-05	0.00285483	0.00216778	Bcl2/Bmp4/Flcn/Lig4/Prkdc/Sos1/Trex1/Zbtb1	8
GO:1904062	BP	GO:1904062	regulation of cation transmembrane transport	48/1901	414/28943	9.72787e-05	0.00285483	0.00216778	Abl1/Actn2/Adrb1/Adrb2/Ahnak/Amigo1/Ank2/Ank3/Bcl2/Bmp4/Cacng4/Cacng5/Cbarp/Chd7/Chrna4/Cnih3/Fgf14/Flna/Gpr39/Hcn1/Hecw2/Jph3/Kcna1/Kcnc2/Kcng1/Kcnj2/Kcns2/Lime1/Lrrc55/Lyn/Mapk8ip2/Nlgn1/Nlgn3/Nr3c2/Oprl1/Oxsr1/P2rx7/Pde4b/Pde4d/Pirt/Prkce/Rapgef3/Rnf207/Shisa6/Slc31a2/Stim2/Tcirg1/Tgfb2	48
GO:0048732	BP	GO:0048732	gland development	54/1901	483/28943	9.74207e-05	0.00285483	0.00216778	Abl1/Ar/Arf6/Arhgap35/Ash1l/Asxl1/Bcl2/Bmp4/Btbd7/Cbx7/Cebpa/Cebpb/Chuk/Crkl/Csf1/Egfr/Fem1b/Fgf10/Foxc1/Frs2/Gli2/Gli3/Insr/Irs1/Irs2/Jun/Lama5/Lats1/Mafb/Med1/Ncoa3/Notch2/Nphp3/Onecut2/Pdgfa/Pdgfra/Pdgfrb/Pgr/Pkd1/Plag1/Pou3f2/Prkdc/Prlr/Raf1/Rreb1/Rxra/Smad3/Socs2/Tet2/Tgfa/Tnfaip3/Wnt4/Zbtb1/Zfp157	54
GO:0035329	BP	GO:0035329	hippo signaling	10/1901	37/28943	9.85482e-05	0.0028584	0.0021705	Amot/Amotl2/Fat4/Lats1/Lats2/Limd1/Mob3b/Sav1/Shank2/Yap1	10
GO:0060071	BP	GO:0060071	Wnt signaling pathway, planar cell polarity pathway	10/1901	37/28943	9.85482e-05	0.0028584	0.0021705	Abl1/Ankrd6/Celsr3/Dact1/Fzd1/Fzd6/Mks1/Wnt11/Wnt7b/Znrf3	10
GO:0022898	BP	GO:0022898	regulation of transmembrane transporter activity	38/1901	303/28943	0.000100207	0.00289175	0.00219582	Actn2/Adrb1/Adrb2/Ahnak/Amigo1/Ank2/Ank3/Bcl2/Bmp4/Cacng4/Cacng5/Cbarp/Chrna4/Cnih3/Fgf14/Hcn1/Hecw2/Jph3/Kcna1/Kcnc2/Kcng1/Kcns2/Lrrc55/Mapk8ip2/Nlgn1/Nlgn3/Nr3c2/Oprl1/Oxsr1/Pde4b/Pde4d/Pirt/Prkca/Rapgef3/Ripk1/Rnf207/Shisa6/Stim2	38
GO:0032412	BP	GO:0032412	regulation of ion transmembrane transporter activity	37/1901	293/28943	0.000106503	0.00305792	0.002322	Actn2/Adrb1/Adrb2/Ahnak/Amigo1/Ank2/Ank3/Bmp4/Cacng4/Cacng5/Cbarp/Chrna4/Cnih3/Fgf14/Hcn1/Hecw2/Jph3/Kcna1/Kcnc2/Kcng1/Kcns2/Lrrc55/Mapk8ip2/Nlgn1/Nlgn3/Nr3c2/Oprl1/Oxsr1/Pde4b/Pde4d/Pirt/Prkca/Rapgef3/Ripk1/Rnf207/Shisa6/Stim2	37
GO:0099175	BP	GO:0099175	regulation of postsynapse organization	19/1901	111/28943	0.000107569	0.00307302	0.00233346	Abi2/Arhgap22/Cdk5r1/Dbn1/Efna1/Ghsr/Grin2b/Itpka/Lrfn1/Lrfn2/Lrfn4/Lrrc4b/Lrrtm1/Nlgn1/Nlgn3/Ntrk3/Ppp1r9a/Sipa1l1/Tanc2	19
GO:0043268	BP	GO:0043268	positive regulation of potassium ion transport	12/1901	52/28943	0.000109254	0.00310555	0.00235817	Actn2/Adora1/Adrb2/Amigo1/Ank2/Flna/Kcna1/Kcnc2/Kcnj2/Lrrc55/Rapgef3/Rnf207	12
GO:0003205	BP	GO:0003205	cardiac chamber development	28/1901	199/28943	0.000114554	0.00323999	0.00246025	Acvr1/Ank2/Bmp4/Bmpr2/Chd7/Cntrl/Col11a1/Cplane1/Foxc1/Frs2/Fzd1/Hey2/Mdm4/Med1/Mks1/Notch2/Nphp3/Npy2r/Rbm15/Rxra/Sall1/Sav1/Smad7/Sos1/Tab1/Tgfb2/Wnt11/Zbtb14	28
GO:0030041	BP	GO:0030041	actin filament polymerization	25/1901	169/28943	0.000116649	0.00328292	0.00249285	Abl1/Arf6/Bag4/Cdc42ep4/Daam2/Dbn1/Fhdc1/Gas7/Kank3/Lats1/Map3k1/Mlst8/Nck1/Nck2/Plekhg2/Ppp1r9a/Prkce/Rictor/Sptan1/Sptb/Sptbn1/Ssh1/Ssh2/Ssh3/Svil	25
GO:0046777	BP	GO:0046777	protein autophosphorylation	32/1901	241/28943	0.000119146	0.00333666	0.00253366	Abl1/Atr/Camk2g/Clk1/Csnk1g1/Dyrk1a/Egfr/Eif2ak2/Epha8/Insr/Iqgap1/Jun/Lyn/Map3k1/Map3k13/Map3k3/Mapk7/Oxsr1/Pdgfa/Pdgfc/Pdgfra/Pdgfrb/Peak1/Prkca/Rap2a/Rap2b/Rassf2/Ripk1/Slk/Smg1/Syk/Ulk3	32
GO:0042475	BP	GO:0042475	odontogenesis of dentin-containing tooth	17/1901	94/28943	0.000121623	0.00338934	0.00257366	Acvr2a/Bmp4/Chuk/Csf1/Dicer1/Dlx1/Fgf10/Foxc1/Gli2/Gli3/Itga6/Lama5/Nfic/Pdgfra/Tcirg1/Traf6/Wnt7b	17
GO:0007188	BP	GO:0007188	adenylate cyclase-modulating G protein-coupled receptor signaling pathway	31/1901	231/28943	0.000124101	0.00344154	0.00261329	Adcy7/Adgrl2/Adora1/Adora2a/Adra1a/Adra1d/Adra2c/Adrb1/Adrb2/Akap13/Arrdc3/Chrm1/Chrm2/Crtc3/Flna/Gna12/Gna15/Gnaz/Gpr26/Gpr62/Hrh3/Htr1b/Htr1f/Htr4/Htr5a/Npy2r/Oprl1/P2ry1/Pde4b/S1pr1/Vipr1	31
GO:1905874	BP	GO:1905874	regulation of postsynaptic density organization	7/1901	19/28943	0.000130085	0.00358996	0.002726	Dbn1/Lrfn1/Lrfn4/Lrrc4b/Lrrtm1/Ntrk3/Sipa1l1	7
GO:0150116	BP	GO:0150116	regulation of cell-substrate junction organization	14/1901	69/28943	0.000133671	0.00367077	0.00278736	Abl1/Arf6/Arhgap6/Dusp3/Iqgap1/Iqsec1/Limch1/Macf1/Peak1/Pik3r1/Slk/Smad3/Vcl/Wnt4	14
GO:2000311	BP	GO:2000311	regulation of AMPA receptor activity	8/1901	25/28943	0.000134304	0.00367077	0.00278736	Adrb2/Cacng4/Cacng5/Cnih3/Mapk8ip2/Nlgn1/Nlgn3/Shisa6	8
GO:0007009	BP	GO:0007009	plasma membrane organization	24/1901	161/28943	0.000140204	0.00381369	0.00289588	A4galt/Ahnak/Ank2/Ank3/Ano6/Ar/Atp10a/Chmp7/Col5a1/Fat4/Mafb/Myh9/P2rx7/Plec/Sh3tc2/Snx33/Sptb/Sptbn1/Stx2/Tgfb2/Tpst2/Xkr4/Xkr6/Xkr8	24
GO:0017157	BP	GO:0017157	regulation of exocytosis	33/1901	254/28943	0.000143081	0.00383686	0.00291348	Abr/Adora2a/Adra1a/Adrb2/Ap1g1/Bace1/Cacna1g/Cbarp/Chrm2/Chrna3/Chrna4/Chrna5/Doc2b/Exph5/Htr1b/Htr2a/Kcnb1/Kcnh1/Lyn/Nlgn1/Nr3c2/Nrxn3/P2rx7/P2ry1/Pla2g3/Prkca/Prkce/Rab33b/Smcr8/Stxbp2/Syk/Syt6/Syt9	33
GO:0031098	BP	GO:0031098	stress-activated protein kinase signaling cascade	33/1901	254/28943	0.000143081	0.00383686	0.00291348	Ankrd6/Bmp4/Crk/Dact1/Dixdc1/Dusp10/Dusp16/Dusp3/Egfr/Eif2ak2/Fgf14/Foxo1/Ltbr/Lyn/Map3k1/Map3k13/Map3k3/Mapk8ip2/Mfhas1/Mid1/Nod1/Rap2a/Rassf2/Ripk1/Sema4c/Smad3/Tgfb2/Tirap/Tlr7/Tnfrsf19/Traf6/Trib1/Wnt7b	33
GO:0043583	BP	GO:0043583	ear development	33/1901	254/28943	0.000143081	0.00383686	0.00291348	Abr/Bcl2/Bdnf/Bmp4/Cebpa/Chd7/Col11a1/Dicer1/Fat4/Fgf10/Fzd6/Gas1/Gli2/Gli3/Hey2/Itga8/Maf/Mafb/Mks1/Mycl/Mycn/Otx1/Pcdh15/Pdzd7/Shroom2/Sobp/Spry2/Stox1/Tgfb2/Tifab/Tprn/Tshz1/Zeb1	33
GO:0006469	BP	GO:0006469	negative regulation of protein kinase activity	28/1901	202/28943	0.000148474	0.0039395	0.00299141	Abl1/Adora2a/Bmp4/Dbndd1/Dusp10/Dusp16/Dusp3/Dusp7/Fbxo7/Fem1a/Hexim1/Lats1/Lats2/Lyn/Paqr3/Pkn1/Plec/Prkca/Smcr8/Socs4/Socs5/Spry1/Spry2/Spry4/Stk38/Tnfaip3/Trib1/Zgpat	28
GO:0051495	BP	GO:0051495	positive regulation of cytoskeleton organization	28/1901	202/28943	0.000148474	0.0039395	0.00299141	Abi2/Abl1/Actn2/Arf6/Bag4/Cdc42ep4/Fhod1/Flna/Limch1/Map3k1/Mecp2/Mlst8/Nck1/Nck2/Ntf3/Ntrk3/P2rx7/Pde4dip/Plk4/Prkce/Pxn/Rapgef3/Rictor/Sh3pxd2b/Smad3/Swap70/Wnt11/Wnt4	28
GO:0018205	BP	GO:0018205	peptidyl-lysine modification	47/1901	410/28943	0.000149474	0.0039395	0.00299141	Arid5a/Ash1l/Atxn7/Atxn7l3/Auts2/Cbx7/Dot1l/Egr2/Ep300/Flcn/Hmg20a/Jade1/Kansl1/Kat6b/Kmt2a/Kmt2c/Kmt5b/Lcor/Lipt1/Mecp2/Msl2/Naa40/Nat8f4/Nsd1/Ogt/P3h3/Plod2/Rlf/Senp8/Setd2/Setd4/Setd5/Setmar/Sf3b1/Sirt4/Smc5/Supt20/Suv39h2/Tada2b/Taf5l/Tet2/Thap7/Uspl1/Vipas39/Wdr5b/Yeats2/Zfp451	47
GO:0051403	BP	GO:0051403	stress-activated MAPK cascade	32/1901	244/28943	0.000150287	0.0039395	0.00299141	Ankrd6/Bmp4/Crk/Dact1/Dixdc1/Dusp10/Dusp16/Dusp3/Egfr/Eif2ak2/Fgf14/Foxo1/Ltbr/Map3k1/Map3k13/Map3k3/Mapk8ip2/Mfhas1/Mid1/Nod1/Rap2a/Rassf2/Ripk1/Sema4c/Smad3/Tgfb2/Tirap/Tlr7/Tnfrsf19/Traf6/Trib1/Wnt7b	32
GO:0018108	BP	GO:0018108	peptidyl-tyrosine phosphorylation	39/1901	320/28943	0.000150571	0.0039395	0.00299141	Abi2/Abl1/Acvr1/Adora1/Adra1a/Clk1/Dyrk1a/Dyrk2/Dyrk3/Efna1/Egfr/Fgf10/Htr2a/Il6ra/Insr/Iqgap1/Lyn/Mlst8/Nedd9/Ntf3/Pdgfa/Pdgfc/Pdgfra/Pdgfrb/Prkca/Prkce/Prlr/Ptpn4/Pxn/Rap2b/Rictor/Socs4/Socs5/Syk/Tgfa/Tnfrsf1a/Zfp592/Zgpat/Zzef1	39
GO:0099151	BP	GO:0099151	regulation of postsynaptic density assembly	6/1901	14/28943	0.000151066	0.0039395	0.00299141	Lrfn1/Lrfn4/Lrrc4b/Lrrtm1/Ntrk3/Sipa1l1	6
GO:0016570	BP	GO:0016570	histone modification	53/1901	480/28943	0.000154249	0.00400414	0.0030405	Akap8/Arid5a/Ash1l/Asxl1/Atxn7/Atxn7l3/Auts2/Dot1l/Ep300/Flcn/Gatad2a/Hdac7/Jade1/Jdp2/Kansl1/Kat6b/Kdm2a/Kdm5d/Kdm6a/Kmt2a/Kmt2c/Kmt5b/Lcor/Mecp2/Mier2/Msl2/Mthfr/Naa40/Nsd1/Ogt/Otub2/Paxbp1/Pcgf6/Per2/Rlf/Sap30bp/Setd2/Setd4/Setd5/Setmar/Sf3b1/Supt20/Suv39h2/Tada2b/Taf5l/Tet2/Thap7/Usp16/Usp36/Usp49/Wdr5b/Yeats2/Zfp451	53
GO:0036297	BP	GO:0036297	interstrand cross-link repair	9/1901	32/28943	0.000156939	0.00405544	0.00307945	Dclre1a/Dclre1c/Ercc6l2/Exo5/Faap100/Fan1/Fancf/Fancm/Slx4	9
GO:0044344	BP	GO:0044344	cellular response to fibroblast growth factor stimulus	17/1901	96/28943	0.000158915	0.00408794	0.00310413	Chrd/Crkl/Fat4/Fgf10/Flrt1/Flrt2/Flrt3/Frs2/Iqgap1/Kl/Shisa2/Sos1/Spry1/Spry2/Spry4/Wnt4/Zfp36l2	17
GO:0007611	BP	GO:0007611	learning or memory	39/1901	321/28943	0.000160752	0.00411655	0.00312586	Abi2/Abl1/Adrb1/Adrb2/Aph1c/Atxn1/Atxn1l/Bace1/Bdnf/Btbd9/Chrd/Chst10/Cln8/Ctns/Ep300/Ghsr/Grin2b/Hrh1/Hrh3/Htr2a/Itga8/Jph3/Jun/Kmt2a/Lrrn4/Mapk8ip2/Mecp2/Nlgn3/Nrxn3/Ntf3/Oprl1/Pde4d/Pomk/Prkca/Ptchd1/Rapgef3/Shank2/Tifab/Zzef1	39
GO:0009755	BP	GO:0009755	hormone-mediated signaling pathway	24/1901	163/28943	0.000170085	0.00433601	0.0032925	Akap13/Appl2/Ar/Bdnf/Bmp4/Ddx17/Ep300/Foxp1/Ghsr/Kdm5d/Klf9/Lats1/Lats2/Med1/Ncoa3/Nr3c2/Pgr/Prlr/Rara/Rxra/Skp2/Thrb/Yap1/Zfp366	24
GO:0060537	BP	GO:0060537	muscle tissue development	54/1901	494/28943	0.000173574	0.00440521	0.00334504	Actn2/Acvr1/Adra1a/Adrb1/Adrb2/Akap13/Bcl2/Bcl9/Bdnf/Bmp4/Ccnt2/Chd7/Col11a1/Col19a1/Ddx17/Dicer1/Egr2/Ep300/Flcn/Flnb/Foxc1/Foxp1/Frs2/Gjc1/Gpcpd1/Hdac7/Hey2/Hivep3/Itga8/Med1/Mylk/Pdgfra/Pdgfrb/Plec/Poglut1/Rara/Rps6kb1/Rxra/Ryr1/S1pr1/Sav1/Smad3/Smad7/Sorbs2/Svil/Tgfb2/Tiparp/Trex1/Trp73/Yap1/Zbtb18/Zfp418/Zfp689/Zfp950	54
GO:0001558	BP	GO:0001558	regulation of cell growth	51/1901	459/28943	0.000174476	0.00440844	0.0033475	Abl1/Adnp2/Adrb1/Bcl2/Bdnf/Bmpr2/Crk/Crkl/Dbn1/Dcun1d3/Egfr/Extl3/Fam122a/Flcn/Foxk1/Foxp1/Gas1/Ist1/Jade1/Lgi1/Macf1/Map3k13/Mecp2/Mlst8/Ncoa3/Ntrk3/P3h1/Prdm11/Prdm4/Rgma/Rictor/Rnf157/Rtn4r/Sema4b/Sema4c/Sema4g/Sema6c/Sema6d/Sertad1/Sertad2/Smad3/Smad7/Socs2/Sox17/Tgfb2/Ttl/Unc13a/Wnt11/Yap1/Zfp418/Zfp639	51
GO:0001649	BP	GO:0001649	osteoblast differentiation	30/1901	225/28943	0.000177564	0.00444692	0.00337672	A430033K04Rik/Acvr1/Acvr2a/Bambi/Bmp4/Bmpr2/Cd276/Cebpa/Cebpb/Chrd/Fbn2/Fzd1/Gli2/Gli3/Hdac7/Jund/Limd1/Lrp3/Rassf2/Sh3pxd2b/Smad3/Tcirg1/Tent5a/Tmem119/Wnt11/Wnt4/Wnt7b/Yap1/Zfp932/Zhx3	30
GO:0010810	BP	GO:0010810	regulation of cell-substrate adhesion	30/1901	225/28943	0.000177564	0.00444692	0.00337672	Abl1/Actn4/Arhgap6/Bcl2/Col26a1/Crk/Crkl/Csf1/Dbn1/Dicer1/Dock5/Dusp3/Flna/Fzd4/Iqgap1/Limch1/Macf1/Nedd9/Npy2r/Onecut2/Peak1/Pik3r1/Prkce/Rreb1/Slk/Smad3/Spry4/Utrn/Vcl/Wnt4	30
GO:0030500	BP	GO:0030500	regulation of bone mineralization	16/1901	88/28943	0.000178637	0.00445417	0.00338222	Acvr1/Acvr2a/Adrb2/Ano6/Bmp4/Bmpr2/Cd276/Fbn2/Kl/P2rx7/Rxra/S1pr1/Smad3/Tent5a/Tmem119/Wnt4	16
GO:0007193	BP	GO:0007193	adenylate cyclase-inhibiting G protein-coupled receptor signaling pathway	14/1901	71/28943	0.000183987	0.00456754	0.00346831	Adora1/Chrm1/Chrm2/Flna/Gnaz/Hrh3/Htr1b/Htr1f/Htr4/Htr5a/Npy2r/Oprl1/P2ry1/S1pr1	14
GO:0033673	BP	GO:0033673	negative regulation of kinase activity	30/1901	226/28943	0.000192116	0.0047486	0.0036058	Abl1/Adora2a/Bmp4/Dbndd1/Dusp10/Dusp16/Dusp3/Dusp7/Fbxo7/Fem1a/Hexim1/Irs2/Lats1/Lats2/Lyn/Paqr3/Pip4k2b/Pkn1/Plec/Prkca/Smcr8/Socs4/Socs5/Spry1/Spry2/Spry4/Stk38/Tnfaip3/Trib1/Zgpat	30
GO:0048546	BP	GO:0048546	digestive tract morphogenesis	12/1901	55/28943	0.000193381	0.00475917	0.00361383	Bcl2/Bmp4/Dact1/Egfr/Fgf10/Gli2/Gli3/Pdgfra/Smad3/Sox17/Stx2/Trp73	12
GO:0044262	BP	GO:0044262	cellular carbohydrate metabolic process	37/1901	302/28943	0.000197379	0.00483664	0.00367265	Adrb1/B3gnt2/Cbfa2t3/Csgalnact1/Dyrk2/Ep300/Epm2aip1/Foxk1/Foxk2/Foxo1/Fut9/Has3/Inpp5e/Insr/Ip6k1/Irs1/Irs2/Itpka/Mecp2/Mlst8/Ndst2/Ogt/P2ry1/Per2/Pfkfb2/Pomk/Ppp1r3c/Ppp1r3d/Ppp1r3g/Ppp4r3a/Prkce/Shpk/Slc35b4/Soga1/Supt20/Synj2/Zfp692	37
GO:0007219	BP	GO:0007219	Notch signaling pathway	26/1901	185/28943	0.000201111	0.00490693	0.00372602	Aph1c/Cbfa2t2/Cd46/Cebpa/Chac1/Dicer1/Dlx1/Fat4/Fgf10/Foxc1/Grip2/Hey2/Maml2/Maml3/Mecp2/Nle1/Notch2/Poglut1/Prag1/Rbm15/Reck/Sorbs2/Spen/Tgfb2/Tmem100/Yap1	26
GO:0022407	BP	GO:0022407	regulation of cell-cell adhesion	54/1901	497/28943	0.000202134	0.00491081	0.00372897	Abl1/Adam8/Adora2a/Adrb2/Akna/Ank3/Arid1b/Bmp4/Cd276/Cd46/Cd83/Cebpb/Chst2/Dusp10/Dusp3/Foxo3/Fut9/Gcnt1/Gli3/Icosl/Il20rb/Il6ra/Ildr2/Itga4/Itga6/Itpkb/Klf4/Lyn/Malt1/Mapk7/Mdga2/Nck1/Nck2/Nfkbid/Nfkbiz/Pag1/Pde4d/Pik3r1/Prkca/Ptpn23/Rara/Smad7/Socs5/Socs6/Sox12/Sox13/Swap70/Syk/Tnfaip3/Tnfaip8l2/Traf6/Wnt4/Zbtb1/Zfp608	54
GO:0071774	BP	GO:0071774	response to fibroblast growth factor	17/1901	98/28943	0.000205827	0.00497926	0.00378094	Chrd/Crkl/Fat4/Fgf10/Flrt1/Flrt2/Flrt3/Frs2/Iqgap1/Kl/Shisa2/Sos1/Spry1/Spry2/Spry4/Wnt4/Zfp36l2	17
GO:0006302	BP	GO:0006302	double-strand break repair	36/1901	292/28943	0.000211239	0.00508852	0.00386391	4930447C04Rik/Actr5/Ap5s1/Ap5z1/Arid1b/Atr/Atrip/Bcl7a/Cdc7/Cgas/Dclre1a/Dclre1c/Fan1/Fancm/Fmn2/Helq/Inip/Kdm2a/Kmt5b/Lig3/Lig4/Otub2/Pogz/Prkdc/Recql/Recql4/Rev3l/Rtel1/Setd2/Setmar/Shld2/Slf2/Slx4/Smc5/Top3a/Wdr48	36
GO:0000271	BP	GO:0000271	polysaccharide biosynthetic process	14/1901	72/28943	0.000214752	0.00515134	0.00391161	B3gnt2/Csgalnact1/Dyrk2/Epm2aip1/Fut9/Has3/Insr/Irs1/Irs2/Ndst2/Per2/Ppp1r3c/Ppp1r3d/Ppp1r3g	14
GO:0035249	BP	GO:0035249	synaptic transmission, glutamatergic	19/1901	117/28943	0.00021951	0.00524334	0.00398147	Adora1/Adora2a/Adrb2/Aph1c/Cacng4/Cacng5/Cnih3/Grin2b/Hcn1/Htr1b/Htr2a/Mapk8ip2/Nlgn1/Nlgn3/Npy2r/Shank2/Unc13a/Unc13c/Zzef1	19
GO:0030833	BP	GO:0030833	regulation of actin filament polymerization	22/1901	146/28943	0.000222858	0.00529123	0.00401784	Arf6/Bag4/Cdc42ep4/Daam2/Dbn1/Kank3/Lats1/Map3k1/Mlst8/Nck1/Nck2/Plekhg2/Ppp1r9a/Prkce/Rictor/Sptan1/Sptb/Sptbn1/Ssh1/Ssh2/Ssh3/Svil	22
GO:0001941	BP	GO:0001941	postsynaptic membrane organization	11/1901	48/28943	0.00022404	0.00529123	0.00401784	Crkl/Dbn1/Grip2/Lrrc4/Lrrtm4/Mesd/Nlgn1/Nlgn3/Shisa6/Sorbs2/Ssh1	11
GO:0060271	BP	GO:0060271	cilium assembly	42/1901	360/28943	0.000224581	0.00529123	0.00401784	Adamts16/Alpk1/Arhgap35/Atmin/Bbs1/Bbs10/Cc2d2a/Ccdc57/Celsr3/Cep350/Cep97/Cfap44/Cplane1/Crocc/Dnah7b/Entr1/Fhdc1/Flna/Iqcg/Kcnj10/Lama5/Lrguk/Mks1/Nphp3/Onecut2/Pcdh15/Pla2g3/Plk4/Ptpdc1/Ptpn23/Syne2/Tbc1d30/Tctn1/Tctn3/Tekt2/Ttc30b/Ttll3/Ttll8/Ubxn10/Wdr90/Wrap73/Yap1	42
GO:0070302	BP	GO:0070302	regulation of stress-activated protein kinase signaling cascade	28/1901	207/28943	0.000225238	0.00529123	0.00401784	Ankrd6/Bmp4/Crk/Dact1/Dixdc1/Dusp10/Dusp16/Dusp3/Egfr/Eif2ak2/Foxo1/Ltbr/Lyn/Map3k1/Map3k3/Mapk8ip2/Mfhas1/Mid1/Nod1/Rap2a/Rassf2/Ripk1/Sema4c/Tgfb2/Tirap/Tnfrsf19/Traf6/Wnt7b	28
GO:0035871	BP	GO:0035871	protein K11-linked deubiquitination	5/1901	10/28943	0.000231711	0.0054209	0.0041163	Otub2/Otud7a/Tnfaip3/Vcpip1/Yod1	5
GO:0002088	BP	GO:0002088	lens development in camera-type eye	16/1901	90/28943	0.000233962	0.00545113	0.00413925	Abi2/Bmp4/Crybb3/Crybg3/Ctns/Frs2/Maf/Med1/Ntrk3/Shroom2/Smad3/Sox1/Spred2/Spred3/Spry1/Spry2	16
GO:0007210	BP	GO:0007210	serotonin receptor signaling pathway	6/1901	15/28943	0.000237786	0.00551761	0.00418974	Gnaz/Htr1b/Htr1f/Htr2a/Htr4/Htr5a	6
GO:0030900	BP	GO:0030900	forebrain development	46/1901	407/28943	0.000241239	0.00557497	0.00423329	Akna/Arhgap35/Bbs1/Bmp4/Btbd3/Ccdc141/Cdk5r1/Chd7/Chrd/Crk/Crkl/Dab1/Dclk2/Dicer1/Dixdc1/Dlx1/Egfr/Fat4/Fgf10/Frs2/Fut10/Gli2/Gli3/Kcna1/Neurog2/Nin/Nr2f1/Olig2/Otx1/Pou3f2/Pou3f3/Ptchd1/Rtn4r/Rtn4rl2/Sall1/Sall3/Setd2/Slitrk5/Sox1/Syne2/Szt2/Tctn1/Trp73/Wnt4/Wnt7b/Zbtb18	46
GO:0007254	BP	GO:0007254	JNK cascade	25/1901	177/28943	0.000244165	0.00561562	0.00426416	Ankrd6/Crk/Dact1/Dixdc1/Dusp10/Dusp16/Dusp3/Egfr/Fgf14/Ltbr/Map3k1/Map3k13/Mapk8ip2/Mfhas1/Nod1/Rap2a/Rassf2/Ripk1/Smad3/Tirap/Tlr7/Tnfrsf19/Traf6/Trib1/Wnt7b	25
GO:1901018	BP	GO:1901018	positive regulation of potassium ion transmembrane transporter activity	8/1901	27/28943	0.000244973	0.00561562	0.00426416	Actn2/Amigo1/Ank2/Kcna1/Kcnc2/Lrrc55/Rapgef3/Rnf207	8
GO:0046488	BP	GO:0046488	phosphatidylinositol metabolic process	22/1901	147/28943	0.000246093	0.00561863	0.00426644	Dgke/Htr2a/Inpp5e/Ip6k1/Itpka/Itpkb/Itpkc/Mtmr10/Mtmr12/Pdgfa/Pdgfrb/Pi4k2a/Pik3r1/Pip4k2b/Pip5k1c/Pla2g3/Smg1/Socs2/Socs4/Socs5/Socs6/Synj2	22
GO:0003230	BP	GO:0003230	cardiac atrium development	10/1901	41/28943	0.000249264	0.00566826	0.00430413	Acvr1/Ank2/Bmpr2/Hey2/Mdm4/Notch2/Nphp3/Sos1/Tgfb2/Wnt11	10
GO:0051348	BP	GO:0051348	negative regulation of transferase activity	33/1901	262/28943	0.000256099	0.00578799	0.00439505	Abl1/Adora2a/Bag5/Bmp4/Cln8/Dbndd1/Dusp10/Dusp16/Dusp3/Dusp7/Fbxo7/Fem1a/Hexim1/Irs2/Lats1/Lats2/Lyn/Paqr3/Pip4k2b/Pkn1/Plec/Prkca/Smad7/Smcr8/Socs4/Socs5/Spry1/Spry2/Spry4/Stk38/Tnfaip3/Trib1/Zgpat	33
GO:0048511	BP	GO:0048511	rhythmic process	37/1901	306/28943	0.000256565	0.00578799	0.00439505	Adora1/Adora2a/Adrb1/Arntl2/Bdnf/Btbd9/Cdk5r1/Dyrk1a/Ep300/Foxo3/Fzd4/Grin2b/Hrh1/Hs3st2/Kcna2/Kdm2a/Klf9/Kmt2a/Mat2a/Nfil3/Nlgn1/Nlgn3/Npy2r/Nr2f6/Nrip1/Ntrk3/Ogt/Oprl1/Pdgfra/Per2/Per3/Pgr/Prkdc/Prokr2/Siah2/Spsb4/Suv39h2	37
GO:0003012	BP	GO:0003012	muscle system process	48/1901	432/28943	0.000266282	0.00598038	0.00454114	Actn2/Adora1/Adra1a/Adra2c/Adrb1/Adrb2/Akap13/Ank2/Apbb2/Ar/Cacna1g/Camk2g/Chrm2/Chrna3/Clcn1/Dbn1/Dmpk/Dock5/Fbxo32/Flna/Foxo1/Foxo3/Foxp1/Ghsr/Grip2/Hey2/Htr2a/Kcna1/Kcnj2/Kcnj8/Klf4/Mylk/Npy1r/Npy2r/P2ry1/Pde4b/Pde4d/Prkca/Rnf207/Ryr1/Ryr3/Sco2/Smad3/Smad7/Sorbs2/Tifab/Tnfrsf1a/Zfp418	48
GO:0097107	BP	GO:0097107	postsynaptic density assembly	7/1901	21/28943	0.000267197	0.00598038	0.00454114	Lrfn1/Lrfn4/Lrrc4b/Lrrtm1/Ntrk3/Sipa1l1/Slitrk3	7
GO:0006109	BP	GO:0006109	regulation of carbohydrate metabolic process	27/1901	199/28943	0.000274749	0.00612528	0.00465116	Cbfa2t3/Dyrk2/Ep300/Epm2aip1/Foxk1/Foxk2/Foxo1/Htr2a/Insr/Irs1/Irs2/Mlst8/Ogt/P2rx7/P2ry1/Pfkfb2/Ppp1r3c/Ppp1r3d/Ppp1r3g/Ppp4r3a/Prkce/Slc35b4/Soga1/Supt20/Trex1/Zbtb20/Zfp692	27
GO:0030534	BP	GO:0030534	adult behavior	26/1901	189/28943	0.000283625	0.00629847	0.00478268	Atxn1/Bbs1/Bdnf/Btbd9/Chd7/Chrna3/Chrna4/Chrna5/Cln8/Ctns/Dab1/Fgf14/Ghsr/Gpr39/Htr2a/Kcnj10/Mecp2/Nlgn3/Nrxn3/Pcdh15/Pcdh17/Shank2/Slitrk1/Slitrk5/Sptbn2/Sptbn4	26
GO:0050432	BP	GO:0050432	catecholamine secretion	14/1901	74/28943	0.000289744	0.00640932	0.00486685	Adora2a/Chrna4/Entpd1/Ghsr/Hrh3/Htr1b/Htr2a/Kcna2/Kcnb1/Mecp2/Npy2r/P2ry1/Syt6/Syt9	14
GO:0007266	BP	GO:0007266	Rho protein signal transduction	21/1901	139/28943	0.000295302	0.00650495	0.00493946	Abl1/Adra1a/Adrb1/Akap13/Arhgap35/Arhgef11/Cdc42ep4/Chuk/Ctnnal1/Flcn/Gna12/Gpr17/Lpar6/Mcf2l/Myo9b/Pdgfrb/Plekhg5/Prag1/Rhou/Rtn4r/Srgap1	21
GO:0048839	BP	GO:0048839	inner ear development	29/1901	221/28943	0.000296356	0.00650495	0.00493946	Abr/Bdnf/Bmp4/Cebpa/Chd7/Col11a1/Dicer1/Fat4/Fgf10/Fzd6/Gli2/Gli3/Hey2/Itga8/Maf/Mafb/Mks1/Mycl/Mycn/Otx1/Pcdh15/Pdzd7/Sobp/Spry2/Stox1/Tgfb2/Tifab/Tprn/Zeb1	29
GO:0021915	BP	GO:0021915	neural tube development	27/1901	200/28943	0.00029812	0.00651647	0.00494821	Abl1/Arhgap35/Bmp4/Cc2d2a/Dact1/Fzd1/Fzd6/Gas1/Gatad2a/Gli2/Gli3/Ipmk/Kdm2a/Kdm6a/Mks1/Mthfr/Prickle1/Rara/Rgma/Sall1/Sema4c/Setd2/Shroom3/Sox17/Tctn1/Tgfb2/Traf6	27
GO:0001838	BP	GO:0001838	embryonic epithelial tube formation	23/1901	159/28943	0.000299173	0.00651647	0.00494821	Abl1/Arhgap35/Bmp4/Cc2d2a/Fzd1/Fzd6/Gatad2a/Ipmk/Kdm2a/Kdm6a/Mks1/Mthfr/Prickle1/Rara/Rgma/Sall1/Sema4c/Setd2/Shroom3/Tctn1/Tgfb2/Traf6/Wnt4	23
GO:0010464	BP	GO:0010464	regulation of mesenchymal cell proliferation	10/1901	42/28943	0.000308065	0.00663391	0.00503738	Bmp4/Chrd/Foxp1/Gas1/Irs1/Irs2/Mycn/Pdgfa/Wnt11/Zeb1	10
GO:0090175	BP	GO:0090175	regulation of establishment of planar polarity	10/1901	42/28943	0.000308065	0.00663391	0.00503738	Abl1/Ankrd6/Celsr3/Dact1/Fzd1/Fzd6/Mks1/Wnt11/Wnt7b/Znrf3	10
GO:1901381	BP	GO:1901381	positive regulation of potassium ion transmembrane transport	10/1901	42/28943	0.000308065	0.00663391	0.00503738	Actn2/Amigo1/Ank2/Flna/Kcna1/Kcnc2/Kcnj2/Lrrc55/Rapgef3/Rnf207	10
GO:1902905	BP	GO:1902905	positive regulation of supramolecular fiber organization	25/1901	180/28943	0.000317186	0.00680142	0.00516458	Abi2/Abl1/Actn2/Arf6/Bag4/Cdc42ep4/Fhod1/Flna/Limch1/Map3k1/Mecp2/Mlst8/Nck1/Nck2/Pde4dip/Prkce/Pxn/Rapgef3/Rictor/Sh3pxd2b/Smad3/Swap70/Tnxb/Wnt11/Wnt4	25
GO:0003002	BP	GO:0003002	regionalization	44/1901	389/28943	0.000319739	0.00680142	0.00516458	Acvr1/Acvr2a/Ar/Bmp1/Bmp4/Bmpr2/Chrd/Chsy1/Crb2/Crkl/Dlx1/Egr2/Ep300/Fgf10/Foxc1/Frs2/Gas1/Gli2/Gli3/Hey2/Invs/Kdm6a/Kmt2a/Lama5/Mafb/Mks1/Nkx2-2/Nle1/Notch2/Nr2f1/Otx1/Poglut1/Prkdc/Sf3b1/Smad3/Sox1/Sox17/Spry1/Tctn1/Tdrd5/Tifab/Tshz1/Wnt11/Wnt7b	44
GO:0007623	BP	GO:0007623	circadian rhythm	29/1901	222/28943	0.000319905	0.00680142	0.00516458	Adora1/Adora2a/Adrb1/Arntl2/Bdnf/Btbd9/Dyrk1a/Ep300/Hs3st2/Kcna2/Kdm2a/Kmt2a/Mat2a/Nfil3/Nlgn1/Nlgn3/Npy2r/Nr2f6/Nrip1/Ntrk3/Ogt/Oprl1/Per2/Per3/Prkdc/Prokr2/Siah2/Spsb4/Suv39h2	29
GO:0110020	BP	GO:0110020	regulation of actomyosin structure organization	18/1901	111/28943	0.000323584	0.00680142	0.00516458	Abl1/Akap13/Ankrd23/Arhgap6/Asap3/Bag4/Fhod1/Kank3/Limch1/Pik3r1/Ppp1r9a/Pxn/Rapgef3/S1pr1/Sh3pxd2b/Smad3/Wnt11/Wnt4	18
GO:0071248	BP	GO:0071248	cellular response to metal ion	24/1901	170/28943	0.000323905	0.00680142	0.00516458	Adcy7/Ank3/Cebpa/Chuk/Egfr/Gpr39/Hvcn1/Iqgap1/Itpkb/Jun/Jund/Kcna1/Kcnb1/Kcnh1/Kcnj10/Mecp2/Mtf1/Mylk/Nlgn1/Rasa4/Slc25a24/Slc30a10/Syt6/Syt9	24
GO:0072175	BP	GO:0072175	epithelial tube formation	24/1901	170/28943	0.000323905	0.00680142	0.00516458	Abl1/Arhgap35/Bmp4/Cc2d2a/Fgf10/Fzd1/Fzd6/Gatad2a/Ipmk/Kdm2a/Kdm6a/Mks1/Mthfr/Prickle1/Rara/Rgma/Sall1/Sema4c/Setd2/Shroom3/Tctn1/Tgfb2/Traf6/Wnt4	24
GO:0030098	BP	GO:0030098	lymphocyte differentiation	51/1901	471/28943	0.000324219	0.00680142	0.00516458	Abl1/Adam8/Arid1b/Bcl2/Bmp4/Cd46/Cd83/Chd7/Dclre1c/Dicer1/Dusp10/Entpd7/Ep300/Fbxo7/Foxo3/Foxp1/Gli3/Gpr89/Hdac7/Hs1bp3/Il6ra/Irf2bp2/Itpkb/Lig4/Lmbr1l/Mafb/Malt1/Nfil3/Nfkbid/Nfkbiz/Notch2/Pik3r1/Plcl2/Pou2f2/Prkdc/Rara/Smad7/Socs5/Sos1/Sox12/Sox13/St3gal1/Syk/Tcirg1/Tnfaip3/Tusc2/Wnt4/Zbtb1/Zeb1/Zfp36l2/Zfp608	51
GO:0070304	BP	GO:0070304	positive regulation of stress-activated protein kinase signaling cascade	21/1901	140/28943	0.000326273	0.00681935	0.0051782	Ankrd6/Bmp4/Crk/Dixdc1/Eif2ak2/Ltbr/Lyn/Map3k1/Map3k3/Mapk8ip2/Mfhas1/Mid1/Nod1/Rassf2/Ripk1/Sema4c/Tgfb2/Tirap/Tnfrsf19/Traf6/Wnt7b	21
GO:0045664	BP	GO:0045664	regulation of neuron differentiation	31/1901	244/28943	0.000332851	0.00693136	0.00526325	Adra2c/Bcl2/Bdnf/Bmp4/Cyb5d2/Dab1/Ddx6/Dicer1/Dixdc1/Dlx1/Foxo3/Gli2/Gli3/Grip2/Hey2/Hmg20a/Map3k13/Med1/Mycl/Mycn/Neurog2/Nkx2-2/Nlgn1/Ntf3/Olig2/Rara/Sall1/Socs2/Tgif2/Trp73/Zeb1	31
GO:0034637	BP	GO:0034637	cellular carbohydrate biosynthetic process	14/1901	75/28943	0.000334986	0.00695035	0.00527767	B3gnt2/Csgalnact1/Dyrk2/Epm2aip1/Fut9/Has3/Insr/Irs1/Irs2/Ndst2/Per2/Ppp1r3c/Ppp1r3d/Ppp1r3g	14
GO:0050727	BP	GO:0050727	regulation of inflammatory response	42/1901	367/28943	0.000338121	0.00698989	0.0053077	Abr/Adam8/Adora1/Adora2a/Adrb2/Akna/Arel1/Ash1l/C2cd4b/Cd276/Cebpa/Cebpb/Dicer1/Dusp10/Fcgr1/Fem1a/Foxp1/Ghsr/Gpr17/Il17rb/Il1r1/Il20rb/Lrfn5/Lyn/Metrnl/Mfhas1/Nfkbiz/Pla2g3/Prkca/Rictor/Ripk1/Sbno2/Setd4/Shpk/Smad3/Socs5/Spata2/Tnfaip3/Tnfaip8l2/Tnfrsf1a/Tradd/Trex1	42
GO:0030512	BP	GO:0030512	negative regulation of transforming growth factor beta receptor signaling pathway	16/1901	93/28943	0.000344597	0.00706492	0.00536467	Bambi/Eid2/Fbn1/Fbn2/Ldlrad4/Ogt/Onecut2/Peg10/Prdm16/Smad7/Spred2/Spred3/Spry1/Spry2/Vasn/Zfp451	16
GO:0045913	BP	GO:0045913	positive regulation of carbohydrate metabolic process	15/1901	84/28943	0.000344786	0.00706492	0.00536467	Dyrk2/Epm2aip1/Foxo1/Htr2a/Insr/Irs1/Irs2/Mlst8/P2rx7/P2ry1/Ppp1r3g/Ppp4r3a/Prkce/Supt20/Zbtb20	15
GO:0050770	BP	GO:0050770	regulation of axonogenesis	25/1901	181/28943	0.000345479	0.00706492	0.00536467	Amigo1/Arhgap35/Bdnf/Bmpr2/Dab1/Dbn1/Dixdc1/Efna1/Ist1/Lrrc4c/Macf1/Map3k13/Nin/Ntrk3/Pou3f2/Rgma/Rtn4r/Sema4b/Sema4c/Sema4g/Sema6c/Sema6d/Sipa1l1/Slitrk1/Trak2	25
GO:0048017	BP	GO:0048017	inositol lipid-mediated signaling	24/1901	171/28943	0.000353747	0.00720807	0.00547337	Egfr/Fbxl2/Htr2a/Inpp5e/Insr/Irs1/Kbtbd2/Kcnh1/Klf4/Lime1/Ntrk3/Ogt/Pdgfa/Pdgfc/Pdgfra/Pdgfrb/Pik3r1/Pirt/Plcl2/Pld1/Prr5l/Rara/Tgfb2/Tnfaip8l3	24
GO:0060541	BP	GO:0060541	respiratory system development	33/1901	267/28943	0.00036203	0.00735049	0.00558152	Asxl1/Atxn1/Atxn1l/Bmp4/Bmpr2/Cebpa/Chd7/Dicer1/Ep300/Fgf10/Foxp1/Gli2/Gli3/Hps1/Hs6st1/Klf2/Lama5/Mycn/Myt1/Nphp3/Pdgfa/Pdgfra/Pdgfrb/Pgr/Rara/Sav1/Spry1/Spry2/Tab1/Thrb/Wnt7b/Yap1/Zfp157	33
GO:1901016	BP	GO:1901016	regulation of potassium ion transmembrane transporter activity	13/1901	67/28943	0.000364967	0.00738376	0.00560677	Actn2/Amigo1/Ank2/Ank3/Kcna1/Kcnc2/Kcng1/Kcns2/Lrrc55/Nr3c2/Oxsr1/Rapgef3/Rnf207	13
GO:0043588	BP	GO:0043588	skin development	38/1901	323/28943	0.000369295	0.0074017	0.0056204	Aloxe3/Arrdc3/Ash1l/Bcl2/Cbx7/Col5a1/Dicer1/Dnase1l2/Egfr/Ercc2/Exph5/Fgf10/Flnb/Foxc1/Fzd6/Gli2/Gpr89/Itga6/Klf4/Lama5/Lats1/Lats2/Mafb/Med1/Ncoa3/Pdgfa/Plec/Ppl/Ryr1/Sav1/Slitrk5/Sos1/Tgfb2/Tnfrsf19/Tradd/Trps1/Wdr48/Yap1	38
GO:0060080	BP	GO:0060080	inhibitory postsynaptic potential	7/1901	22/28943	0.00036976	0.0074017	0.0056204	Adora2a/Adrb1/Bdnf/Chrna4/Dbn1/Insyn1/Nlgn3	7
GO:0071625	BP	GO:0071625	vocalization behavior	7/1901	22/28943	0.00036976	0.0074017	0.0056204	Auts2/Foxp1/Gli3/Nlgn3/Nrxn3/Shank2/Tifab	7
GO:0032228	BP	GO:0032228	regulation of synaptic transmission, GABAergic	10/1901	43/28943	0.000378007	0.00751388	0.00570558	Adora1/Adora2a/Adra1a/Bdnf/Htr1b/Nlgn1/Phf24/Plcl2/Prkce/Zdhhc3	10
GO:0045601	BP	GO:0045601	regulation of endothelial cell differentiation	10/1901	43/28943	0.000378007	0.00751388	0.00570558	Apold1/Atoh8/Bmp4/Btg1/Cldn5/Dicer1/Tmem100/Tnfrsf1a/Vcl/Zeb1	10
GO:1903522	BP	GO:1903522	regulation of blood circulation	33/1901	268/28943	0.000387373	0.00767323	0.00582659	Abl1/Adora1/Adra1a/Adra1d/Adra2c/Adrb1/Adrb2/Ank2/Bmpr2/Cacna1g/Chrm2/Dmpk/Dock5/Flna/Gjc1/Hcn1/Hey2/Hrh1/Htr2a/Kcnd3/Kcnj2/Mdm4/Npy1r/Pde4b/Pde4d/Per2/Pik3r1/Prkca/Rnf207/Smad7/Sptbn4/Tgfb2/Thrb	33
GO:0050767	BP	GO:0050767	regulation of neurogenesis	50/1901	463/28943	0.000392372	0.00774526	0.00588128	Amigo1/Ankrd27/Appl2/Atxn1/Bdnf/Bmp4/Bmpr2/Chd7/Daam2/Dab1/Dbn1/Dicer1/Dixdc1/Dlx1/Dusp10/Egr2/Gli3/Hey2/Ist1/Itpka/Lig4/Lyn/Macf1/Map3k13/Mecp2/Mycn/Nin/Nkx2-2/Ntf3/Ntrk3/Olig2/Per2/Plag1/Prtg/Rgma/Rtn4r/Sema4b/Sema4c/Sema4g/Sema6c/Sema6d/Slitrk1/Spen/Tbc1d24/Trak2/Trp73/Wnt7b/Yap1/Ythdf2/Zfp488	50
GO:2001020	BP	GO:2001020	regulation of response to DNA damage stimulus	37/1901	313/28943	0.000399209	0.00785294	0.00596305	Abl1/Actr5/Arid1b/Atr/Atrip/Atxn7/Atxn7l3/Bcl7a/Bid/Cgas/Dyrk1a/Dyrk3/Egfr/Fam168a/Fem1b/Fgf10/Fmn2/Hic1/Ino80d/Kmt5b/Nfrkb/Otub2/Pogz/Prkdc/Rtel1/Setd2/Setmar/Shld2/Slf2/Smg1/Spred2/Supt20/Tada2b/Taf5l/Triap1/Trp73/Wdr48	37
GO:0021987	BP	GO:0021987	cerebral cortex development	18/1901	113/28943	0.000404852	0.0079365	0.00602649	Bbs1/Btbd3/Ccdc141/Cdk5r1/Crk/Crkl/Dab1/Dicer1/Dixdc1/Egfr/Fat4/Fut10/Gli3/Nr2f1/Pou3f2/Pou3f3/Syne2/Zbtb18	18
GO:0030324	BP	GO:0030324	lung development	30/1901	236/28943	0.000407589	0.0079627	0.00604639	Asxl1/Atxn1/Atxn1l/Bmp4/Bmpr2/Cebpa/Dicer1/Ep300/Fgf10/Foxp1/Gli2/Gli3/Hps1/Hs6st1/Klf2/Lama5/Mycn/Nphp3/Pdgfa/Pdgfra/Pdgfrb/Pgr/Sav1/Spry1/Spry2/Tab1/Thrb/Wnt7b/Yap1/Zfp157	30
GO:0032872	BP	GO:0032872	regulation of stress-activated MAPK cascade	27/1901	204/28943	0.000410137	0.00798503	0.00606335	Ankrd6/Bmp4/Crk/Dact1/Dixdc1/Dusp10/Dusp16/Dusp3/Egfr/Eif2ak2/Foxo1/Ltbr/Map3k1/Map3k3/Mapk8ip2/Mfhas1/Mid1/Nod1/Rap2a/Rassf2/Ripk1/Sema4c/Tgfb2/Tirap/Tnfrsf19/Traf6/Wnt7b	27
GO:0048521	BP	GO:0048521	negative regulation of behavior	8/1901	29/28943	0.000420959	0.00816774	0.00620209	Adora1/Arrdc3/Dbn1/Ghsr/Insr/Mecp2/Npy2r/Trpc2	8
GO:0007517	BP	GO:0007517	muscle organ development	42/1901	371/28943	0.000423934	0.00817004	0.00620383	Adrb2/Bcl2/Bcl9/Bdnf/Bmp4/Ccnt2/Chd7/Col11a1/Col19a1/Ddx17/Egr2/Eid2/Ep300/Flnb/Foxc1/Foxk1/Foxp1/Fzd1/Gpcpd1/Hdac7/Hey2/Hivep3/Kmt5b/Ky/Lama5/Large1/Med1/Mylk/Myt1/Paxbp1/Plec/Rps6kb1/Rxra/Ryr1/S1pr1/Smad3/Smad7/Svil/Tgfb2/Tifab/Zbtb18/Zfp689	42
GO:0050433	BP	GO:0050433	regulation of catecholamine secretion	13/1901	68/28943	0.000424445	0.00817004	0.00620383	Adora2a/Chrna4/Entpd1/Ghsr/Hrh3/Htr1b/Htr2a/Kcna2/Kcnb1/Npy2r/P2ry1/Syt6/Syt9	13
GO:0031346	BP	GO:0031346	positive regulation of cell projection organization	48/1901	441/28943	0.000425388	0.00817004	0.00620383	Abi2/Abl1/Amigo1/Ankrd27/Arhgap35/Atmin/Auts2/Bdnf/Bmp4/Bmpr2/Camk1d/Cbfa2t2/Cdc42ep4/Crocc/Dbn1/Dixdc1/Entr1/Ep300/Flna/Fut9/Fzd1/Fzd4/Iqgap1/Ist1/Itga6/Itpka/Lrrc7/Lyn/Macf1/Map3k13/Nck1/Neu1/Nin/Nlgn1/Ntrk3/P2rx7/P3h1/Pik3r1/Pla2g3/Plekhm1/Ppp1r9a/Rgma/Rhoq/Rreb1/Slitrk1/Tbc1d24/Trim67/Wrap73	48
GO:0033135	BP	GO:0033135	regulation of peptidyl-serine phosphorylation	23/1901	163/28943	0.000429937	0.00822961	0.00624906	Bag4/Bcl2/Bdnf/Egfr/Fnip2/Irgm1/Lats1/Nck1/Nck2/Nsd1/Ntf3/Ntrk3/Ogt/Paqr3/Pde4d/Raf1/Rapgef3/Rassf2/Rictor/Smad7/Spry2/Sptbn4/Stox1	23
GO:0045637	BP	GO:0045637	regulation of myeloid cell differentiation	29/1901	226/28943	0.000431523	0.00823225	0.00625107	Abcb10/Acvr2a/Adam8/Cebpb/Csf1/Fbn1/Foxo3/Foxp1/Gpr68/Itpkb/Jun/Klf13/Lyn/Mafb/Med1/Mitf/Notch2/Pik3r1/Pla2g3/Prdm16/Prkca/Prkdc/Rara/Rassf2/Rbm15/Ripk1/Thpo/Traf6/Trib1	29
GO:0045685	BP	GO:0045685	regulation of glial cell differentiation	16/1901	95/28943	0.000441202	0.00835448	0.00634389	Bmp4/Daam2/Dab1/Dicer1/Dlx1/Dusp10/Egr2/Mecp2/Mycn/Nkx2-2/Ntf3/Ntrk3/Olig2/Sox1/Trp73/Zfp488	16
GO:0030217	BP	GO:0030217	T cell differentiation	38/1901	326/28943	0.00044263	0.00835448	0.00634389	Abl1/Adam8/Arid1b/Bcl2/Bmp4/Cd46/Cd83/Chd7/Dicer1/Dusp10/Entpd7/Foxo3/Foxp1/Gli3/Gpr89/Hs1bp3/Il6ra/Itpkb/Lig4/Lmbr1l/Mafb/Malt1/Nfkbid/Nfkbiz/Prkdc/Rara/Smad7/Socs5/Sos1/Sox12/Sox13/Syk/Tcirg1/Wnt4/Zbtb1/Zeb1/Zfp36l2/Zfp608	38
GO:0016051	BP	GO:0016051	carbohydrate biosynthetic process	27/1901	205/28943	0.000443364	0.00835448	0.00634389	B3galt1/B3gnt2/Chst10/Chst15/Csgalnact1/Dyrk2/Ep300/Epm2aip1/Foxo1/Fut9/Has3/Insr/Irs1/Irs2/Ndst2/Ogt/P2ry1/Per2/Ppp1r3c/Ppp1r3d/Ppp1r3g/Ppp4r3a/Slc35b4/Soga1/St3gal2/Supt20/Zfp692	27
GO:0043113	BP	GO:0043113	receptor clustering	14/1901	77/28943	0.000443809	0.00835448	0.00634389	Crkl/Flna/Grin2b/Grip2/Itga4/Lrrc7/Lrrtm4/Mesd/Nlgn1/Sav1/Shisa6/Slitrk3/Sorbs2/Ssh1	14
GO:0016358	BP	GO:0016358	dendrite development	37/1901	315/28943	0.000451231	0.00843011	0.00640131	Abi2/Abl1/Ankrd27/Arf6/Arid1b/Bbs1/Bdnf/Btbd3/Camk1d/Cdk5r1/Chrna3/Crk/Crkl/Dab1/Dact1/Dbn1/Dgkg/Efna1/Fat3/Flrt1/Hecw2/Iqgap1/Iqsec1/Itpka/Klf7/Mapk8ip2/Mecp2/Nck2/Nlgn1/Nlgn3/Ppp1r9a/Rap2a/Sipa1l1/Slitrk5/Tanc2/Tbc1d24/Trak2	37
GO:0043266	BP	GO:0043266	regulation of potassium ion transport	18/1901	114/28943	0.000451726	0.00843011	0.00640131	Actn2/Adora1/Adrb2/Amigo1/Ank2/Ank3/Flna/Htr2a/Kcna1/Kcnc2/Kcng1/Kcnj2/Kcns2/Lrrc55/Nr3c2/Oxsr1/Rapgef3/Rnf207	18
GO:0032102	BP	GO:0032102	negative regulation of response to external stimulus	45/1901	407/28943	0.000452275	0.00843011	0.00640131	Abr/Adora1/Adora2a/Adrb2/Aph1c/Ash1l/Bace1/Cd276/Crk/Dbn1/Dusp10/Dusp3/Fem1a/Ghsr/Gpatch3/Gpr17/Il20rb/Lrfn5/Metrnl/Mfhas1/Mmp28/Nlgn3/Pdgfa/Pdgfra/Ppm1b/Rgma/Rin3/Rnf26/Rtn4r/Sema4b/Sema4c/Sema4g/Sema6c/Sema6d/Smad3/Socs5/Stat2/Tnfaip3/Tnfaip8l2/Tnfrsf1a/Trex1/Trib1/Wnt4/Ythdf2/Ythdf3	45
GO:0006023	BP	GO:0006023	aminoglycan biosynthetic process	12/1901	60/28943	0.000454816	0.00844976	0.00641624	B3gnt2/B4galt4/B4galt7/Chpf/Chsy1/Chsy3/Csgalnact1/Dse/Has3/Hs3st2/Ndst2/Pdgfrb	12
GO:0010720	BP	GO:0010720	positive regulation of cell development	43/1901	384/28943	0.000458948	0.00849876	0.00645344	Abl1/Amigo1/Ankrd27/Atxn1/Bcl2/Bdnf/Bmp4/Bmpr2/Cldn5/Crk/Crkl/Dbn1/Dicer1/Dixdc1/Dock5/Egr2/Flna/Gli3/Gpr68/Grip2/Ist1/Itpka/Lig4/Lyn/Macf1/Map3k13/Mecp2/Nedd9/Nin/Nkx2-2/Ntf3/Ntrk3/Olig2/Plag1/Prkdc/Rreb1/Slitrk1/Smad7/Spen/Tbc1d24/Trib1/Trp73/Zfp488	43
GO:0032271	BP	GO:0032271	regulation of protein polymerization	27/1901	206/28943	0.000478935	0.00884008	0.00671262	Abl1/Arf6/Bag4/Cdc42ep4/Daam2/Dbn1/Dyrk1a/Kank3/Lats1/Map3k1/Mecp2/Mlst8/Nck1/Nck2/Pde4dip/Plekhg2/Ppp1r9a/Prkce/Rictor/Sptan1/Sptb/Sptbn1/Ssh1/Ssh2/Ssh3/Svil/Tppp	27
GO:0035148	BP	GO:0035148	tube formation	25/1901	185/28943	0.000482093	0.00886958	0.00673502	Abl1/Arhgap35/Atoh8/Bmp4/Cc2d2a/Fgf10/Fzd1/Fzd6/Gatad2a/Ipmk/Kdm2a/Kdm6a/Mks1/Mthfr/Prickle1/Rara/Rgma/Sall1/Sema4c/Setd2/Shroom3/Tctn1/Tgfb2/Traf6/Wnt4	25
GO:0030323	BP	GO:0030323	respiratory tube development	30/1901	239/28943	0.000504648	0.0092546	0.00702738	Asxl1/Atxn1/Atxn1l/Bmp4/Bmpr2/Cebpa/Dicer1/Ep300/Fgf10/Foxp1/Gli2/Gli3/Hps1/Hs6st1/Klf2/Lama5/Mycn/Nphp3/Pdgfa/Pdgfra/Pdgfrb/Pgr/Sav1/Spry1/Spry2/Tab1/Thrb/Wnt7b/Yap1/Zfp157	30
GO:0045926	BP	GO:0045926	negative regulation of growth	32/1901	261/28943	0.000507337	0.009274	0.00704211	Adrb1/Adrb2/Bcl2/Bmp4/Bmpr2/Dcun1d3/Dusp10/Flcn/Foxk1/Foxp1/Gas1/Mecp2/P3h1/Prdm11/Prdm4/Rgma/Rtn4r/Sav1/Sema4b/Sema4c/Sema4g/Sema6c/Sema6d/Sertad1/Sertad2/Smad3/Socs2/Sox17/Tgfb2/Trp73/Wnt11/Zfp418	32
GO:0062197	BP	GO:0062197	cellular response to chemical stress	39/1901	340/28943	0.000515824	0.00938482	0.00712626	Abl1/Adnp2/Bag5/Bcl2/Bmp4/Brf2/Chd6/Chuk/Egfr/Ercc6l2/Fbxo7/Foxo1/Foxo3/Foxp1/Fut8/Fzd1/Jun/Lrrc8c/Lrrc8d/Mapk7/Mgat3/Mlst8/Mylk/Oxsr1/Pdgfra/Pdgfrb/Plec/Prr5l/Pyroxd1/Rhob/Ripk1/Slc25a24/Srxn1/Stox1/Stx2/Tbc1d24/Tnfaip3/Trex1/Vkorc1l1	39
GO:0070306	BP	GO:0070306	lens fiber cell differentiation	9/1901	37/28943	0.000516702	0.00938482	0.00712626	Abi2/Frs2/Maf/Ntrk3/Smad3/Spred2/Spred3/Spry1/Spry2	9
GO:0030099	BP	GO:0030099	myeloid cell differentiation	48/1901	445/28943	0.000520135	0.00940761	0.00714356	Abcb10/Actn1/Acvr2a/Adam8/Bmp4/Cbfa2t3/Cebpa/Cebpb/Chuk/Csf1/Dyrk3/Ep300/Ercc2/Fbn1/Flna/Foxo3/Foxp1/Gpr68/Itpkb/Jun/Klf13/Klf2/Ltbr/Lyn/Mafb/Med1/Mfhas1/Mitf/Myh9/Nbeal2/Notch2/Pik3r1/Pla2g3/Prdm16/Prkca/Prkdc/Rara/Rassf2/Rbm15/Ripk1/Sbno2/Tcirg1/Tet2/Thpo/Tirap/Traf6/Trib1/Vps33a	48
GO:0045725	BP	GO:0045725	positive regulation of glycogen biosynthetic process	6/1901	17/28943	0.000524576	0.00940761	0.00714356	Dyrk2/Epm2aip1/Insr/Irs1/Irs2/Ppp1r3g	6
GO:0090336	BP	GO:0090336	positive regulation of brown fat cell differentiation	6/1901	17/28943	0.000524576	0.00940761	0.00714356	Fndc5/Metrnl/Prdm16/Rreb1/Sox13/Vstm2a	6
GO:1904889	BP	GO:1904889	regulation of excitatory synapse assembly	6/1901	17/28943	0.000524576	0.00940761	0.00714356	Lrfn1/Lrfn4/Lrrc4b/Lrrtm1/Ntrk3/Sipa1l1	6
GO:0009791	BP	GO:0009791	post-embryonic development	20/1901	135/28943	0.000526965	0.00941898	0.0071522	Abl1/Ago2/Ash1l/Bcl2/Bmp4/Dicer1/Ercc2/Invs/Klf4/Kmt2a/Mecp2/Myt1/Plagl2/Siah1a/Szt2/Tet2/Tiparp/Trp73/Zfp950/Zfx	20
GO:0030522	BP	GO:0030522	intracellular receptor signaling pathway	28/1901	218/28943	0.000528524	0.00941898	0.0071522	Actn4/Aloxe3/Alpk1/Ar/Asxl1/Bdnf/Crkl/Ddx17/Ep300/Esrrg/Foxp1/Gpatch3/Irgm1/Kdm5d/Klf2/Klf9/Lats1/Med1/Ncoa3/Nr3c2/Pgr/Rara/Rxra/Skp2/Thrb/Tnfaip3/Yap1/Zfp366	28
GO:0006887	BP	GO:0006887	exocytosis	46/1901	422/28943	0.0005362	0.00952592	0.00723341	Abr/Adora2a/Adra1a/Adrb2/Ap1g1/Arhgap17/Bace1/Cacna1g/Cbarp/Chrm2/Chrna3/Chrna4/Chrna5/Doc2b/Exph5/Htr1b/Htr2a/Kcnb1/Kcnh1/Lyn/Mical3/Myh9/Nlgn1/Nr3c2/Nrxn3/P2rx7/P2ry1/Pi4k2a/Pip5k1c/Pla2g3/Prkca/Prkce/Rab33b/Smcr8/Sptbn2/Stx2/Stx3/Stxbp2/Syk/Syt6/Syt9/Sytl2/Tmem167b/Txlna/Unc13a/Unc13c	46
GO:0005979	BP	GO:0005979	regulation of glycogen biosynthetic process	8/1901	30/28943	0.000541229	0.00955555	0.0072559	Dyrk2/Epm2aip1/Insr/Irs1/Irs2/Ppp1r3c/Ppp1r3d/Ppp1r3g	8
GO:0010962	BP	GO:0010962	regulation of glucan biosynthetic process	8/1901	30/28943	0.000541229	0.00955555	0.0072559	Dyrk2/Epm2aip1/Insr/Irs1/Irs2/Ppp1r3c/Ppp1r3d/Ppp1r3g	8
GO:0006024	BP	GO:0006024	glycosaminoglycan biosynthetic process	11/1901	53/28943	0.000558442	0.00976029	0.00741137	B4galt4/B4galt7/Chpf/Chsy1/Chsy3/Csgalnact1/Dse/Has3/Hs3st2/Ndst2/Pdgfrb	11
GO:0006687	BP	GO:0006687	glycosphingolipid metabolic process	11/1901	53/28943	0.000558442	0.00976029	0.00741137	A4galt/B3galt1/B4galt4/Fut9/Gal3st1/Neu1/St3gal1/St3gal2/St6galnac4/St8sia2/St8sia5	11
GO:0030038	BP	GO:0030038	contractile actin filament bundle assembly	18/1901	116/28943	0.000559693	0.00976029	0.00741137	Abl1/Arhgap6/Asap3/Bag4/Fam171a1/Fhdc1/Fhod1/Kank3/Limch1/Pik3r1/Ppp1r9a/Pxn/Rapgef3/S1pr1/Sh3pxd2b/Smad3/Wnt11/Wnt4	18
GO:0043149	BP	GO:0043149	stress fiber assembly	18/1901	116/28943	0.000559693	0.00976029	0.00741137	Abl1/Arhgap6/Asap3/Bag4/Fam171a1/Fhdc1/Fhod1/Kank3/Limch1/Pik3r1/Ppp1r9a/Pxn/Rapgef3/S1pr1/Sh3pxd2b/Smad3/Wnt11/Wnt4	18
GO:0001666	BP	GO:0001666	response to hypoxia	28/1901	219/28943	0.000568795	0.00986561	0.00749134	Adam8/Adora1/Adrb2/Bach1/Bcl2/Camk2g/Cbfa2t3/Chrna4/Cr1l/Ep300/Fmn2/Fndc1/Grin2b/Hif3a/Limd1/Mecp2/Mlst8/Ogt/Plekhn1/Prkce/Raf1/Ryr1/Smad3/Stox1/Suv39h2/Tgfb2/Ucp3/Vasn	28
GO:0044782	BP	GO:0044782	cilium organization	43/1901	388/28943	0.000569203	0.00986561	0.00749134	Adamts16/Alpk1/Arhgap35/Atmin/Bbs1/Bbs10/Bbs12/Cc2d2a/Ccdc57/Celsr3/Cep350/Cep97/Cfap44/Cplane1/Crocc/Dnah7b/Entr1/Fhdc1/Flna/Iqcg/Kcnj10/Lama5/Lrguk/Mks1/Nphp3/Onecut2/Pcdh15/Pla2g3/Plk4/Ptpdc1/Ptpn23/Syne2/Tbc1d30/Tctn1/Tctn3/Tekt2/Ttc30b/Ttll3/Ttll8/Ubxn10/Wdr90/Wrap73/Yap1	43
GO:0051258	BP	GO:0051258	protein polymerization	33/1901	274/28943	0.000575213	0.00988251	0.00750418	Abl1/Arf6/Bag4/Ccdc57/Cdc42ep4/Cep192/Daam2/Dbn1/Dyrk1a/Fhdc1/Gas7/Kank3/Lats1/Map3k1/Mecp2/Mief2/Mlst8/Nck1/Nck2/Nin/Pde4dip/Plekhg2/Ppp1r9a/Prkce/Rictor/Sptan1/Sptb/Sptbn1/Ssh1/Ssh2/Ssh3/Svil/Tppp	33
GO:0007249	BP	GO:0007249	I-kappaB kinase/NF-kappaB signaling	29/1901	230/28943	0.000576177	0.00988251	0.00750418	Abl1/Akap13/Alpk1/Ash1l/Card6/Chuk/Lime1/Ltbr/Malt1/Map3k14/Myo18a/Nfkbid/Nod1/Otud7a/Ppm1b/Prkce/Ripk1/Tab2/Ticam1/Tifab/Tirap/Tlr7/Tnfaip3/Tnfrsf19/Tradd/Traf6/Trim59/Trim62/Trim8	29
GO:0003281	BP	GO:0003281	ventricular septum development	15/1901	88/28943	0.000577132	0.00988251	0.00750418	Acvr1/Bmp4/Bmpr2/Cntrl/Cplane1/Frs2/Fzd1/Hey2/Mdm4/Rbm15/Sall1/Sav1/Smad7/Tgfb2/Wnt11	15
GO:2000736	BP	GO:2000736	regulation of stem cell differentiation	15/1901	88/28943	0.000577132	0.00988251	0.00750418	Bbs12/Dicer1/Eif2ak2/Foxc1/Gatad2a/Ncoa3/Pdgfra/Prdm4/Prickle1/Prkdc/Sox17/Tgfb2/Yap1/Ythdf2/Zfp36l2	15
GO:0006470	BP	GO:0006470	protein dephosphorylation	31/1901	252/28943	0.000581114	0.00992081	0.00753326	Adora1/Bcl2/Bod1/Cttnbp2nl/Dusp10/Dusp16/Dusp18/Dusp3/Dusp7/Fam220a/Gna12/Mfhas1/Mprip/Nceh1/Nck1/Pdgfrb/Pdp1/Ppm1b/Ppm1l/Ppp1r16a/Ppp4r1/Ppp4r3a/Ptpdc1/Ptpn21/Ptpn23/Ptpn4/Sdhaf2/Ssh1/Ssh2/Ssh3/Swap70	31
GO:0071901	BP	GO:0071901	negative regulation of protein serine/threonine kinase activity	17/1901	107/28943	0.000597238	0.0101656	0.00771911	Abl1/Bmp4/Dusp10/Dusp16/Dusp7/Fbxo7/Fem1a/Hexim1/Lats1/Lats2/Lyn/Paqr3/Spry1/Spry2/Spry4/Stk38/Tnfaip3	17
GO:0010675	BP	GO:0010675	regulation of cellular carbohydrate metabolic process	23/1901	167/28943	0.000608178	0.0103209	0.00783703	Cbfa2t3/Dyrk2/Ep300/Epm2aip1/Foxk1/Foxk2/Foxo1/Insr/Irs1/Irs2/Mlst8/Ogt/P2ry1/Pfkfb2/Ppp1r3c/Ppp1r3d/Ppp1r3g/Ppp4r3a/Prkce/Slc35b4/Soga1/Supt20/Zfp692	23
GO:0110148	BP	GO:0110148	biomineralization	25/1901	188/28943	0.000613591	0.0103817	0.00788326	Acvr1/Acvr2a/Adora1/Adora2a/Adrb2/Ano6/Bmp4/Bmpr2/Cd276/Cebpb/Dicer1/Ercc2/Fbn2/Hey2/Kl/P2rx7/Rxra/S1pr1/Sbno2/Smad3/Tcirg1/Tent5a/Tmem119/Wnt11/Wnt4	25
GO:0006939	BP	GO:0006939	smooth muscle contraction	18/1901	117/28943	0.000621544	0.0104541	0.00793819	Adora1/Adra1a/Adra2c/Adrb1/Adrb2/Apbb2/Cacna1g/Chrm2/Chrna3/Dock5/Ghsr/Grip2/Htr2a/Mylk/Npy1r/Npy2r/Pde4d/Tifab	18
GO:0051952	BP	GO:0051952	regulation of amine transport	18/1901	117/28943	0.000621544	0.0104541	0.00793819	Adora1/Adora2a/Chrna3/Chrna4/Entpd1/Ghsr/Grin2b/Hrh3/Htr1b/Htr2a/Kcna2/Kcnb1/Npy2r/P2rx7/P2ry1/Per2/Syt6/Syt9	18
GO:0010469	BP	GO:0010469	regulation of signaling receptor activity	21/1901	147/28943	0.000634201	0.0106042	0.00805219	Adora1/Adra2c/Adrb2/Cacng4/Cacng5/Cdk5r1/Chrna4/Cnih3/Dlgap2/Ldoc1/Mapk8ip2/Nlgn1/Nlgn3/P2ry1/Pde4d/Shisa6/Socs4/Socs5/Tgfa/Thap11/Zgpat	21
GO:0090101	BP	GO:0090101	negative regulation of transmembrane receptor protein serine/threonine kinase signaling pathway	21/1901	147/28943	0.000634201	0.0106042	0.00805219	Abl1/Acvr1/Bambi/Chrd/Dlx1/Eid2/Fbn1/Fbn2/Fzd1/Ldlrad4/Ogt/Onecut2/Peg10/Prdm16/Smad7/Spred2/Spred3/Spry1/Spry2/Vasn/Zfp451	21
GO:0042745	BP	GO:0042745	circadian sleep/wake cycle	9/1901	38/28943	0.00063798	0.010605	0.0080528	Adora1/Adora2a/Adrb1/Btbd9/Kcna2/Nlgn1/Nlgn3/Npy2r/Per3	9
GO:0095500	BP	GO:0095500	acetylcholine receptor signaling pathway	9/1901	38/28943	0.00063798	0.010605	0.0080528	Cdk5r1/Chrm1/Chrm2/Chrna3/Chrna4/Crkl/Hrh3/Lypd1/Sorbs2	9
GO:0008544	BP	GO:0008544	epidermis development	41/1901	367/28943	0.000643126	0.0106594	0.00809409	Bcl2/Bmp4/Dicer1/Dnase1l2/Egfr/Ercc2/Exph5/Fgf10/Flnb/Foxc1/Fzd6/Gli2/Hey2/Insr/Klf4/Klf7/Krt12/Lama5/Lats1/Lats2/Mafb/Med1/Mycl/Mycn/Ncoa3/Ntf3/Pcdh15/Pdgfa/Pdzd7/Plec/Pou3f2/Ppl/Sav1/Sos1/Tgfb2/Tmem132e/Tnfrsf19/Tprn/Tradd/Trps1/Yap1	41
GO:1902107	BP	GO:1902107	positive regulation of leukocyte differentiation	27/1901	210/28943	0.000647534	0.0106702	0.00810233	Adam8/Arid1b/Cd46/Cd83/Csf1/Dusp10/Foxo3/Gli3/Gpr68/Itpkb/Jun/Malt1/Nfkbid/Nfkbiz/Notch2/Pla2g3/Prkca/Prkdc/Rara/Ripk1/Socs5/Sox12/Sox13/Syk/Traf6/Trib1/Zbtb1	27
GO:1903708	BP	GO:1903708	positive regulation of hemopoiesis	27/1901	210/28943	0.000647534	0.0106702	0.00810233	Adam8/Arid1b/Cd46/Cd83/Csf1/Dusp10/Foxo3/Gli3/Gpr68/Itpkb/Jun/Malt1/Nfkbid/Nfkbiz/Notch2/Pla2g3/Prkca/Prkdc/Rara/Ripk1/Socs5/Sox12/Sox13/Syk/Traf6/Trib1/Zbtb1	27
GO:0048066	BP	GO:0048066	developmental pigmentation	11/1901	54/28943	0.000660189	0.0108407	0.00823179	Adamts20/Ankrd27/Ap1g1/Bcl2/Gli3/Hps1/Hps4/Hps5/Mitf/Spns2/Vps33a	11
GO:0046474	BP	GO:0046474	glycerophospholipid biosynthetic process	23/1901	168/28943	0.000661695	0.0108407	0.00823179	Capn2/Chka/Dgke/Dgkg/Dgkh/Hdhd5/Htr2a/Ip6k1/Itpka/Itpkb/Itpkc/Pdgfa/Pi4k2a/Pik3r1/Pip4k2b/Pip5k1c/Pld1/Pnpla3/Smg1/Socs2/Socs4/Socs5/Socs6	23
GO:0090263	BP	GO:0090263	positive regulation of canonical Wnt signaling pathway	17/1901	108/28943	0.000666168	0.0108527	0.00824085	Amer1/Bambi/Csnk1g1/Daam2/Dact1/Egfr/Fam53b/Fgf10/Frat1/Map3k1/Nle1/Ppm1b/Prdm15/Reck/Smad3/Yap1/Zbed3	17
GO:0048562	BP	GO:0048562	embryonic organ morphogenesis	38/1901	333/28943	0.000666241	0.0108527	0.00824085	Abr/Acvr1/Bmp4/Chd7/Col11a1/Crb2/Efna1/Fgf10/Frs2/Fzd6/Gas1/Gli2/Gli3/Itga8/Kdm2a/Kdm6a/Mafb/Mycn/Notch2/Nphp3/Otx1/Pcdh15/Pdgfra/Pdzd7/Rnf207/Setd2/Smad3/Sobp/Sox17/Spry2/Stox1/Tgfb2/Tifab/Tprn/Tshz1/Wnt11/Yap1/Zeb1	38
GO:0034405	BP	GO:0034405	response to fluid shear stress	7/1901	24/28943	0.000668172	0.010853	0.00824112	Klf2/Klf4/Mapk7/P2rx7/Pkd1/Plec/Socs5	7
GO:0048536	BP	GO:0048536	spleen development	10/1901	46/28943	0.00067126	0.0108721	0.00825562	Abl1/Bcl2/Dicer1/Fgf10/Kmt2a/Pkn1/Prkdc/Rbm15/Samd9l/Tet2	10
GO:1990138	BP	GO:1990138	neuron projection extension	26/1901	200/28943	0.000683082	0.0110322	0.00837715	Abl1/Auts2/Bdnf/Bmpr2/Dbn1/Flrt1/Flrt3/Iqgap1/Itga4/Macf1/Map3k13/Mecp2/Nlgn3/Ntrk3/Raph1/Rnf157/Rtn4r/Sema4b/Sema4c/Sema4g/Sema6c/Sema6d/St8sia2/Ttl/Unc13a/Vcl	26
GO:0003158	BP	GO:0003158	endothelium development	20/1901	138/28943	0.000701326	0.0112628	0.0085523	Acvr1/Apold1/Atoh8/Bmp4/Bmpr2/Btg1/Cldn5/Col15a1/Dicer1/Foxp1/Fzd1/Hey2/Pde4d/Rapgef3/Rhob/Sox17/Tmem100/Tnfrsf1a/Vcl/Zeb1	20
GO:0032874	BP	GO:0032874	positive regulation of stress-activated MAPK cascade	20/1901	138/28943	0.000701326	0.0112628	0.0085523	Ankrd6/Bmp4/Crk/Dixdc1/Eif2ak2/Ltbr/Map3k1/Map3k3/Mapk8ip2/Mfhas1/Mid1/Nod1/Rassf2/Ripk1/Sema4c/Tgfb2/Tirap/Tnfrsf19/Traf6/Wnt7b	20
GO:0051492	BP	GO:0051492	regulation of stress fiber assembly	16/1901	99/28943	0.000705652	0.0113004	0.00858081	Abl1/Arhgap6/Asap3/Bag4/Fhod1/Kank3/Limch1/Pik3r1/Ppp1r9a/Pxn/Rapgef3/S1pr1/Sh3pxd2b/Smad3/Wnt11/Wnt4	16
GO:0001736	BP	GO:0001736	establishment of planar polarity	12/1901	63/28943	0.000722689	0.0115407	0.0087633	Abl1/Ankrd6/Celsr3/Cplane1/Dact1/Fat4/Fzd1/Fzd6/Mks1/Wnt11/Wnt7b/Znrf3	12
GO:0033627	BP	GO:0033627	cell adhesion mediated by integrin	15/1901	90/28943	0.000736361	0.0116933	0.00887921	Crk/Crkl/Efna1/Epha8/Fbn1/Itga11/Itga4/Itga6/Itga8/Itga9/Itgbl1/Lyn/Swap70/Syk/Tgfb2	15
GO:0045995	BP	GO:0045995	regulation of embryonic development	15/1901	90/28943	0.000736361	0.0116933	0.00887921	Actr5/Amot/Crb2/Ino80d/Insr/Lama3/Lama5/Nfrkb/Phldb1/Poglut1/Sox17/Tgif2/Wnt4/Yeats2/Zbed3	15
GO:0043255	BP	GO:0043255	regulation of carbohydrate biosynthetic process	17/1901	109/28943	0.0007418	0.0117382	0.00891328	Dyrk2/Ep300/Epm2aip1/Foxo1/Insr/Irs1/Irs2/Ogt/P2ry1/Ppp1r3c/Ppp1r3d/Ppp1r3g/Ppp4r3a/Slc35b4/Soga1/Supt20/Zfp692	17
GO:0099150	BP	GO:0099150	regulation of postsynaptic specialization assembly	6/1901	18/28943	0.000743317	0.0117382	0.00891328	Lrfn1/Lrfn4/Lrrc4b/Lrrtm1/Ntrk3/Sipa1l1	6
GO:0046579	BP	GO:0046579	positive regulation of Ras protein signal transduction	13/1901	72/28943	0.000751341	0.0118321	0.00898454	Akap13/Auts2/Csf1/Fgf10/Gpr17/Itpkb/Lpar6/Mcf2l/Notch2/Pdgfrb/Prag1/Rtn4r/Sos1	13
GO:0002064	BP	GO:0002064	epithelial cell development	30/1901	245/28943	0.00076154	0.0119595	0.00908135	Abi2/Ar/Asxl1/Bmp4/C1galt1/Cebpa/Cgn/Cldn5/Col15a1/Dicer1/Dnase1l2/Exph5/Fem1b/Flna/Flnb/Frs2/Map3k1/Nkx2-2/Notch2/Onecut2/Pde4d/Pgr/Plec/Rapgef3/Rara/Shroom3/Sipa1l3/Tnfrsf1a/Vcl/Yap1	30
GO:0045927	BP	GO:0045927	positive regulation of growth	37/1901	324/28943	0.000767445	0.0120191	0.00912655	Adnp2/Adrb1/Adrb2/Armc10/Bcl2/Bdnf/Bmpr2/Chd7/Crk/Csf1/Dbn1/Egfr/Extl3/Fam122a/Ghsr/Hey2/Insr/Ist1/Lgi1/Macf1/Map3k13/Mecp2/Mlst8/Ncoa3/Ntrk3/Pou3f2/Prkdc/Rictor/Rnf157/Rps6kb1/Sh3pxd2b/Smad7/Sptbn4/Tgfb2/Unc13a/Yap1/Zfp639	37
GO:0043122	BP	GO:0043122	regulation of I-kappaB kinase/NF-kappaB signaling	25/1901	191/28943	0.000775369	0.0121098	0.00919546	Abl1/Akap13/Alpk1/Ash1l/Card6/Chuk/Lime1/Ltbr/Map3k14/Nfkbid/Nod1/Otud7a/Ppm1b/Prkce/Ripk1/Tab2/Ticam1/Tirap/Tnfaip3/Tnfrsf19/Tradd/Traf6/Trim59/Trim62/Trim8	25
GO:0045879	BP	GO:0045879	negative regulation of smoothened signaling pathway	9/1901	39/28943	0.000781543	0.0121728	0.00924328	Gas1/Gli2/Gli3/Kctd21/Kctd6/Sall1/Sall3/Ulk3/Wnt7b	9
GO:0021537	BP	GO:0021537	telencephalon development	32/1901	268/28943	0.00080017	0.0124289	0.00943772	Bbs1/Bmp4/Btbd3/Ccdc141/Cdk5r1/Chd7/Crk/Crkl/Dab1/Dclk2/Dicer1/Dixdc1/Dlx1/Egfr/Fat4/Fut10/Gli3/Kcna1/Nin/Nr2f1/Pou3f2/Pou3f3/Rtn4r/Rtn4rl2/Sall1/Sall3/Slitrk5/Syne2/Szt2/Tctn1/Trp73/Zbtb18	32
GO:0061448	BP	GO:0061448	connective tissue development	35/1901	302/28943	0.000806557	0.0124772	0.00947444	Amer1/Arid5a/Arrdc3/Bbs1/Bmp1/Bmp4/Bmpr2/Chsy1/Col11a1/Col27a1/Col5a1/Csf1/Csgalnact1/Dicer1/Ep300/Gli2/Gli3/Il6ra/Klf7/Maf/Mex3c/Mycn/Pdgfrb/Pkd1/Prkca/Rara/Sh3pxd2b/Smad3/Smad7/Tgfb2/Thbs3/Thrb/Trps1/Wnt7b/Zeb1	35
GO:0010634	BP	GO:0010634	positive regulation of epithelial cell migration	22/1901	160/28943	0.000807672	0.0124772	0.00947444	Abl1/Amot/Arf6/Atoh8/Bmp4/Bmpr2/Dicer1/Dock5/Fgf10/Foxp1/Hdac7/Iqsec1/Irs1/Irs2/Jcad/Jun/Map3k3/Prkca/Prkce/Rhob/Rreb1/Tgfb2	22
GO:0007164	BP	GO:0007164	establishment of tissue polarity	12/1901	64/28943	0.000837057	0.0128961	0.00979253	Abl1/Ankrd6/Celsr3/Cplane1/Dact1/Fat4/Fzd1/Fzd6/Mks1/Wnt11/Wnt7b/Znrf3	12
GO:0045446	BP	GO:0045446	endothelial cell differentiation	18/1901	120/28943	0.000843587	0.0129616	0.00984225	Acvr1/Apold1/Atoh8/Bmp4/Bmpr2/Btg1/Cldn5/Col15a1/Dicer1/Fzd1/Hey2/Pde4d/Rapgef3/Sox17/Tmem100/Tnfrsf1a/Vcl/Zeb1	18
GO:1905330	BP	GO:1905330	regulation of morphogenesis of an epithelium	13/1901	73/28943	0.000859999	0.0131624	0.00999473	Abl1/Ar/Bmp4/Btbd7/Fgf10/Foxp1/Pdgfa/Pdgfra/Rnf207/Rxra/Sall1/Stox1/Wnt4	13
GO:0090257	BP	GO:0090257	regulation of muscle system process	31/1901	258/28943	0.00086254	0.0131624	0.00999473	Adora1/Adra1a/Adra2c/Adrb1/Adrb2/Ank2/Camk2g/Chrm2/Chrna3/Dbn1/Dmpk/Dock5/Fbxo32/Foxo1/Foxo3/Foxp1/Ghsr/Kcna1/Kcnj2/Klf4/Npy2r/Pde4b/Pde4d/Prkca/Rnf207/Ryr1/Smad3/Smad7/Tifab/Tnfrsf1a/Zfp418	31
GO:0022410	BP	GO:0022410	circadian sleep/wake cycle process	8/1901	32/28943	0.000864798	0.0131624	0.00999473	Adora1/Adora2a/Adrb1/Btbd9/Kcna2/Nlgn1/Npy2r/Per3	8
GO:0006282	BP	GO:0006282	regulation of DNA repair	27/1901	214/28943	0.000865917	0.0131624	0.00999473	Actr5/Arid1b/Atr/Atrip/Atxn7/Atxn7l3/Bcl7a/Cgas/Egfr/Fam168a/Fgf10/Fmn2/Ino80d/Kmt5b/Nfrkb/Otub2/Pogz/Prkdc/Rtel1/Setd2/Setmar/Shld2/Slf2/Supt20/Tada2b/Taf5l/Wdr48	27
GO:0002244	BP	GO:0002244	hematopoietic progenitor cell differentiation	24/1901	182/28943	0.000879038	0.0133262	0.0101191	Acp6/Bcl2/Bmp4/Dhtkd1/Eif2ak2/Ercc2/Flcn/Foxc1/Herc6/Lig4/Lmbr1l/Med1/Pdgfra/Prkdc/Pygo1/Rara/Samd9l/Sipa1l3/Sos1/Tet2/Thsd1/Trex1/Ythdf2/Zbtb1	24
GO:0006661	BP	GO:0006661	phosphatidylinositol biosynthetic process	16/1901	101/28943	0.000882134	0.0133376	0.0101278	Dgke/Htr2a/Ip6k1/Itpka/Itpkb/Itpkc/Pdgfa/Pi4k2a/Pik3r1/Pip4k2b/Pip5k1c/Smg1/Socs2/Socs4/Socs5/Socs6	16
GO:0045786	BP	GO:0045786	negative regulation of cell cycle	42/1901	385/28943	0.000897443	0.0135331	0.0102762	Abl1/Acvr1/Apbb2/Atr/Atrip/Bcl2/Bmp4/Btg1/Ccdc84/Cebpa/Cep192/Ctdspl/Dact1/Dcun1d3/Dot1l/Fam122a/Fbxo7/Fem1b/Foxc1/Foxk1/Foxn3/Gas1/Heca/Hexim1/Inip/Jade1/Klf4/Lats1/Lats2/Mbd4/Miip/Nle1/Nudt6/Prkdc/Recql4/Rhno1/Rhob/Setmar/Tnfaip3/Trex1/Usp28/Zfp36l2	42
GO:0010463	BP	GO:0010463	mesenchymal cell proliferation	11/1901	56/28943	0.000910196	0.0136529	0.0103672	Bmp4/Chrd/Fat4/Foxp1/Gas1/Irs1/Irs2/Mycn/Pdgfa/Wnt11/Zeb1	11
GO:0021517	BP	GO:0021517	ventral spinal cord development	11/1901	56/28943	0.000910196	0.0136529	0.0103672	Cln8/Dab1/Dicer1/Foxp1/Gli2/Gli3/Nkx2-2/Olig2/Scyl3/Sox1/Tctn1	11
GO:0071902	BP	GO:0071902	positive regulation of protein serine/threonine kinase activity	26/1901	204/28943	0.000919414	0.0137549	0.0104446	Adam8/Adrb2/Akap13/Egfr/Fgd2/Fzd4/Gpr39/Htr2a/Insr/Iqgap1/Irgm1/Map3k1/Map3k13/Ntf3/Ntrk3/P2rx7/Pdgfa/Pdgfc/Pdgfrb/Pik3r5/Pkd1/Syk/Tab1/Tgfa/Tirap/Traf6	26
GO:0030282	BP	GO:0030282	bone mineralization	19/1901	131/28943	0.000933086	0.0139228	0.0105721	Acvr1/Acvr2a/Adrb2/Ano6/Bmp4/Bmpr2/Cd276/Ercc2/Fbn2/Kl/P2rx7/Rxra/S1pr1/Sbno2/Smad3/Tent5a/Tmem119/Wnt11/Wnt4	19
GO:0048863	BP	GO:0048863	stem cell differentiation	33/1901	282/28943	0.00094828	0.0140694	0.0106834	Acvr1/Bbs12/Bcl2/Bmp4/Dicer1/Eif2ak2/Ercc2/Foxc1/Fzd1/Gatad2a/Kbtbd8/Lama5/Lmbr1l/Med1/Ncoa3/Pdgfra/Prdm4/Prickle1/Prkca/Prkdc/Sema4b/Sema4c/Sema4g/Sema6c/Sema6d/Setd2/Sox17/Tgfb2/Wnt7b/Yap1/Ythdf2/Zfp281/Zfp36l2	33
GO:0021799	BP	GO:0021799	cerebral cortex radially oriented cell migration	9/1901	40/28943	0.000950332	0.0140694	0.0106834	Ccdc141/Cdk5r1/Dab1/Dixdc1/Fut10/Gli3/Pou3f2/Pou3f3/Syne2	9
GO:1905145	BP	GO:1905145	cellular response to acetylcholine	9/1901	40/28943	0.000950332	0.0140694	0.0106834	Cdk5r1/Chrm1/Chrm2/Chrna3/Chrna4/Crkl/Hrh3/Lypd1/Sorbs2	9
GO:1904888	BP	GO:1904888	cranial skeletal system development	14/1901	83/28943	0.000966942	0.0142781	0.0108419	Bmp4/Chrd/Crkl/Foxn3/Frem1/Gas1/Gli3/Pdgfra/Ric1/Setd2/Sh3pxd2b/Smad3/Tgfb2/Tifab	14
GO:0010959	BP	GO:0010959	regulation of metal ion transport	48/1901	458/28943	0.000971331	0.0143057	0.0108629	Abl1/Actn2/Adora1/Adora2a/Adrb1/Adrb2/Ahnak/Amigo1/Ank2/Ank3/Bcl2/Bmp4/Cacna1g/Cbarp/Chd7/Dmpk/Fgf14/Flna/Gpr39/Gramd2/Hecw2/Htr2a/Jph3/Kcna1/Kcnc2/Kcng1/Kcnj2/Kcns2/Lime1/Lrrc55/Lyn/Mylk/Nkain2/Nr3c2/Oprl1/Oxsr1/P2rx7/Pde4b/Pde4d/Pdgfrb/Prkce/Rapgef3/Rnf207/Slc30a10/Slc31a2/Sptbn4/Stim2/Tgfb2	48
GO:0003231	BP	GO:0003231	cardiac ventricle development	21/1901	152/28943	0.000985825	0.0144817	0.0109965	Acvr1/Bmp4/Bmpr2/Chd7/Cntrl/Col11a1/Cplane1/Foxc1/Frs2/Fzd1/Hey2/Mdm4/Med1/Npy2r/Rbm15/Rxra/Sall1/Sav1/Smad7/Tgfb2/Wnt11	21
GO:0051216	BP	GO:0051216	cartilage development	27/1901	216/28943	0.000997366	0.0146013	0.0110874	Arid5a/Bbs1/Bmp1/Bmp4/Bmpr2/Chsy1/Col11a1/Col27a1/Csgalnact1/Dicer1/Ep300/Gli2/Gli3/Maf/Mex3c/Mycn/Pkd1/Prkca/Rara/Smad3/Smad7/Tgfb2/Thbs3/Thrb/Trps1/Wnt7b/Zeb1	27
GO:0033148	BP	GO:0033148	positive regulation of intracellular estrogen receptor signaling pathway	5/1901	13/28943	0.00100167	0.0146013	0.0110874	Ar/Med1/Ncoa3/Skp2/Yap1	5
GO:0048570	BP	GO:0048570	notochord morphogenesis	5/1901	13/28943	0.00100167	0.0146013	0.0110874	Crb2/Efna1/Gli2/Kdm6a/Wnt11	5
GO:0033145	BP	GO:0033145	positive regulation of intracellular steroid hormone receptor signaling pathway	6/1901	19/28943	0.00102635	0.0148514	0.0112773	Ar/Bdnf/Med1/Ncoa3/Skp2/Yap1	6
GO:0070875	BP	GO:0070875	positive regulation of glycogen metabolic process	6/1901	19/28943	0.00102635	0.0148514	0.0112773	Dyrk2/Epm2aip1/Insr/Irs1/Irs2/Ppp1r3g	6
GO:0015837	BP	GO:0015837	amine transport	18/1901	122/28943	0.00102667	0.0148514	0.0112773	Adora1/Adora2a/Chrna3/Chrna4/Entpd1/Ghsr/Grin2b/Hrh3/Htr1b/Htr2a/Kcna2/Kcnb1/Npy2r/P2rx7/P2ry1/Per2/Syt6/Syt9	18
GO:0035637	BP	GO:0035637	multicellular organismal signaling	22/1901	163/28943	0.00103681	0.01496	0.0113597	Ank2/Ank3/Cacna1g/Cacng4/Cacng5/Chrna4/Chrna5/Clcn1/Flna/Ghsr/Gjc1/Hcn1/Kcna1/Kcna2/Kcnc4/Kcnd3/Kcnj2/Ntrk3/P2rx7/Pde4d/Plec/Sptbn4	22
GO:0048705	BP	GO:0048705	skeletal system morphogenesis	31/1901	261/28943	0.00104348	0.0149913	0.0113835	Bmp4/Chsy1/Col11a1/Col27a1/Csgalnact1/Fbn2/Foxc1/Foxn3/Frem1/Gas1/Gli3/Mycn/Nle1/P2rx7/Pdgfra/Pdgfrb/Pkd1/Rab33b/Rara/Recql4/Setd2/Sh3pxd2b/Smad3/Tgfb2/Thbs3/Tifab/Tiparp/Tmem119/Wdr48/Zeb1/Zfp950	31
GO:1901379	BP	GO:1901379	regulation of potassium ion transmembrane transport	15/1901	93/28943	0.00104425	0.0149913	0.0113835	Actn2/Amigo1/Ank2/Ank3/Flna/Kcna1/Kcnc2/Kcng1/Kcnj2/Kcns2/Lrrc55/Nr3c2/Oxsr1/Rapgef3/Rnf207	15
GO:0062149	BP	GO:0062149	detection of stimulus involved in sensory perception of pain	8/1901	33/28943	0.00107648	0.0153764	0.0116759	Adora1/Bace1/Chrna5/Grin2b/Htr2a/Kcna1/Nr2f6/Phf24	8
GO:0150117	BP	GO:0150117	positive regulation of cell-substrate junction organization	8/1901	33/28943	0.00107648	0.0153764	0.0116759	Abl1/Arf6/Dusp3/Iqgap1/Iqsec1/Pik3r1/Smad3/Wnt4	8
GO:0034599	BP	GO:0034599	cellular response to oxidative stress	32/1901	273/28943	0.00109158	0.0155205	0.0117853	Abl1/Adnp2/Bag5/Bcl2/Bmp4/Brf2/Chd6/Chuk/Egfr/Ercc6l2/Fbxo7/Foxo1/Foxo3/Foxp1/Fut8/Fzd1/Jun/Mapk7/Mgat3/Pdgfra/Pdgfrb/Prr5l/Pyroxd1/Rhob/Ripk1/Slc25a24/Srxn1/Stx2/Tbc1d24/Tnfaip3/Trex1/Vkorc1l1	32
GO:0021510	BP	GO:0021510	spinal cord development	16/1901	103/28943	0.00109476	0.0155205	0.0117853	Chrd/Cln8/Daam2/Dab1/Dicer1/Ercc2/Foxp1/Gli2/Gli3/Nkx2-2/Olig2/Scyl3/Sox1/Sox12/Sox13/Tctn1	16
GO:0050795	BP	GO:0050795	regulation of behavior	16/1901	103/28943	0.00109476	0.0155205	0.0117853	Adora1/Adora2a/Adrb1/Arrdc3/Dbn1/Ghsr/Htr1b/Insr/Kcna2/Mbd5/Mecp2/Nlgn1/Npy2r/Oprl1/Per3/Trpc2	16
GO:0002761	BP	GO:0002761	regulation of myeloid leukocyte differentiation	20/1901	143/28943	0.0011028	0.0155956	0.0118423	Adam8/Cebpb/Csf1/Fbn1/Foxp1/Gpr68/Jun/Lyn/Mafb/Mitf/Notch2/Pik3r1/Pla2g3/Prdm16/Prkca/Rara/Rassf2/Ripk1/Traf6/Trib1	20
GO:1903578	BP	GO:1903578	regulation of ATP metabolic process	13/1901	75/28943	0.00111709	0.0157585	0.0119661	Cbfa2t3/Dnajc30/Entpd1/Ep300/Flcn/Htr2a/Insr/Mlst8/Ogt/P2rx7/Pid1/Trex1/Zbtb20	13
GO:0043244	BP	GO:0043244	regulation of protein-containing complex disassembly	19/1901	133/28943	0.00112271	0.0157985	0.0119964	Actn2/Adrb2/Atxn7/Eml4/Fyco1/Insr/Irgm1/Jmjd4/Lima1/Mid1/Per2/Scaf8/Shroom2/Smcr8/Sptan1/Sptb/Sptbn1/Svil/Swap70	19
GO:0018027	BP	GO:0018027	peptidyl-lysine dimethylation	7/1901	26/28943	0.00113107	0.0158378	0.0120263	Ash1l/Kmt2a/Kmt5b/Setd2/Setd4/Setmar/Suv39h2	7
GO:2000050	BP	GO:2000050	regulation of non-canonical Wnt signaling pathway	7/1901	26/28943	0.00113107	0.0158378	0.0120263	Abl1/Ankrd6/Daam2/Dact1/Mks1/Rnf213/Znrf3	7
GO:0035265	BP	GO:0035265	organ growth	27/1901	218/28943	0.00114581	0.0160047	0.012153	Adra1a/Adrb1/Akap13/Ar/Bcl2/Col27a1/Fgf10/Foxc1/Foxp1/Hey2/Lats1/Lats2/Pdgfra/Pdgfrb/Plag1/Prlr/Rara/Rxra/S1pr1/Sav1/Sorbs2/Spry2/Tgfb2/Thbs3/Trp73/Yap1/Zfp418	27
GO:0006644	BP	GO:0006644	phospholipid metabolic process	40/1901	367/28943	0.00119212	0.0166108	0.0126132	Acp6/Aspg/Capn2/Chka/Cln8/Dgke/Dgkg/Dgkh/Gpcpd1/Hdhd5/Htr2a/Inpp5e/Ip6k1/Itpka/Itpkb/Itpkc/Mboat1/Mecp2/Mtmr10/Mtmr12/Pdgfa/Pdgfrb/Pi4k2a/Pik3r1/Pip4k2b/Pip5k1c/Pla2g3/Pla2g4b/Pla2g4e/Pld1/Plpp6/Pnpla3/Serac1/Smg1/Smpd4/Socs2/Socs4/Socs5/Socs6/Synj2	40
GO:0007173	BP	GO:0007173	epidermal growth factor receptor signaling pathway	16/1901	104/28943	0.00121637	0.0169073	0.0128384	Abl1/Adora1/Dusp3/Egfr/Garem1/Iqgap1/Mvb12b/Nrg2/Rassf2/Rhbdf1/Slc30a10/Socs4/Socs5/Sos1/Tgfa/Zgpat	16
GO:0000082	BP	GO:0000082	G1/S transition of mitotic cell cycle	28/1901	230/28943	0.00122349	0.0169483	0.0128695	Acvr1/Appl2/Arid1b/Bach1/Bcl2/Bcl7a/Bid/Cables1/Camk2g/Ctdspl/Dact1/Dbf4/Dcun1d3/Egfr/Fbxo7/Fgf10/Jade1/Klf4/Lats1/Lats2/Lsm10/Pkd1/Prkdc/Rhou/Rps6kb1/Skp2/Stox1/Trex1	28
GO:0044772	BP	GO:0044772	mitotic cell cycle phase transition	47/1901	451/28943	0.00122529	0.0169483	0.0128695	Acvr1/Appl2/Arid1b/Bach1/Bcl2/Bcl7a/Bid/Cables1/Camk2g/Ccdc57/Ccnjl/Cdc26/Cdc7/Cep192/Chmp7/Ctdspl/Dact1/Dbf4/Dcun1d3/Egfr/Ercc2/Fam122a/Fbxl7/Fbxo7/Fgf10/Foxn3/Hecw2/Inip/Jade1/Kcnh5/Klf4/Klhl18/Lats1/Lats2/Lsm10/Mbd4/Mecp2/Miip/Pkd1/Prkdc/Rhou/Rps6kb1/Skp2/Smc5/Stox1/Trex1/Zfp36l2	47
GO:0010906	BP	GO:0010906	regulation of glucose metabolic process	17/1901	114/28943	0.00123964	0.0171052	0.0129886	Dyrk2/Ep300/Epm2aip1/Foxk1/Foxk2/Foxo1/Insr/Irs1/Irs2/Ogt/Pfkfb2/Ppp1r3g/Ppp4r3a/Slc35b4/Soga1/Supt20/Zfp692	17
GO:0042060	BP	GO:0042060	wound healing	41/1901	380/28943	0.00126682	0.0174379	0.0132413	Adra2c/Adrb1/Adrb2/Ahnak/Ano6/Arhgap24/Arhgap35/Chmp7/Col5a1/Crk/Dst/Entpd1/Fgf10/Flna/Fzd6/Hps1/Hps4/Hps5/Il6ra/Lyn/Macf1/Map3k1/Myh9/Mylk/Nbeal2/Notch2/P2ry1/Pdgfa/Pdgfra/Pip5k1c/Plec/Ppl/Prkca/Prkce/Rap2b/Rreb1/Smad3/Syk/Tgfb2/Wnt4/Yap1	41
GO:0043409	BP	GO:0043409	negative regulation of MAPK cascade	24/1901	187/28943	0.00128579	0.0176138	0.0133749	Abl1/Ash1l/Bmp4/Dact1/Dusp10/Dusp16/Dusp3/Dusp7/Efna1/Fem1a/Flcn/Foxo1/Klf4/Lyn/P2rx7/Paqr3/Prdm15/Prkca/Spred2/Spred3/Spry1/Spry2/Spry4/Stk38	24
GO:0043484	BP	GO:0043484	regulation of RNA splicing	24/1901	187/28943	0.00128579	0.0176138	0.0133749	Ahnak/Atxn7/Atxn7l3/Ccnl1/Ccnl2/Celf5/Clk1/Ddx17/Dyrk1a/Hnrnpl/Ildr2/Nova1/Pik3r1/Rbm12/Rbm12b1/Rbm12b2/Rbm15/Rbm15b/Rbmx/Supt20/Tada2b/Taf5l/Tia1/Zc3h10	24
GO:0048013	BP	GO:0048013	ephrin receptor signaling pathway	8/1901	34/28943	0.00132756	0.0181423	0.0137762	Anks1/Cdk5r1/Crk/Efna1/Epha8/Nck1/Nck2/Sipa1l1	8
GO:0007187	BP	GO:0007187	G protein-coupled receptor signaling pathway, coupled to cyclic nucleotide second messenger	10/1901	50/28943	0.0013314	0.0181511	0.0137828	Chrm1/Chrm2/Hrh1/Hrh3/Htr1b/Htr1f/Htr2a/Htr4/Htr5a/Vipr1	10
GO:0033077	BP	GO:0033077	T cell differentiation in thymus	16/1901	105/28943	0.0013492	0.0183497	0.0139337	Abl1/Adam8/Bcl2/Bmp4/Gli3/Itpkb/Lig4/Mafb/Nfkbid/Prkdc/Sos1/Wnt4/Zbtb1/Zeb1/Zfp36l2/Zfp608	16
GO:0022037	BP	GO:0022037	metencephalon development	18/1901	125/28943	0.00136426	0.0185103	0.0140556	Abl1/Bcl2/Cdk5r1/Cplane1/Crk/Crkl/Dab1/Dixdc1/Foxc1/Fzd4/Gas1/Gli2/Mecp2/Nav2/Otx1/Sema4c/Sptbn2/Zbtb18	18
GO:0110110	BP	GO:0110110	positive regulation of animal organ morphogenesis	9/1901	42/28943	0.00137645	0.018574	0.014104	Ar/Bmp4/Csf1/Fgf10/Frs2/Spry1/Stox1/Wnt11/Wnt4	9
GO:0003151	BP	GO:0003151	outflow tract morphogenesis	14/1901	86/28943	0.00138077	0.018574	0.014104	Bmp4/Bmpr2/Crkl/Dicer1/Foxc1/Fzd1/Hey2/Jun/Npy1r/Npy2r/Ryr1/Sox17/Tgfb2/Wnt11	14
GO:0045580	BP	GO:0045580	regulation of T cell differentiation	24/1901	188/28943	0.00138416	0.018574	0.014104	Abl1/Adam8/Arid1b/Bmp4/Cd46/Cd83/Dicer1/Dusp10/Foxo3/Gli3/Itpkb/Malt1/Nfkbid/Nfkbiz/Rara/Smad7/Socs5/Sos1/Sox12/Sox13/Syk/Zbtb1/Zeb1/Zfp608	24
GO:0030220	BP	GO:0030220	platelet formation	6/1901	20/28943	0.00138529	0.018574	0.014104	Actn1/Ep300/Myh9/Nbeal2/Prkdc/Vps33a	6
GO:0050966	BP	GO:0050966	detection of mechanical stimulus involved in sensory perception of pain	6/1901	20/28943	0.00138529	0.018574	0.014104	Bace1/Chrna5/Grin2b/Htr2a/Kcna1/Phf24	6
GO:0032259	BP	GO:0032259	methylation	41/1901	382/28943	0.00139941	0.018637	0.0141518	Ash1l/Auts2/Btg1/Cmtr2/Dot1l/Gtpbp3/Kansl1/Kmt2a/Kmt2c/Kmt5b/Lcor/Mbd4/Mecp2/Mettl17/Mrm2/Mthfr/Nsd1/Nsun7/Ogt/Paxbp1/Prdm11/Prdm15/Prdm16/Prdm4/Rbm15/Rbm15b/Rlf/Rsl1/Setd2/Setd4/Setd5/Setmar/Suv39h2/Tarbp1/Tdrd5/Tet2/Trmt12/Trmt9b/Tyw3/Wdr5b/Zdbf2	41
GO:0046486	BP	GO:0046486	glycerolipid metabolic process	41/1901	382/28943	0.00139941	0.018637	0.0141518	Acp6/Capn2/Chka/Dgke/Dgkg/Dgkh/Gal3st1/Gpcpd1/Hdhd5/Htr2a/Inpp5e/Ip6k1/Itpka/Itpkb/Itpkc/Lpin2/Mboat1/Mecp2/Mtmr10/Mtmr12/Pdgfa/Pdgfrb/Pi4k2a/Pik3r1/Pip4k2b/Pip5k1c/Pla2g3/Pla2g4b/Pla2g4e/Pld1/Pnpla3/Serac1/Smg1/Smpd4/Socs2/Socs4/Socs5/Socs6/Synj2/Thrb/Tnxb	41
GO:0008016	BP	GO:0008016	regulation of heart contraction	25/1901	199/28943	0.00139983	0.018637	0.0141518	Adora1/Adra1a/Adra1d/Adrb1/Adrb2/Ank2/Cacna1g/Chrm2/Dmpk/Flna/Gjc1/Hcn1/Hey2/Kcnd3/Kcnj2/Mdm4/Pde4b/Pde4d/Pik3r1/Prkca/Rnf207/Smad7/Sptbn4/Tgfb2/Thrb	25
GO:0045619	BP	GO:0045619	regulation of lymphocyte differentiation	27/1901	221/28943	0.00140425	0.0186454	0.0141582	Abl1/Adam8/Arid1b/Bmp4/Cd46/Cd83/Dicer1/Dusp10/Fbxo7/Foxo3/Gli3/Itpkb/Malt1/Nfkbid/Nfkbiz/Prkdc/Rara/Smad7/Socs5/Sos1/Sox12/Sox13/Syk/Zbtb1/Zeb1/Zfp36l2/Zfp608	27
GO:0006417	BP	GO:0006417	regulation of translation	42/1901	394/28943	0.00140702	0.0186454	0.0141582	Ago2/Ago4/Ddx6/Dph7/Eif2ak2/Foxo3/Hnrnpl/Igf2bp3/Inpp5e/Jmjd4/Kbtbd8/Klhl25/Mex3d/Mief1/Nck1/Nck2/Ngrn/Pan2/Pan3/Per2/Pld1/Plekhn1/Prkca/Prkdc/Prr16/Rara/Rbms3/Rnf139/Rps6kb1/Rps6kb2/Rxra/Shmt1/Tent4a/Tia1/Tnrc6a/Tnrc6b/Tnrc6c/Trub2/Usp16/Ythdf2/Ythdf3/Zfp36l2	42
GO:0002065	BP	GO:0002065	columnar/cuboidal epithelial cell differentiation	20/1901	146/28943	0.00142757	0.0187471	0.0142354	Abl1/Bmp4/C1galt1/Cbfa2t2/Cebpb/Dicer1/Foxp1/Kdm2a/Klf4/Nkx2-2/Pgr/Pou3f2/Rara/Rxra/Sav1/Shroom3/Wnt11/Wnt4/Yap1/Zfp800	20
GO:0006665	BP	GO:0006665	sphingolipid metabolic process	20/1901	146/28943	0.00142757	0.0187471	0.0142354	A4galt/Acer3/Aloxe3/B3galt1/B4galt4/Cerk/Cerkl/Cln8/Fut9/Gal3st1/Neu1/P2rx7/Sgpp2/Smpd4/Spns2/St3gal1/St3gal2/St6galnac4/St8sia2/St8sia5	20
GO:0021543	BP	GO:0021543	pallium development	22/1901	167/28943	0.00142777	0.0187471	0.0142354	Bbs1/Btbd3/Ccdc141/Cdk5r1/Crk/Crkl/Dab1/Dclk2/Dicer1/Dixdc1/Dlx1/Egfr/Fat4/Fut10/Gli3/Kcna1/Nr2f1/Pou3f2/Pou3f3/Syne2/Trp73/Zbtb18	22
GO:0098815	BP	GO:0098815	modulation of excitatory postsynaptic potential	11/1901	59/28943	0.00142788	0.0187471	0.0142354	Adrb2/Chrna4/Dbn1/Dmpk/Grin2b/Grip2/Nlgn1/Nlgn3/Npy2r/Ssh1/Tbc1d24	11
GO:0000289	BP	GO:0000289	nuclear-transcribed mRNA poly(A) tail shortening	7/1901	27/28943	0.00144121	0.0188785	0.0143352	Ago2/Pan2/Pan3/Tent4a/Tnrc6a/Tnrc6b/Tnrc6c	7
GO:0032233	BP	GO:0032233	positive regulation of actin filament bundle assembly	12/1901	68/28943	0.00145626	0.0189881	0.0144184	Abl1/Bag4/Fhod1/Flna/Limch1/Pxn/Rapgef3/Sh3pxd2b/Smad3/Swap70/Wnt11/Wnt4	12
GO:0098900	BP	GO:0098900	regulation of action potential	12/1901	68/28943	0.00145626	0.0189881	0.0144184	Adra1a/Ank2/Ank3/Chrna5/Flna/Foxp1/Hcn1/Kcnb1/Kcnc4/Kcnj2/Mecp2/Rnf207	12
GO:0010452	BP	GO:0010452	histone H3-K36 methylation	5/1901	14/28943	0.00147424	0.0190478	0.0144637	Ash1l/Nsd1/Setd2/Setd5/Setmar	5
GO:0051967	BP	GO:0051967	negative regulation of synaptic transmission, glutamatergic	5/1901	14/28943	0.00147424	0.0190478	0.0144637	Adora1/Hcn1/Htr1b/Htr2a/Npy2r	5
GO:0097113	BP	GO:0097113	AMPA glutamate receptor clustering	5/1901	14/28943	0.00147424	0.0190478	0.0144637	Grip2/Lrrtm4/Nlgn1/Shisa6/Ssh1	5
GO:0097688	BP	GO:0097688	glutamate receptor clustering	5/1901	14/28943	0.00147424	0.0190478	0.0144637	Grip2/Lrrtm4/Nlgn1/Shisa6/Ssh1	5
GO:0006979	BP	GO:0006979	response to oxidative stress	43/1901	407/28943	0.00148054	0.0190859	0.0144927	Abl1/Adnp2/Bag5/Bcl2/Bmp4/Brf2/Camk2g/Chd6/Chrna4/Chuk/Crk/Cyp11a1/Egfr/Ercc2/Ercc6l2/Fbxo7/Foxo1/Foxo3/Foxp1/Fut8/Fzd1/Jun/Mapk7/Mgat3/Mtf1/Oxsr1/Pdgfra/Pdgfrb/Prkca/Prr5l/Pxdn/Pyroxd1/Rhob/Ripk1/Slc25a24/Srxn1/Stox1/Stx2/Tbc1d24/Tnfaip3/Trex1/Ucp3/Vkorc1l1	43
GO:0001704	BP	GO:0001704	formation of primary germ layer	16/1901	106/28943	0.00149403	0.0192162	0.0145916	Acvr1/Atoh8/Bmp4/Bmpr2/Chrd/Col5a1/Crb2/Foxc1/Kdm6a/Macf1/Setd2/Smad3/Sox17/Sox7/Tnrc6c/Wnt11	16
GO:0030308	BP	GO:0030308	negative regulation of cell growth	25/1901	200/28943	0.00150222	0.0192779	0.0146385	Bcl2/Bmpr2/Dcun1d3/Flcn/Foxk1/Foxp1/Gas1/Mecp2/P3h1/Prdm11/Prdm4/Rgma/Rtn4r/Sema4b/Sema4c/Sema4g/Sema6c/Sema6d/Sertad1/Sertad2/Smad3/Sox17/Tgfb2/Wnt11/Zfp418	25
GO:0040013	BP	GO:0040013	negative regulation of locomotion	39/1901	360/28943	0.00152188	0.0194863	0.0147967	Abr/Adora1/Adora2a/Arrdc3/Bcl2/Chrd/Cldn5/Crk/Dbn1/Dusp10/Dusp3/Flcn/Foxo3/Ghsr/Gna12/Klf4/Ldlrad4/Limch1/Mecp2/Miip/Mitf/Mmp28/Ogt/Ptpn23/Rap2a/Rap2b/Reck/Rhob/Rin3/Sema4b/Sema4c/Sema4g/Sema6c/Sema6d/Srgap1/Srgap3/Trib1/Wnt11/Wnt4	39
GO:0048015	BP	GO:0048015	phosphatidylinositol-mediated signaling	22/1901	168/28943	0.0015432	0.0197148	0.0149702	Egfr/Fbxl2/Htr2a/Inpp5e/Insr/Irs1/Kbtbd2/Kcnh1/Klf4/Lime1/Ntrk3/Ogt/Pdgfa/Pdgfc/Pdgfra/Pdgfrb/Pik3r1/Pirt/Plcl2/Prr5l/Rara/Tgfb2	22
GO:0031214	BP	GO:0031214	biomineral tissue development	23/1901	179/28943	0.00157835	0.0201186	0.0152768	Acvr1/Acvr2a/Adrb2/Ano6/Bmp4/Bmpr2/Cd276/Cebpb/Dicer1/Ercc2/Fbn2/Hey2/Kl/P2rx7/Rxra/S1pr1/Sbno2/Smad3/Tcirg1/Tent5a/Tmem119/Wnt11/Wnt4	23
GO:0050730	BP	GO:0050730	regulation of peptidyl-tyrosine phosphorylation	31/1901	268/28943	0.00159913	0.0203285	0.0154362	Abi2/Abl1/Acvr1/Adora1/Adra1a/Efna1/Egfr/Fgf10/Htr2a/Il6ra/Iqgap1/Lyn/Mlst8/Nedd9/Ntf3/Pdgfa/Pdgfc/Pdgfra/Pdgfrb/Prkca/Prkce/Rap2b/Rictor/Socs4/Socs5/Syk/Tgfa/Tnfrsf1a/Zfp592/Zgpat/Zzef1	31
GO:0034968	BP	GO:0034968	histone lysine methylation	19/1901	137/28943	0.00160196	0.0203285	0.0154362	Ash1l/Auts2/Dot1l/Kansl1/Kmt2a/Kmt2c/Kmt5b/Lcor/Mecp2/Nsd1/Ogt/Rlf/Setd2/Setd4/Setd5/Setmar/Suv39h2/Tet2/Wdr5b	19
GO:0098751	BP	GO:0098751	bone cell development	9/1901	43/28943	0.00164074	0.0207066	0.0157233	Ep300/Fbn1/Flna/Foxp1/Gpr68/Med1/Nbeal2/Notch2/Thpo	9
GO:1905144	BP	GO:1905144	response to acetylcholine	9/1901	43/28943	0.00164074	0.0207066	0.0157233	Cdk5r1/Chrm1/Chrm2/Chrna3/Chrna4/Crkl/Hrh3/Lypd1/Sorbs2	9
GO:0043470	BP	GO:0043470	regulation of carbohydrate catabolic process	11/1901	60/28943	0.00164633	0.0207066	0.0157233	Cbfa2t3/Ep300/Htr2a/Insr/Mlst8/Ogt/P2rx7/Ppp1r3c/Ppp1r3d/Trex1/Zbtb20	11
GO:0060443	BP	GO:0060443	mammary gland morphogenesis	11/1901	60/28943	0.00164633	0.0207066	0.0157233	Ar/Bmp4/Csf1/Fgf10/Gli2/Gli3/Med1/Ncoa3/Pgr/Wnt4/Zfp157	11
GO:0038127	BP	GO:0038127	ERBB signaling pathway	17/1901	117/28943	0.00165645	0.0207421	0.0157503	Abl1/Adora1/Dusp3/Egfr/Garem1/Iqgap1/Mvb12b/Nrg2/Rassf2/Rhbdf1/Sh3tc2/Slc30a10/Socs4/Socs5/Sos1/Tgfa/Zgpat	17
GO:1903707	BP	GO:1903707	negative regulation of hemopoiesis	17/1901	117/28943	0.00165645	0.0207421	0.0157503	Bmp4/Cebpa/Fbn1/Fbxo7/Gli3/Gpr68/Il17d/Lyn/Mafb/Nfkbid/Pik3r1/Prdm16/Rara/Smad7/Socs5/Trib1/Zfp608	17
GO:0001890	BP	GO:0001890	placenta development	23/1901	180/28943	0.00169959	0.0212355	0.0161249	Ash1l/Bmpr2/Cebpa/Cebpb/Egfr/Fbn2/Ghsr/Hey2/Hs6st1/Itga4/Ldoc1/Med1/Ncoa3/Notch2/Peg10/Pkd1/Plk4/Rbm15/Rxra/Setd2/Vash2/Wnt7b/Zfp568	23
GO:0034470	BP	GO:0034470	ncRNA processing	42/1901	398/28943	0.00170504	0.0212569	0.0161412	Adat1/Ago2/Ago4/Ankrd16/Bmp4/Chd7/Ddx17/Dicer1/Dus4l/Egfr/Ercc2/Eri2/Exosc6/Gtpbp3/Helq/Ints10/Ints2/Ints5/Ints6l/Mecp2/Mocs3/Mrm2/Nol9/Nr2f1/Nvl/Prkdc/Qtrt2/Rcl1/Ripk1/Tarbp1/Trmt12/Trmt9b/Trmu/Trub2/Tsen54/Tyw3/Urb1/Usp36/Ybey/Ythdf2/Zc3h10/Zc3h7a	42
GO:0006475	BP	GO:0006475	internal protein amino acid acetylation	24/1901	191/28943	0.001719	0.0213374	0.0162023	Arid5a/Atxn7/Atxn7l3/Auts2/Ep300/Flcn/Jade1/Kansl1/Kat6b/Kmt2a/Mecp2/Msl2/Naa40/Nat8f4/Ogt/Setd5/Sf3b1/Smc5/Supt20/Tada2b/Taf5l/Thap7/Yeats2/Zfp451	24
GO:0018393	BP	GO:0018393	internal peptidyl-lysine acetylation	24/1901	191/28943	0.001719	0.0213374	0.0162023	Arid5a/Atxn7/Atxn7l3/Auts2/Ep300/Flcn/Jade1/Kansl1/Kat6b/Kmt2a/Mecp2/Msl2/Naa40/Nat8f4/Ogt/Setd5/Sf3b1/Smc5/Supt20/Tada2b/Taf5l/Thap7/Yeats2/Zfp451	24
GO:0031345	BP	GO:0031345	negative regulation of cell projection organization	26/1901	213/28943	0.00172344	0.0213458	0.0162087	Amigo3/Arf6/Arhgap24/Bag5/Cep97/Dab1/Efna1/Fat3/Flna/Grin2b/Nlgn1/Nlgn3/Paqr3/Prag1/Rgma/Rtn4r/Rtn4rl2/Sema4b/Sema4c/Sema4g/Sema6c/Sema6d/Spry2/Tbc1d30/Trak2/Yap1	26
GO:0021675	BP	GO:0021675	nerve development	14/1901	88/28943	0.00173158	0.0214001	0.0162499	Bdnf/Chd7/Dicer1/Egr2/Gli3/Itga4/Kcna2/Mafb/Nav2/Ntf3/Sall1/Tcirg1/Tifab/Unc13a	14
GO:0045822	BP	GO:0045822	negative regulation of heart contraction	7/1901	28/28943	0.00181383	0.0221262	0.0168013	Adora1/Adra1a/Adra1d/Pde4d/Pik3r1/Prkca/Sptbn4	7
GO:0038061	BP	GO:0038061	NIK/NF-kappaB signaling	17/1901	118/28943	0.00181926	0.0221262	0.0168013	Actn4/Chuk/Dicer1/Egfr/Eif2ak2/Ep300/Hdac7/Lime1/Malt1/Nod1/Nr3c2/Ppm1b/Rassf2/Tirap/Tlr7/Tradd/Traf6	17
GO:0043401	BP	GO:0043401	steroid hormone mediated signaling pathway	17/1901	118/28943	0.00181926	0.0221262	0.0168013	Akap13/Ar/Bdnf/Bmp4/Ddx17/Ep300/Foxp1/Kdm5d/Klf9/Lats1/Med1/Ncoa3/Nr3c2/Pgr/Skp2/Yap1/Zfp366	17
GO:0019083	BP	GO:0019083	viral transcription	10/1901	52/28943	0.00181961	0.0221262	0.0168013	Ccnt2/Ep300/Hexim1/Jun/Map3k1/Mon1b/Trim62/Trim8/Ubp1/Zfp639	10
GO:0035196	BP	GO:0035196	miRNA processing	10/1901	52/28943	0.00181961	0.0221262	0.0168013	Ago2/Ago4/Bmp4/Dicer1/Egfr/Mecp2/Nr2f1/Ripk1/Zc3h10/Zc3h7a	10
GO:0045332	BP	GO:0045332	phospholipid translocation	10/1901	52/28943	0.00181961	0.0221262	0.0168013	Ano6/Atp10a/Atp11a/Atp8b2/Atp9b/P2rx7/Triap1/Xkr4/Xkr6/Xkr8	10
GO:0061005	BP	GO:0061005	cell differentiation involved in kidney development	10/1901	52/28943	0.00181961	0.0221262	0.0168013	Amer1/Asxl1/Bmp4/Fat4/Gli3/Notch2/Pou3f3/Sall1/Wnt4/Yap1	10
GO:0051057	BP	GO:0051057	positive regulation of small GTPase mediated signal transduction	13/1901	79/28943	0.00182536	0.0221262	0.0168013	Akap13/Auts2/Csf1/Fgf10/Gpr17/Itpkb/Lpar6/Mcf2l/Notch2/Pdgfrb/Prag1/Rtn4r/Sos1	13
GO:0061180	BP	GO:0061180	mammary gland epithelium development	13/1901	79/28943	0.00182536	0.0221262	0.0168013	Ar/Cebpb/Chuk/Csf1/Fgf10/Gli2/Lats1/Med1/Ncoa3/Pgr/Prlr/Rreb1/Wnt4	13
GO:0003177	BP	GO:0003177	pulmonary valve development	6/1901	21/28943	0.00183253	0.0221658	0.0168314	Bmp4/Bmpr2/Hey2/Notch2/Tgfb2/Tnfrsf1a	6
GO:0043407	BP	GO:0043407	negative regulation of MAP kinase activity	11/1901	61/28943	0.00189131	0.0228121	0.0173221	Bmp4/Dusp10/Dusp16/Dusp7/Fem1a/Lyn/Paqr3/Spry1/Spry2/Spry4/Stk38	11
GO:0007613	BP	GO:0007613	memory	21/1901	160/28943	0.00189399	0.0228121	0.0173221	Adrb1/Aph1c/Atxn1/Atxn1l/Bace1/Bdnf/Btbd9/Chst10/Ctns/Grin2b/Hrh1/Hrh3/Htr2a/Itga8/Jph3/Lrrn4/Mecp2/Ntf3/Pde4d/Ptchd1/Shank2	21
GO:0001738	BP	GO:0001738	morphogenesis of a polarized epithelium	14/1901	89/28943	0.00193299	0.0232326	0.0176414	Abl1/Ankrd6/Celsr3/Cplane1/Dact1/Fat4/Fzd1/Fzd6/Lama3/Lama5/Mks1/Wnt11/Wnt7b/Znrf3	14
GO:0005978	BP	GO:0005978	glycogen biosynthetic process	9/1901	44/28943	0.00194418	0.0232623	0.017664	Dyrk2/Epm2aip1/Insr/Irs1/Irs2/Per2/Ppp1r3c/Ppp1r3d/Ppp1r3g	9
GO:0009250	BP	GO:0009250	glucan biosynthetic process	9/1901	44/28943	0.00194418	0.0232623	0.017664	Dyrk2/Epm2aip1/Insr/Irs1/Irs2/Per2/Ppp1r3c/Ppp1r3d/Ppp1r3g	9
GO:0042476	BP	GO:0042476	odontogenesis	18/1901	129/28943	0.00195697	0.0232623	0.017664	Acvr2a/Bmp4/Chuk/Csf1/Dicer1/Dlx1/Fgf10/Foxc1/Gas1/Gli2/Gli3/Itga6/Lama5/Nfic/Pdgfra/Tcirg1/Traf6/Wnt7b	18
GO:0031032	BP	GO:0031032	actomyosin structure organization	26/1901	215/28943	0.00196755	0.0232623	0.017664	Abl1/Actn2/Akap13/Ankrd23/Arhgap6/Asap3/Bag4/Fam171a1/Fhdc1/Fhod1/Kank3/Limch1/Myh9/Myo18a/Pdgfra/Pdgfrb/Pik3r1/Plec/Ppp1r9a/Pxn/Rapgef3/S1pr1/Sh3pxd2b/Smad3/Wnt11/Wnt4	26
GO:0001702	BP	GO:0001702	gastrulation with mouth forming second	8/1901	36/28943	0.00196819	0.0232623	0.017664	Acvr1/Acvr2a/Amot/Chrd/Crb2/Dact1/Frs2/Nsd1	8
GO:0003401	BP	GO:0003401	axis elongation	8/1901	36/28943	0.00196819	0.0232623	0.017664	Bmp4/Fgf10/Med1/Spry1/Spry2/Wnt11/Yap1/Zfp568	8
GO:0010043	BP	GO:0010043	response to zinc ion	8/1901	36/28943	0.00196819	0.0232623	0.017664	D2hgdh/Gpr39/Hvcn1/Mtf1/P2rx7/Slc30a10/Slc30a2/Slc30a4	8
GO:0070536	BP	GO:0070536	protein K63-linked deubiquitination	8/1901	36/28943	0.00196819	0.0232623	0.017664	Otub2/Otud7a/Spata2/Tnfaip3/Usp16/Usp27x/Yod1/Zranb1	8
GO:0046328	BP	GO:0046328	regulation of JNK cascade	20/1901	150/28943	0.00198451	0.0233399	0.0177229	Ankrd6/Crk/Dact1/Dixdc1/Dusp10/Dusp16/Dusp3/Egfr/Ltbr/Map3k1/Mapk8ip2/Mfhas1/Nod1/Rap2a/Rassf2/Ripk1/Tirap/Tnfrsf19/Traf6/Wnt7b	20
GO:0019226	BP	GO:0019226	transmission of nerve impulse	15/1901	99/28943	0.00199118	0.0233399	0.0177229	Ank3/Cacna1g/Cacng4/Cacng5/Chrna4/Chrna5/Clcn1/Ghsr/Kcna1/Kcna2/Kcnc4/Ntrk3/P2rx7/Plec/Sptbn4	15
GO:0030148	BP	GO:0030148	sphingolipid biosynthetic process	15/1901	99/28943	0.00199118	0.0233399	0.0177229	A4galt/Acer3/Aloxe3/B3galt1/B4galt4/Cerkl/Fut9/Gal3st1/P2rx7/Smpd4/St3gal1/St3gal2/St6galnac4/St8sia2/St8sia5	15
GO:2001237	BP	GO:2001237	negative regulation of extrinsic apoptotic signaling pathway	15/1901	99/28943	0.00199118	0.0233399	0.0177229	Acvr1/Ar/Bcl2/Bmp4/Fgf10/Gas1/Itga6/Mapk7/Raf1/Rffl/Ripk1/Rps6kb1/Siah2/Tnfaip3/Yap1	15
GO:0070227	BP	GO:0070227	lymphocyte apoptotic process	16/1901	109/28943	0.00200914	0.0235019	0.0178459	Adam8/Bcl2/Bmp4/Crkl/Efna1/Foxp1/Gli3/Irs2/Lmbr1l/Lyn/Nfkbid/P2rx7/Pkn1/Ripk1/St3gal1/Tgfb2	16
GO:0050863	BP	GO:0050863	regulation of T cell activation	40/1901	378/28943	0.00205686	0.0240108	0.0182323	Abl1/Adam8/Adora2a/Arid1b/Bid/Bmp4/Cd276/Cd46/Cd83/Cebpb/Cgas/Dicer1/Dusp10/Dusp3/Foxo3/Gli3/Icosl/Il20rb/Ildr2/Itpkb/Malt1/Nck1/Nck2/Nfkbid/Nfkbiz/Pag1/Rara/Smad7/Socs5/Socs6/Sos1/Sox12/Sox13/Syk/Tnfaip8l2/Traf6/Trex1/Zbtb1/Zeb1/Zfp608	40
GO:0060211	BP	GO:0060211	regulation of nuclear-transcribed mRNA poly(A) tail shortening	5/1901	15/28943	0.00209246	0.0242768	0.0184343	Ago2/Tent4a/Tnrc6a/Tnrc6b/Tnrc6c	5
GO:0061029	BP	GO:0061029	eyelid development in camera-type eye	5/1901	15/28943	0.00209246	0.0242768	0.0184343	Egfr/Jun/Kmt2c/Map3k1/Sos1	5
GO:2000095	BP	GO:2000095	regulation of Wnt signaling pathway, planar cell polarity pathway	5/1901	15/28943	0.00209246	0.0242768	0.0184343	Abl1/Ankrd6/Dact1/Mks1/Znrf3	5
GO:0043550	BP	GO:0043550	regulation of lipid kinase activity	10/1901	53/28943	0.0021129	0.0244143	0.0185387	Epha8/Irs1/Lyn/Nrbf2/Pdgfra/Pdgfrb/Pik3r1/Pik3r5/Pip4k2b/Tnfaip8l3	10
GO:0060412	BP	GO:0060412	ventricular septum morphogenesis	10/1901	53/28943	0.0021129	0.0244143	0.0185387	Acvr1/Bmp4/Bmpr2/Fzd1/Hey2/Rbm15/Sav1/Smad7/Tgfb2/Wnt11	10
GO:0010038	BP	GO:0010038	response to metal ion	33/1901	296/28943	0.00212158	0.0244649	0.0185771	Adcy7/Ank3/Bcl2/Cacna1g/Cebpa/Chuk/D2hgdh/Egfr/Fibin/Gpr39/Hcn1/Hvcn1/Iqgap1/Itpkb/Jun/Jund/Kcna1/Kcnb1/Kcnh1/Kcnj10/Mecp2/Mtf1/Mylk/Nlgn1/P2rx7/Rasa4/Slc25a24/Slc30a10/Slc30a2/Slc30a4/Syt6/Syt9/Tcirg1	33
GO:0002011	BP	GO:0002011	morphogenesis of an epithelial sheet	11/1901	62/28943	0.00216515	0.0248162	0.0188439	Arhgap24/Arhgap35/Chuk/Col5a1/Flna/Flrt3/Map3k1/Notch2/Rreb1/Sos1/Zfp568	11
GO:0010676	BP	GO:0010676	positive regulation of cellular carbohydrate metabolic process	11/1901	62/28943	0.00216515	0.0248162	0.0188439	Dyrk2/Epm2aip1/Foxo1/Insr/Irs1/Irs2/P2ry1/Ppp1r3g/Ppp4r3a/Prkce/Supt20	11
GO:0051058	BP	GO:0051058	negative regulation of small GTPase mediated signal transduction	11/1901	62/28943	0.00216515	0.0248162	0.0188439	Adra1a/Arhgap24/Arhgap25/Arhgap35/Flcn/Rasa4/Spry1/Spry2/Spry4/Tgfb2/Trim67	11
GO:0042472	BP	GO:0042472	inner ear morphogenesis	17/1901	120/28943	0.00218538	0.0249977	0.0189818	Abr/Chd7/Col11a1/Fgf10/Fzd6/Gli2/Itga8/Mafb/Otx1/Pcdh15/Pdzd7/Sobp/Spry2/Stox1/Tifab/Tprn/Zeb1	17
GO:0048384	BP	GO:0048384	retinoic acid receptor signaling pathway	7/1901	29/28943	0.00225702	0.0256111	0.0194475	Actn4/Asxl1/Crkl/Esrrg/Klf2/Rara/Rxra	7
GO:0048745	BP	GO:0048745	smooth muscle tissue development	7/1901	29/28943	0.00225702	0.0256111	0.0194475	Bmp4/Foxp1/Itga8/Mylk/Pdgfrb/Tiparp/Zfp950	7
GO:0050802	BP	GO:0050802	circadian sleep/wake cycle, sleep	7/1901	29/28943	0.00225702	0.0256111	0.0194475	Adora1/Adora2a/Adrb1/Btbd9/Kcna2/Npy2r/Per3	7
GO:0061311	BP	GO:0061311	cell surface receptor signaling pathway involved in heart development	7/1901	29/28943	0.00225702	0.0256111	0.0194475	Acvr1/Bmp4/Chrd/Hey2/Mks1/Sox17/Wnt11	7
GO:0051048	BP	GO:0051048	negative regulation of secretion	25/1901	206/28943	0.0022618	0.0256142	0.0194499	Abr/Adora1/Cbarp/Entpd1/Fbn1/Frmd4a/Ghsr/Gpr39/Hrh3/Htr1b/Inhbb/Irs1/Kcnb1/Klf7/Npy1r/Npy2r/P2ry1/Pde3b/Ppp1r9a/Rab33b/Rhbdf1/Sirt4/Smcr8/Tifab/Tnfrsf1a	25
GO:0045686	BP	GO:0045686	negative regulation of glial cell differentiation	8/1901	37/28943	0.00236861	0.0266464	0.0202337	Bmp4/Daam2/Dab1/Dlx1/Dusp10/Mecp2/Mycn/Ntrk3	8
GO:0070873	BP	GO:0070873	regulation of glycogen metabolic process	8/1901	37/28943	0.00236861	0.0266464	0.0202337	Dyrk2/Epm2aip1/Insr/Irs1/Irs2/Ppp1r3c/Ppp1r3d/Ppp1r3g	8
GO:0036344	BP	GO:0036344	platelet morphogenesis	6/1901	22/28943	0.00238107	0.0266464	0.0202337	Actn1/Ep300/Myh9/Nbeal2/Prkdc/Vps33a	6
GO:0060602	BP	GO:0060602	branch elongation of an epithelium	6/1901	22/28943	0.00238107	0.0266464	0.0202337	Bmp4/Fgf10/Med1/Spry1/Spry2/Yap1	6
GO:0072578	BP	GO:0072578	neurotransmitter-gated ion channel clustering	6/1901	22/28943	0.00238107	0.0266464	0.0202337	Grip2/Lrrtm4/Nlgn1/Shisa6/Slitrk3/Ssh1	6
GO:1903909	BP	GO:1903909	regulation of receptor clustering	6/1901	22/28943	0.00238107	0.0266464	0.0202337	Crkl/Grip2/Mesd/Shisa6/Sorbs2/Ssh1	6
GO:0031396	BP	GO:0031396	regulation of protein ubiquitination	26/1901	218/28943	0.00238891	0.0266816	0.0202604	Abl1/Amer1/Arrdc3/Bag5/Dcun1d2/Dcun1d3/Fancm/Ivns1abp/Kdm2a/Nxn/Ogt/Otub2/Per2/Prickle1/Prkce/Siah2/Skp2/Smad7/Spry2/Spsb4/Ticam1/Tnfaip3/Trib1/Trib2/Wbp1l/Wdr48	26
GO:0051937	BP	GO:0051937	catecholamine transport	14/1901	91/28943	0.00239422	0.0266885	0.0202656	Adora2a/Chrna4/Entpd1/Ghsr/Hrh3/Htr1b/Htr2a/Kcna2/Kcnb1/Mecp2/Npy2r/P2ry1/Syt6/Syt9	14
GO:0014909	BP	GO:0014909	smooth muscle cell migration	16/1901	111/28943	0.00242894	0.0268642	0.020399	Bcl2/Crk/Dock5/Gna12/Iqgap1/Itga4/Pde4d/Pdgfa/Pdgfrb/Pgr/Rapgef3/Rps6kb1/Sema6d/Ssh1/Trib1/Zfp950	16
GO:0021549	BP	GO:0021549	cerebellum development	16/1901	111/28943	0.00242894	0.0268642	0.020399	Abl1/Cdk5r1/Cplane1/Crk/Crkl/Dab1/Dixdc1/Foxc1/Fzd4/Gas1/Gli2/Mecp2/Nav2/Sema4c/Sptbn2/Zbtb18	16
GO:0032147	BP	GO:0032147	activation of protein kinase activity	15/1901	101/28943	0.00243362	0.0268642	0.020399	Abl1/Adra2c/Camkk1/Chrna3/Fbn1/Il6ra/Insr/Malt1/Ntf3/Ntrk3/Pdgfc/Prlr/Tgfb2/Tirap/Traf6	15
GO:0044264	BP	GO:0044264	cellular polysaccharide metabolic process	15/1901	101/28943	0.00243362	0.0268642	0.020399	Adrb1/B3gnt2/Csgalnact1/Dyrk2/Epm2aip1/Fut9/Has3/Insr/Irs1/Irs2/Ndst2/Per2/Ppp1r3c/Ppp1r3d/Ppp1r3g	15
GO:0045727	BP	GO:0045727	positive regulation of translation	19/1901	142/28943	0.002435	0.0268642	0.020399	Ago2/Hnrnpl/Jmjd4/Mief1/Nck1/Nck2/Ngrn/Pld1/Prkdc/Prr16/Rbms3/Rps6kb1/Rps6kb2/Rxra/Tent4a/Trub2/Usp16/Ythdf2/Ythdf3	19
GO:0021795	BP	GO:0021795	cerebral cortex cell migration	10/1901	54/28943	0.00244306	0.0268642	0.020399	Ccdc141/Cdk5r1/Dab1/Dixdc1/Egfr/Fut10/Gli3/Pou3f2/Pou3f3/Syne2	10
GO:0034204	BP	GO:0034204	lipid translocation	10/1901	54/28943	0.00244306	0.0268642	0.020399	Ano6/Atp10a/Atp11a/Atp8b2/Atp9b/P2rx7/Triap1/Xkr4/Xkr6/Xkr8	10
GO:0071241	BP	GO:0071241	cellular response to inorganic substance	28/1901	241/28943	0.00245096	0.026899	0.0204255	Adcy7/Ank3/Cebpa/Chuk/Crk/Egfr/Foxo1/Gpr39/Hvcn1/Iqgap1/Itpkb/Jun/Jund/Kcna1/Kcnb1/Kcnc2/Kcnh1/Kcnj10/Mecp2/Mtf1/Mylk/Nlgn1/Rasa4/Slc25a24/Slc30a10/Syt6/Syt9/Trex1	28
GO:0006310	BP	GO:0006310	DNA recombination	35/1901	323/28943	0.00255966	0.0280379	0.0212902	4930447C04Rik/Actr5/Ap5s1/Ap5z1/Apex2/Cdc7/Cgas/Dclre1c/Ercc2/Exosc6/Fan1/Fancm/Foxp1/Helq/Icosl/Inip/Ino80d/Kmt5b/Lig3/Lig4/Nfrkb/Pogz/Prkdc/Recql/Recql4/Rev3l/Rhno1/Rtel1/Setd2/Shld2/Slx4/Smc5/Swap70/Top3a/Wdr48	35
GO:2001236	BP	GO:2001236	regulation of extrinsic apoptotic signaling pathway	21/1901	164/28943	0.00256683	0.0280624	0.0213089	Acvr1/Ar/Bcl2/Bid/Bmp4/Dedd2/Fem1b/Fgf10/Gas1/Itga6/Ltbr/Mapk7/Raf1/Rffl/Ripk1/Rps6kb1/Siah2/Tgfb2/Tnfaip3/Trps1/Yap1	21
GO:0032411	BP	GO:0032411	positive regulation of transporter activity	19/1901	143/28943	0.00263912	0.0287974	0.021867	Actn2/Adrb1/Adrb2/Amigo1/Ank2/Ank3/Bmp4/Cacng4/Fgf14/Hcn1/Kcna1/Kcnc2/Kmt2a/Lrrc55/Nlgn3/Pirt/Rapgef3/Rnf207/Stim2	19
GO:0032606	BP	GO:0032606	type I interferon production	16/1901	112/28943	0.00266472	0.029021	0.0220368	Cgas/Chuk/Dhx33/Gpatch3/Irf9/Polr3f/Ppm1b/Rnf26/Setd2/Syk/Ticam1/Tirap/Tlr7/Traip/Trex1/Zbtb20	16
GO:0006914	BP	GO:0006914	autophagy	47/1901	469/28943	0.00268526	0.0291208	0.0221126	Abl1/Adra1a/Adrb2/Atg2a/Bcl2/Bid/Chmp7/Cptp/Eva1a/Fbxl2/Fbxo7/Flcn/Foxk1/Foxk2/Foxo1/Foxo3/Fyco1/Gramd1a/Il10ra/Irgm1/Mlst8/Nod1/Nrbf2/Ogt/Pip4k2b/Plekhm1/Rab33b/Rab39/Rnf185/Rnf213/Rragc/Smcr8/Smg1/Soga1/Tcirg1/Tgfbrap1/Ticam1/Tmem74/Tnfaip3/Trim8/Ulk3/Usp36/Vps33a/Wdr24/Yod1/Zfyve1/Zkscan3	47
GO:0061919	BP	GO:0061919	process utilizing autophagic mechanism	47/1901	469/28943	0.00268526	0.0291208	0.0221126	Abl1/Adra1a/Adrb2/Atg2a/Bcl2/Bid/Chmp7/Cptp/Eva1a/Fbxl2/Fbxo7/Flcn/Foxk1/Foxk2/Foxo1/Foxo3/Fyco1/Gramd1a/Il10ra/Irgm1/Mlst8/Nod1/Nrbf2/Ogt/Pip4k2b/Plekhm1/Rab33b/Rab39/Rnf185/Rnf213/Rragc/Smcr8/Smg1/Soga1/Tcirg1/Tgfbrap1/Ticam1/Tmem74/Tnfaip3/Trim8/Ulk3/Usp36/Vps33a/Wdr24/Yod1/Zfyve1/Zkscan3	47
GO:0003015	BP	GO:0003015	heart process	29/1901	254/28943	0.00268926	0.0291208	0.0221126	Adora1/Adra1a/Adra1d/Adrb1/Adrb2/Akap13/Ank2/Cacna1g/Chrm2/Dmpk/Flna/Gjc1/Hcn1/Hey2/Kcnd3/Kcnj2/Kcnj8/Mdm4/Pde4b/Pde4d/Pik3r1/Prkca/Rnf207/Smad7/Sptbn4/Tgfb2/Thrb/Trex1/Yap1	29
GO:0030879	BP	GO:0030879	mammary gland development	21/1901	165/28943	0.0027634	0.0298668	0.0226791	Ar/Arhgap35/Bmp4/Cebpb/Chuk/Csf1/Fgf10/Gli2/Gli3/Irs1/Irs2/Lats1/Med1/Ncoa3/Pgr/Prlr/Rreb1/Socs2/Tgfa/Wnt4/Zfp157	21
GO:0042749	BP	GO:0042749	regulation of circadian sleep/wake cycle	7/1901	30/28943	0.00277922	0.029924	0.0227224	Adora1/Adora2a/Adrb1/Kcna2/Nlgn1/Npy2r/Per3	7
GO:1903523	BP	GO:1903523	negative regulation of blood circulation	7/1901	30/28943	0.00277922	0.029924	0.0227224	Adora1/Adra1a/Adra1d/Pde4d/Pik3r1/Prkca/Sptbn4	7
GO:0007612	BP	GO:0007612	learning	23/1901	187/28943	0.00279206	0.0299293	0.0227265	Adrb2/Atxn1/Atxn1l/Bdnf/Chrd/Chst10/Cln8/Ctns/Grin2b/Hrh1/Hrh3/Jph3/Jun/Kmt2a/Lrrn4/Mapk8ip2/Mecp2/Nlgn3/Nrxn3/Oprl1/Rapgef3/Shank2/Zzef1	23
GO:0014911	BP	GO:0014911	positive regulation of smooth muscle cell migration	11/1901	64/28943	0.00280925	0.0299293	0.0227265	Bcl2/Crk/Dock5/Iqgap1/Pde4d/Pdgfrb/Pgr/Rapgef3/Rps6kb1/Sema6d/Ssh1	11
GO:0051893	BP	GO:0051893	regulation of focal adhesion assembly	11/1901	64/28943	0.00280925	0.0299293	0.0227265	Abl1/Arhgap6/Dusp3/Iqgap1/Limch1/Macf1/Peak1/Slk/Smad3/Vcl/Wnt4	11
GO:0090109	BP	GO:0090109	regulation of cell-substrate junction assembly	11/1901	64/28943	0.00280925	0.0299293	0.0227265	Abl1/Arhgap6/Dusp3/Iqgap1/Limch1/Macf1/Peak1/Slk/Smad3/Vcl/Wnt4	11
GO:0046580	BP	GO:0046580	negative regulation of Ras protein signal transduction	10/1901	55/28943	0.00281332	0.0299293	0.0227265	Adra1a/Arhgap24/Arhgap35/Flcn/Rasa4/Spry1/Spry2/Spry4/Tgfb2/Trim67	10
GO:0060513	BP	GO:0060513	prostatic bud formation	4/1901	10/28943	0.00282594	0.0299293	0.0227265	Ar/Bmp4/Fgf10/Gli2	4
GO:1902746	BP	GO:1902746	regulation of lens fiber cell differentiation	4/1901	10/28943	0.00282594	0.0299293	0.0227265	Spred2/Spred3/Spry1/Spry2	4
GO:1902884	BP	GO:1902884	positive regulation of response to oxidative stress	4/1901	10/28943	0.00282594	0.0299293	0.0227265	Abl1/Foxo3/Foxp1/Ripk1	4
GO:0050679	BP	GO:0050679	positive regulation of epithelial cell proliferation	27/1901	232/28943	0.00282709	0.0299293	0.0227265	Ar/Bmp4/Bmpr2/Dicer1/Egfr/Fgf10/Foxp1/Gas1/Ghsr/Gli2/Hrh3/Irs2/Itga4/Jcad/Jun/Med1/Mycn/Notch2/Prkca/Rictor/Rreb1/Saal1/Tgfa/Tnfaip3/Vash2/Wdr48/Yap1	27
GO:0042471	BP	GO:0042471	ear morphogenesis	19/1901	144/28943	0.00285739	0.0301938	0.0229273	Abr/Chd7/Col11a1/Fgf10/Fzd6/Gas1/Gli2/Itga8/Mafb/Otx1/Pcdh15/Pdzd7/Sobp/Spry2/Stox1/Tifab/Tprn/Tshz1/Zeb1	19
GO:0031987	BP	GO:0031987	locomotion involved in locomotory behavior	5/1901	16/28943	0.00288024	0.0302027	0.0229341	Arrdc3/Dbn1/Fzd4/Ghsr/Mecp2	5
GO:0035590	BP	GO:0035590	purinergic nucleotide receptor signaling pathway	5/1901	16/28943	0.00288024	0.0302027	0.0229341	Adora1/Adora2a/Ano6/P2rx7/P2ry1	5
GO:0043951	BP	GO:0043951	negative regulation of cAMP-mediated signaling	5/1901	16/28943	0.00288024	0.0302027	0.0229341	Npy2r/Oprl1/Pde3b/Pde4d/Rnf157	5
GO:1903818	BP	GO:1903818	positive regulation of voltage-gated potassium channel activity	5/1901	16/28943	0.00288024	0.0302027	0.0229341	Amigo1/Kcna1/Kcnc2/Lrrc55/Rnf207	5
GO:1903828	BP	GO:1903828	negative regulation of protein localization	26/1901	221/28943	0.00288479	0.0302027	0.0229341	Actn2/Arf6/Bag4/Dclk2/Fbn1/Flcn/Frmd4a/Ghsr/Inhbb/Inpp5e/Irs1/Kcnb1/Klf7/Lats1/Lats2/Lypd1/Mfhas1/Ogt/Pde3b/Pid1/Rhbdf1/Rhoq/Rsc1a1/Sirt4/Snx33/Yod1	26
GO:1901987	BP	GO:1901987	regulation of cell cycle phase transition	44/1901	434/28943	0.00290054	0.0303117	0.0230169	Acvr1/Apbb2/Appl2/Arid1b/Atr/Atrip/Bcl2/Bcl7a/Bid/Cdc26/Cdc7/Cep192/Ctdspl/Dact1/Dbf4/Dcun1d3/Dot1l/Dyrk3/Egfr/Ercc2/Fam122a/Fbxo7/Fem1b/Fgf10/Foxn3/Gas1/Hecw2/Inip/Jade1/Kcnh5/Klf4/Klhl18/Lsm10/Mbd4/Mecp2/Miip/Pkd1/Prkdc/Rhno1/Setmar/Stox1/Trex1/Usp28/Zfp36l2	44
GO:0031532	BP	GO:0031532	actin cytoskeleton reorganization	16/1901	113/28943	0.00291917	0.0304504	0.0231222	Abl1/Auts2/Fgf10/Flna/Myh9/Nedd9/Notch2/Ntf3/Ntrk3/Plec/Rap2a/Rapgef3/Rictor/S1pr1/Sipa1l1/Sptan1	16
GO:0072073	BP	GO:0072073	kidney epithelium development	20/1901	155/28943	0.00292927	0.0304998	0.0231597	Adamts16/Asxl1/Bcl2/Bdnf/Bmp4/Fat4/Foxc1/Gli3/Klhl3/Lama5/Notch2/Pou3f3/Rara/Sall1/Smad3/Smad7/Spry1/Wnt4/Wnt7b/Yap1	20
GO:0070372	BP	GO:0070372	regulation of ERK1 and ERK2 cascade	35/1901	326/28943	0.00297766	0.030947	0.0234993	Abl1/Adra1a/Bmp4/Crkl/Dusp10/Dusp3/Egfr/Fgf10/Flcn/Frs2/Garem1/Htr2a/Jun/Klf4/Lyn/Mfhas1/Nod1/Notch2/P2ry1/Pdgfa/Pdgfc/Pdgfra/Pdgfrb/Prkca/Rara/Slc30a10/Spred2/Spred3/Spry1/Spry2/Spry4/Syk/Thpo/Tirap/Tnfaip8l3	35
GO:0051494	BP	GO:0051494	negative regulation of cytoskeleton organization	22/1901	177/28943	0.00299095	0.0309719	0.0235181	Arhgap6/Atxn7/Ccdc84/Dbn1/Dyrk1a/Eml4/Kank3/Lima1/Map3k1/Mid1/Pik3r1/Ppp1r9a/S1pr1/Shroom2/Sptan1/Sptb/Sptbn1/Ssh1/Ssh2/Ssh3/Svil/Swap70	22
GO:1903531	BP	GO:1903531	negative regulation of secretion by cell	22/1901	177/28943	0.00299095	0.0309719	0.0235181	Abr/Adora1/Cbarp/Entpd1/Fbn1/Frmd4a/Ghsr/Hrh3/Htr1b/Inhbb/Irs1/Kcnb1/Klf7/Npy1r/P2ry1/Pde3b/Ppp1r9a/Rab33b/Rhbdf1/Sirt4/Smcr8/Tnfrsf1a	22
GO:0014706	BP	GO:0014706	striated muscle tissue development	32/1901	291/28943	0.00303657	0.0313871	0.0238334	Actn2/Acvr1/Adra1a/Adrb1/Akap13/Bdnf/Bmp4/Chd7/Col11a1/Dicer1/Foxc1/Foxp1/Frs2/Gjc1/Hdac7/Hey2/Med1/Pdgfra/Pdgfrb/Plec/Rara/Rxra/S1pr1/Sav1/Smad3/Smad7/Sorbs2/Tgfb2/Trex1/Trp73/Yap1/Zfp418	32
GO:0072202	BP	GO:0072202	cell differentiation involved in metanephros development	6/1901	23/28943	0.00304443	0.0314113	0.0238518	Bmp4/Fat4/Pou3f3/Sall1/Wnt4/Yap1	6
GO:0031668	BP	GO:0031668	cellular response to extracellular stimulus	28/1901	245/28943	0.00310457	0.0319737	0.0242789	Arhgap35/Bcl2/Chka/Eif2ak2/Flcn/Foxo1/Foxo3/Hnrnpl/Inhbb/Itga4/Itga6/Jun/Kcnb1/Med1/Mlst8/Ndor1/Nim1k/P2rx7/Plec/Rictor/Rragc/Rxra/Szt2/Tnrc6a/Wdr24/Wnt4/Xpr1/Zfyve1	28
GO:0030307	BP	GO:0030307	positive regulation of cell growth	25/1901	211/28943	0.00312422	0.0320074	0.0243045	Adnp2/Adrb1/Bcl2/Bdnf/Bmpr2/Crk/Dbn1/Egfr/Extl3/Fam122a/Ist1/Lgi1/Macf1/Map3k13/Mecp2/Mlst8/Ncoa3/Ntrk3/Rictor/Rnf157/Smad7/Tgfb2/Unc13a/Yap1/Zfp639	25
GO:0010907	BP	GO:0010907	positive regulation of glucose metabolic process	9/1901	47/28943	0.00313037	0.0320074	0.0243045	Dyrk2/Epm2aip1/Foxo1/Insr/Irs1/Irs2/Ppp1r3g/Ppp4r3a/Supt20	9
GO:0050974	BP	GO:0050974	detection of mechanical stimulus involved in sensory perception	9/1901	47/28943	0.00313037	0.0320074	0.0243045	Bace1/Chrna5/Col11a1/Grin2b/Htr2a/Kcna1/Pcdh15/Pdzd7/Phf24	9
GO:0060135	BP	GO:0060135	maternal process involved in female pregnancy	9/1901	47/28943	0.00313037	0.0320074	0.0243045	Ar/Ash1l/Bmpr2/Ghsr/Ldoc1/Med1/Pgr/Rxra/Wnt4	9
GO:0051932	BP	GO:0051932	synaptic transmission, GABAergic	11/1901	65/28943	0.0031847	0.0324896	0.0246706	Adora1/Adora2a/Adra1a/Bdnf/Htr1b/Nlgn1/Phf24/Plcl2/Prkce/Slitrk3/Zdhhc3	11
GO:0044843	BP	GO:0044843	cell cycle G1/S phase transition	29/1901	257/28943	0.00319177	0.0324896	0.0246706	Acvr1/Appl2/Arid1b/Bach1/Bcl2/Bcl7a/Bid/Cables1/Camk2g/Ctdspl/Dact1/Dbf4/Dcun1d3/Egfr/Fbxo7/Fgf10/Gas1/Jade1/Klf4/Lats1/Lats2/Lsm10/Pkd1/Prkdc/Rhou/Rps6kb1/Skp2/Stox1/Trex1	29
GO:0006937	BP	GO:0006937	regulation of muscle contraction	21/1901	167/28943	0.00319466	0.0324896	0.0246706	Adora1/Adra1a/Adra2c/Adrb1/Adrb2/Ank2/Chrm2/Chrna3/Dbn1/Dmpk/Dock5/Ghsr/Kcna1/Kcnj2/Npy2r/Pde4b/Pde4d/Prkca/Rnf207/Ryr1/Smad7	21
GO:0048713	BP	GO:0048713	regulation of oligodendrocyte differentiation	10/1901	56/28943	0.00322704	0.0326252	0.0247736	Bmp4/Daam2/Dicer1/Dlx1/Dusp10/Nkx2-2/Olig2/Sox1/Trp73/Zfp488	10
GO:0061001	BP	GO:0061001	regulation of dendritic spine morphogenesis	10/1901	56/28943	0.00322704	0.0326252	0.0247736	Abi2/Cdk5r1/Dbn1/Efna1/Itpka/Nlgn1/Nlgn3/Ppp1r9a/Sipa1l1/Tanc2	10
GO:0070918	BP	GO:0070918	small regulatory ncRNA processing	10/1901	56/28943	0.00322704	0.0326252	0.0247736	Ago2/Ago4/Bmp4/Dicer1/Egfr/Mecp2/Nr2f1/Ripk1/Zc3h10/Zc3h7a	10
GO:0014013	BP	GO:0014013	regulation of gliogenesis	18/1901	135/28943	0.00324218	0.0326252	0.0247736	Atxn1/Bmp4/Daam2/Dab1/Dicer1/Dlx1/Dusp10/Egr2/Lyn/Mecp2/Mycn/Nkx2-2/Ntf3/Ntrk3/Olig2/Plag1/Trp73/Zfp488	18
GO:0032414	BP	GO:0032414	positive regulation of ion transmembrane transporter activity	18/1901	135/28943	0.00324218	0.0326252	0.0247736	Actn2/Adrb1/Adrb2/Amigo1/Ank2/Ank3/Bmp4/Cacng4/Fgf14/Hcn1/Kcna1/Kcnc2/Lrrc55/Nlgn3/Pirt/Rapgef3/Rnf207/Stim2	18
GO:0042116	BP	GO:0042116	macrophage activation	15/1901	104/28943	0.0032474	0.0326252	0.0247736	Cebpa/Crtc3/Foxp1/Jun/Jund/Lrfn5/Mfhas1/Myo18a/Pla2g3/Prkce/Sbno2/Shpk/Syk/Ticam1/Trex1	15
GO:0042490	BP	GO:0042490	mechanoreceptor differentiation	14/1901	94/28943	0.003253	0.0326252	0.0247736	Bdnf/Bmp4/Dicer1/Fat4/Hey2/Mks1/Mycl/Mycn/Ntf3/Ntrk3/Pcdh15/Pdzd7/Tmem132e/Tprn	14
GO:0042692	BP	GO:0042692	muscle cell differentiation	45/1901	449/28943	0.00325392	0.0326252	0.0247736	Actn1/Actn2/Actn4/Acvr1/Adamts15/Adra1a/Adrb1/Akap13/Ank2/Ankrd23/Atp11a/Bcl2/Bcl9/Bdnf/Bmp4/Bmpr2/Capn2/Ccnt2/Chuk/Dicer1/Dmpk/Dock5/Fgf10/Foxp1/Frs2/Hey2/Itga8/Mecp2/Myh9/Ntf3/Pdgfra/Pdgfrb/Plec/Plpp7/Rara/Rxra/Ryr1/Sema4c/Sorbs2/Tmem119/Tmem204/Wnt4/Wnt7b/Zeb1/Zfp418	45
GO:0061458	BP	GO:0061458	reproductive system development	35/1901	328/28943	0.00328771	0.0328068	0.0249115	Acvr2a/Ago4/Ar/Ash1l/Bcl2/Bmp4/Cebpb/Chd7/Crkl/Dicer1/Fancf/Fem1b/Fgf10/Flna/Foxc1/Foxo3/Frs2/Fzd4/Gli2/Insr/Nrip1/Pdgfra/Pgr/Plag1/Prlr/Rara/Rxra/Spata2/Tgfb2/Tifab/Tiparp/Ube2q1/Wdr48/Wnt4/Zfx	35
GO:0002573	BP	GO:0002573	myeloid leukocyte differentiation	28/1901	246/28943	0.00328934	0.0328068	0.0249115	Adam8/Bmp4/Cbfa2t3/Cebpa/Cebpb/Chuk/Csf1/Fbn1/Foxp1/Gpr68/Jun/Ltbr/Lyn/Mafb/Med1/Mitf/Notch2/Pik3r1/Pla2g3/Prdm16/Prkca/Rara/Rassf2/Ripk1/Sbno2/Tcirg1/Traf6/Trib1	28
GO:0036293	BP	GO:0036293	response to decreased oxygen levels	28/1901	246/28943	0.00328934	0.0328068	0.0249115	Adam8/Adora1/Adrb2/Bach1/Bcl2/Camk2g/Cbfa2t3/Chrna4/Cr1l/Ep300/Fmn2/Fndc1/Grin2b/Hif3a/Limd1/Mecp2/Mlst8/Ogt/Plekhn1/Prkce/Raf1/Ryr1/Smad3/Stox1/Suv39h2/Tgfb2/Ucp3/Vasn	28
GO:0030431	BP	GO:0030431	sleep	8/1901	39/28943	0.00335877	0.0333822	0.0253484	Adora1/Adora2a/Adrb1/Btbd9/Htr2a/Kcna2/Npy2r/Per3	8
GO:0032885	BP	GO:0032885	regulation of polysaccharide biosynthetic process	8/1901	39/28943	0.00335877	0.0333822	0.0253484	Dyrk2/Epm2aip1/Insr/Irs1/Irs2/Ppp1r3c/Ppp1r3d/Ppp1r3g	8
GO:0045582	BP	GO:0045582	positive regulation of T cell differentiation	17/1901	125/28943	0.00337767	0.0335089	0.0254447	Adam8/Arid1b/Cd46/Cd83/Dusp10/Foxo3/Gli3/Itpkb/Malt1/Nfkbid/Nfkbiz/Rara/Socs5/Sox12/Sox13/Syk/Zbtb1	17
GO:0003085	BP	GO:0003085	negative regulation of systemic arterial blood pressure	7/1901	31/28943	0.00338921	0.0335089	0.0254447	Adora1/Adra1a/Adra1d/Adrb1/Adrb2/Bmpr2/Kl	7
GO:0033137	BP	GO:0033137	negative regulation of peptidyl-serine phosphorylation	7/1901	31/28943	0.00338921	0.0335089	0.0254447	Nck1/Nck2/Ogt/Paqr3/Pde4d/Rassf2/Smad7	7
GO:0097120	BP	GO:0097120	receptor localization to synapse	12/1901	75/28943	0.00342214	0.0337758	0.0256473	Cacng4/Cacng5/Cnih3/Dbn1/Ghsr/Grip2/Lgi1/Lrrc7/Nlgn1/Shisa6/Stx3/Zdhhc3	12
GO:0050768	BP	GO:0050768	negative regulation of neurogenesis	21/1901	168/28943	0.00343059	0.0338005	0.025666	Appl2/Bdnf/Bmp4/Daam2/Dab1/Dicer1/Dlx1/Dusp10/Mecp2/Mycn/Ntrk3/Prtg/Rgma/Rtn4r/Sema4b/Sema4c/Sema4g/Sema6c/Sema6d/Trak2/Wnt7b	21
GO:0018107	BP	GO:0018107	peptidyl-threonine phosphorylation	16/1901	115/28943	0.00348849	0.0343115	0.0260541	Acvr1/Bcl2/Cdk5r1/Clk1/Dyrk1a/Dyrk2/Dyrk3/Irgm1/Ogt/Oxsr1/Prkca/Prkdc/Smad7/Spred2/Spry2/Stox1	16
GO:0006260	BP	GO:0006260	DNA replication	31/1901	282/28943	0.00350687	0.0344328	0.0261461	Actr5/Atr/Cdc7/Chrac1/Dbf4/E4f1/Egfr/Fancm/Gins3/Gli2/Grwd1/Ino80d/Jade1/Jun/Lig3/Lig4/Mgme1/Nfic/Nfrkb/Pola2/Pura/Recql/Recql4/Rev3l/Rtel1/Setmar/Slx4/Tk2/Traip/Trex1/Zgrf1	31
GO:0051966	BP	GO:0051966	regulation of synaptic transmission, glutamatergic	13/1901	85/28943	0.00354936	0.03473	0.0263719	Adora1/Adora2a/Cacng4/Cacng5/Grin2b/Hcn1/Htr1b/Htr2a/Mapk8ip2/Nlgn1/Nlgn3/Npy2r/Shank2	13
GO:0060411	BP	GO:0060411	cardiac septum morphogenesis	13/1901	85/28943	0.00354936	0.03473	0.0263719	Acvr1/Bmp4/Bmpr2/Chd7/Fzd1/Hey2/Mks1/Notch2/Rbm15/Sav1/Smad7/Tgfb2/Wnt11	13
GO:0022411	BP	GO:0022411	cellular component disassembly	44/1901	439/28943	0.00358253	0.0348501	0.026463	Actn2/Adamts15/Adrb2/Arf6/Atg2a/Atxn7/Ccsap/Chka/Chmp7/Dedd2/Dffb/Dicer1/Dusp3/Dyrk3/Eml4/Exog/Fbxo7/Frat1/Fyco1/Grwd1/Insr/Iqsec1/Irgm1/Jmjd4/Lima1/Mical3/Mid1/Nckap5/Noxo1/Ogt/Per2/Pik3r1/Scaf8/Sh3pxd2b/Shroom2/Smcr8/Sptan1/Sptb/Sptbn1/Ston1/Svil/Swap70/Tgfb2/Vps33a	44
GO:0030168	BP	GO:0030168	platelet activation	14/1901	95/28943	0.00358974	0.0348501	0.026463	Adra2c/Adrb2/Entpd1/Flna/Fzd6/Il6ra/Lyn/P2ry1/Pdgfa/Pdgfra/Pip5k1c/Prkca/Rap2b/Syk	14
GO:0006493	BP	GO:0006493	protein O-linked glycosylation	11/1901	66/28943	0.00359938	0.0348501	0.026463	C1galt1/Fkrp/Fut9/Gcnt1/Large1/Ogt/Poglut1/Pomk/Tet2/Trak2/Xxylt1	11
GO:0007622	BP	GO:0007622	rhythmic behavior	11/1901	66/28943	0.00359938	0.0348501	0.026463	Adora1/Adora2a/Adrb1/Btbd9/Egr2/Kcna2/Nlgn1/Nlgn3/Npy2r/Oprl1/Per3	11
GO:0060688	BP	GO:0060688	regulation of morphogenesis of a branching structure	11/1901	66/28943	0.00359938	0.0348501	0.026463	Abl1/Ar/Bmp4/Btbd7/Fgf10/Map3k13/Mecp2/Pdgfa/Pdgfra/Rxra/Sall1	11
GO:0070231	BP	GO:0070231	T cell apoptotic process	11/1901	66/28943	0.00359938	0.0348501	0.026463	Adam8/Bcl2/Bmp4/Efna1/Gli3/Lmbr1l/Nfkbid/P2rx7/Ripk1/St3gal1/Tgfb2	11
GO:0050728	BP	GO:0050728	negative regulation of inflammatory response	19/1901	147/28943	0.00360454	0.0348501	0.026463	Abr/Adora1/Adora2a/Adrb2/Ash1l/Cd276/Dusp10/Fem1a/Ghsr/Gpr17/Il20rb/Lrfn5/Metrnl/Mfhas1/Smad3/Socs5/Tnfaip3/Tnfaip8l2/Tnfrsf1a	19
GO:1900077	BP	GO:1900077	negative regulation of cellular response to insulin stimulus	9/1901	48/28943	0.00363227	0.0350585	0.0266213	Appl2/Irs1/Nck1/Ncoa5/Pid1/Pip4k2b/Prkca/Rps6kb1/Zfp592	9
GO:1904064	BP	GO:1904064	positive regulation of cation transmembrane transport	23/1901	191/28943	0.00364811	0.0351517	0.0266921	Abl1/Actn2/Adrb1/Adrb2/Amigo1/Ank2/Ank3/Bmp4/Cacng4/Fgf14/Flna/Gpr39/Hcn1/Kcna1/Kcnc2/Kcnj2/Lrrc55/Nlgn3/P2rx7/Pirt/Rapgef3/Rnf207/Stim2	23
GO:0048640	BP	GO:0048640	negative regulation of developmental growth	17/1901	126/28943	0.00367116	0.0353139	0.0268152	Adrb1/Adrb2/Bmp4/Dusp10/Foxp1/Mecp2/Rgma/Rtn4r/Sav1/Sema4b/Sema4c/Sema4g/Sema6c/Sema6d/Socs2/Trp73/Zfp418	17
GO:0010632	BP	GO:0010632	regulation of epithelial cell migration	28/1901	248/28943	0.00368693	0.0353536	0.0268454	Abl1/Amot/Arf6/Atoh8/Bmp4/Bmpr2/Dicer1/Dock5/Dusp10/Efna1/Fgf10/Foxp1/Hdac7/Iqsec1/Irs1/Irs2/Jcad/Jun/Klf4/Macf1/Map3k3/Mecp2/Prkca/Prkce/Ptpn23/Rhob/Rreb1/Tgfb2	28
GO:0030857	BP	GO:0030857	negative regulation of epithelial cell differentiation	10/1901	57/28943	0.00368772	0.0353536	0.0268454	Fgf10/Foxp1/Sall1/Spred2/Spred3/Spry1/Spry2/Tgfb2/Yap1/Zeb1	10
GO:0002683	BP	GO:0002683	negative regulation of immune system process	46/1901	465/28943	0.0037758	0.0361371	0.0274403	Abr/Adora1/Adora2a/Bmp4/Cd276/Cd46/Cebpa/Cebpb/Cr1l/Crk/Dusp10/Dusp3/Fbn1/Fbxo7/Gli3/Gpr17/Gpr68/Il17d/Il20rb/Ildr2/Lrfn5/Lyn/Mafb/Mmp28/Nfkbid/Pag1/Pik3r1/Pkn1/Plcl2/Prdm16/Prkdc/Rara/Rin3/Smad7/Smcr8/Socs5/Socs6/Stat2/Tgfb2/Tnfaip3/Tnfaip8l2/Trex1/Trib1/Ythdf2/Ythdf3/Zfp608	46
GO:0042176	BP	GO:0042176	regulation of protein catabolic process	37/1901	355/28943	0.00379947	0.03624	0.0275184	Adam8/Amer1/Bag5/Banp/Cbfa2t3/Ccdc84/Dact1/Egfr/Fam122a/Flna/Fmn2/Foxo1/Gna12/Mdm4/Mgat3/Ogt/Pkd1/Plekhg5/Prickle1/Rgma/Rhbdf1/Ric1/Rnf144b/Rnf185/Rnf19a/Samd9l/Smad3/Smad7/Snx33/Socs4/Socs5/Sox17/Tiparp/Tnfaip3/Trib1/Trib2/Zfand2a	37
GO:0001942	BP	GO:0001942	hair follicle development	16/1901	116/28943	0.00380568	0.03624	0.0275184	Bcl2/Dicer1/Dnase1l2/Egfr/Ercc2/Fgf10/Fzd6/Gli2/Lama5/Pdgfa/Sav1/Sos1/Tgfb2/Tnfrsf19/Tradd/Trps1	16
GO:0060840	BP	GO:0060840	artery development	16/1901	116/28943	0.00380568	0.03624	0.0275184	Bmp4/Bmpr2/Chd7/Chrd/Cntrl/Egr2/Foxc1/Gli3/Hey2/Mylk/Pdgfrb/Prickle1/Smad7/Tab1/Tgfb2/Wnt11	16
GO:0003181	BP	GO:0003181	atrioventricular valve morphogenesis	6/1901	24/28943	0.00383652	0.0362878	0.0275548	Acvr1/Bmpr2/Efna1/Hey2/Mdm4/Tgfb2	6
GO:0030903	BP	GO:0030903	notochord development	6/1901	24/28943	0.00383652	0.0362878	0.0275548	Crb2/Efna1/Gli2/Kdm6a/Wnt11/Yap1	6
GO:0060413	BP	GO:0060413	atrial septum morphogenesis	5/1901	17/28943	0.00386177	0.0362878	0.0275548	Acvr1/Bmpr2/Hey2/Notch2/Tgfb2	5
GO:0071498	BP	GO:0071498	cellular response to fluid shear stress	5/1901	17/28943	0.00386177	0.0362878	0.0275548	Klf2/Klf4/Mapk7/Plec/Socs5	5
GO:0097094	BP	GO:0097094	craniofacial suture morphogenesis	5/1901	17/28943	0.00386177	0.0362878	0.0275548	Bmp4/Foxn3/Frem1/Gli3/Tifab	5
GO:0098974	BP	GO:0098974	postsynaptic actin cytoskeleton organization	5/1901	17/28943	0.00386177	0.0362878	0.0275548	Abi2/Dbn1/Frmpd4/Ppp1r9a/Sipa1l1	5
GO:0099171	BP	GO:0099171	presynaptic modulation of chemical synaptic transmission	5/1901	17/28943	0.00386177	0.0362878	0.0275548	Chrd/Htr1b/P2rx7/Plekhg5/Prkca	5
GO:0099188	BP	GO:0099188	postsynaptic cytoskeleton organization	5/1901	17/28943	0.00386177	0.0362878	0.0275548	Abi2/Dbn1/Frmpd4/Ppp1r9a/Sipa1l1	5
GO:0016573	BP	GO:0016573	histone acetylation	22/1901	181/28943	0.00393144	0.0368375	0.0279721	Arid5a/Atxn7/Atxn7l3/Auts2/Ep300/Flcn/Jade1/Kansl1/Kat6b/Kmt2a/Mecp2/Msl2/Naa40/Ogt/Setd5/Sf3b1/Supt20/Tada2b/Taf5l/Thap7/Yeats2/Zfp451	22
GO:0008360	BP	GO:0008360	regulation of cell shape	20/1901	159/28943	0.00393322	0.0368375	0.0279721	Arhgap35/Bambi/Brwd1/Cdc42ep4/Crk/Dnmbp/Fam171a1/Gas7/Gna12/Limd1/Myh9/P2ry1/Pakap/Prag1/Pxn/Rhob/Rhof/Rhoq/Rhou/Shroom3	20
GO:0021522	BP	GO:0021522	spinal cord motor neuron differentiation	8/1901	40/28943	0.00396088	0.0368537	0.0279844	Cln8/Dicer1/Gli2/Gli3/Nkx2-2/Olig2/Scyl3/Tctn1	8
GO:0032743	BP	GO:0032743	positive regulation of interleukin-2 production	8/1901	40/28943	0.00396088	0.0368537	0.0279844	Abl1/Cd276/Cd83/Malt1/Pde4b/Pde4d/Sptbn1/Traf6	8
GO:0050931	BP	GO:0050931	pigment cell differentiation	8/1901	40/28943	0.00396088	0.0368537	0.0279844	Adamts20/Ankrd27/Ap1g1/Bcl2/Gli3/Hps1/Hps4/Mitf	8
GO:1901532	BP	GO:1901532	regulation of hematopoietic progenitor cell differentiation	8/1901	40/28943	0.00396088	0.0368537	0.0279844	Eif2ak2/Flcn/Foxc1/Prkdc/Rara/Sos1/Ythdf2/Zbtb1	8
GO:0032984	BP	GO:0032984	protein-containing complex disassembly	27/1901	238/28943	0.00402433	0.0373219	0.02834	Actn2/Adrb2/Atxn7/Ccsap/Chmp7/Dyrk3/Eml4/Frat1/Fyco1/Grwd1/Insr/Irgm1/Jmjd4/Lima1/Mical3/Mid1/Nckap5/Per2/Scaf8/Shroom2/Smcr8/Sptan1/Sptb/Sptbn1/Svil/Swap70/Vps33a	27
GO:0097191	BP	GO:0097191	extrinsic apoptotic signaling pathway	27/1901	238/28943	0.00402433	0.0373219	0.02834	Acvr1/Ar/Bcl2/Bid/Bmp4/Dedd2/Fem1b/Fgf10/Foxo3/Gas1/Itga6/Ltbr/Mapk7/P2rx7/Pik3r1/Raf1/Rffl/Ripk1/Rps6kb1/Siah2/Smad3/Tgfb2/Tnfaip3/Tradd/Trps1/Yap1/Zdhhc3	27
GO:0032663	BP	GO:0032663	regulation of interleukin-2 production	11/1901	67/28943	0.00405611	0.0375554	0.0285173	Abl1/Cd276/Cd83/Hdac7/Il20rb/Malt1/Pde4b/Pde4d/Sptbn1/Tnfaip3/Traf6	11
GO:0018394	BP	GO:0018394	peptidyl-lysine acetylation	24/1901	204/28943	0.00408427	0.0377407	0.028658	Arid5a/Atxn7/Atxn7l3/Auts2/Ep300/Flcn/Jade1/Kansl1/Kat6b/Kmt2a/Mecp2/Msl2/Naa40/Nat8f4/Ogt/Setd5/Sf3b1/Smc5/Supt20/Tada2b/Taf5l/Thap7/Yeats2/Zfp451	24
GO:0032196	BP	GO:0032196	transposition	7/1901	32/28943	0.00409604	0.0377407	0.028658	Trex1/Zfp458/Zfp595/Zfp729a/Zfp729b/Zfp738/Zfp748	7
GO:0043247	BP	GO:0043247	telomere maintenance in response to DNA damage	7/1901	32/28943	0.00409604	0.0377407	0.028658	Actr5/Dclre1a/Dclre1c/Ino80d/Nfrkb/Rtel1/Shld2	7
GO:0048675	BP	GO:0048675	axon extension	18/1901	138/28943	0.0041102	0.0378099	0.0287105	Abl1/Auts2/Bdnf/Bmpr2/Dbn1/Macf1/Map3k13/Nlgn3/Ntrk3/Raph1/Rtn4r/Sema4b/Sema4c/Sema4g/Sema6c/Sema6d/Ttl/Vcl	18
GO:0010976	BP	GO:0010976	positive regulation of neuron projection development	26/1901	227/28943	0.0041414	0.0380175	0.0288682	Abl1/Amigo1/Arhgap35/Bdnf/Bmp4/Camk1d/Cbfa2t2/Dbn1/Ep300/Flna/Fut9/Fzd1/Iqgap1/Itga6/Itpka/Lrrc7/Lyn/Nck1/Neu1/Nlgn1/Ntrk3/P3h1/Pla2g3/Ppp1r9a/Rgma/Trim67	26
GO:0009185	BP	GO:0009185	ribonucleoside diphosphate metabolic process	16/1901	117/28943	0.00414615	0.0380175	0.0288682	Cbfa2t3/Dhtkd1/Entpd1/Entpd4/Entpd7/Ep300/Foxk1/Foxk2/Htr2a/Insr/Mlst8/Ogt/P2rx7/Pfkfb2/Trex1/Zbtb20	16
GO:0090596	BP	GO:0090596	sensory organ morphogenesis	34/1901	321/28943	0.00418201	0.0381825	0.0289935	Abi2/Abr/Bcl2/Bdnf/Bmp4/Chd7/Col11a1/Col5a1/Crb2/Fat3/Fgf10/Fjx1/Frs2/Fzd6/Gas1/Gli2/Gli3/Hcn1/Itga8/Mafb/Notch2/Otx1/Pcdh15/Pdzd7/Shroom2/Sobp/Sox1/Spry2/Stox1/Thrb/Tifab/Tprn/Tshz1/Zeb1	34
GO:0006110	BP	GO:0006110	regulation of glycolytic process	9/1901	49/28943	0.00419511	0.0381825	0.0289935	Cbfa2t3/Ep300/Htr2a/Insr/Mlst8/Ogt/P2rx7/Trex1/Zbtb20	9
GO:0003170	BP	GO:0003170	heart valve development	10/1901	58/28943	0.00419896	0.0381825	0.0289935	Acvr1/Bmp4/Bmpr2/Efna1/Hey2/Mdm4/Notch2/Tgfb2/Tnfrsf1a/Zbtb14	10
GO:0051496	BP	GO:0051496	positive regulation of stress fiber assembly	10/1901	58/28943	0.00419896	0.0381825	0.0289935	Abl1/Bag4/Fhod1/Limch1/Pxn/Rapgef3/Sh3pxd2b/Smad3/Wnt11/Wnt4	10
GO:0072102	BP	GO:0072102	glomerulus morphogenesis	4/1901	11/28943	0.00421116	0.0381825	0.0289935	Bmp4/Notch2/Pdgfra/Pdgfrb	4
GO:1903800	BP	GO:1903800	positive regulation of miRNA maturation	4/1901	11/28943	0.00421116	0.0381825	0.0289935	Bmp4/Egfr/Nr2f1/Ripk1	4
GO:1990504	BP	GO:1990504	dense core granule exocytosis	4/1901	11/28943	0.00421116	0.0381825	0.0289935	P2rx7/Syt6/Unc13a/Unc13c	4
GO:0010977	BP	GO:0010977	negative regulation of neuron projection development	20/1901	160/28943	0.00422454	0.0382428	0.0290393	Amigo3/Arf6/Bag5/Dab1/Efna1/Fat3/Flna/Nlgn1/Nlgn3/Paqr3/Prag1/Rgma/Rtn4r/Rtn4rl2/Sema4b/Sema4c/Sema4g/Sema6c/Sema6d/Trak2	20
GO:0048146	BP	GO:0048146	positive regulation of fibroblast proliferation	12/1901	77/28943	0.00426742	0.0384913	0.029228	Abl1/Dicer1/Egfr/Fgf10/Jun/Kmt2c/Lig4/Pdgfa/Pdgfc/Pdgfra/Pdgfrb/Prkdc	12
GO:0032479	BP	GO:0032479	regulation of type I interferon production	15/1901	107/28943	0.0042723	0.0384913	0.029228	Cgas/Chuk/Dhx33/Gpatch3/Polr3f/Ppm1b/Rnf26/Setd2/Syk/Ticam1/Tirap/Tlr7/Traip/Trex1/Zbtb20	15
GO:0060993	BP	GO:0060993	kidney morphogenesis	15/1901	107/28943	0.0042723	0.0384913	0.029228	Adamts16/Asxl1/Bcl2/Bmp4/Fat4/Fgf10/Gcnt1/Gcnt4/Gli3/Klhl3/Lama5/Nphp3/Sall1/Wnt4/Wnt7b	15
GO:0001952	BP	GO:0001952	regulation of cell-matrix adhesion	17/1901	128/28943	0.00432134	0.0387489	0.0294236	Abl1/Arhgap6/Bcl2/Csf1/Dicer1/Dusp3/Iqgap1/Limch1/Macf1/Onecut2/Peak1/Pik3r1/Slk/Smad3/Utrn/Vcl/Wnt4	17
GO:0030048	BP	GO:0030048	actin filament-based movement	17/1901	128/28943	0.00432134	0.0387489	0.0294236	Actn4/Adora1/Adrb1/Ank2/Cacna1g/Dbn1/Flna/Kcnj2/Kcnj8/Limch1/Myh9/Myo19/Myo9b/Pde4b/Pde4d/Rnf207/Syne2	17
GO:0043123	BP	GO:0043123	positive regulation of I-kappaB kinase/NF-kappaB signaling	17/1901	128/28943	0.00432134	0.0387489	0.0294236	Abl1/Akap13/Alpk1/Chuk/Ltbr/Map3k14/Nod1/Prkce/Ripk1/Tab2/Ticam1/Tirap/Tnfrsf19/Tradd/Traf6/Trim62/Trim8	17
GO:0001570	BP	GO:0001570	vasculogenesis	14/1901	97/28943	0.00434846	0.0389307	0.0295616	Amot/Fzd4/Gjc1/Hdac7/Hey2/Pdgfrb/Setd2/Sox17/Tiparp/Tmem100/Wars2/Wnt7b/Yap1/Zfp950	14
GO:1901653	BP	GO:1901653	cellular response to peptide	34/1901	322/28943	0.0043886	0.0392283	0.0297876	Actn2/Adrb2/Appl2/Crk/Cyp11a1/Foxo1/Ghsr/Inhbb/Insr/Irs1/Irs2/Itga4/Kl/Ldoc1/Lpin2/Mbd5/Nck1/Ncoa5/Nod1/Nr3c2/Ogt/Pde3b/Pid1/Pik3r1/Pip4k2b/Prkca/Prkdc/Pxn/Rhoq/Rps6kb1/Slc30a10/Socs2/Soga1/Zfp592	34
GO:0035282	BP	GO:0035282	segmentation	16/1901	118/28943	0.00451115	0.0402604	0.0305713	Bmp4/Chrd/Crb2/Egr2/Ep300/Foxc1/Frs2/Kdm6a/Lama5/Mafb/Nle1/Poglut1/Prkdc/Smad3/Tdrd5/Tifab	16
GO:0051961	BP	GO:0051961	negative regulation of nervous system development	21/1901	172/28943	0.00452486	0.0403091	0.0306083	Appl2/Bdnf/Bmp4/Daam2/Dab1/Dicer1/Dlx1/Dusp10/Mecp2/Mycn/Ntrk3/Prtg/Rgma/Rtn4r/Sema4b/Sema4c/Sema4g/Sema6c/Sema6d/Trak2/Wnt7b	21
GO:1903037	BP	GO:1903037	regulation of leukocyte cell-cell adhesion	38/1901	371/28943	0.00453079	0.0403091	0.0306083	Adam8/Adora2a/Arid1b/Bmp4/Cd276/Cd46/Cd83/Cebpb/Chst2/Dusp10/Dusp3/Foxo3/Fut9/Gcnt1/Gli3/Icosl/Il20rb/Ildr2/Itga4/Itpkb/Klf4/Malt1/Nck1/Nck2/Nfkbid/Nfkbiz/Pag1/Rara/Smad7/Socs5/Socs6/Sox12/Sox13/Syk/Tnfaip8l2/Traf6/Zbtb1/Zfp608	38
GO:0009615	BP	GO:0009615	response to virus	36/1901	347/28943	0.00458492	0.040727	0.0309256	Bcl2/Cgas/Chuk/Ddx17/Dicer1/Eif2ak2/Fv1/Gbp7/Gli2/Gpatch3/Ifit2/Ifit3/Ifit3b/Irgm1/Ivns1abp/Kcnj8/Map3k14/Polr3f/Pou2f2/Ppm1b/Rnf185/Rnf26/Setd2/Skp2/Smad3/Stat2/Tagap/Ticam1/Tlr13/Tlr7/Trex1/Trim8/Ttc4/Usp27x/Xpr1/Zdhhc1	36
GO:0120032	BP	GO:0120032	regulation of plasma membrane bounded cell projection assembly	24/1901	206/28943	0.00461996	0.0409224	0.0310739	Abi2/Adamts16/Arf6/Arhgap24/Arhgap35/Atmin/Auts2/Cdc42ep4/Cep97/Crocc/Daam2/Dbn1/Entr1/Nlgn1/P2rx7/Pik3r1/Pld1/Plekhm1/Ppp1r9a/Rhoq/Syne2/Tbc1d30/Wrap73/Yap1	24
GO:0043551	BP	GO:0043551	regulation of phosphatidylinositol 3-kinase activity	8/1901	41/28943	0.00464291	0.0409224	0.0310739	Epha8/Irs1/Lyn/Pdgfra/Pdgfrb/Pik3r1/Pik3r5/Tnfaip8l3	8
GO:0060603	BP	GO:0060603	mammary gland duct morphogenesis	8/1901	41/28943	0.00464291	0.0409224	0.0310739	Ar/Csf1/Fgf10/Gli2/Med1/Ncoa3/Pgr/Wnt4	8
GO:1904037	BP	GO:1904037	positive regulation of epithelial cell apoptotic process	8/1901	41/28943	0.00464291	0.0409224	0.0310739	Ano6/Bmp4/Foxo3/Itga4/Sav1/Spop/Tia1/Wnt11	8
GO:2000463	BP	GO:2000463	positive regulation of excitatory postsynaptic potential	8/1901	41/28943	0.00464291	0.0409224	0.0310739	Adrb2/Dbn1/Grin2b/Grip2/Nlgn1/Nlgn3/Ssh1/Tbc1d24	8
GO:0043543	BP	GO:0043543	protein acylation	30/1901	276/28943	0.00474113	0.0417234	0.0316822	Arid5a/Atxn7/Atxn7l3/Auts2/Ep300/Flcn/Jade1/Kansl1/Kat6b/Kmt2a/Mecp2/Msl2/Naa40/Nat8f4/Ogt/Ppm1b/Rapgef3/Setd5/Sf3b1/Smc5/Supt20/Tada2b/Taf5l/Thap7/Yeats2/Zdhhc1/Zdhhc14/Zdhhc23/Zdhhc3/Zfp451	30
GO:0071277	BP	GO:0071277	cellular response to calcium ion	12/1901	78/28943	0.00474865	0.041725	0.0316834	Iqgap1/Itpkb/Jun/Jund/Kcnb1/Kcnh1/Mylk/Nlgn1/Rasa4/Slc25a24/Syt6/Syt9	12
GO:0097035	BP	GO:0097035	regulation of membrane lipid distribution	10/1901	59/28943	0.00476449	0.0417322	0.0316889	Ano6/Atp10a/Atp11a/Atp8b2/Atp9b/P2rx7/Triap1/Xkr4/Xkr6/Xkr8	10
GO:1900024	BP	GO:1900024	regulation of substrate adhesion-dependent cell spreading	10/1901	59/28943	0.00476449	0.0417322	0.0316889	Abl1/Actn4/Crk/Crkl/Dbn1/Dock5/Flna/Nedd9/Rreb1/Spry4	10
GO:1903798	BP	GO:1903798	regulation of miRNA maturation	6/1901	25/28943	0.00477149	0.0417322	0.0316889	Bmp4/Egfr/Mecp2/Nr2f1/Ripk1/Zc3h10	6
GO:0048639	BP	GO:0048639	positive regulation of developmental growth	25/1901	218/28943	0.00478572	0.0417569	0.0317077	Adrb1/Adrb2/Bcl2/Bdnf/Bmpr2/Chd7/Csf1/Dbn1/Ghsr/Hey2/Insr/Ist1/Macf1/Map3k13/Mecp2/Ntrk3/Pou3f2/Prkdc/Rnf157/Rps6kb1/Sh3pxd2b/Smad7/Sptbn4/Unc13a/Yap1	25
GO:0045621	BP	GO:0045621	positive regulation of lymphocyte differentiation	18/1901	140/28943	0.00478901	0.0417569	0.0317077	Adam8/Arid1b/Cd46/Cd83/Dusp10/Foxo3/Gli3/Itpkb/Malt1/Nfkbid/Nfkbiz/Prkdc/Rara/Socs5/Sox12/Sox13/Syk/Zbtb1	18
GO:0043618	BP	GO:0043618	regulation of transcription from RNA polymerase II promoter in response to stress	9/1901	50/28943	0.00482373	0.0419664	0.0318667	Bach1/Cebpb/Chd6/Jun/Klf2/Mapk7/Nck1/Nck2/Stox1	9
GO:0048608	BP	GO:0048608	reproductive structure development	34/1901	324/28943	0.00482779	0.0419664	0.0318667	Acvr2a/Ago4/Ar/Ash1l/Bcl2/Bmp4/Cebpb/Chd7/Crkl/Dicer1/Fancf/Fem1b/Fgf10/Flna/Foxc1/Foxo3/Frs2/Fzd4/Gli2/Insr/Nrip1/Pdgfra/Pgr/Plag1/Prlr/Rara/Rxra/Spata2/Tgfb2/Tifab/Tiparp/Wdr48/Wnt4/Zfx	34
GO:0003206	BP	GO:0003206	cardiac chamber morphogenesis	19/1901	151/28943	0.00484651	0.0420006	0.0318927	Acvr1/Bmp4/Bmpr2/Chd7/Col11a1/Foxc1/Fzd1/Hey2/Med1/Mks1/Notch2/Npy2r/Rbm15/Rxra/Sav1/Smad7/Sos1/Tgfb2/Wnt11	19
GO:0018022	BP	GO:0018022	peptidyl-lysine methylation	19/1901	151/28943	0.00484651	0.0420006	0.0318927	Ash1l/Auts2/Dot1l/Kansl1/Kmt2a/Kmt2c/Kmt5b/Lcor/Mecp2/Nsd1/Ogt/Rlf/Setd2/Setd4/Setd5/Setmar/Suv39h2/Tet2/Wdr5b	19
GO:0007224	BP	GO:0007224	smoothened signaling pathway	20/1901	162/28943	0.00486092	0.0420066	0.0318972	Cc2d2a/Chrd/Chsy1/Dyrk2/Fgf10/Gas1/Gli2/Gli3/Kctd21/Kctd6/Mks1/Nkx2-2/Ptchd1/Ptpdc1/Sall1/Sall3/Tctn1/Tctn3/Ulk3/Wnt7b	20
GO:0019318	BP	GO:0019318	hexose metabolic process	28/1901	253/28943	0.00486197	0.0420066	0.0318972	Chst15/Dyrk2/Ep300/Epm2aip1/Fbn1/Foxk1/Foxk2/Foxo1/Fpgt/Gdpgp1/Glyctk/H6pd/Insr/Irs1/Irs2/Kbtbd2/Npy1r/Ogt/Per2/Pfkfb2/Pfkfb4/Pik3r1/Ppp1r3g/Ppp4r3a/Slc35b4/Soga1/Supt20/Zfp692	28
GO:0022404	BP	GO:0022404	molting cycle process	16/1901	119/28943	0.00490196	0.042093	0.0319629	Bcl2/Dicer1/Dnase1l2/Egfr/Ercc2/Fgf10/Fzd6/Gli2/Lama5/Pdgfa/Sav1/Sos1/Tgfb2/Tnfrsf19/Tradd/Trps1	16
GO:0022405	BP	GO:0022405	hair cycle process	16/1901	119/28943	0.00490196	0.042093	0.0319629	Bcl2/Dicer1/Dnase1l2/Egfr/Ercc2/Fgf10/Fzd6/Gli2/Lama5/Pdgfa/Sav1/Sos1/Tgfb2/Tnfrsf19/Tradd/Trps1	16
GO:0048709	BP	GO:0048709	oligodendrocyte differentiation	16/1901	119/28943	0.00490196	0.042093	0.0319629	Bmp4/Daam2/Dicer1/Dlx1/Dusp10/Ercc2/Gli3/Kcnj10/Nkx2-2/Nlgn3/Olig2/Sox1/Sox13/Tppp/Trp73/Zfp488	16
GO:0060740	BP	GO:0060740	prostate gland epithelium morphogenesis	7/1901	33/28943	0.004909	0.042093	0.0319629	Ar/Bmp4/Fem1b/Fgf10/Frs2/Gli2/Rxra	7
GO:1905314	BP	GO:1905314	semi-lunar valve development	7/1901	33/28943	0.004909	0.042093	0.0319629	Bmp4/Bmpr2/Efna1/Hey2/Notch2/Tgfb2/Tnfrsf1a	7
GO:0010644	BP	GO:0010644	cell communication by electrical coupling	5/1901	18/28943	0.00506117	0.0432673	0.0328545	Ank3/Dbn1/Gjc1/Kcna1/Pde4d	5
GO:0060134	BP	GO:0060134	prepulse inhibition	5/1901	18/28943	0.00506117	0.0432673	0.0328545	Adora2a/Aph1c/Bace1/Dbn1/Nlgn3	5
GO:0015844	BP	GO:0015844	monoamine transport	15/1901	109/28943	0.00509151	0.0434613	0.0330019	Adora2a/Chrna4/Entpd1/Ghsr/Hrh3/Htr1b/Htr2a/Kcna2/Kcnb1/Mecp2/Npy2r/P2ry1/Syk/Syt6/Syt9	15
GO:0097553	BP	GO:0097553	calcium ion transmembrane import into cytosol	22/1901	185/28943	0.00510676	0.0435261	0.0330511	Abl1/Adra1a/Adrb1/Adrb2/Ank2/Bcl2/Bmp4/Cacna1g/Chd7/Flna/Gpr39/Grin2b/Htr2a/Jph3/Lime1/Lyn/P2rx7/Pde4d/Prkce/Ryr1/Ryr3/Tgfb2	22
GO:0048864	BP	GO:0048864	stem cell development	14/1901	99/28943	0.00523211	0.0445278	0.0338117	Acvr1/Bcl2/Bmp4/Dicer1/Foxc1/Kbtbd8/Lama5/Sema4b/Sema4c/Sema4g/Sema6c/Sema6d/Setd2/Wnt7b	14
GO:0071375	BP	GO:0071375	cellular response to peptide hormone stimulus	30/1901	278/28943	0.00525383	0.0445821	0.0338529	Actn2/Appl2/Crk/Cyp11a1/Foxo1/Ghsr/Inhbb/Insr/Irs1/Irs2/Kl/Lpin2/Mbd5/Nck1/Ncoa5/Nr3c2/Ogt/Pde3b/Pid1/Pik3r1/Pip4k2b/Prkca/Prkdc/Pxn/Rhoq/Rps6kb1/Slc30a10/Socs2/Soga1/Zfp592	30
GO:0070371	BP	GO:0070371	ERK1 and ERK2 cascade	36/1901	350/28943	0.00525418	0.0445821	0.0338529	Abl1/Adra1a/Bmp4/Crkl/Dusp10/Dusp3/Egfr/Fgf10/Flcn/Frs2/Garem1/Htr2a/Jun/Klf4/Lyn/Mfhas1/Nod1/Notch2/P2ry1/Pdgfa/Pdgfc/Pdgfra/Pdgfrb/Prkca/Rara/Slc30a10/Spred2/Spred3/Spry1/Spry2/Spry4/Syk/Thpo/Tirap/Tnfaip8l3/Zfp36l2	36
GO:0040014	BP	GO:0040014	regulation of multicellular organism growth	13/1901	89/28943	0.0053018	0.0448523	0.0340581	Adrb1/Adrb2/Bcl2/Chd7/Csf1/Ghsr/Mbd5/Npy1r/Pou3f2/Sh3pxd2b/Siah1a/Socs2/Sptbn4	13
GO:1900542	BP	GO:1900542	regulation of purine nucleotide metabolic process	13/1901	89/28943	0.0053018	0.0448523	0.0340581	Cbfa2t3/Dnajc30/Entpd1/Ep300/Flcn/Htr2a/Insr/Mlst8/Ogt/P2rx7/Pid1/Trex1/Zbtb20	13
GO:0008306	BP	GO:0008306	associative learning	16/1901	120/28943	0.0053199	0.0448718	0.0340729	Adrb2/Atxn1/Bdnf/Chrd/Cln8/Ctns/Grin2b/Hrh1/Kmt2a/Lrrn4/Mecp2/Nlgn3/Oprl1/Rapgef3/Shank2/Zzef1	16
GO:0098773	BP	GO:0098773	skin epidermis development	16/1901	120/28943	0.0053199	0.0448718	0.0340729	Bcl2/Dicer1/Dnase1l2/Egfr/Ercc2/Fgf10/Fzd6/Gli2/Lama5/Pdgfa/Sav1/Sos1/Tgfb2/Tnfrsf19/Tradd/Trps1	16
GO:0021515	BP	GO:0021515	cell differentiation in spinal cord	10/1901	60/28943	0.00538812	0.0453751	0.0344551	Cln8/Dicer1/Gli2/Gli3/Nkx2-2/Olig2/Scyl3/Sox1/Sox13/Tctn1	10
GO:0048872	BP	GO:0048872	homeostasis of number of cells	38/1901	375/28943	0.00539716	0.0453751	0.0344551	Abcb10/Abl1/Acvr2a/Asxl1/Bcl2/Bmp4/Csf1/Dyrk3/Ercc2/Foxo3/Gcnt4/Il20rb/Ildr2/Itpkb/Klf13/Klf2/Kmt2a/Lyn/Mafb/Med1/Mfhas1/Nle1/P2rx7/Pde4b/Pkn1/Prkdc/Rassf2/Sos1/Spns2/Tcirg1/Tet2/Tgfb2/Tnfaip3/Wdr48/Xkr8/Zbtb18/Zfp251/Zfx	38
GO:0014059	BP	GO:0014059	regulation of dopamine secretion	8/1901	42/28943	0.00541148	0.0453751	0.0344551	Chrna4/Entpd1/Htr1b/Htr2a/Kcna2/Npy2r/Syt6/Syt9	8
GO:0060218	BP	GO:0060218	hematopoietic stem cell differentiation	8/1901	42/28943	0.00541148	0.0453751	0.0344551	Bcl2/Eif2ak2/Ercc2/Foxc1/Lmbr1l/Med1/Prkdc/Ythdf2	8
GO:0042063	BP	GO:0042063	gliogenesis	37/1901	363/28943	0.00545003	0.045631	0.0346494	Abl1/Adora2a/Atxn1/Bmp4/Cdk5r1/Crkl/Csf1/Daam2/Dab1/Dicer1/Dlx1/Dusp10/Egr2/Ercc2/Fgf10/Gli3/Kcnj10/Lyn/Mecp2/Mycn/Nkx2-2/Nlgn3/Ntf3/Ntrk3/Olig2/P2ry1/Plag1/Plec/Pou3f2/Sh3tc2/Sox1/Sox13/Syne2/Tgfb2/Tppp/Trp73/Zfp488	37
GO:0031929	BP	GO:0031929	TOR signaling	17/1901	131/28943	0.00547122	0.045741	0.0347329	Ctns/Dyrk3/Flcn/Gna12/Mlst8/Prr5l/Rictor/Rps6kb1/Rps6kb2/Rragc/Smcr8/Smg1/Szt2/Tbck/Tmem127/Tnfaip8l1/Wdr24	17
GO:0048545	BP	GO:0048545	response to steroid hormone	26/1901	232/28943	0.00551312	0.0460236	0.0349475	Akap13/Ar/Bcl2/Bdnf/Bmp4/Ddx17/Ep300/Fbxo32/Fibin/Foxp1/Kdm5d/Klf9/Lats1/Med1/Ncoa3/Nr3c2/Paqr8/Pgr/Pik3r1/Rps6kb1/Rxra/Skp2/Tgfb2/Yap1/Zfp366/Zfp36l2	26
GO:0022408	BP	GO:0022408	negative regulation of cell-cell adhesion	24/1901	209/28943	0.00553241	0.0460494	0.0349671	Abl1/Adam8/Adora2a/Adrb2/Akna/Bmp4/Cd276/Cebpb/Dusp3/Gli3/Il20rb/Ildr2/Klf4/Mapk7/Nfkbid/Pag1/Pik3r1/Smad7/Socs5/Socs6/Swap70/Tnfaip3/Tnfaip8l2/Zfp608	24
GO:0060491	BP	GO:0060491	regulation of cell projection assembly	24/1901	209/28943	0.00553241	0.0460494	0.0349671	Abi2/Adamts16/Arf6/Arhgap24/Arhgap35/Atmin/Auts2/Cdc42ep4/Cep97/Crocc/Daam2/Dbn1/Entr1/Nlgn1/P2rx7/Pik3r1/Pld1/Plekhm1/Ppp1r9a/Rhoq/Syne2/Tbc1d30/Wrap73/Yap1	24
GO:0000725	BP	GO:0000725	recombinational repair	20/1901	164/28943	0.00557438	0.0463309	0.0351809	Ap5s1/Ap5z1/Cdc7/Cgas/Fan1/Fancm/Helq/Inip/Pogz/Recql/Recql4/Rev3l/Rhno1/Rtel1/Setd2/Shld2/Slx4/Smc5/Top3a/Wdr48	20
GO:0031348	BP	GO:0031348	negative regulation of defense response	27/1901	244/28943	0.00562223	0.0466604	0.035431	Abr/Adora1/Adora2a/Adrb2/Ash1l/Cd276/Crk/Dusp10/Fem1a/Ghsr/Gpatch3/Gpr17/Il20rb/Lrfn5/Metrnl/Mfhas1/Ppm1b/Rnf26/Smad3/Socs5/Stat2/Tnfaip3/Tnfaip8l2/Tnfrsf1a/Trex1/Ythdf2/Ythdf3	27
GO:0015800	BP	GO:0015800	acidic amino acid transport	11/1901	70/28943	0.00570839	0.0473064	0.0359216	Adora1/Adora2a/Bdnf/Cln8/Grin2b/Hrh3/Kcnj10/Lrrc8c/Lrrc8d/P2rx7/Per2	11
GO:0014910	BP	GO:0014910	regulation of smooth muscle cell migration	14/1901	100/28943	0.00572519	0.0473766	0.0359749	Bcl2/Crk/Dock5/Gna12/Iqgap1/Pde4d/Pdgfa/Pdgfrb/Pgr/Rapgef3/Rps6kb1/Sema6d/Ssh1/Trib1	14
GO:0005996	BP	GO:0005996	monosaccharide metabolic process	29/1901	268/28943	0.00576966	0.0476752	0.0362016	Chst15/Dyrk2/Ep300/Epm2aip1/Fbn1/Foxk1/Foxk2/Foxo1/Fpgt/Gdpgp1/Glyctk/H6pd/Insr/Irs1/Irs2/Kbtbd2/Npy1r/Ogt/Per2/Pfkfb2/Pfkfb4/Pik3r1/Ppp1r3g/Ppp4r3a/Slc35b4/Soga1/Supt20/Xylb/Zfp692	29
GO:0071772	BP	GO:0071772	response to BMP	22/1901	187/28943	0.00579547	0.0477496	0.0362581	Abl1/Acvr1/Acvr2a/Bambi/Bmp4/Bmpr2/Chrd/Crb2/Dlx1/Fbn1/Fzd1/Hivep1/Kcnd3/Notch2/Rgma/Rgmb/Smad3/Smad7/Tgfb2/Tmem100/Vstm2a/Zfp128	22
GO:0071773	BP	GO:0071773	cellular response to BMP stimulus	22/1901	187/28943	0.00579547	0.0477496	0.0362581	Abl1/Acvr1/Acvr2a/Bambi/Bmp4/Bmpr2/Chrd/Crb2/Dlx1/Fbn1/Fzd1/Hivep1/Kcnd3/Notch2/Rgma/Rgmb/Smad3/Smad7/Tgfb2/Tmem100/Vstm2a/Zfp128	22
GO:0010631	BP	GO:0010631	epithelial cell migration	34/1901	328/28943	0.0058181	0.0478259	0.0363161	Abl1/Adam8/Amot/Arf6/Atoh8/Bmp4/Bmpr2/Daam2/Dicer1/Dock5/Dusp10/Efna1/Fgf10/Foxp1/Hdac7/Iqsec1/Irs1/Irs2/Jcad/Jun/Klf4/Macf1/Map3k3/Mecp2/Myh9/Pkn1/Plekhg5/Prkca/Prkce/Ptpn23/Pxn/Rhob/Rreb1/Tgfb2	34
GO:0002053	BP	GO:0002053	positive regulation of mesenchymal cell proliferation	7/1901	34/28943	0.00583752	0.0478259	0.0363161	Chrd/Foxp1/Gas1/Irs1/Irs2/Mycn/Pdgfa	7
GO:0060512	BP	GO:0060512	prostate gland morphogenesis	7/1901	34/28943	0.00583752	0.0478259	0.0363161	Ar/Bmp4/Fem1b/Fgf10/Frs2/Gli2/Rxra	7
GO:0031954	BP	GO:0031954	positive regulation of protein autophosphorylation	6/1901	26/28943	0.00586361	0.0478259	0.0363161	Iqgap1/Pdgfa/Pdgfc/Rap2a/Rap2b/Rassf2	6
GO:0035020	BP	GO:0035020	regulation of Rac protein signal transduction	6/1901	26/28943	0.00586361	0.0478259	0.0363161	Arf6/Arhgap17/Arhgap24/Auts2/Crk/Ogt	6
GO:0050927	BP	GO:0050927	positive regulation of positive chemotaxis	6/1901	26/28943	0.00586361	0.0478259	0.0363161	Fgf10/Ntf3/Ntrk3/Prkca/S1pr1/Smad3	6
GO:0071108	BP	GO:0071108	protein K48-linked deubiquitination	6/1901	26/28943	0.00586361	0.0478259	0.0363161	Otub2/Otud7a/Tnfaip3/Usp27x/Vcpip1/Yod1	6
GO:0016571	BP	GO:0016571	histone methylation	21/1901	176/28943	0.00589385	0.0479349	0.0363989	Ash1l/Auts2/Dot1l/Kansl1/Kmt2a/Kmt2c/Kmt5b/Lcor/Mecp2/Mthfr/Nsd1/Ogt/Paxbp1/Rlf/Setd2/Setd4/Setd5/Setmar/Suv39h2/Tet2/Wdr5b	21
GO:0032635	BP	GO:0032635	interleukin-6 production	21/1901	176/28943	0.00589385	0.0479349	0.0363989	Arid5a/Ash1l/Capn2/Cebpb/Ghsr/Il17d/Il6ra/Klf2/Nod1/P2rx7/Pou2f2/Setd4/Socs5/Syk/Ticam1/Tirap/Tlr7/Tnfaip3/Tnfrsf1a/Traf6/Zbtb20	21
GO:1990845	BP	GO:1990845	adaptive thermogenesis	20/1901	165/28943	0.0059621	0.0483786	0.0367358	Acot11/Adrb1/Adrb2/Appl2/Arrdc3/Cebpb/Dio2/Esrrg/Flcn/Gpr39/Ip6k1/Nova1/Ogt/Pdgfc/Per2/Plcl2/Prdm16/Prlr/Syk/Ucp3	20
GO:0060579	BP	GO:0060579	ventral spinal cord interneuron fate commitment	4/1901	12/28943	0.00599095	0.0483786	0.0367358	Gli2/Gli3/Nkx2-2/Sox1	4
GO:0060581	BP	GO:0060581	cell fate commitment involved in pattern specification	4/1901	12/28943	0.00599095	0.0483786	0.0367358	Gli2/Gli3/Nkx2-2/Sox1	4
GO:0060872	BP	GO:0060872	semicircular canal development	4/1901	12/28943	0.00599095	0.0483786	0.0367358	Chd7/Fgf10/Gli3/Zeb1	4
GO:0086013	BP	GO:0086013	membrane repolarization during cardiac muscle cell action potential	4/1901	12/28943	0.00599095	0.0483786	0.0367358	Flna/Kcnj2/Kcnj8/Rnf207	4
GO:0030518	BP	GO:0030518	intracellular steroid hormone receptor signaling pathway	15/1901	111/28943	0.00603347	0.0486529	0.036944	Ar/Bdnf/Ddx17/Ep300/Foxp1/Kdm5d/Klf9/Lats1/Med1/Ncoa3/Nr3c2/Pgr/Skp2/Yap1/Zfp366	15
GO:0000381	BP	GO:0000381	regulation of alternative mRNA splicing, via spliceosome	10/1901	61/28943	0.00607377	0.0489085	0.0371381	Celf5/Ddx17/Dyrk1a/Hnrnpl/Nova1/Rbm15/Rbm15b/Rbmx/Tia1/Zc3h10	10
GO:0006936	BP	GO:0006936	muscle contraction	33/1901	317/28943	0.006117	0.0491869	0.0373496	Actn2/Adora1/Adra1a/Adra2c/Adrb1/Adrb2/Ank2/Apbb2/Cacna1g/Chrm2/Chrna3/Clcn1/Dbn1/Dmpk/Dock5/Flna/Ghsr/Grip2/Htr2a/Kcna1/Kcnj2/Kcnj8/Mylk/Npy1r/Npy2r/Pde4b/Pde4d/Prkca/Rnf207/Ryr1/Ryr3/Smad7/Tifab	33
GO:0008361	BP	GO:0008361	regulation of cell size	24/1901	211/28943	0.00622002	0.0497407	0.0377701	Abl1/Ano6/Arhgap35/Bdnf/Bmpr2/Cln8/Dbn1/Ist1/Macf1/Map3k13/Ntrk3/Ogt/P2rx7/Prr16/Rapgef3/Rgma/Rtn4r/Sema4b/Sema4c/Sema4g/Sema6c/Sema6d/Trp73/Ttl	24
GO:0010721	BP	GO:0010721	negative regulation of cell development	24/1901	211/28943	0.00622002	0.0497407	0.0377701	Actn4/Appl2/Bdnf/Bmp4/Daam2/Dab1/Dicer1/Dlx1/Dusp10/Fbn1/Mecp2/Mycn/Ntrk3/Prtg/Rgma/Rtn4r/Sema4b/Sema4c/Sema4g/Sema6c/Sema6d/Spry4/Trak2/Wnt7b	24
GO:0006022	BP	GO:0006022	aminoglycan metabolic process	16/1901	122/28943	0.00624255	0.0497407	0.0377701	B3gnt2/B4galt4/B4galt7/Chpf/Chsy1/Chsy3/Csgalnact1/Dse/Dsel/Foxc1/Has3/Hs3st2/Ndst2/Ovgp1/Pdgfrb/Sgsh	16
GO:0007498	BP	GO:0007498	mesoderm development	16/1901	122/28943	0.00624255	0.0497407	0.0377701	Acvr1/Acvr2a/Bmp4/Bmpr2/Chrd/Crb2/Foxc1/Kdm6a/Macf1/Mesd/Poglut1/Sall1/Setd2/Smad3/Wnt11/Yap1	16
GO:0006672	BP	GO:0006672	ceramide metabolic process	14/1901	101/28943	0.00625487	0.0497407	0.0377701	Acer3/Aloxe3/B3galt1/B4galt4/Cerk/Cln8/Gal3st1/Neu1/P2rx7/Smpd4/St3gal1/St3gal2/St6galnac4/St8sia2	14
GO:0046031	BP	GO:0046031	ADP metabolic process	14/1901	101/28943	0.00625487	0.0497407	0.0377701	Cbfa2t3/Dhtkd1/Entpd1/Ep300/Foxk1/Foxk2/Htr2a/Insr/Mlst8/Ogt/P2rx7/Pfkfb2/Trex1/Zbtb20	14
GO:0034248	BP	GO:0034248	regulation of cellular amide metabolic process	44/1901	453/28943	0.00626635	0.0497407	0.0377701	Ago2/Ago4/Ddx6/Dph7/Efna1/Eif2ak2/Foxo3/Hnrnpl/Igf2bp3/Inpp5e/Jmjd4/Kbtbd8/Klhl25/Mex3d/Mief1/Mlst8/Nck1/Nck2/Ngrn/Pan2/Pan3/Per2/Pld1/Plekhn1/Prkca/Prkdc/Prr16/Rara/Rbms3/Rnf139/Rps6kb1/Rps6kb2/Rxra/Shmt1/Tent4a/Tia1/Tnrc6a/Tnrc6b/Tnrc6c/Trub2/Usp16/Ythdf2/Ythdf3/Zfp36l2	44
GO:0032924	BP	GO:0032924	activin receptor signaling pathway	8/1901	43/28943	0.00627337	0.0497407	0.0377701	Acvr1/Acvr2a/Fgf10/Inhbb/Smad3/Smad7/Tgif2/Zc3h3	8
GO:0046627	BP	GO:0046627	negative regulation of insulin receptor signaling pathway	8/1901	43/28943	0.00627337	0.0497407	0.0377701	Irs1/Nck1/Ncoa5/Pid1/Pip4k2b/Prkca/Rps6kb1/Zfp592	8
GO:1900026	BP	GO:1900026	positive regulation of substrate adhesion-dependent cell spreading	8/1901	43/28943	0.00627337	0.0497407	0.0377701	Abl1/Crk/Crkl/Dbn1/Dock5/Flna/Nedd9/Rreb1	8
GO:0046638	BP	GO:0046638	positive regulation of alpha-beta T cell differentiation	9/1901	52/28943	0.00629823	0.0498683	0.0378669	Cd83/Gli3/Itpkb/Malt1/Nfkbid/Nfkbiz/Rara/Socs5/Syk	9
GO:0097060	CC	GO:0097060	synaptic membrane	73/1883	469/28804	4.4601e-12	2.80095e-09	2.277e-09	Actn2/Adgrl2/Adora1/Adora2a/Adra1a/Adra2c/Ank2/Ank3/Cacng4/Cacng5/Chrm1/Chrm2/Chrna3/Chrna4/Chrna5/Cnih3/Crkl/Dbn1/Entpd1/Flrt3/Gabrb1/Ghsr/Grin2b/Grip2/Htr1b/Htr2a/Htr5a/Itga8/Kcna1/Kcna2/Kcnb1/Kcnc2/Kcnc4/Kcnd3/Kcnh1/Kcnj4/Kcnj6/Kctd16/Lrfn1/Lrfn2/Lrfn4/Lrfn5/Lrrc4/Lrrc4b/Lrrc4c/Lrrc7/Lrrtm1/Lrrtm4/Nlgn1/Nlgn3/Nrxn3/Ntng2/Ntrk3/P2ry1/Pcdh17/Pcdhb16/Pi4k2a/Pip5k1c/Sema4b/Sema4c/Shank2/Shisa6/Sli…	73
GO:0045211	CC	GO:0045211	postsynaptic membrane	57/1883	326/28804	9.43541e-12	2.96272e-09	2.40851e-09	Actn2/Adgrl2/Adora1/Adora2a/Adra1a/Adra2c/Ank2/Ank3/Cacng4/Cacng5/Chrm1/Chrm2/Chrna3/Chrna4/Chrna5/Cnih3/Crkl/Dbn1/Flrt3/Gabrb1/Grin2b/Grip2/Htr2a/Htr5a/Kcna1/Kcnb1/Kcnc2/Kcnc4/Kcnd3/Kcnh1/Kcnj4/Kctd16/Lrfn1/Lrfn2/Lrfn4/Lrfn5/Lrrc4/Lrrc4b/Lrrc4c/Lrrc7/Lrrtm1/Lrrtm4/Nlgn1/Nlgn3/Ntrk3/P2ry1/Pcdh17/Pcdhb16/Sema4b/Sema4c/Shank2/Shisa6/Slitrk1/Slitrk2/Slitrk3/Syndig1/Usp48	57
GO:0098984	CC	GO:0098984	neuron to neuron synapse	64/1883	437/28804	1.18966e-09	2.0506e-07	1.66702e-07	Abr/Actn2/Adgra1/Adora1/Adora2a/Adra2c/Ank2/Arfgap1/Bace1/Bmpr2/Cacng4/Cacng5/Camk2g/Cdk5r1/Chrm1/Chrm2/Chrna3/Dab1/Dbn1/Drp2/Dst/Entpd1/Flrt3/Frmpd4/Grin2b/Il1r1/Insyn1/Iqsec1/Itga8/Kcna4/Kcnd3/Lrfn1/Lrfn2/Lrfn4/Lrfn5/Lrrc4/Lrrc4b/Lrrc4c/Lrrc7/Lrrtm4/Lyn/Macf1/Mapk8ip2/Nck2/Nlgn1/Nr3c2/P2ry1/Pde4b/Pip5k1c/Ppp1r9a/Pura/Rnf19a/Sema4c/Shank2/Shisa6/Sipa1l1/Slitrk1/Slitrk3/Sorbs2/Sos1/Sptbn1/Syndig1…	64
GO:0099572	CC	GO:0099572	postsynaptic specialization	64/1883	438/28804	1.30612e-09	2.0506e-07	1.66702e-07	Abr/Actn2/Adgra1/Adora1/Adora2a/Adra2c/Ank2/Arfgap1/Bmpr2/Cacng4/Cacng5/Camk2g/Cdk5r1/Chrm1/Chrna3/Chrna4/Dab1/Dbn1/Dlgap2/Drp2/Dst/Entpd1/Flrt3/Frmpd4/Grin2b/Htr5a/Il1r1/Insyn1/Iqsec1/Itga8/Kcnd3/Lrfn1/Lrfn2/Lrfn4/Lrfn5/Lrrc4/Lrrc4b/Lrrc4c/Lrrc7/Lrrtm1/Lrrtm4/Lyn/Macf1/Mapk8ip2/Nck2/Nlgn1/Nlgn3/Nr3c2/P2ry1/Pde4b/Pip5k1c/Ppp1r9a/Pura/Sema4c/Shank2/Shisa6/Sipa1l1/Slitrk1/Slitrk3/Sorbs2/Sos1/Sptbn1…	64
GO:0032279	CC	GO:0032279	asymmetric synapse	60/1883	406/28804	2.75092e-09	2.92342e-07	2.37656e-07	Abr/Actn2/Adgra1/Adora1/Adora2a/Adra2c/Ank2/Arfgap1/Bmpr2/Cacng4/Cacng5/Camk2g/Cdk5r1/Chrm1/Chrm2/Chrna3/Dab1/Dbn1/Drp2/Dst/Entpd1/Flrt3/Frmpd4/Grin2b/Il1r1/Insyn1/Iqsec1/Itga8/Kcna4/Kcnd3/Lrfn1/Lrfn2/Lrfn4/Lrfn5/Lrrc4/Lrrc4b/Lrrc4c/Lrrc7/Lrrtm4/Lyn/Macf1/Mapk8ip2/Nck2/Nr3c2/P2ry1/Pde4b/Pip5k1c/Ppp1r9a/Pura/Sema4c/Shank2/Shisa6/Sipa1l1/Slitrk1/Slitrk3/Sorbs2/Sos1/Sptbn1/Syndig1/Tanc2	60
GO:0099699	CC	GO:0099699	integral component of synaptic membrane	41/1883	227/28804	2.79307e-09	2.92342e-07	2.37656e-07	Adgrl2/Adra1a/Adra2c/Cacng4/Cacng5/Chrm1/Chrm2/Chrna3/Chrna4/Flrt3/Ghsr/Grin2b/Htr1b/Htr2a/Htr5a/Kcna1/Kcna2/Kcnc4/Kcnd3/Kcnh1/Kcnj6/Lrfn1/Lrfn2/Lrfn4/Lrfn5/Lrrc4/Lrrc4b/Lrrc4c/Lrrc7/Lrrtm1/Lrrtm4/Nlgn1/Nlgn3/Ntrk3/P2ry1/Pcdh17/Shisa6/Slitrk1/Slitrk2/Slitrk3/Syt6	41
GO:0099055	CC	GO:0099055	integral component of postsynaptic membrane	34/1883	170/28804	4.26339e-09	3.82487e-07	3.10939e-07	Adgrl2/Adra1a/Adra2c/Cacng4/Cacng5/Chrm1/Chrm2/Chrna3/Chrna4/Flrt3/Grin2b/Htr2a/Htr5a/Kcna1/Kcnc4/Kcnd3/Lrfn1/Lrfn2/Lrfn4/Lrfn5/Lrrc4/Lrrc4b/Lrrc4c/Lrrc7/Lrrtm1/Lrrtm4/Nlgn1/Nlgn3/Ntrk3/Pcdh17/Shisa6/Slitrk1/Slitrk2/Slitrk3	34
GO:0014069	CC	GO:0014069	postsynaptic density	58/1883	398/28804	8.4671e-09	6.52373e-07	5.3034e-07	Abr/Actn2/Adgra1/Adora1/Adora2a/Adra2c/Ank2/Arfgap1/Bmpr2/Cacng4/Cacng5/Camk2g/Cdk5r1/Chrm1/Chrna3/Dab1/Dbn1/Drp2/Dst/Entpd1/Flrt3/Frmpd4/Grin2b/Il1r1/Insyn1/Iqsec1/Itga8/Kcnd3/Lrfn1/Lrfn2/Lrfn4/Lrfn5/Lrrc4/Lrrc4b/Lrrc4c/Lrrc7/Lrrtm4/Lyn/Macf1/Mapk8ip2/Nck2/Nr3c2/P2ry1/Pde4b/Pip5k1c/Ppp1r9a/Pura/Sema4c/Shank2/Shisa6/Sipa1l1/Slitrk1/Slitrk3/Sorbs2/Sos1/Sptbn1/Syndig1/Tanc2	58
GO:0008076	CC	GO:0008076	voltage-gated potassium channel complex	21/1883	76/28804	1.05633e-08	6.52373e-07	5.3034e-07	Amigo1/Hcn1/Kcna1/Kcna2/Kcna4/Kcna6/Kcnb1/Kcnb2/Kcnc2/Kcnc4/Kcnd3/Kcng1/Kcng2/Kcng4/Kcnh1/Kcnj2/Kcnq3/Kcnq5/Kcns2/Kcns3/Lrrc55	21
GO:0034705	CC	GO:0034705	potassium channel complex	23/1883	90/28804	1.10302e-08	6.52373e-07	5.3034e-07	Amigo1/Hcn1/Kcna1/Kcna2/Kcna4/Kcna6/Kcnb1/Kcnb2/Kcnc2/Kcnc4/Kcnd3/Kcng1/Kcng2/Kcng4/Kcnh1/Kcnj2/Kcnj8/Kcnq3/Kcnq5/Kcns2/Kcns3/Lrrc55/Pde4d	23
GO:0099240	CC	GO:0099240	intrinsic component of synaptic membrane	42/1883	247/28804	1.14269e-08	6.52373e-07	5.3034e-07	Adgrl2/Adra1a/Adra2c/Cacng4/Cacng5/Chrm1/Chrm2/Chrna3/Chrna4/Flrt3/Ghsr/Grin2b/Htr1b/Htr2a/Htr5a/Kcna1/Kcna2/Kcnc4/Kcnd3/Kcnh1/Kcnj6/Lrfn1/Lrfn2/Lrfn4/Lrfn5/Lrrc4/Lrrc4b/Lrrc4c/Lrrc7/Lrrtm1/Lrrtm4/Nlgn1/Nlgn3/Ntng2/Ntrk3/P2ry1/Pcdh17/Shisa6/Slitrk1/Slitrk2/Slitrk3/Syt6	42
GO:0098936	CC	GO:0098936	intrinsic component of postsynaptic membrane	34/1883	180/28804	1.93586e-08	1.0131e-06	8.23589e-07	Adgrl2/Adra1a/Adra2c/Cacng4/Cacng5/Chrm1/Chrm2/Chrna3/Chrna4/Flrt3/Grin2b/Htr2a/Htr5a/Kcna1/Kcnc4/Kcnd3/Lrfn1/Lrfn2/Lrfn4/Lrfn5/Lrrc4/Lrrc4b/Lrrc4c/Lrrc7/Lrrtm1/Lrrtm4/Nlgn1/Nlgn3/Ntrk3/Pcdh17/Shisa6/Slitrk1/Slitrk2/Slitrk3	34
GO:0034702	CC	GO:0034702	ion channel complex	44/1883	295/28804	2.6534e-07	1.2818e-05	1.04202e-05	Amigo1/Ano6/Best3/Cacna1g/Cacng4/Cacng5/Chrna3/Chrna4/Chrna5/Clcn1/Cnih3/Gabrb1/Grin2b/Hcn1/Kcna1/Kcna2/Kcna4/Kcna6/Kcnb1/Kcnb2/Kcnc2/Kcnc4/Kcnd3/Kcng1/Kcng2/Kcng4/Kcnh1/Kcnj2/Kcnj8/Kcnq3/Kcnq5/Kcns2/Kcns3/Lrrc55/Lrrc8c/Lrrc8d/Lrrtm4/Pde4b/Pde4d/Pkd1/Ryr1/Ryr3/Shisa6/Trpc2	44
GO:0031252	CC	GO:0031252	cell leading edge	55/1883	409/28804	3.09528e-07	1.38845e-05	1.12873e-05	Abi2/Abl1/Actn1/Adora1/Adora2a/Amot/Appl2/Arf6/Arhgap31/Asap3/Dbn1/Dst/Egfr/Fgd2/Frmd4b/Gas7/Hcn1/Inpp5e/Insr/Iqgap1/Itga8/Jcad/Kcna2/Kcnb1/Kcnc2/Kcnc4/Kcnh1/Lima1/Macf1/Mcf2l/Myh9/Mylk/Myo9b/Pdgfrb/Pld1/Plekhg5/Ppp1r9a/Pxn/Rapgef3/Raph1/Rinl/Scyl3/Shisa6/Slk/Spata13/Sptbn1/Ssh1/Ston1/Stx2/Stx3/Stxbp2/Syne2/Synj2/Tirap/Trpc2	55
GO:0099060	CC	GO:0099060	integral component of postsynaptic specialization membrane	23/1883	108/28804	4.06709e-07	1.70276e-05	1.38424e-05	Adra2c/Cacng4/Chrm1/Chrna3/Chrna4/Grin2b/Htr5a/Kcnd3/Lrfn1/Lrfn2/Lrfn4/Lrfn5/Lrrc4/Lrrc4b/Lrrc4c/Lrrc7/Lrrtm1/Lrrtm4/Nlgn1/Nlgn3/Shisa6/Slitrk1/Slitrk3	23
GO:0030864	CC	GO:0030864	cortical actin cytoskeleton	20/1883	86/28804	5.17407e-07	2.03082e-05	1.65094e-05	Actn1/Actn2/Actn4/Akap13/Cldn5/Dbn1/Iqgap1/Myh9/Ppp1r9a/Rapgef3/Shroom1/Shroom2/Shroom3/Shroom4/Sptan1/Sptb/Sptbn1/Sptbn2/Sptbn4/Utrn	20
GO:0099634	CC	GO:0099634	postsynaptic specialization membrane	26/1883	138/28804	9.16071e-07	3.38408e-05	2.75105e-05	Actn2/Adra2c/Cacng4/Cacng5/Chrm1/Chrna3/Chrna4/Grin2b/Htr5a/Kcnd3/Lrfn1/Lrfn2/Lrfn4/Lrfn5/Lrrc4/Lrrc4b/Lrrc4c/Lrrc7/Lrrtm1/Lrrtm4/Nlgn1/Nlgn3/Shisa6/Slitrk1/Slitrk3/Syndig1	26
GO:0098948	CC	GO:0098948	intrinsic component of postsynaptic specialization membrane	23/1883	114/28804	1.11313e-06	3.88358e-05	3.15712e-05	Adra2c/Cacng4/Chrm1/Chrna3/Chrna4/Grin2b/Htr5a/Kcnd3/Lrfn1/Lrfn2/Lrfn4/Lrfn5/Lrrc4/Lrrc4b/Lrrc4c/Lrrc7/Lrrtm1/Lrrtm4/Nlgn1/Nlgn3/Shisa6/Slitrk1/Slitrk3	23
GO:0034703	CC	GO:0034703	cation channel complex	35/1883	224/28804	1.44522e-06	4.77683e-05	3.88328e-05	Amigo1/Cacna1g/Cacng4/Cacng5/Cnih3/Grin2b/Hcn1/Kcna1/Kcna2/Kcna4/Kcna6/Kcnb1/Kcnb2/Kcnc2/Kcnc4/Kcnd3/Kcng1/Kcng2/Kcng4/Kcnh1/Kcnj2/Kcnj8/Kcnq3/Kcnq5/Kcns2/Kcns3/Lrrc55/Lrrtm4/Pde4b/Pde4d/Pkd1/Ryr1/Ryr3/Shisa6/Trpc2	35
GO:0030863	CC	GO:0030863	cortical cytoskeleton	23/1883	121/28804	3.26362e-06	9.85651e-05	8.01275e-05	Actn1/Actn2/Actn4/Akap13/Cldn5/Dbn1/Flna/Gypc/Iqgap1/Myh9/Pde4dip/Ppp1r9a/Rapgef3/Shroom1/Shroom2/Shroom3/Shroom4/Sptan1/Sptb/Sptbn1/Sptbn2/Sptbn4/Utrn	23
GO:0043235	CC	GO:0043235	receptor complex	54/1883	430/28804	3.29597e-06	9.85651e-05	8.01275e-05	Acvr1/Acvr2a/Adrb2/Arntl2/Bmpr2/Cacng4/Cacng5/Chrna3/Chrna4/Chrna5/Chuk/Cnih3/Cr1l/Egfr/Epha8/Flna/Gabrb1/Gpr62/Grin2b/Htr1b/Htr2a/Il13ra1/Il6ra/Insr/Irs1/Itga11/Itga4/Itga6/Itga8/Itga9/Itgbl1/Kctd16/Lime1/Lrrtm4/Lyn/Nlgn1/Notch2/Nr3c2/Ntrk3/Osmr/Pdgfra/Pdgfrb/Prlr/Ripk1/Rxra/Shisa6/Slitrk5/Smad3/Syk/Tlr7/Tnfrsf1a/Tradd/Traf6/Vipr1	54
GO:0032580	CC	GO:0032580	Golgi cisterna membrane	8/1883	18/28804	7.94643e-06	0.000226835	0.000184403	B4galnt4/Chpf/Chsy1/Chsy3/Csgalnact1/Fut8/Gpr89/St3gal1	8
GO:0099061	CC	GO:0099061	integral component of postsynaptic density membrane	16/1883	74/28804	1.8716e-05	0.000506546	0.000411791	Adra2c/Cacng4/Chrm1/Grin2b/Lrfn1/Lrfn2/Lrfn4/Lrfn5/Lrrc4/Lrrc4b/Lrrc4c/Lrrc7/Lrrtm4/Shisa6/Slitrk1/Slitrk3	16
GO:0098839	CC	GO:0098839	postsynaptic density membrane	19/1883	99/28804	1.96895e-05	0.000506546	0.000411791	Actn2/Adra2c/Cacng4/Cacng5/Chrm1/Grin2b/Lrfn1/Lrfn2/Lrfn4/Lrfn5/Lrrc4/Lrrc4b/Lrrc4c/Lrrc7/Lrrtm4/Shisa6/Slitrk1/Slitrk3/Syndig1	19
GO:0005925	CC	GO:0005925	focal adhesion	27/1883	172/28804	2.01848e-05	0.000506546	0.000411791	Actn1/Actn2/Arhgap24/Asap3/Capn2/Dst/Flnb/Flrt1/Flrt2/Flrt3/Inpp5e/Iqgap1/Itga11/Itgbl1/Lima1/Limd1/Myh9/Nedd9/Peak1/Plec/Prag1/Pxn/Shroom4/Sla/Syne2/Thsd1/Vcl	27
GO:0032809	CC	GO:0032809	neuronal cell body membrane	11/1883	38/28804	2.09716e-05	0.000506546	0.000411791	Adrb2/Amigo1/Flrt1/Il6ra/Insr/Kcna2/Kcnb1/Kcnb2/Kcnc2/Kcnc4/Kcnj6	11
GO:1990351	CC	GO:1990351	transporter complex	48/1883	395/28804	2.67396e-05	0.000621942	0.000505602	Amigo1/Ano6/Atp10a/Atp11a/Atp8b2/Best3/Cacna1g/Cacng4/Cacng5/Chrna3/Chrna4/Chrna5/Clcn1/Cnih3/Gabrb1/Grin2b/Hcn1/Kcna1/Kcna2/Kcna4/Kcna6/Kcnb1/Kcnb2/Kcnc2/Kcnc4/Kcnd3/Kcng1/Kcng2/Kcng4/Kcnh1/Kcnj2/Kcnj8/Kcnq3/Kcnq5/Kcns2/Kcns3/Lrrc55/Lrrc8c/Lrrc8d/Lrrtm4/Pde4b/Pde4d/Pkd1/Ryr1/Ryr3/Shisa6/Trpc2/Uqcc3	48
GO:0030055	CC	GO:0030055	cell-substrate junction	28/1883	185/28804	2.84018e-05	0.000637012	0.000517853	Actn1/Actn2/Arhgap24/Asap3/Capn2/Dst/Flnb/Flrt1/Flrt2/Flrt3/Inpp5e/Iqgap1/Itga11/Itga6/Itgbl1/Lima1/Limd1/Myh9/Nedd9/Peak1/Plec/Prag1/Pxn/Shroom4/Sla/Syne2/Thsd1/Vcl	28
GO:0044298	CC	GO:0044298	cell body membrane	11/1883	41/28804	4.59073e-05	0.00099413	0.000808168	Adrb2/Amigo1/Flrt1/Il6ra/Insr/Kcna2/Kcnb1/Kcnb2/Kcnc2/Kcnc4/Kcnj6	11
GO:0099146	CC	GO:0099146	intrinsic component of postsynaptic density membrane	16/1883	80/28804	5.17068e-05	0.0010824	0.000879923	Adra2c/Cacng4/Chrm1/Grin2b/Lrfn1/Lrfn2/Lrfn4/Lrfn5/Lrrc4/Lrrc4b/Lrrc4c/Lrrc7/Lrrtm4/Shisa6/Slitrk1/Slitrk3	16
GO:1902495	CC	GO:1902495	transmembrane transporter complex	45/1883	373/28804	5.59122e-05	0.00113267	0.000920796	Amigo1/Ano6/Best3/Cacna1g/Cacng4/Cacng5/Chrna3/Chrna4/Chrna5/Clcn1/Cnih3/Gabrb1/Grin2b/Hcn1/Kcna1/Kcna2/Kcna4/Kcna6/Kcnb1/Kcnb2/Kcnc2/Kcnc4/Kcnd3/Kcng1/Kcng2/Kcng4/Kcnh1/Kcnj2/Kcnj8/Kcnq3/Kcnq5/Kcns2/Kcns3/Lrrc55/Lrrc8c/Lrrc8d/Lrrtm4/Pde4b/Pde4d/Pkd1/Ryr1/Ryr3/Shisa6/Trpc2/Uqcc3	45
GO:0005938	CC	GO:0005938	cell cortex	38/1883	306/28804	0.00011192	0.00219644	0.00178557	Actn1/Actn2/Actn4/Akap13/Arf6/Cldn5/Dbn1/Flna/Fmn2/Fryl/Gypc/Iqgap1/Macf1/Myh9/Myo9b/Nr3c2/Pard6g/Pde4dip/Phldb1/Ppp1r9a/Rapgef3/Rhob/Rhof/Ryr1/Shroom1/Shroom2/Shroom3/Shroom4/Sptan1/Sptb/Sptbn1/Sptbn2/Sptbn4/Stox1/Unc13a/Unc13c/Utrn/Zhx3	38
GO:0001725	CC	GO:0001725	stress fiber	16/1883	88/28804	0.000169272	0.00298603	0.00242747	Actn1/Actn4/Amot/Dst/Fhod1/Flnb/Lima1/Limch1/Mprip/Myh9/Mylk/Pxn/Shroom4/Sipa1l3/Tlnrd1/Vcl	16
GO:0097517	CC	GO:0097517	contractile actin filament bundle	16/1883	88/28804	0.000169272	0.00298603	0.00242747	Actn1/Actn4/Amot/Dst/Fhod1/Flnb/Lima1/Limch1/Mprip/Myh9/Mylk/Pxn/Shroom4/Sipa1l3/Tlnrd1/Vcl	16
GO:0032432	CC	GO:0032432	actin filament bundle	17/1883	97/28804	0.000171174	0.00298603	0.00242747	Actn1/Actn4/Amot/Dst/Fhod1/Flna/Flnb/Lima1/Limch1/Mprip/Myh9/Mylk/Pxn/Shroom4/Sipa1l3/Tlnrd1/Vcl	17
GO:0042641	CC	GO:0042641	actomyosin	17/1883	97/28804	0.000171174	0.00298603	0.00242747	Actn1/Actn4/Amot/Dst/Fhod1/Flnb/Lima1/Limch1/Mprip/Myh9/Mylk/Myo18a/Pxn/Shroom4/Sipa1l3/Tlnrd1/Vcl	17
GO:0043194	CC	GO:0043194	axon initial segment	8/1883	27/28804	0.000237192	0.00402586	0.00327278	Ank3/Kcna1/Kcna2/Kcna4/Kcnq3/Lrrc7/Nav1/Sptbn4	8
GO:0098802	CC	GO:0098802	plasma membrane signaling receptor complex	27/1883	199/28804	0.000254984	0.00421394	0.00342568	Acvr1/Acvr2a/Cacng4/Cacng5/Chrna3/Chrna4/Chrna5/Chuk/Cnih3/Flna/Grin2b/Il6ra/Insr/Irs1/Itga11/Itga4/Itga6/Itga8/Itga9/Itgbl1/Lime1/Lrrtm4/Lyn/Osmr/Shisa6/Syk/Traf6	27
GO:0090575	CC	GO:0090575	RNA polymerase II transcription regulator complex	31/1883	242/28804	0.000265425	0.00427402	0.00347452	Arntl2/Ascc2/Atxn7/Atxn7l3/Bach1/Bach2/Bcl9/Cebpa/Cebpb/Ercc2/Irf9/Jun/Jund/Maf/Mafb/Med1/Med18/Med25/Med26/Ncoa3/Nfil3/Rara/Rxra/Smad3/Smad7/Stat2/Taf5l/Taf8/Thap11/Thrb/Yap1	31
GO:0044304	CC	GO:0044304	main axon	15/1883	84/28804	0.00032793	0.00514849	0.00418542	Adora1/Adora2a/Ank3/Cldn5/Kcna1/Kcna2/Kcna4/Kcnc2/Kcnh1/Kcnq3/Lrrc7/Nav1/Sptan1/Sptbn1/Sptbn4	15
GO:0001726	CC	GO:0001726	ruffle	22/1883	151/28804	0.000339101	0.00519403	0.00422244	Abl1/Actn1/Amot/Appl2/Arf6/Asap3/Egfr/Fgd2/Frmd4b/Gas7/Inpp5e/Iqgap1/Jcad/Lima1/Macf1/Myh9/Myo9b/Pdgfrb/Rinl/Spata13/Synj2/Tirap	22
GO:0044305	CC	GO:0044305	calyx of Held	8/1883	29/28804	0.000407817	0.00602024	0.00489409	Adora1/Htr1b/Kcna1/Kcna2/Kcnc4/Prkca/Unc13a/Unc13c	8
GO:0044309	CC	GO:0044309	neuron spine	27/1883	205/28804	0.000412214	0.00602024	0.00489409	Abi2/Actn1/Adora1/Adrb2/Cdk5r1/Dbn1/Dlgap2/Frmpd4/Grin2b/Grip2/Itga8/Itpka/Kcna4/Kcnd3/Kcnj2/Lrrc4/Lrrc7/Nlgn1/Pde4b/Pgr/Ppp1r9a/Shank2/Shisa6/Sipa1l1/Sla/Syndig1/Tanc2	27
GO:0031985	CC	GO:0031985	Golgi cisterna	12/1883	61/28804	0.000510792	0.00729039	0.00592665	B4galnt4/Chpf/Chsy1/Chsy3/Csgalnact1/Fut8/Gcnt1/Ggta1/Gpr89/Pld1/Rab30/St3gal1	12
GO:0060076	CC	GO:0060076	excitatory synapse	14/1883	79/28804	0.000554867	0.00774348	0.00629498	Dbn1/Grin2b/Kcnh1/Kcnj6/Lrrc4/Lrrtm1/Nlgn1/Nlgn3/Pde4b/Shisa6/Sptbn2/Syndig1/Unc13a/Unc13c	14
GO:0043197	CC	GO:0043197	dendritic spine	26/1883	200/28804	0.000637248	0.00869982	0.00707243	Abi2/Actn1/Adora1/Adrb2/Cdk5r1/Dbn1/Dlgap2/Frmpd4/Grin2b/Itga8/Itpka/Kcna4/Kcnd3/Kcnj2/Lrrc4/Lrrc7/Nlgn1/Pde4b/Pgr/Ppp1r9a/Shank2/Shisa6/Sipa1l1/Sla/Syndig1/Tanc2	26
GO:0042734	CC	GO:0042734	presynaptic membrane	26/1883	201/28804	0.00068733	0.00918389	0.00746595	Adora1/Adora2a/Adra1a/Chrm1/Chrm2/Chrna4/Grin2b/Htr1b/Htr2a/Kcna1/Kcna2/Kcnc2/Kcnc4/Kcnh1/Kcnj6/Kctd16/Nrxn3/Ntng2/P2ry1/Pcdh17/Pi4k2a/Pip5k1c/Stx2/Stx3/Unc13a/Unc13c	26
GO:0005769	CC	GO:0005769	early endosome	39/1883	348/28804	0.000740243	0.00968484	0.0078732	Adrb1/Ankrd27/Ap1g1/Apbb2/Arf6/Atp13a4/Bace1/Egfr/Entr1/Fgd2/H2-Q4/Hps5/Kcnh1/Ldlrad4/Mvb12b/Nipa1/Pheta1/Pi4k2a/Pla2g4b/Pla2g4e/Plekhf2/Ptpn23/Rhob/Rin3/Rnf157/Samd9l/Siah1a/Siah2/Slc30a10/Snx21/St8sia2/Syndig1/Tgfbrap1/Tmem127/Trak2/Vipas39/Vps33a/Wdfy2/Zfyve9	39
[truncated: 165 more rows]

## Sheet: KEGG
	ID	Description	GeneRatio	BgRatio	pvalue	p.adjust	qvalue	geneID	Count
[truncated: 20 more rows]

## Sheet: m6A peaks from nature 2018
m6A peaks in CLIP seq						YTHDF2 RIP seq
[truncated: 17,171 more rows]
