# Supplementary material for: Enhanced Protein Synthesis and Hippocampus‐Dependent Memory via Inhibition of YTHDF2‐Mediated m6A mRNA Degradation
Source: Adv Sci (Weinh). 2025 Sep 17;12(45):e14926. doi: 10.1002/advs.202514926 (PMC12677670; doi:10.1002/advs.202514926)
Supplement: Supplementary file 3 — Supplemental Table 2 [file ADVS-12-e14926-s002.xlsx]

## Sheet: RNAseq_noFC_fpkm0.5
gene_id	gene_symbol	fpkm_HipNaCon1	fpkm_HipNaCon2	fpkm_HipNaCon3	fpkm_HipNaCon4	fpkm_HipNaKO1	fpkm_HipNaKO3	fpkm_HipNaKO4	diffexp_log2fc_HipNaCon.vs.HipNaKo	diffexp_deseq2_qvalue_HipNaCon.vs.HipNaKo	diffexp_deseq2_pvalue_HipNaCon.vs.HipNaKo	Con_means	ko_means	expression	ythdf2_binding
73385	Fam177a	11.8	14.18	11.99	16.39	14.78	14.62	11.16	0.0496422	0.999966	0.747405	13.59	13.52	unchanged	n
77041	Arsk	2.9	2.66	2.88	3.43	2.45	2.88	3.05	-0.127264	0.999966	0.436894	2.9675	2.79333	unchanged	n
17997	Nedd1	0.88	1.1	0.85	1.14	0.94	0.85	1.17	-0.0230706	0.999966	0.926976	0.9925	0.986667	unchanged	n
13433	Dnmt1	8.05	9.79	9.01	8.59	9.27	9.96	8.46	0.0496404	0.999966	0.652469	8.86	9.23	unchanged	n
18121	Nog	2.47	2.39	2.84	2.95	2.3	2.78	2.24	-0.13448	0.999966	0.530187	2.6625	2.44	unchanged	n
11764	Ap1b1	46.98	53.05	48.29	46.58	51.93	51.33	44.13	0.00201371	0.999966	0.983282	48.725	49.13	unchanged	n
18286	Odf2	19.68	26.8	24.28	23.62	25.86	27.12	25.15	0.136925	0.999966	0.216243	23.595	26.0433	unchanged	n
66277	Klf15	14.32	14.03	12.97	14	9.21	10.15	15.07	-0.262311	0.999966	0.0822887	13.83	11.4767	unchanged	n
11783	Apaf1	3.74	2.66	3.17	3.48	2.46	3.07	3.05	-0.205668	0.999966	0.166691	3.2625	2.86	unchanged	n
66691	Gapvd1	17.99	21.37	20.08	22.09	19.82	20.26	19.86	-0.0702696	0.999966	0.477866	20.3825	19.98	unchanged	n
19125	Prodh	11.82	10.78	11.03	10.2	10.15	10.23	11.59	-0.0565593	0.999966	0.623562	10.9575	10.6567	unchanged	n
72649	Tmem209	8.16	7.94	7.97	9.6	8.21	7.83	8.56	-0.0487251	0.999966	0.665996	8.4175	8.2	unchanged	n
16559	Kif17	4.91	6.28	4.98	5.32	6.13	6.41	6.04	0.184097	0.999966	0.165022	5.3725	6.19333	unchanged	n
20402	Zfp106	32.83	37.59	36.1	35.79	33.11	39.23	36.2	0.0113396	0.999966	0.896161	35.5775	36.18	unchanged	n
71837	1700003E16Rik	7.45	6.07	8.23	6.65	7.61	7.55	6.8	0.0350777	0.999966	0.811579	7.1	7.32	unchanged	n
16859	Lgals9	4.16	4.47	4.43	4.4	4.35	4.14	3.67	-0.110099	0.999966	0.560097	4.365	4.05333	unchanged	n
80334	Kcnip4	50.14	43.13	46.41	46.18	43.29	40.69	42.06	-0.152524	0.999966	0.0719327	46.465	42.0133	unchanged	n
104457	0610010K14Rik	22.05	15.31	18.59	16.23	19.28	17.03	19.77	0.0995816	0.999966	0.547866	18.045	18.6933	unchanged	n
72927	Hepacam	32.72	38.27	36.01	31.83	38.19	37.09	36.22	0.089128	0.999966	0.339288	34.7075	37.1667	unchanged	n
50776	Polg2	1.38	0.8	1.13	0.9	1.62	1.23	1.03	0.301592	0.999966	0.396819	1.0525	1.29333	unchanged	n
68133	Gcsh	33.31	22.76	33.23	30.31	27.9	26.26	30.43	-0.0908308	0.999966	0.515588	29.9025	28.1967	unchanged	n
30059	Timm10	46.02	28.25	38.81	36.56	43.07	28.22	35.54	-0.0654716	0.999966	0.723489	37.41	35.61	unchanged	n
208613	Tmem212	0.36	1.61	3.81	1.61	3.24	2.47	3.6	0.531259	0.999966	0.336962	1.8475	3.10333	unchanged	n
18034	Nfkb2	0.71	0.75	0.9	0.78	0.65	0.52	0.8	-0.281426	0.999966	0.343995	0.785	0.656667	unchanged	n
14297	Fxn	4.09	3.47	3.29	4.49	4.48	3.78	4.33	0.136495	0.999966	0.566276	3.835	4.19667	unchanged	n
215654	Cdh12	2.03	2.27	1.96	2.33	1.89	2.08	2.26	-0.0392907	0.999966	0.755845	2.1475	2.07667	unchanged	n
223604	Kcnk9	6.65	10.5	7.41	8.63	8.35	10.34	8.84	0.131253	0.999966	0.388195	8.2975	9.17667	unchanged	n
104444	Rexo2	33.11	31.54	35.69	32.93	34.25	30.89	31.25	-0.0619976	0.999966	0.54933	33.3175	32.13	unchanged	n
67049	Pus3	5.68	4.76	6.23	6.02	5.54	5.67	5.62	-0.0362444	0.999966	0.811166	5.6725	5.61	unchanged	n
11972	Atp6v0d1	157.93	129.36	151	141.12	151.22	130.48	138.23	-0.0571506	0.999966	0.550192	144.852	139.977	unchanged	n
13858	Eps15	81.97	72.06	78.7	85.24	73.71	76.72	79.57	-0.0672296	0.999966	0.394759	79.4925	76.6667	unchanged	n
116838	Rims2	15.62	17.33	16.59	15.67	15.34	17.08	15.7	-0.039926	0.999966	0.644814	16.3025	16.04	unchanged	n
67465	Sf3a1	15.46	20.18	16.39	15.75	15.22	15.84	15.74	-0.132671	0.999966	0.23359	16.945	15.6	unchanged	n
192775	Kcnh6	6.54	4.95	5.47	5.33	4.09	6.39	8.23	0.138385	0.999966	0.437655	5.5725	6.23667	unchanged	n
66912	Bzw2	32.76	28.04	27.89	32.37	31.74	27.94	31.82	0.00809279	0.999966	0.934029	30.265	30.5	unchanged	n
21916	Tmod1	19.07	20.77	20.15	22.13	24.45	22.62	20.96	0.1178	0.999966	0.235965	20.53	22.6767	unchanged	n
70549	Tln2	11.8	15.52	12.59	12.05	12.96	13.71	11.62	-0.0500181	0.999966	0.698964	12.99	12.7633	unchanged	n
232430	Crebl2	11.34	10.11	10.67	10.49	8.58	10.58	10.34	-0.119412	0.999966	0.210148	10.6525	9.83333	unchanged	n
14232	Fkbp8	174.34	131.28	158.84	144.53	162.64	130.06	168.87	0.00555481	0.999966	0.963038	152.248	153.857	unchanged	n
100009600	Zglp1	0.7	1.36	1.26	0.56	0.64	0.32	0.78	-0.745283	0.999966	0.200753	0.97	0.58	unchanged	n
19289	Igdcc3	1.15	1.56	1.25	1.21	1.14	1.14	1.25	-0.0868765	0.999966	0.673385	1.2925	1.17667	unchanged	n
360213	Trim46	25.91	29.45	29.29	27.55	30.56	30.15	27.74	0.0661383	0.999966	0.451505	28.05	29.4833	unchanged	n
12721	Coro1a	47.92	37.56	45.05	41.41	47.38	35.64	43.62	-0.0338317	0.999966	0.784727	42.985	42.2133	unchanged	n
20220	Sap18	17.04	13.86	15.09	17.69	18	14.51	17.16	0.0445423	0.999966	0.710496	15.92	16.5567	unchanged	n
108934	Smim13	57.84	53.5	56.64	60.33	53.5	55.15	55.18	-0.076577	0.999966	0.28295	57.0775	54.61	unchanged	n
23881	G3bp2	90.45	72.48	84.1	90.1	83.86	85.79	87.59	0.0129789	0.999966	0.888144	84.2825	85.7467	unchanged	n
668661	2410002F23Rik	33.52	30.72	31.8	29.97	36.1	33.88	35.25	0.135321	0.999966	0.105964	31.5025	35.0767	unchanged	n
57320	Park7	118.18	85.55	98.18	101.63	103.82	78.75	103.77	-0.0816304	0.999966	0.545861	100.885	95.4467	unchanged	n
77031	Slc9a8	7.49	8.92	8.16	8.13	8.52	8.83	8.35	0.065128	0.999966	0.526981	8.175	8.56667	unchanged	n
225392	Rell2	47.06	44.2	52.08	43.74	52.66	47.22	48.3	0.0699577	0.999966	0.452535	46.77	49.3933	unchanged	n
13176	Dcc	4.33	5.11	4.08	5.28	4.5	5.3	4.21	-0.0227719	0.999966	0.861314	4.7	4.67	unchanged	n
227743	Mapkap1	18.54	15.13	16.74	18.79	18.03	15.71	17.62	-0.0361703	0.999966	0.722893	17.3	17.12	unchanged	n
54624	Paf1	34.35	32.81	34.56	34.14	38.67	34.73	33.41	0.0590897	0.999966	0.511815	33.965	35.6033	unchanged	n
67130	Ndufa6	148.2	90.65	124.7	96.69	122.31	81.78	126.1	-0.0523878	0.999966	0.780792	115.06	110.063	unchanged	n
56376	Pdlim5	9.44	9.97	9.51	9.92	8.11	9.14	9.48	-0.14226	0.999966	0.168665	9.71	8.91	unchanged	n
11777	Ap3s1	60.52	46.86	58.81	61.23	55.38	47.92	50.03	-0.157777	0.999966	0.127056	56.855	51.11	unchanged	n
80750	N4bp1	10.49	12.99	12.61	10.76	10.92	11.6	11.06	-0.0778915	0.999966	0.450073	11.7125	11.1933	unchanged	n
12724	Clcn2	17.11	21.7	19.67	20.23	22.29	22.76	20.46	0.140239	0.999966	0.198808	19.6775	21.8367	unchanged	n
15081	H3f3b	96.13	82.81	91.29	91.92	98.95	88.79	93.83	0.0424294	0.999966	0.613443	90.5375	93.8567	unchanged	n
102545	Cmtm7	1.38	1.38	1.37	1.38	1.32	1.25	1.49	-0.0262732	0.999966	0.942745	1.3775	1.35333	unchanged	n
241514	Zfp804a	9.81	11	10.44	11.04	8.53	8.91	10.05	-0.218822	0.999966	0.030542	10.5725	9.16333	unchanged	n
68728	Trp53inp2	50.45	58.42	60.97	56.33	57	56.36	60.27	0.0209756	0.999966	0.799582	56.5425	57.8767	unchanged	n
320817	Atad2b	4.25	5.57	5.03	5.53	4.09	5.59	5.34	-0.0362313	0.999966	0.778664	5.095	5.00667	unchanged	n
114229	Kiss1r	1.64	1.54	1.49	1.53	1.4	1.38	1.39	-0.108505	0.999966	0.558829	1.55	1.39	unchanged	n
208982	Hmgcll1	4.92	5.78	5.09	6.11	4.8	5.04	5.23	-0.131591	0.999966	0.300679	5.475	5.02333	unchanged	n
214601	Slc10a3	1.07	1.68	1.25	1.16	1.24	1.1	1.32	-0.100322	0.999966	0.73704	1.29	1.22	unchanged	n
70315	Hdac8	7.96	8.01	9.12	7.85	7.31	7.79	8.5	-0.101312	0.999966	0.448356	8.235	7.86667	unchanged	n
67222	Srfbp1	11.6	9.21	12.64	11.27	9.42	8.19	11.83	-0.154806	0.999966	0.304019	11.18	9.81333	unchanged	n
116847	Prelp	10.03	14.79	13.83	8.49	13.04	11.01	11.11	-0.0197581	0.999966	0.911525	11.785	11.72	unchanged	n
17156	Man1a2	17.64	18.12	18.29	18.87	15.38	18.36	18.61	-0.0773781	0.999966	0.376694	18.23	17.45	unchanged	n
20370	Sez6	61.06	74.52	59.79	57.81	75.21	73.51	60.83	0.122516	0.999966	0.326818	63.295	69.85	unchanged	n
241175	Cntnap5b	3.58	3.79	3.9	4.11	3.86	4.32	4.13	0.0446362	0.999966	0.661669	3.845	4.10333	unchanged	n
209212	Osgin2	9.35	8.77	9.99	9.57	8.85	8.74	9.4	-0.0620862	0.999966	0.586231	9.42	8.99667	unchanged	n
20687	Sp3	18.63	17.21	17.5	18.68	15.22	17.5	19.11	-0.0718844	0.999966	0.46623	18.005	17.2767	unchanged	n
67226	Tmem19	11.38	11.65	11.62	12.85	12.49	11.47	11.38	-0.0233317	0.999966	0.818155	11.875	11.78	unchanged	n
69094	Tmem160	25.08	18.73	21.57	23.25	23.92	17.69	24.4	-0.00923724	0.999966	0.954564	22.1575	22.0033	unchanged	n
434128	Pnmal2	98.24	110.15	101.28	95.17	109.65	116.08	102.41	0.0998076	0.999966	0.250049	101.21	109.38	unchanged	n
54325	Elovl1	8.88	10.47	10.92	9.41	10.96	10.12	10.53	0.0884266	0.999966	0.473004	9.92	10.5367	unchanged	n
65246	Xpo7	19.35	20.38	18.61	20.45	18.19	19.62	19.63	-0.0658354	0.999966	0.396577	19.6975	19.1467	unchanged	n
237615	Ankrd52	8.03	13.4	9.41	9.9	9.3	12.01	9.9	0.0171859	0.999966	0.915947	10.185	10.4033	unchanged	n
12387	Ctnnb1	157.31	136.71	152.35	155.94	140.83	139.4	151.33	-0.0838069	0.999966	0.275279	150.577	143.853	unchanged	n
209003	Rbmx2	5.88	3.59	3.92	5.14	5.25	4.28	4.08	-0.0391297	0.999966	0.855314	4.6325	4.53667	unchanged	n
76306	Slc18b1	7.21	7.66	6.85	7.32	7.06	7.24	7.63	-0.00671006	0.999966	0.952996	7.26	7.31	unchanged	n
12794	Cnih2	342.39	271.23	323.94	298.64	337.39	271.41	313.98	-0.0131591	0.999966	0.90226	309.05	307.593	unchanged	n
432467	Hnrnph3	28.19	25.85	28.46	28.15	29.64	28.08	31.19	0.075184	0.999966	0.428681	27.6625	29.6367	unchanged	n
66793	Efcab1	4.97	3.7	4.89	5.18	4.36	3.56	4.72	-0.184292	0.999966	0.314221	4.685	4.21333	unchanged	n
382077	Ccdc33	0.26	0.89	0.52	0.28	0.52	0.37	0.69	0.0792324	0.999966	0.885687	0.4875	0.526667	unchanged	n
23980	Pebp1	352.33	245.33	314.71	296.68	308.77	238.3	313.78	-0.0803148	0.999966	0.547758	302.262	286.95	unchanged	n
227325	Dner	34.54	37.14	35.22	34.29	33.57	37.16	32.42	-0.049755	0.999966	0.560363	35.2975	34.3833	unchanged	n
12304	Pdia4	19.66	16.4	22.44	17.94	13.9	15.33	21.35	-0.192236	0.999966	0.21256	19.11	16.86	unchanged	n
66074	Tmem167	6.51	6.13	6.07	6.4	5.54	6.36	6.35	-0.060094	0.999966	0.502361	6.2775	6.08333	unchanged	n
68778	Gucd1	4.42	4.96	4.58	5.57	4.83	4.85	5.55	0.0472277	0.999966	0.738972	4.8825	5.07667	unchanged	n
22318	Vamp2	589.19	633.07	588.7	586.53	613.47	600.57	542.64	-0.0432412	0.999966	0.584922	599.372	585.56	unchanged	n
67513	Faap20	11.52	10.7	11.97	11.1	12.55	10.91	11.97	0.0649394	0.999966	0.650915	11.3225	11.81	unchanged	n
66808	9030624G23Rik	1.97	2.64	1.89	2.45	2.71	2.76	2.59	0.262892	0.999966	0.207049	2.2375	2.68667	unchanged	n
100861618	LOC100861618	1.55	1.15	1.89	1.35	0.45	0.41	0.99	-1.36089	0.999966	0.0423563	1.485	0.616667	down_regulated	n
69710	Arap1	2.42	3.16	3.28	2.95	3.49	2.97	3.33	0.155962	0.999966	0.293672	2.9525	3.26333	unchanged	n
53324	Nptx2	10.84	11.63	11.81	9.4	11.5	10.11	11.69	0.0127926	0.999966	0.915895	10.92	11.1	unchanged	n
11482	Acvrl1	3.1	3.29	3.32	2.73	2.52	2.74	2.68	-0.239877	0.999966	0.115066	3.11	2.64667	unchanged	n
22031	Traf3	15.19	16.97	15.64	15.64	14	15.94	14.53	-0.109696	0.999966	0.209049	15.86	14.8233	unchanged	n
11838	Arc	80.09	119.92	111.55	70.59	51.18	52.68	83.58	-0.62675	0.999966	0.0299867	95.5375	62.48	down_regulated	n
338372	Map3k9	5.45	8.24	6.29	6.16	5.88	7.63	5.37	-0.0586935	0.999966	0.704649	6.535	6.29333	unchanged	n
13008	Csrp2	4.47	3.65	4.27	3.65	2.61	3.75	3.94	-0.226157	0.999966	0.414288	4.01	3.43333	unchanged	n
58188	Vstm2b	26.02	21.52	21.92	23.86	23.78	24.07	24.51	0.0459332	0.999966	0.668499	23.33	24.12	unchanged	n
72170	Chchd4	22.85	15.29	18.92	18.68	21.18	18.13	19.42	0.042113	0.999966	0.776126	18.935	19.5767	unchanged	n
140493	Kcnn3	1.79	3.13	2.03	2.13	1.78	2.34	2.03	-0.161089	0.999966	0.405119	2.27	2.05	unchanged	n
234353	Psd3	62.44	69.97	63.81	69.49	56.38	69.74	61.75	-0.10283	0.999966	0.282693	66.4275	62.6233	unchanged	n
66354	Snw1	42.06	29.93	37.07	39.89	34.51	32.76	40.15	-0.0675043	0.999966	0.594486	37.2375	35.8067	unchanged	n
57357	Srd5a3	11.72	9.89	9.48	10.15	11.44	8.93	9.78	-0.0435652	0.999966	0.761605	10.31	10.05	unchanged	n
270091	Lrrc36	0.34	0.38	0.48	0.52	0.47	0.83	0.45	0.473468	0.999966	0.293207	0.43	0.583333	unchanged	n
69871	Ppp1r35	6.92	4.23	6.4	5.19	5.7	4.99	4.87	-0.135671	0.999966	0.571712	5.685	5.18667	unchanged	n
403174	Msantd1	1.58	1.55	1.61	1.45	1.08	1.9	1.74	0.00749748	0.999966	0.971284	1.5475	1.57333	unchanged	n
229663	Csde1	69.18	58.03	69.17	68.81	68.96	62.79	66.92	-0.0261119	0.999966	0.757007	66.2975	66.2233	unchanged	n
66078	Tsen34	40.12	30.85	37.27	33.93	37.57	32.24	35.15	-0.0276702	0.999966	0.806066	35.5425	34.9867	unchanged	n
14999	H2-DMb1	0.82	1.26	1.07	1.2	1.07	1.2	1.24	0.105347	0.999966	0.782921	1.0875	1.17	unchanged	n
67811	Poldip2	48.64	42.39	47.89	46.75	50.8	45.77	46.95	0.0345301	0.999966	0.694882	46.4175	47.84	unchanged	n
54411	Atp6ap1	192.26	153.66	179.04	176.14	173.87	157.52	173.74	-0.0661468	0.999966	0.4738	175.275	168.377	unchanged	n
237758	Zfp454	2.72	3.22	2.47	2.6	2.11	2.23	1.94	-0.300364	0.999966	0.131943	2.7525	2.09333	unchanged	n
236904	Klhl15	3.67	3.55	4.1	4.15	3.75	4.29	3.96	0.0677742	0.999966	0.549976	3.8675	4	unchanged	n
224897	Dpp9	20.94	25.11	22.25	21.94	24.43	25.94	20.66	0.0582523	0.999966	0.614178	22.56	23.6767	unchanged	n
30877	Gnl3	13.93	11.27	12.88	13.54	11.69	11.43	12.2	-0.142223	0.999966	0.232531	12.905	11.7733	unchanged	n
56228	Ube2j1	40.49	36.35	40.73	38.5	36.8	37.4	38.67	-0.0647451	0.999966	0.390884	39.0175	37.6233	unchanged	n
66204	Acyp1	24.47	15.96	20.09	23.71	20.96	15.08	22.38	-0.105731	0.999966	0.595937	21.0575	19.4733	unchanged	n
19126	Prom1	4.09	4.19	4.05	4.96	3.93	4.55	4.88	0.0244675	0.999966	0.861316	4.3225	4.45333	unchanged	n
12986	Csf3r	1.19	1.77	1.48	1.49	1.68	2.49	1.81	0.339276	0.999966	0.157686	1.4825	1.99333	unchanged	n
73112	Abracl	27.43	21.53	23.22	27.98	27.81	17.82	25.14	-0.0996218	0.999966	0.563743	25.04	23.59	unchanged	n
105446	Gmpr2	12.46	10.78	11.95	12.22	11.31	10.79	12.68	-0.0419297	0.999966	0.742498	11.8525	11.5933	unchanged	n
59052	Mettl9	47.63	40.25	48.05	44.79	49.12	45.18	49	0.0680325	0.999966	0.49649	45.18	47.7667	unchanged	n
66237	Atp6v1g2	518.34	432.61	484.6	453.63	506.36	442.87	427.19	-0.0460925	0.999966	0.634088	472.295	458.807	unchanged	n
665001	Gm14391	12.83	20	15.07	17.85	15.33	16.03	17.15	-0.00467309	0.999966	0.975671	16.4375	16.17	unchanged	n
66420	Polr2e	53.24	40.35	46.6	45.78	50.85	42.02	45.03	-0.0193287	0.999966	0.874443	46.4925	45.9667	unchanged	n
26885	Casp8ap2	2.71	2.77	2.84	2.81	2.14	2.37	2.75	-0.218833	0.999966	0.0860038	2.7825	2.42	unchanged	n
228543	Rhov	2.52	2.24	2.12	2.46	2.36	2.51	2.69	0.094846	0.999966	0.679967	2.335	2.52	unchanged	n
269261	Rpl12	449.32	221.07	329.27	339.54	306.75	215.22	352.56	-0.192823	0.999966	0.494315	334.8	291.51	unchanged	n
67886	Camsap2	35.82	38.03	37.05	36.43	32.83	36.87	35.98	-0.095813	0.999966	0.22228	36.8325	35.2267	unchanged	n
100042074	Gm3650	1.27	1.37	0.57	1.31	1.9	1.25	1.01	0.311685	0.999966	0.46536	1.13	1.38667	unchanged	n
20810	Srm	44.06	32.04	38.62	35.73	38.6	33.98	34.18	-0.0862783	0.999966	0.490131	37.6125	35.5867	unchanged	n
50769	Atp8a2	2.9	3.69	2.92	3.32	2.55	3.18	2.64	-0.205612	0.999966	0.221307	3.2075	2.79	unchanged	n
230721	Pabpc4	15.05	14.51	15.79	14.7	16.25	16.7	15.04	0.121849	0.999966	0.191744	15.0125	15.9967	unchanged	n
329877	Dennd4c	4.33	4.9	4.43	4.32	4.51	5.17	4.03	-0.0507771	0.999966	0.710674	4.495	4.57	unchanged	n
24050	44807	236.87	228.95	242.83	232.36	251.79	248.06	238.92	0.0658953	0.999966	0.294474	235.252	246.257	unchanged	n
76594	Dnajc18	23.31	22.7	23.21	23.63	23.27	23.46	22.87	-0.0140711	0.999966	0.840106	23.2125	23.2	unchanged	n
17084	Ly86	15.96	12.9	17.19	14.03	17.58	11.22	14.79	-0.0501144	0.999966	0.778252	15.02	14.53	unchanged	n
66419	Mrpl11	15.24	8.89	13.23	12.19	13.49	10.54	14.65	0.0444021	0.999966	0.797654	12.3875	12.8933	unchanged	n
12035	Bcat1	11.19	9.62	11.4	13.14	12.7	12.26	10.86	0.0616367	0.999966	0.593503	11.3375	11.94	unchanged	n
16816	Lcat	24.66	24.12	28.54	21.79	27.36	21.44	23.95	-0.0367943	0.999966	0.775757	24.7775	24.25	unchanged	n
14373	G0s2	3.51	3.91	3.37	3.91	4.78	3.71	4.21	0.203501	0.999966	0.448334	3.675	4.23333	unchanged	n
98952	Fam102a	25.7	30.07	29.24	26.32	30.72	30.21	27.75	0.0751983	0.999966	0.414323	27.8325	29.56	unchanged	n
224024	Scarf2	0.68	0.7	0.69	0.46	0.63	0.51	0.67	-0.0675933	0.999966	0.831653	0.6325	0.603333	unchanged	n
78653	Bola3	21.76	18.56	17.77	18.94	18.58	17.03	20.08	-0.0527049	0.999966	0.767839	19.2575	18.5633	unchanged	n
14066	F3	31.3	28.11	31.11	31.31	25.46	26.18	30.39	-0.165019	0.999966	0.0930016	30.4575	27.3433	unchanged	n
79464	Lias	11.34	8.91	9.54	9.4	11.66	10.06	10.22	0.110519	0.999966	0.375596	9.7975	10.6467	unchanged	n
12167	Bmpr1b	5.51	5.22	5.44	5.53	4.02	4.87	6.16	-0.126223	0.999966	0.363232	5.425	5.01667	unchanged	n
83554	Fstl3	0.68	0.67	0.68	0.18	0.87	1	0	0.210721	0.999966	0.862793	0.5525	0.623333	unchanged	n
68396	Nat8	1.09	0.88	1.15	1.24	1.13	0.72	1.37	-0.0353301	0.999966	0.918874	1.09	1.07333	unchanged	n
29876	Clic4	19.16	23.85	24.07	23.18	21.91	23.72	23.94	0.027649	0.999966	0.780264	22.565	23.19	unchanged	n
94043	Tm2d1	28.91	21.06	25.81	26.24	27.96	23.81	26.83	0.036321	0.999966	0.789334	25.505	26.2	unchanged	n
83704	Slc12a9	6.63	8.94	7.79	7.97	10.39	10.55	8.34	0.299897	0.999966	0.0304198	7.8325	9.76	up_regulated	n
66397	Sar1b	71.77	45.52	59.15	55.87	51.92	48.05	54.08	-0.183825	0.999966	0.191077	58.0775	51.35	unchanged	n
15270	H2afx	23.39	16.77	22.66	21.16	22.17	18.05	21.07	-0.0453672	0.999966	0.745709	20.995	20.43	unchanged	n
269614	Pank4	10.6	10.68	10.16	10.69	11.26	11.26	11.48	0.0968243	0.999966	0.337818	10.5325	11.3333	unchanged	n
65106	Arl6ip5	121.25	95.66	110.8	108.73	106.3	102.79	110.49	-0.0411164	0.999966	0.666355	109.11	106.527	unchanged	n
110446	Acat1	31.73	22.09	27.27	26.94	27.68	24.08	25.99	-0.0715376	0.999966	0.561734	27.0075	25.9167	unchanged	n
72341	Elp6	4.32	3.46	4.08	4.35	3.67	3.82	4.78	0.00528269	0.999966	0.976087	4.0525	4.09	unchanged	n
227624	Rabl6	49.92	48.2	51.9	51.4	54.78	50.02	51.14	0.0346599	0.999966	0.638198	50.355	51.98	unchanged	n
76252	Atp6v0e2	276.74	216.47	253.59	250.27	249.96	224.93	227.08	-0.100676	0.999966	0.300022	249.268	233.99	unchanged	n
72562	Pcbd2	10.81	5.19	6.49	6.87	8.93	6.65	8.22	0.0738227	0.999966	0.808207	7.34	7.93333	unchanged	n
30926	Glrx3	69.67	41.3	59.42	58.87	56.02	48.45	65.44	-0.0300664	0.999966	0.851588	57.315	56.6367	unchanged	n
268747	Carmil3	6.94	9.47	8.74	9.44	10.42	11.13	8.48	0.207382	0.999966	0.135032	8.6475	10.01	unchanged	n
14275	Folr1	0.38	4.99	5.28	1.02	0.48	0.53	3.81	-0.919925	0.999966	0.418504	2.9175	1.60667	unchanged	n
76295	Atp11b	17.63	23.05	18.16	20.21	18.96	23.77	19.58	0.0597353	0.999966	0.629106	19.7625	20.77	unchanged	n
71279	Slc29a3	3.74	4.82	4.54	4.21	4.46	5.02	4.34	0.0808916	0.999966	0.532907	4.3275	4.60667	unchanged	n
63913	Fam129a	0.45	0.66	0.74	0.61	0.5	0.75	0.52	0.0109433	0.999966	0.967574	0.615	0.59	unchanged	n
67118	Bfar	11.35	10.77	11.45	13.06	12.26	11.31	12.13	0.0174117	0.999966	0.868762	11.6575	11.9	unchanged	n
103466	Nt5dc3	48.7	53.18	50.31	51.14	49.67	53.43	49.85	-0.0106859	0.999966	0.8845	50.8325	50.9833	unchanged	n
269615	Plch2	19.84	27.18	23.5	24.94	28.37	27.8	22.82	0.127924	0.999966	0.29439	23.865	26.33	unchanged	n
69922	Vrk2	1.33	1.16	1.84	1.53	1.61	1.23	1.8	-0.0687712	0.999966	0.812563	1.465	1.54667	unchanged	n
69713	Pin4	58.38	41.21	47.72	53.19	52.75	35.33	51.16	-0.0912043	0.999966	0.607906	50.125	46.4133	unchanged	n
238692	Zfp874a	7.93	5.86	6.95	6.99	6.25	6.08	7.34	-0.0930316	0.999966	0.494798	6.9325	6.55667	unchanged	n
433693	Akirin2	36.37	31.88	37.42	34.39	31.27	32.77	33.48	-0.122034	0.999966	0.18269	35.015	32.5067	unchanged	n
12306	Anxa2	3.61	3.6	5.97	4.42	4.69	4.89	5.56	0.197247	0.999966	0.370566	4.4	5.04667	unchanged	n
56437	Rrad	0.46	0.57	0.56	0.57	0.28	0.29	0.33	-0.862602	0.999966	0.118498	0.54	0.3	unchanged	n
545260	Arsi	0.67	0.73	0.57	0.42	0.64	0.51	0.48	-0.00601178	0.999966	0.98776	0.5975	0.543333	unchanged	n
320183	Msrb3	1.6	1.91	2.1	1.89	1.66	2.13	2.01	0.0887877	0.999966	0.631548	1.875	1.93333	unchanged	n
282663	Serpinb1b	0.38	0.45	1.11	0.34	0.15	0.48	0.68	-0.211647	0.999966	0.726075	0.57	0.436667	unchanged	n
72393	Faim2	108.28	115.39	107.8	102.79	113.67	108.8	102.03	-0.018477	0.999966	0.81747	108.565	108.167	unchanged	n
102124	Enkd1	4.62	3.82	4.57	4.47	3.51	4.33	4.11	-0.133749	0.999966	0.522888	4.37	3.98333	unchanged	n
66423	Coprs	21.38	15.3	22.06	16.9	17.94	13.57	18.08	-0.181378	0.999966	0.311044	18.91	16.53	unchanged	n
19773	Rln1	0.25	0.39	0.89	1.16	0.26	0.39	0.88	-0.397394	0.999966	0.638259	0.6725	0.51	unchanged	n
214084	Slc18a2	2.72	2.75	2.55	2.5	2.26	2.56	2.52	-0.116862	0.999966	0.444451	2.63	2.44667	unchanged	n
213006	Mfsd4a	26.89	32.25	30.42	29.86	31.94	31.6	29.3	0.0454723	0.999966	0.627589	29.855	30.9467	unchanged	n
67753	Eqtn	0.47	1.02	0.76	0.56	0.53	0.81	0.76	-0.201511	0.999966	0.628195	0.7025	0.7	unchanged	n
381673	A330070K13Rik	2.01	1.18	0.88	1.03	1.46	0.74	1.43	-0.0736651	0.999966	0.901341	1.275	1.21	unchanged	n
69617	Pitrm1	10.43	9.9	10.35	10.7	10.3	9.81	10.3	-0.0310489	0.999966	0.740486	10.345	10.1367	unchanged	n
52837	Tmx4	51.17	45.55	50.21	54.2	47.2	53.84	51.86	0.00649866	0.999966	0.940282	50.2825	50.9667	unchanged	n
23845	Clec5a	0.44	0.57	0.44	0.59	0.55	0.46	0.64	0.0956557	0.999966	0.763311	0.51	0.55	unchanged	n
240057	Syngap1	58.67	85.24	68.01	65.25	76.53	82.48	68.56	0.116269	0.999966	0.362467	69.2925	75.8567	unchanged	n
66971	Cdk5rap1	4.66	3.97	4.18	4.05	4.48	2.65	4.92	-0.0801295	0.999966	0.701737	4.215	4.01667	unchanged	n
21873	Tjp2	5.17	7.09	7.18	5.97	6.76	7.68	6.79	0.158279	0.999966	0.237951	6.3525	7.07667	unchanged	n
20775	Sqle	19.24	22.45	21.8	21.23	18.27	20.51	20.37	-0.114072	0.999966	0.230329	21.18	19.7167	unchanged	n
53357	Pla2g6	4.92	6.55	5.87	6.03	6.79	6.44	5.55	0.0598731	0.999966	0.675293	5.8425	6.26	unchanged	n
93695	Gpnmb	1.06	1.18	1.46	1.31	1.77	1.3	2.11	0.452925	0.999966	0.0411558	1.2525	1.72667	up_regulated	n
50915	Grb14	19.99	20.52	18.12	18.75	20.07	17.27	19.94	-0.0271095	0.999966	0.800401	19.345	19.0933	unchanged	n
98417	Cnih4	11.5	11.61	11.85	13.48	10.4	10.87	13.35	-0.0888641	0.999966	0.436777	12.11	11.54	unchanged	n
12616	Cenpb	50.79	39.61	50.15	47.94	55.78	45.77	53.13	0.11893	0.999966	0.284313	47.1225	51.56	unchanged	n
19737	Rgs5	26.75	21.39	24.98	30.45	24.01	27.27	26.66	-0.00671824	0.999966	0.954656	25.8925	25.98	unchanged	n
574437	Xlr3b	3.02	3.86	2.48	4.75	3.21	3.96	3.52	0.00655617	0.999966	0.97859	3.5275	3.56333	unchanged	n
22063	Trpc1	15.78	14.55	14.89	16.02	13.69	16.79	15.63	-0.0327344	0.999966	0.732234	15.31	15.37	unchanged	n
66700	Chmp3	44.25	34.51	43.3	45.06	44.48	38.86	45.78	0.0347475	0.999966	0.754495	41.78	43.04	unchanged	n
219148	Fam167a	0.87	0.79	1.24	0.84	0.89	0.6	0.67	-0.369094	0.999966	0.167605	0.935	0.72	unchanged	n
11877	Arvcf	5.74	7.05	6.99	5.64	6.79	6.14	6.73	0.0362437	0.999966	0.767599	6.355	6.55333	unchanged	n
328424	Kcnrg	0.2	0.16	0.4	0.36	0.56	0.61	0.56	1.03545	0.999966	0.0537084	0.28	0.576667	unchanged	n
212539	Gm266	1.93	1.34	2.15	1.72	2.99	2.89	2.26	0.596981	0.999966	0.0451201	1.785	2.71333	up_regulated	n
545007	Gm5796	0.76	0.59	0.6	0.7	0.66	0.9	0.82	0.272316	0.999966	0.492748	0.6625	0.793333	unchanged	n
233208	Scaf1	31.04	39.19	34.56	29.45	38.13	36.89	31.14	0.057471	0.999966	0.632687	33.56	35.3867	unchanged	n
105504	Exoc5	19.36	15.25	17.07	18.43	16.19	17.66	17.98	-0.0365171	0.999966	0.724411	17.5275	17.2767	unchanged	n
230075	Ndufb6	77.92	49.54	59.15	54.13	60.45	42.95	63.46	-0.108644	0.999966	0.542998	60.185	55.62	unchanged	n
230793	Ahdc1	8.79	12.71	10.67	8.95	9.7	11.32	9.25	-0.0411328	0.999966	0.773929	10.28	10.09	unchanged	n
20587	Smarcb1	47.58	46.36	43.56	42.43	50.16	43.19	40.7	-0.0178429	0.999966	0.865604	44.9825	44.6833	unchanged	n
13690	Eif4g2	96.03	88.98	104.08	103.06	87.77	94.1	96.98	-0.0903374	0.999966	0.247665	98.0375	92.95	unchanged	n
66962	Swsap1	7.63	5.87	6.3	7.63	7.09	6.48	7.31	0.0123907	0.999966	0.936323	6.8575	6.96	unchanged	n
26448	Mok	3.68	4.04	3.5	4.08	4.63	3.09	4.25	0.0358143	0.999966	0.862648	3.825	3.99	unchanged	n
76524	Cln6	6.17	5.91	5.33	5.86	8.15	6.61	5.03	0.172813	0.999966	0.330451	5.8175	6.59667	unchanged	n
27367	Rpl3	471.51	263.85	371.88	392.33	357.7	306.69	413.61	-0.0684423	0.999966	0.678017	374.892	359.333	unchanged	n
140917	Dclre1b	2.07	2.07	2.22	2	1.64	2.13	1.99	-0.136775	0.999966	0.40813	2.09	1.92	unchanged	n
170749	Mtmr4	17.5	19.17	18.07	17.47	15.14	17.41	16.38	-0.155712	0.999966	0.0744194	18.0525	16.31	unchanged	n
11647	Alpl	3.01	3.46	3.18	3.42	3.37	3.26	2.59	-0.0993727	0.999966	0.58226	3.2675	3.07333	unchanged	n
353208	Zfp931	2.65	2.74	2.65	2.8	1.95	2.72	2.52	-0.19057	0.999966	0.392485	2.71	2.39667	unchanged	n
22027	Hsp90b1	129.54	103.01	126.91	132.35	121.68	113.19	129.62	-0.0282907	0.999966	0.779684	122.953	121.497	unchanged	n
329002	Zfp236	5.39	6.81	5.78	6.33	5.36	6.83	6.04	-0.013226	0.999966	0.912153	6.0775	6.07667	unchanged	n
30841	Kdm2b	8.02	8.78	7.9	8.06	8.26	8.22	7.09	-0.108807	0.999966	0.327847	8.19	7.85667	unchanged	n
66538	Rps19bp1	17.13	10.83	16.71	15.85	15.03	10.53	15.66	-0.137448	0.999966	0.498769	15.13	13.74	unchanged	n
59012	Moxd1	2.78	2.25	2.91	2.83	2.89	2.67	2.88	0.0508557	0.999966	0.76061	2.6925	2.81333	unchanged	n
233065	Alkbh6	25.58	18.64	27.22	24.02	28.96	19.8	24.7	0.0360881	0.999966	0.828213	23.865	24.4867	unchanged	n
80517	Herpud2	20.28	19.86	20.54	20.27	19.99	21.12	20.52	0.0127172	0.999966	0.878771	20.2375	20.5433	unchanged	n
71856	Wfdc3	0.78	0.55	1.19	0.42	0.88	0.28	0.69	-0.220725	0.999966	0.748929	0.735	0.616667	unchanged	n
30052	Pcsk1n	178.61	150.78	171.11	143.19	188.49	138.32	162.32	0.00885907	0.999966	0.941789	160.923	163.043	unchanged	n
67199	Pfdn1	43.71	27.4	36.76	36.17	35.53	28.05	36.95	-0.108023	0.999966	0.498099	36.01	33.51	unchanged	n
235604	Camkv	250.36	226.97	238.29	237.36	265.54	241.03	242.03	0.0547383	0.999966	0.468977	238.245	249.533	unchanged	n
20955	Vamp7	20.79	15.69	17.04	18.91	17.19	14.82	16.58	-0.174602	0.999966	0.151874	18.1075	16.1967	unchanged	n
633640	Tmem267	20.94	13.38	37.16	21.38	17.8	16.12	21.12	-0.355201	0.999966	0.318505	23.215	18.3467	unchanged	n
19653	Rbm4	9.79	7.79	9.89	9.35	7.38	7.73	9.65	-0.172565	0.999966	0.212144	9.205	8.25333	unchanged	n
276829	Smtnl2	0.67	1.06	0.8	0.77	0.83	1.04	0.83	0.116043	0.999966	0.703098	0.825	0.9	unchanged	n
234729	Vac14	7.39	8.9	7.71	7.78	9.14	9.01	7.27	0.0808117	0.999966	0.540581	7.945	8.47333	unchanged	n
17067	Ly6c1	60	38.44	48.62	49.67	39.38	40.87	52.04	-0.155675	0.999966	0.325474	49.1825	44.0967	unchanged	n
15499	Hsf1	13.11	15.59	16.8	15.29	16.33	16.46	16.48	0.121246	0.999966	0.264578	15.1975	16.4233	unchanged	n
71718	Telo2	6.45	7.66	6.11	7.15	8.06	7.66	7.35	0.160096	0.999966	0.224131	6.8425	7.69	unchanged	n
11977	Atp7a	1.64	2.52	2.09	1.8	1.31	1.68	1.81	-0.346523	0.999966	0.0509449	2.0125	1.6	unchanged	n
214240	Disp2	67.89	91.49	73.23	72.77	85.46	94.89	71.36	0.119815	0.999966	0.363653	76.345	83.9033	unchanged	n
69352	Necab1	15.5	15.14	15.03	15.19	12.46	15.27	11.82	-0.218537	0.999966	0.0416763	15.215	13.1833	unchanged	n
15505	Hsph1	100.25	97.29	112.89	104.84	96.52	89.74	103.7	-0.117686	0.999966	0.143733	103.817	96.6533	unchanged	n
67898	Pef1	37.69	29.94	36.87	29.78	35.55	31.39	35.57	0.0177661	0.999966	0.881587	33.57	34.17	unchanged	n
57265	Fzd2	3.81	3.25	3.58	3.45	2.43	2.5	3.71	-0.304669	0.999966	0.0795829	3.5225	2.88	unchanged	n
83797	Smarcd1	39.47	42.96	40.43	38.49	41.94	42.06	36.58	-0.0162435	0.999966	0.858225	40.3375	40.1933	unchanged	n
217125	Samd14	13.75	13.77	13.35	13.29	12.52	13.55	13.57	-0.0495334	0.999966	0.579627	13.54	13.2133	unchanged	n
30843	Fbxl12	4.18	5.51	4.86	5.48	4.66	5.34	5.2	0.0175072	0.999966	0.919699	5.0075	5.06667	unchanged	n
216344	Rab21	33.72	31.9	31.3	32.39	28.75	28.96	35.36	-0.0680993	0.999966	0.504315	32.3275	31.0233	unchanged	n
211446	Exoc3	27.43	23.79	26.63	26.53	28.07	26.55	27.97	0.0640028	0.999966	0.424943	26.095	27.53	unchanged	n
243300	Nyap1	14.86	16	14.64	13.71	14.59	16.26	14.38	0.0229781	0.999966	0.807554	14.8025	15.0767	unchanged	n
101869	Unc45a	6.46	8.41	6.62	6.62	6.53	7.05	6.44	-0.0615482	0.999966	0.646912	7.0275	6.67333	unchanged	n
74150	Slc35f5	9.52	8.93	8.73	9.74	8.52	9.47	9.31	-0.0355212	0.999966	0.751122	9.23	9.1	unchanged	n
18000	44806	23.05	21.84	23.4	24.4	22.04	23.34	24.89	0.00374716	0.999966	0.964391	23.1725	23.4233	unchanged	n
71877	Efhc1	0.6	1.12	1.06	0.77	0.81	0.72	0.84	-0.165719	0.999966	0.63512	0.8875	0.79	unchanged	n
73893	Tmem202	0.98	0.67	0.73	1.01	0.75	0.76	0.99	0.020104	0.999966	0.968536	0.8475	0.833333	unchanged	n
235086	Igsf9b	3.3	6.08	5.26	4.76	4.12	5.27	4.82	-0.04253	0.999966	0.806035	4.85	4.73667	unchanged	n
330064	Slc5a6	4.84	5.01	5.97	5.46	4.96	5.16	4.93	-0.066975	0.999966	0.594216	5.32	5.01667	unchanged	n
68981	Snrpa1	16.94	13.79	16.86	16.57	17.15	14.75	16.07	-0.00454863	0.999966	0.972298	16.04	15.99	unchanged	n
212198	Wdr25	2.61	2.58	2.85	2.53	2.73	2.57	2.55	-0.00067669	0.999966	0.996716	2.6425	2.61667	unchanged	n
78244	Dnajc21	15.47	14.34	16.36	16.55	15.46	15.05	16.02	-0.0251779	0.999966	0.804453	15.68	15.51	unchanged	n
69627	Fam89a	0.91	1.17	0.92	1.05	1.62	1.23	0.97	0.32949	0.999966	0.391606	1.0125	1.27333	unchanged	n
20901	Strap	60.69	49.95	57.01	60.05	58.18	53.28	57.1	-0.029752	0.999966	0.746948	56.925	56.1867	unchanged	n
19419	Rasgrp1	187.19	204.56	186.49	200.28	203.91	197.64	189.64	0.00508005	0.999966	0.945582	194.63	197.063	unchanged	n
18994	Pou3f4	1.2	1.61	1.57	1.11	1.24	1.56	1.25	-0.0371013	0.999966	0.858162	1.3725	1.35	unchanged	n
67710	Polr2g	74.07	50.18	60.71	63.04	64.94	49.16	62.43	-0.0762412	0.999966	0.60219	62	58.8433	unchanged	n
108167434	Gm45988	0.69	0.15	0	1.34	0.98	0.16	0	-0.499902	0.999966	0.806661	0.545	0.38	unchanged	n
76365	Tbx18	0.4	0.4	0.56	0.31	0.38	0.52	0.57	0.213084	0.999966	0.513268	0.4175	0.49	unchanged	n
13170	Dbp	37.05	42.2	41.09	33.39	38.96	29.71	38.96	-0.105744	0.999966	0.418974	38.4325	35.8767	unchanged	n
22371	Vwf	1.1	2.93	2.38	1.38	1.49	2	1.56	-0.218953	0.999966	0.581701	1.9475	1.68333	unchanged	n
12295	Cacnb1	48.3	51.24	48.8	43.55	50.96	45.15	46.63	-0.0352764	0.999966	0.693921	47.9725	47.58	unchanged	n
19177	Psmb7	149.61	88.46	117.11	119.58	113.62	92.71	120.71	-0.129243	0.999966	0.424832	118.69	109.013	unchanged	n
70083	Metrn	24.96	18.51	25.92	22.33	24	19.01	29.71	0.0733068	0.999966	0.652206	22.93	24.24	unchanged	n
108167989	Gm46340	0.52	1.55	0.64	1.5	1.01	0.78	0.9	-0.234071	0.999966	0.63904	1.0525	0.896667	unchanged	n
50773	Nt5c	31.77	23.93	26.22	24.05	28.86	19.36	26.1	-0.0933938	0.999966	0.579517	26.4925	24.7733	unchanged	n
218440	Ankrd34b	4.25	4.54	4.82	4.68	4.26	4.64	4.36	-0.0589602	0.999966	0.622242	4.5725	4.42	unchanged	n
13003	Vcan	3.7	4.01	3.93	3.91	3.57	4.38	4.49	0.0247053	0.999966	0.859497	3.8875	4.14667	unchanged	n
11629	Aif1	5.4	2.96	3.97	2.96	5.51	4.42	4.95	0.370781	0.999966	0.196772	3.8225	4.96	unchanged	n
20544	Slc9a1	17	20.74	18.54	16.14	20.12	20.26	15.12	0.0292881	0.999966	0.834559	18.105	18.5	unchanged	n
320027	Fstl4	4.98	6.35	5.72	5.44	5.81	6.56	5.84	0.086156	0.999966	0.447102	5.6225	6.07	unchanged	n
240614	Ranbp6	13.45	10.5	13.74	12.94	11.1	11.74	13.85	-0.0629819	0.999966	0.596754	12.6575	12.23	unchanged	n
66270	Retreg1	14.18	13.65	15.66	14.63	15.87	15.3	16.15	0.116168	0.999966	0.189917	14.53	15.7733	unchanged	n
17872	Ppp1r15a	5.54	6.34	6.44	5.07	6.58	6.03	5.36	0.024589	0.999966	0.870606	5.8475	5.99	unchanged	n
218236	Fam120a	40.9	50.67	46.43	43.96	40.17	48.81	43.73	-0.0535623	0.999966	0.59853	45.49	44.2367	unchanged	n
330149	Hfm1	0.57	1.03	1	0.86	0.89	0.92	1.07	0.181694	0.999966	0.434961	0.865	0.96	unchanged	n
319651	Usp37	3.56	4.49	4.07	4.43	2.9	3.43	4.31	-0.229549	0.999966	0.110191	4.1375	3.54667	unchanged	n
328643	Vwa5b2	4.36	6.3	5.43	5.02	5.96	6.84	5.04	0.18202	0.999966	0.275785	5.2775	5.94667	unchanged	n
97114	Hist2h3c2	6.66	3.62	6.27	4.13	3.04	3.98	2.61	-0.704619	0.999966	0.0461811	5.17	3.21	down_regulated	n
16413	Itgb1bp1	15.81	12.2	13.03	13.99	13.19	12.26	14.87	-0.10285	0.999966	0.503439	13.7575	13.44	unchanged	n
54196	Pabpn1	71.35	80.6	75.73	86.68	97.01	94.45	86.57	0.234644	0.999966	0.0144714	78.59	92.6767	unchanged	n
73178	Wasl	54.52	56.16	53.17	52.76	50.71	53.62	51.89	-0.0693124	0.999966	0.321022	54.1525	52.0733	unchanged	n
75429	Fam183b	8.08	7.88	9.33	6.92	10.44	6.95	9.66	0.156714	0.999966	0.51901	8.0525	9.01667	unchanged	n
12345	Capzb	178.28	140.51	155.94	152.51	157.15	143.8	160.87	-0.0358024	0.999966	0.7139	156.81	153.94	unchanged	n
66911	Nudt16l1	42.66	31.86	37.3	34.91	37.63	32.56	38.79	-0.0217106	0.999966	0.860259	36.6825	36.3267	unchanged	n
22353	Vip	13.35	8.49	9.08	10.83	9.42	9.8	10.06	-0.105973	0.999966	0.538787	10.4375	9.76	unchanged	n
12462	Cct3	61.08	46.37	57.6	55.52	53.65	47.25	56.52	-0.081182	0.999966	0.466675	55.1425	52.4733	unchanged	n
72568	Lin9	1.61	1.28	1.83	1.58	1.33	1.6	1.57	-0.0689131	0.999966	0.751814	1.575	1.5	unchanged	n
18107	Nmt1	89.36	82.62	78.17	87.95	81.71	76.2	85.32	-0.0633174	0.999966	0.466539	84.525	81.0767	unchanged	n
74769	Pik3cb	11.08	11.26	10.04	10.21	9.81	11.72	10.17	-0.067969	0.999966	0.537622	10.6475	10.5667	unchanged	n
69077	Psmd11	38.66	33.07	37.35	37.07	32.22	36.36	33.22	-0.0928158	0.999966	0.302165	36.5375	33.9333	unchanged	n
70020	Ino80b	7.74	6.64	7.41	8.11	8.83	7.97	8.78	0.186605	0.999966	0.283644	7.475	8.52667	unchanged	n
210853	Zfp947	1.82	1.55	1.87	2.07	2.72	1.65	2.23	0.253577	0.999966	0.265519	1.8275	2.2	unchanged	n
16854	Lgals3	0.59	0.55	0.44	0.5	0.48	0.66	0.71	0.252223	0.999966	0.619594	0.52	0.616667	unchanged	n
215819	Nhsl1	8.33	8.43	8.29	8.95	7.64	8.99	8.39	-0.0350175	0.999966	0.703059	8.5	8.34	unchanged	n
20399	Sh2b1	24.18	27.61	27.17	25.66	25.76	24.13	25.37	-0.0634821	0.999966	0.457058	26.155	25.0867	unchanged	n
22352	Vim	20.88	24.32	24.49	21.11	21.19	22.4	24.86	-0.00164019	0.999966	0.987918	22.7	22.8167	unchanged	n
67101	2310039H08Rik	3.28	3.36	4.89	3.14	4.46	3.81	3.82	0.139433	0.999966	0.638549	3.6675	4.03	unchanged	n
13595	Ebp	10.6	7.4	8.93	10.08	8.99	8.52	9.92	-0.0261604	0.999966	0.865225	9.2525	9.14333	unchanged	n
217951	Tmem196	2.9	2.82	2.74	3.06	3.05	3.62	2.92	0.12623	0.999966	0.396963	2.88	3.19667	unchanged	n
101685	Spty2d1	6.52	6.48	6.36	6.62	4.26	5.5	5.9	-0.329827	0.999966	0.00728413	6.495	5.22	down_regulated	n
53890	Sart3	12.88	13.34	13.37	12.75	15.1	13.76	13.75	0.106927	0.999966	0.239054	13.085	14.2033	unchanged	n
246081	Defb11	0.41	1.69	1.27	0.43	0.42	0	0.39	-1.76227	0.999966	0.245315	0.95	0.27	unchanged	n
71957	Ints11	11.45	10.44	10.59	11.07	10.6	9.83	9.96	-0.131553	0.999966	0.240709	10.8875	10.13	unchanged	n
67388	Rab5if	41.99	31.36	37.66	37.74	37.22	30.93	34.97	-0.117621	0.999966	0.350512	37.1875	34.3733	unchanged	n
320500	Tmem215	3.15	2.55	2.38	3.01	2.63	3	2.8	0.0286056	0.999966	0.876841	2.7725	2.81	unchanged	n
104111	Adcy3	11.77	12.54	11.84	12.3	12.32	12	10.06	-0.0804002	0.999966	0.441352	12.1125	11.46	unchanged	n
14681	Gnao1	203.73	238.54	199.76	210.53	228.07	229.27	194.9	0.0356781	0.999966	0.717072	213.14	217.413	unchanged	n
67463	Poc5	13.24	12	12.08	12.93	10.91	11.79	12.27	-0.106979	0.999966	0.245716	12.5625	11.6567	unchanged	n
50932	Mink1	85.08	102.56	91.6	87.23	96.08	98.49	85.1	0.0137914	0.999966	0.887335	91.6175	93.2233	unchanged	n
68342	Ndufb10	158.65	104.68	145.94	134.23	138.74	110.37	140.5	-0.0573335	0.999966	0.691305	135.875	129.87	unchanged	n
217698	Acot5	5.22	3.21	3.84	4.14	4.64	3.89	4.4	0.064722	0.999966	0.767305	4.1025	4.31	unchanged	n
109700	Itga1	0.83	1.03	0.98	0.94	0.63	0.86	0.88	-0.276269	0.999966	0.185601	0.945	0.79	unchanged	n
544696	Tbc1d32	2.35	2.97	2.58	2.74	2.82	2.55	3.01	0.0584414	0.999966	0.649698	2.66	2.79333	unchanged	n
66932	Rexo1	10.39	11.66	11.28	9.8	13.83	12.47	11.24	0.20173	0.999966	0.0656699	10.7825	12.5133	unchanged	n
67498	Kcnv1	14.38	10.97	13.93	13.36	13.05	13.4	13.03	-0.0338753	0.999966	0.723632	13.16	13.16	unchanged	n
19027	Sypl	11.32	12.53	12.13	13.18	12.66	13.48	13.34	0.0881276	0.999966	0.324548	12.29	13.16	unchanged	n
56323	Dnajb5	83.54	88.68	81.54	81.36	68.76	68.29	83.53	-0.211167	0.999966	0.0252595	83.78	73.5267	unchanged	n
16517	Kcnj16	7.25	6.15	7.53	7.11	7.78	8.61	7.9	0.194831	0.999966	0.0862977	7.01	8.09667	unchanged	n
67769	Gpatch2	6	7	7.01	6.77	6.41	6.03	6.4	-0.126098	0.999966	0.233864	6.695	6.28	unchanged	n
24105	Rbck1	30.14	25.49	29.27	28.84	31.24	28.54	31.26	0.0967506	0.999966	0.290533	28.435	30.3467	unchanged	n
233900	Rnf40	16.97	17.65	17.07	17.07	17.31	16.84	16.87	-0.0278462	0.999966	0.721051	17.19	17.0067	unchanged	n
51798	Ech1	40.43	30.49	35.9	33.63	35.04	27.16	37.8	-0.0802773	0.999966	0.569235	35.1125	33.3333	unchanged	n
52615	Suz12	11.34	10.99	11.35	11.45	9.42	11.4	10.71	-0.115355	0.999966	0.233336	11.2825	10.51	unchanged	n
546611	Klhl33	0.86	1.03	1.39	1.14	1.55	1.34	1.54	0.410433	0.999966	0.0349562	1.105	1.47667	up_regulated	n
22065	Trpc3	1.09	1.8	1.78	1.35	1.53	1.64	1.13	-0.0787686	0.999966	0.742305	1.505	1.43333	unchanged	n
16011	Igfbp5	31.17	40.7	35.56	31.44	34.35	40.17	37.91	0.0968094	0.999966	0.387977	34.7175	37.4767	unchanged	n
226352	Epb41l5	1.09	1.57	1.52	1.34	1.06	1.34	1.35	-0.14668	0.999966	0.421974	1.38	1.25	unchanged	n
15353	Hmg20b	8.96	7.2	9.03	9.39	10.1	8.45	9.54	0.0961077	0.999966	0.525936	8.645	9.36333	unchanged	n
56626	Poll	3.57	2.75	3.84	3.65	3.35	3.42	3.73	0.0111737	0.999966	0.94919	3.4525	3.5	unchanged	n
327978	Slfn5	0.88	1.31	1.17	1.31	0.74	1.35	1.31	-0.0620484	0.999966	0.787226	1.1675	1.13333	unchanged	n
12524	Cd86	1.17	0.87	1.13	0.89	1.06	0.87	1.35	0.105827	0.999966	0.714285	1.015	1.09333	unchanged	n
76263	Gstk1	11.2	7.52	12.44	10	11.96	9.57	10.04	0.0318502	0.999966	0.872086	10.29	10.5233	unchanged	n
23950	Dnajb6	126.81	93.35	110.84	119.84	114.7	105.34	117.58	-0.0119142	0.999966	0.910575	112.71	112.54	unchanged	n
75209	Sv2c	0.72	1.59	0.97	1.11	0.88	1.46	1.07	0.0417184	0.999966	0.883767	1.0975	1.13667	unchanged	n
242646	Tctex1d4	0.09	0.88	0.61	0.35	0.7	0.53	0.73	0.472695	0.999966	0.513681	0.4825	0.653333	unchanged	n
326618	Tpm4	15.62	13.33	17.23	16.51	14.42	13.07	16.93	-0.091955	0.999966	0.47185	15.6725	14.8067	unchanged	n
94090	Trim9	71.01	87.08	70.5	72.57	71.49	79.28	68.19	-0.070606	0.999966	0.508511	75.29	72.9867	unchanged	n
68776	Taf11	24.77	20.43	21.27	21.65	24.77	21.5	26.37	0.116635	0.999966	0.362837	22.03	24.2133	unchanged	n
69747	Zswim7	9.18	7.09	6	8.5	7.51	5.47	7.59	-0.164779	0.999966	0.498502	7.6925	6.85667	unchanged	n
13358	Slc25a1	20.28	17.91	19.17	18.88	20.43	18.94	20.91	0.0675973	0.999966	0.51167	19.06	20.0933	unchanged	n
17970	Ncf2	0.93	1.28	1.32	1.67	1.13	1.23	1.37	-0.113436	0.999966	0.673929	1.3	1.24333	unchanged	n
74741	C2cd5	14.2	17.92	16	16.62	17.5	17.86	17.9	0.0948414	0.999966	0.389181	16.185	17.7533	unchanged	n
14325	Ftl1	237.41	178.51	206.12	194.86	199.9	150.06	204.84	-0.146396	0.999966	0.263952	204.225	184.933	unchanged	n
13123	Cyp7b1	19.81	13.97	15.69	16.22	15.01	13.13	14.65	-0.211673	0.999966	0.116589	16.4225	14.2633	unchanged	n
108168067	Gm46403	1.49	3.22	1.7	0.88	1.29	1.42	1.3	-0.451082	0.999966	0.246398	1.8225	1.33667	unchanged	n
13019	Ctf1	1.05	0.85	1.29	0.57	1.24	0.8	0.89	0.0507467	0.999966	0.906439	0.94	0.976667	unchanged	n
67036	Mrpl45	20.52	14.1	16.72	17.62	19.33	14.55	18.29	-0.00867603	0.999966	0.954664	17.24	17.39	unchanged	n
67446	Dusp28	10.25	5.29	8.97	8.66	9.47	8.09	7.95	0.0294498	0.999966	0.886282	8.2925	8.50333	unchanged	n
83997	Slmap	33.44	34.77	31.33	34.28	33.39	31.45	32.67	-0.103381	0.999966	0.196038	33.455	32.5033	unchanged	n
235611	Plxnb1	10.76	15.36	13.14	11.54	14.49	15.66	12.64	0.13577	0.999966	0.350488	12.7	14.2633	unchanged	n
227613	Tubb4b	166.22	148.78	162.52	148.39	161.37	137.56	143.27	-0.0939464	0.999966	0.293983	156.477	147.4	unchanged	n
21933	Tnfrsf10b	0.36	0.59	0.35	0.66	0.59	0.62	0.61	0.276945	0.999966	0.442482	0.49	0.606667	unchanged	n
381107	Tmem232	0.32	0.45	0.57	0.36	0.56	0.58	0.3	0.15939	0.999966	0.721223	0.425	0.48	unchanged	n
66863	Lztr1	58.99	54.4	56.79	56.77	63.46	56.31	59.62	0.0632532	0.999966	0.413827	56.7375	59.7967	unchanged	n
231464	Cnot6l	9.2	10.32	10.13	10.47	8.24	9.78	10.31	-0.111571	0.999966	0.269137	10.03	9.44333	unchanged	n
407800	Ecm2	1.71	2.51	2.32	2.13	2.05	2.27	3.04	0.165512	0.999966	0.403296	2.1675	2.45333	unchanged	n
13205	Ddx3x	60.72	56.17	58.53	64.17	58.09	64.17	59.92	0.00747036	0.999966	0.925374	59.8975	60.7267	unchanged	n
12672	Chrm4	8.06	7.49	6.81	7.14	5.37	5.21	6.31	-0.404266	0.930842	0.00221838	7.375	5.63	down_regulated	n
27377	Yme1l1	28.87	22.76	27.64	28.59	25.69	26.33	27.86	-0.0311952	0.999966	0.754193	26.965	26.6267	unchanged	n
225872	Npas4	6.35	7.73	8.25	4.95	8.27	8.17	7.35	0.201686	0.999966	0.22008	6.82	7.93	unchanged	n
229541	Dennd4b	8.57	10.45	10.02	9.55	10.49	10.92	9.41	0.0884062	0.999966	0.410326	9.6475	10.2733	unchanged	n
13139	Dgka	5.84	6.17	6.77	7.16	6.91	6.98	7.24	0.134226	0.999966	0.272218	6.485	7.04333	unchanged	n
76044	Ncapg2	0.89	1.07	1	1.05	0.83	0.97	1.05	-0.108813	0.999966	0.559706	1.0025	0.95	unchanged	n
20842	Stag1	10.87	12.51	11.37	12.28	11.48	12.96	12.26	0.0483491	0.999966	0.60868	11.7575	12.2333	unchanged	n
56336	B4galt5	10.56	11.8	11.56	10.47	10.92	10.54	10.98	-0.0501331	0.999966	0.589068	11.0975	10.8133	unchanged	n
72065	Rap2c	12.72	11.19	13.16	14.56	13.28	12.79	12.22	-0.0252228	0.999966	0.813428	12.9075	12.7633	unchanged	n
100169868	Gm3173	0.37	0.34	0.31	0.39	0.8	0.56	0.59	1.11456	0.999966	0.0424142	0.3525	0.65	up_regulated	n
100503890	Pet100	8.52	5.29	8.34	6.92	7.92	5.5	10.27	0.114634	0.999966	0.626014	7.2675	7.89667	unchanged	n
104130	Ndufb11	113.78	67.21	100.22	99.34	96.81	65.38	111.92	-0.0535614	0.999966	0.776184	95.1375	91.37	unchanged	n
66454	Nmnat1	1.93	3.05	2.72	3.44	2.92	2.33	2.94	0.0877182	0.999966	0.750593	2.785	2.73	unchanged	n
66715	Henmt1	0.5	0.54	0.7	0.67	1.04	0.32	0.75	0.0734692	0.999966	0.86181	0.6025	0.703333	unchanged	n
66775	Hacd4	1.76	1.31	1.58	1.43	1.1	1.26	1.37	-0.346472	0.999966	0.142733	1.52	1.24333	unchanged	n
20666	Sox11	2.62	2.49	2.09	2.86	2.33	2.71	2.71	0.0242614	0.999966	0.860374	2.515	2.58333	unchanged	n
59025	Usp14	61.92	48.71	54.38	55.51	57.3	53.33	53.31	-0.0381563	0.999966	0.697517	55.13	54.6467	unchanged	n
93842	Igsf9	0.31	0.63	0.7	0.47	0.69	0.95	0.59	0.503943	0.999966	0.12721	0.5275	0.743333	unchanged	n
72053	Tmub2	31.89	26.17	29.05	29.2	32.89	29.53	30.55	0.0867633	0.999966	0.363129	29.0775	30.99	unchanged	n
15168	Hcn3	2.45	3.1	3.51	3.47	3.62	4.34	3.45	0.262511	0.999966	0.130169	3.1325	3.80333	unchanged	n
56075	Pdss1	4.92	5.9	5.34	5.38	5.08	5.41	5	-0.0649026	0.999966	0.657649	5.385	5.16333	unchanged	n
106585	Ankrd12	16.36	18.08	15.44	16.45	15.55	15.61	16.5	-0.0729612	0.999966	0.386475	16.5825	15.8867	unchanged	n
15516	Hsp90ab1	814.2	834.14	777.99	785.15	819.64	759.61	742.41	-0.0637786	0.999966	0.390791	802.87	773.887	unchanged	n
66060	Cystm1	9.9	7.73	8.48	8.88	8.64	7.23	9.02	-0.0667062	0.999966	0.77819	8.7475	8.29667	unchanged	n
218739	Sntn	0.43	0.87	1.05	0.44	1.18	0.5	1.1	0.411655	0.999966	0.433703	0.6975	0.926667	unchanged	n
67711	Nsmce1	12.46	7.29	10.29	11.43	11.79	8.78	10.57	0.049467	0.999966	0.805413	10.3675	10.38	unchanged	n
13434	Trdmt1	1.88	2.93	2.22	2.18	2.49	2.38	2.1	0.140846	0.999966	0.465772	2.3025	2.32333	unchanged	n
109652	Acy1	3.92	3.97	3.92	2.77	4.31	3.99	4.02	0.163453	0.999966	0.442325	3.645	4.10667	unchanged	n
74551	Pck2	7.77	7.12	8.37	7.42	8.77	7.88	7.96	0.106521	0.999966	0.337193	7.67	8.20333	unchanged	n
108937	Rnf169	5.64	6.44	6.32	6.36	6.15	6.85	5.87	0.00573667	0.999966	0.955039	6.19	6.29	unchanged	n
215303	Camk1g	14.83	12.58	13.25	12.26	14.03	13.24	13.48	0.0270921	0.999966	0.805315	13.23	13.5833	unchanged	n
13829	Dmtn	117.8	114.53	123.39	110.34	130.97	116.35	116.92	0.0482597	0.999966	0.549465	116.515	121.413	unchanged	n
71240	Osbpl7	4.16	5.29	4.76	4.52	5.98	4.92	4.78	0.145158	0.999966	0.301847	4.6825	5.22667	unchanged	n
68107	Cntd1	0.5	0.75	0.41	0.58	0.41	0.41	0.34	-0.588192	0.999966	0.198521	0.56	0.386667	unchanged	n
23954	Nek3	1.31	1.54	1.47	1.27	1.55	1.43	1.4	0.0551936	0.999966	0.83461	1.3975	1.46	unchanged	n
227292	Ctdsp1	10.62	9.43	11.43	10.13	12.09	10.21	11.81	0.117638	0.999966	0.303286	10.4025	11.37	unchanged	n
28028	Mrpl50	24.22	15.96	21.99	20.51	24.42	19.44	23.73	0.114259	0.999966	0.432765	20.67	22.53	unchanged	n
66913	Kdelr2	14.92	12.02	13.79	14.83	13.79	12.03	13.38	-0.0970242	0.999966	0.430923	13.89	13.0667	unchanged	n
666329	Gm3317	0.44	2.61	0.43	0.91	0.73	1.66	1.15	0.172445	0.999966	0.787321	1.0975	1.18	unchanged	n
13796	Emx1	8.37	6.73	8.7	7.79	6.43	5.81	5.83	-0.395877	0.999966	0.0261431	7.8975	6.02333	down_regulated	n
68944	Tmco1	9.55	6.41	9.09	9.77	8.05	7.51	9.78	-0.0576474	0.999966	0.706923	8.705	8.44667	unchanged	n
30791	Slc39a1	16.65	14.21	16.28	15.85	15.64	15.1	15.49	-0.0419561	0.999966	0.67568	15.7475	15.41	unchanged	n
234595	Slc38a7	12.09	12.67	12.24	10.77	13.12	11.98	12.43	0.0509258	0.999966	0.595282	11.9425	12.51	unchanged	n
266781	Snx17	42.21	33.78	39.39	37.74	39.05	36.69	37.86	-0.0249727	0.999966	0.799531	38.28	37.8667	unchanged	n
20446	St6galnac2	1.18	1.72	1.69	1.55	1.54	1.54	1.6	-0.00700803	0.999966	0.978145	1.535	1.56	unchanged	n
18951	44809	272.12	237.2	259.87	244.42	268.04	229.4	249.28	-0.0356705	0.999966	0.680603	253.403	248.907	unchanged	n
104910	Slc25a47	1.06	0.68	1.26	0.66	0.68	1.09	1.03	0.00752655	0.999966	0.985095	0.915	0.933333	unchanged	n
223774	Alg12	4.84	4.52	3.8	3.87	3.66	4.84	3.72	-0.0852256	0.999966	0.65463	4.2575	4.07333	unchanged	n
70511	Eef2kmt	1.5	1.8	1.03	1.92	1.7	2.2	1.72	0.247537	0.999966	0.374009	1.5625	1.87333	unchanged	n
67440	Mtpap	13.05	11.2	13.58	12.87	12.45	13.66	12.94	0.0178215	0.999966	0.86526	12.675	13.0167	unchanged	n
13179	Dcn	18.17	14.78	18.77	11.11	10.49	14.38	15.95	-0.215894	0.999966	0.255871	15.7075	13.6067	unchanged	n
216505	Pik3ip1	14.79	12.13	13.88	14.58	13.35	12.98	14.83	-0.0107497	0.999966	0.924296	13.845	13.72	unchanged	n
22628	Ywhag	331.38	350.53	334.83	326.88	380.03	376.98	339.66	0.110442	0.999966	0.14922	335.905	365.557	unchanged	n
13666	Eif2ak3	5.19	5.98	5.96	5.99	5.86	5.85	6.18	0.0510489	0.999966	0.645725	5.78	5.96333	unchanged	n
16560	Kif1a	117.29	179.35	134.65	130.46	133.96	160.39	119.2	-0.0401321	0.999966	0.786581	140.438	137.85	unchanged	n
16773	Lama2	1.47	1.88	1.71	1.96	1.65	1.94	1.64	-0.0227173	0.999966	0.874316	1.755	1.74333	unchanged	n
72515	Wdr43	9.34	8.63	8.73	9.91	8.58	8.94	8.88	-0.0672106	0.999966	0.516704	9.1525	8.8	unchanged	n
71764	C2cd2l	56.65	56.63	53.47	50.13	55.38	54.02	49.01	-0.0324013	0.999966	0.720244	54.22	52.8033	unchanged	n
12572	Cdk7	7.76	7.69	7.5	7.97	7.51	7.99	8.1	0.0112225	0.999966	0.892288	7.73	7.86667	unchanged	n
64602	Ireb2	14.89	13.73	14.36	15.74	13.77	14.98	14.84	-0.0573435	0.999966	0.51331	14.68	14.53	unchanged	n
107951	Cdk9	39.45	39.86	43.04	42.93	52.55	51.02	45.69	0.24325	0.999966	0.00560577	41.32	49.7533	unchanged	n
24116	Nelfa	11.59	11.99	9.83	11.72	11.48	9.73	10.33	-0.112262	0.999966	0.377328	11.2825	10.5133	unchanged	n
70044	Tut1	8.68	7.83	8.91	7.88	8.21	7.78	8.78	-0.0227909	0.999966	0.842558	8.325	8.25667	unchanged	n
114128	Laptm4b	52.53	46.65	51.23	50.87	50.41	44.85	49.83	-0.0663719	0.999966	0.440628	50.32	48.3633	unchanged	n
76832	Hyls1	8.34	6.55	7.63	7.17	8.57	6.84	7.92	0.0595116	0.999966	0.701365	7.4225	7.77667	unchanged	n
66787	Gskip	15.22	11.54	15.9	13.34	13.55	12.96	14.71	-0.0379829	0.999966	0.761415	14	13.74	unchanged	n
11949	Atp5c1	241.11	150.12	191.77	195.12	187.99	152.3	212.25	-0.084412	0.999966	0.58017	194.53	184.18	unchanged	n
109168	Atl3	5.23	6.4	5.62	5.34	5.26	6.57	5.95	0.0548465	0.999966	0.646399	5.6475	5.92667	unchanged	n
214150	Ago3	5.12	7.43	6.21	5.77	4.47	5.78	5.79	-0.216728	0.999966	0.122237	6.1325	5.34667	unchanged	n
67912	1600012H06Rik	8.45	8.66	8.18	9.12	9.21	7.7	8.34	-0.0501078	0.999966	0.67258	8.6025	8.41667	unchanged	n
68889	Ubac2	24.35	21.95	22.49	23.56	21.93	20.69	22.81	-0.0810123	0.999966	0.38548	23.0875	21.81	unchanged	n
270084	Lpcat2	5.66	5.08	5.81	5.48	6.69	6.4	6.18	0.208583	0.999966	0.1362	5.5075	6.42333	unchanged	n
70699	Nup205	5.64	6.43	7.05	6.33	5.44	6.7	6.21	-0.109506	0.999966	0.369926	6.3625	6.11667	unchanged	n
67528	Nudt7	3.18	2.28	2.5	3.51	3.42	2.49	3.12	-0.0309908	0.999966	0.903124	2.8675	3.01	unchanged	n
56214	Scamp4	23.95	24.72	24.05	21.74	27.68	24.07	23.38	0.0762012	0.999966	0.475272	23.615	25.0433	unchanged	n
19411	Rarg	2.97	3	3.29	2.7	3.61	3.26	3.06	0.145304	0.999966	0.376982	2.99	3.31	unchanged	n
101488143	Hbb-bt	40.96	15.51	33.37	27.92	23.76	23.63	45.97	0.0906326	0.999966	0.832875	29.44	31.12	unchanged	n
53424	Tsnax	80.16	72.78	75.93	75.38	75.45	75.63	77.48	-0.00845522	0.999966	0.905686	76.0625	76.1867	unchanged	n
13476	Reep5	158.56	127.72	150.15	159.52	150.53	138.59	147.8	-0.0439453	0.999966	0.64088	148.988	145.64	unchanged	n
228846	D630003M21Rik	1.34	1.54	1.76	1.53	1.42	1.37	1.84	0.0171451	0.999966	0.930082	1.5425	1.54333	unchanged	n
245386	Tmem255a	9.59	8.2	8.08	8.9	7.11	7.72	6.83	-0.278974	0.999966	0.0175748	8.6925	7.22	down_regulated	n
66921	Prpf38b	21.39	23.72	23.27	25.16	23.06	23.83	25.12	0.0433209	0.999966	0.631108	23.385	24.0033	unchanged	n
16582	Kifc3	13.13	14.34	13.35	13.35	15.66	14.34	13.13	0.0625204	0.999966	0.553536	13.5425	14.3767	unchanged	n
67483	1700028P14Rik	0.66	0.39	0.96	0.68	0.86	0.19	0.94	-0.0025568	0.999966	0.997017	0.6725	0.663333	unchanged	n
13617	Ednra	1.72	1.88	1.84	2.33	1.36	2.16	2.22	-0.0342804	0.999966	0.872186	1.9425	1.91333	unchanged	n
108123	Napg	67.97	59.88	63.69	67.7	62.41	62.47	63.94	-0.0553216	0.999966	0.468231	64.81	62.94	unchanged	n
74048	Vsir	6.09	5.51	5.98	5.39	5.88	5.53	6	0.00201014	0.999966	0.984833	5.7425	5.80333	unchanged	n
233210	Prr12	10.25	15.39	12.12	9.55	12.49	12.66	10.03	-0.0255885	0.999966	0.873903	11.8275	11.7267	unchanged	n
14885	Gtf2h4	8.92	6.85	8.63	7.45	7.5	6.96	8.69	-0.0530936	0.999966	0.733335	7.9625	7.71667	unchanged	n
171286	Slc12a8	0.32	0.4	0.74	0.41	0.59	0.5	0.55	0.108625	0.999966	0.79621	0.4675	0.546667	unchanged	n
67724	Pop1	3.44	2.65	3.28	3.46	2.92	3.22	3.64	0.00469602	0.999966	0.977439	3.2075	3.26	unchanged	n
53611	Vti1a	15.24	16.78	15.91	16.43	16.02	16.48	16.83	0.00826754	0.999966	0.919402	16.09	16.4433	unchanged	n
94284	Ugt1a6a	0.58	0.66	0.71	0.64	0.89	0.68	0.64	0.158755	0.999966	0.596093	0.6475	0.736667	unchanged	n
215160	Rhbdd2	28.24	25.69	26.29	26.51	28.87	27.11	25.15	-0.00859056	0.999966	0.916686	26.6825	27.0433	unchanged	n
65107	Lrp10	11.92	15.12	14.72	12.41	15.03	14.87	13.55	0.0690727	0.999966	0.568431	13.5425	14.4833	unchanged	n
381259	Tmem237	14.55	12.66	14.07	14.53	15.26	13.56	15.98	0.0845675	0.999966	0.461338	13.9525	14.9333	unchanged	n
229363	Gmps	12.55	12.22	12.43	12.4	11.09	11.58	11.81	-0.107651	0.999966	0.15204	12.4	11.4933	unchanged	n
16988	Lst1	5.88	3.71	5.72	5.48	5.39	2.27	3.79	-0.41771	0.999966	0.345209	5.1975	3.81667	unchanged	n
78465	Ccdc190	10.77	8.98	10.71	9.78	10.23	10.65	12.15	0.231489	0.999966	0.0661851	10.06	11.01	unchanged	n
20962	Sycp3	0.96	1.05	1.04	1.12	1.05	0.85	1.1	-0.0679275	0.999966	0.873133	1.0425	1	unchanged	n
68916	Cdkal1	6.04	4.86	6.1	5.37	5.91	5.76	5.72	0.0489225	0.999966	0.71823	5.5925	5.79667	unchanged	n
217480	Dgkb	40.08	39.94	38.41	45.8	38.56	40.59	35.02	-0.126191	0.999966	0.189429	41.0575	38.0567	unchanged	n
230815	Man1c1	7.2	7.84	7.07	7.32	7.82	9.68	8.32	0.125646	0.999966	0.238815	7.3575	8.60667	unchanged	n
224250	Cldnd1	23.43	20.92	23.46	23.46	22.71	23.94	24.13	0.0370285	0.999966	0.683214	22.8175	23.5933	unchanged	n
72632	Smim18	10.42	6.73	10.78	10.88	11.75	9.66	9.83	0.095509	0.999966	0.691243	9.7025	10.4133	unchanged	n
230514	Leprot	16.49	11.67	16.12	16.8	14.9	13.84	16.89	-0.0142282	0.999966	0.921587	15.27	15.21	unchanged	n
67889	Rbm18	29.47	25.53	26.86	27.95	26.42	24.3	26.32	-0.114089	0.999966	0.207994	27.4525	25.68	unchanged	n
13116	Cyp46a1	69.49	67.86	68.15	59.58	77.21	69.87	66.84	0.110243	0.999966	0.23824	66.27	71.3067	unchanged	n
225131	Wac	30.22	27.58	28.11	30.53	27.01	27.59	29.34	-0.0746403	0.999966	0.345308	29.11	27.98	unchanged	n
66455	Cnpy4	5.74	3.84	7.09	5.93	4.35	5.22	5.74	-0.154748	0.999966	0.456181	5.65	5.10333	unchanged	n
104458	Rars	29.07	21.21	28.12	25.81	27.37	23.03	25.99	-0.0426841	0.999966	0.731602	26.0525	25.4633	unchanged	n
74443	P4htm	38.33	37.14	36.44	34.96	40.31	36.78	35.83	0.0365408	0.999966	0.689386	36.7175	37.64	unchanged	n
71340	Riok1	6	5.43	6.14	5.96	6.03	5.35	6.14	-0.0348707	0.999966	0.790896	5.8825	5.84	unchanged	n
12846	Comt	36.92	29.34	35.38	34.5	36.65	32.65	34	0.0110693	0.999966	0.914187	34.035	34.4333	unchanged	n
110911	Cds2	71.76	81.56	74.65	76.83	77.32	84.62	74.75	0.0298369	0.999966	0.721215	76.2	78.8967	unchanged	n
105298	Epdr1	67.48	56.43	66.2	66.56	69.87	61.45	65.04	0.0171388	0.999966	0.853753	64.1675	65.4533	unchanged	n
66142	Cox7b	144.26	99.08	130.12	117.85	130.74	88.65	121.37	-0.115739	0.999966	0.446013	122.828	113.587	unchanged	n
56846	Necab3	14.52	14.25	17.7	12.2	14.19	12.55	12.38	-0.179033	0.999966	0.196361	14.6675	13.04	unchanged	n
108077	Skiv2l	16.95	21.57	18.44	19.02	21.9	20.15	18.59	0.0781155	0.999966	0.477675	18.995	20.2133	unchanged	n
30057	Timm8b	185.08	115.63	145.74	150.95	146.62	103.28	159.63	-0.115209	0.999966	0.505718	149.35	136.51	unchanged	n
16504	Kcnc3	34.01	47.79	40.14	35.35	43.77	47.05	40.08	0.127299	0.999966	0.287779	39.3225	43.6333	unchanged	n
56220	Zfp386	5.23	5.08	5.45	5.35	6.46	6.25	6.11	0.239574	0.999966	0.0193503	5.2775	6.27333	unchanged	n
14229	Fkbp5	21.1	20.37	19.23	20.45	15.17	17.25	18.68	-0.265908	0.999966	0.00571585	20.2875	17.0333	down_regulated	n
237730	Fbll1	18.15	13.57	17.65	19.67	19.63	15.01	16.51	-0.0238555	0.999966	0.874251	17.26	17.05	unchanged	n
14319	Fth1	3207.33	2331.17	3119.41	2795.81	3021.8	2400.32	3029.24	-0.0249605	0.999966	0.840635	2863.43	2817.12	unchanged	n
66625	Pnisr	50.64	70.61	59.91	69.52	65.31	78.67	70.22	0.1739	0.999966	0.174952	62.67	71.4	unchanged	n
22627	Ywhae	551.6	461.62	491.76	504.97	508.5	465.83	484.33	-0.0574277	0.999966	0.496618	502.488	486.22	unchanged	n
16186	Il2rg	0.65	0.45	0.4	0.44	0.62	0.8	0.61	0.479426	0.999966	0.301224	0.485	0.676667	unchanged	n
68346	Sirt5	6.77	5.07	7.01	6.66	6.29	6.18	6.58	0.0117332	0.999966	0.943086	6.3775	6.35	unchanged	n
56174	Nagk	24.84	16.87	19.16	21.43	23.11	17.63	20.19	-0.0317697	0.999966	0.840439	20.575	20.31	unchanged	n
18163	Ctnnd2	32.06	39.41	32.54	33.54	35.15	37.65	31.01	-0.00495045	0.999966	0.963793	34.3875	34.6033	unchanged	n
22325	Vav2	2.24	2.75	2.46	1.99	2.48	2.71	2.11	0.0087882	0.999966	0.9571	2.36	2.43333	unchanged	n
66102	Cxcl16	0.72	0.54	0.34	0.58	0.61	0.38	0.76	0.00345747	0.999966	0.993479	0.545	0.583333	unchanged	n
216157	Tmem259	36.88	38.32	41.64	36.92	44.23	41.45	40.52	0.119711	0.999966	0.1589	38.44	42.0667	unchanged	n
20515	Slc20a1	34.08	43.39	40.52	42.24	41.46	45.61	39.76	0.0917324	0.999966	0.388149	40.0575	42.2767	unchanged	n
114570	Crip3	0.95	1.82	1.34	1.37	1	1.27	1.42	-0.1011	0.999966	0.786068	1.37	1.23	unchanged	n
319236	Trim12c	0.7	0.63	0.75	0.74	0.68	0.56	0.73	-0.116135	0.999966	0.674738	0.705	0.656667	unchanged	n
19057	Ppp3cc	14.09	10.62	11.35	11.1	12.06	12.3	11.59	-0.0427422	0.999966	0.742831	11.79	11.9833	unchanged	n
20931	Surf2	22.16	18.52	22.75	20.52	20.96	20.98	22.75	0.0270949	0.999966	0.81997	20.9875	21.5633	unchanged	n
59032	Ppp2r3c	9.99	7.74	10.75	9.54	10.61	8.97	9.68	0.0263603	0.999966	0.847224	9.505	9.75333	unchanged	n
108168679	LOC108168679	4.13	5.4	4.45	6.14	5.32	7.56	5.45	0.277353	0.999966	0.137628	5.03	6.11	unchanged	n
18950	Pnp	6.18	5.89	6.67	6.13	6.62	5.15	7.36	0.0229382	0.999966	0.871578	6.2175	6.37667	unchanged	n
58998	Nectin3	12.22	12.99	12.76	14.7	13.98	13.99	11.45	-0.0454157	0.999966	0.687639	13.1675	13.14	unchanged	n
56016	Hebp2	1.19	0.73	0.9	1.1	0.91	1.11	0.94	0.000524807	0.999966	0.998761	0.98	0.986667	unchanged	n
105247109	Gm42267	0.76	1.34	0.76	0.72	0.9	0.78	0.59	-0.218087	0.999966	0.670456	0.895	0.756667	unchanged	n
21393	Tcap	0.5	0.35	0.94	0.52	0.69	0.61	0.93	0.360844	0.999966	0.557238	0.5775	0.743333	unchanged	n
228778	6820408C15Rik	0.69	1.14	1.15	0.95	1.2	1.4	1	0.202033	0.999966	0.553433	0.9825	1.2	unchanged	n
21687	Tek	2.37	2.89	2.7	2.49	2.47	3.31	2.85	0.137378	0.999966	0.390741	2.6125	2.87667	unchanged	n
75104	Mmd2	99.34	79.98	94.99	92.74	88.93	86.18	95.42	-0.0363679	0.999966	0.692551	91.7625	90.1767	unchanged	n
77929	Yipf6	11.48	11.87	12.58	13.07	10.76	11.87	12.44	-0.0753012	0.999966	0.41656	12.25	11.69	unchanged	n
236732	Rbm10	18.62	18.35	18.15	18.39	18.54	18.95	19.05	0.0228234	0.999966	0.77361	18.3775	18.8467	unchanged	n
12865	Cox7a1	2.85	2.17	3.27	2.93	2.52	0.72	3.05	-0.373497	0.999966	0.570662	2.805	2.09667	unchanged	n
104346	Gas8	11.24	12.15	10.64	11.38	13.51	10.62	11.67	0.074866	0.999966	0.511166	11.3525	11.9333	unchanged	n
22146	Tuba1c	1.09	1.63	2	0.48	0.96	0.69	0.64	-0.791998	0.999966	0.0798431	1.3	0.763333	unchanged	n
238323	Rps6kl1	18.45	16.75	17.48	16.61	19.36	16.6	16.52	0.00488458	0.999966	0.962846	17.3225	17.4933	unchanged	n
24131	Ldb3	2.16	2.52	2.6	2.58	2.54	2.66	2.84	0.0822622	0.999966	0.590151	2.465	2.68	unchanged	n
78287	Rbsn	11.3	11.34	10.91	11.02	10.94	11.55	11.49	0.0121797	0.999966	0.88231	11.1425	11.3267	unchanged	n
76217	Jakmip2	21.93	21.29	19.29	22.23	21.34	21.26	22.18	-0.0064065	0.999966	0.93466	21.185	21.5933	unchanged	n
67268	Myl12a	17.23	14.09	16	14.59	15.14	11.66	16.76	-0.00100703	0.999966	0.994767	15.4775	14.52	unchanged	n
66870	Serbp1	38.59	28.78	34.24	35.91	33.81	32.23	37.99	-0.00234408	0.999966	0.982983	34.38	34.6767	unchanged	n
78651	Lsm6	7.25	5.71	7.06	7.54	7.69	6.76	7.06	0.0423174	0.999966	0.737188	6.89	7.17	unchanged	n
56447	Copz1	61.62	49.44	60.02	56.49	58.36	51.13	58.18	-0.0344001	0.999966	0.73465	56.8925	55.89	unchanged	n
268741	Tox4	17.66	18.66	18.11	17.6	17.76	17.44	17.73	-0.0420803	0.999966	0.581775	18.0075	17.6433	unchanged	n
52874	Pum3	11.69	10.26	12.12	12.04	13.25	11.59	12.31	0.0919704	0.999966	0.371901	11.5275	12.3833	unchanged	n
20932	Surf4	36.64	31.63	36.97	34.05	32.9	32.96	34.9	-0.0569044	0.999966	0.531405	34.8225	33.5867	unchanged	n
224344	Rbm11	4.07	2.75	3.59	3.88	4.13	3.76	3.68	0.107389	0.999966	0.521653	3.5725	3.85667	unchanged	n
15245	Hhip	0.8	1.5	1.3	1.14	1.06	1.25	1.31	-0.0433324	0.999966	0.826455	1.185	1.20667	unchanged	n
56873	Lmbr1	7.63	6.93	7.06	8.54	7.79	7.2	8.1	0.0129955	0.999966	0.904307	7.54	7.69667	unchanged	n
68942	Chmp2b	37.79	29.4	31.9	34.06	31.27	30.9	32.97	-0.0794336	0.999966	0.458266	33.2875	31.7133	unchanged	n
320560	Dennd5b	8.66	10.54	8.78	9.79	7.74	9.43	9.57	-0.104203	0.999966	0.343282	9.4425	8.91333	unchanged	n
72265	Tram1	12.59	10.93	12.08	11.52	11.5	10.6	11.88	-0.0685473	0.999966	0.506303	11.78	11.3267	unchanged	n
15572	Elavl4	19.57	17.95	19.48	20.09	17.77	20.13	17.03	-0.0916399	0.999966	0.335444	19.2725	18.31	unchanged	n
94064	Mrpl27	46.26	29.55	40.24	39.06	43.39	33.52	42.34	0.010273	0.999966	0.948291	38.7775	39.75	unchanged	n
639774	Skint8	0.46	0.77	0.51	0.76	0.7	0.6	0.65	0.0522751	0.999966	0.872558	0.625	0.65	unchanged	n
67171	Dram2	10.4	9.46	10.56	10.99	10.03	9.65	11.02	-0.0238792	0.999966	0.831426	10.3525	10.2333	unchanged	n
17434	Mocs2	29.82	20.89	23.49	26.01	24.8	22.13	25.33	-0.0675594	0.999966	0.606554	25.0525	24.0867	unchanged	n
76884	Cyfip2	180.11	218.21	179.59	182.83	181.19	203.98	172.89	-0.045515	0.999966	0.659043	190.185	186.02	unchanged	n
272359	Irf2bp1	14.32	14.69	15.74	12.27	16.34	13.86	14.76	0.0615016	0.999966	0.597743	14.255	14.9867	unchanged	n
20853	Stau1	24.63	25.93	23.06	23.57	23.46	25.41	24.21	-0.00922325	0.999966	0.915344	24.2975	24.36	unchanged	n
192166	Sardh	2.49	2.27	2.49	1.98	2.35	2.22	2.98	0.111638	0.999966	0.496547	2.3075	2.51667	unchanged	n
319888	Oacyl	0.22	0.39	0.37	0.36	0.6	0.95	0.39	0.958554	0.999966	0.0174625	0.335	0.646667	up_regulated	n
20102	Rps4x	330.72	206.39	285.34	304.78	291.96	227.27	306.12	-0.0344817	0.999966	0.821513	281.808	275.117	unchanged	n
207781	C2cd2	2.51	3.08	3.15	2.66	2.72	3.02	2.9	-0.0169049	0.999966	0.899158	2.85	2.88	unchanged	n
54720	Rcan1	26.97	20.54	22.93	21.81	24.11	21.83	23.37	-0.00223832	0.999966	0.984383	23.0625	23.1033	unchanged	n
100041678	Gm3500	1.1	0.62	0.92	0.71	0.85	1.27	0.86	0.216246	0.999966	0.5513	0.8375	0.993333	unchanged	n
78394	Ddx52	9.98	8.94	9.39	9.86	9.52	8.27	10.01	-0.0541728	0.999966	0.624209	9.5425	9.26667	unchanged	n
225929	Patl1	9.95	10.53	9.53	9.83	9.28	10.8	9.71	-0.0279241	0.999966	0.781738	9.96	9.93	unchanged	n
353170	Txlng	10.66	10.09	11.78	11.31	10.71	10.96	12.76	0.0500401	0.999966	0.617626	10.96	11.4767	unchanged	n
78830	Slc25a12	67.43	61.43	61.7	64.24	68.16	65.18	63.58	0.0333148	0.999966	0.665726	63.7	65.64	unchanged	n
57266	Cxcl14	41.06	34.08	39.87	36.37	35.47	33.69	39.37	-0.0796142	0.999966	0.431889	37.845	36.1767	unchanged	n
233870	Tufm	33.12	30.67	33.52	32.17	33.4	30.22	32.71	-0.01968	0.999966	0.824553	32.37	32.11	unchanged	n
227618	Lrrc26	0.63	0.9	0.96	1.03	1.09	0.58	0.76	-0.120185	0.999966	0.797439	0.88	0.81	unchanged	n
19060	Ppp5c	56.7	51.17	54.17	50.77	51.44	48.63	51.18	-0.0871814	0.999966	0.282931	53.2025	50.4167	unchanged	n
20355	Sema4f	14.1	14.62	13.1	13.91	16.48	14.16	14.24	0.0742499	0.999966	0.456048	13.9325	14.96	unchanged	n
57138	Slc12a5	81.17	106.21	88.18	83.75	94.9	101.68	84.15	0.047184	0.999966	0.684076	89.8275	93.5767	unchanged	n
70231	Gorasp2	52.08	48.14	48.26	46.22	52.73	44.87	43.85	-0.0560482	0.999966	0.569935	48.675	47.15	unchanged	n
15531	Ndst1	20.17	25.8	21.69	21.41	23.68	24.81	21.73	0.0466521	0.999966	0.673838	22.2675	23.4067	unchanged	n
217140	Scrn2	1.39	1.53	1.81	1.23	2.01	1.44	1.95	0.264146	0.999966	0.37987	1.49	1.8	unchanged	n
19249	Ptpn13	1.52	2.25	1.97	2.2	2.04	2.35	2	0.0872338	0.999966	0.578572	1.985	2.13	unchanged	n
71990	Ddx54	13.05	13.43	13.88	12.45	13.64	14.03	13.35	0.024534	0.999966	0.789235	13.2025	13.6733	unchanged	n
66622	Ubr7	17.56	13.74	15.88	16.22	13.95	13.26	15.42	-0.17008	0.999966	0.123757	15.85	14.21	unchanged	n
14088	Fancc	2.32	2.14	2.18	2.01	2.61	2.46	2.12	0.14421	0.999966	0.415106	2.1625	2.39667	unchanged	n
407812	Zfp941	4.08	3.96	4.37	4.53	4.04	4.41	3.06	-0.154352	0.999966	0.312566	4.235	3.83667	unchanged	n
100038570	Prcd	1.16	1.36	1.68	1.72	2.01	1.3	1.82	0.289333	0.999966	0.481278	1.48	1.71	unchanged	n
270109	Pcnx2	14.5	18.84	15.47	17.12	18.88	17.63	15.21	0.0549226	0.999966	0.676179	16.4825	17.24	unchanged	n
70153	2210016F16Rik	4.12	3.07	3.99	4.11	3.92	2.91	4.89	0.0187074	0.999966	0.922836	3.8225	3.90667	unchanged	n
381062	Ermard	6.23	9.22	7.74	9.02	8.78	9.05	8.46	0.118275	0.999966	0.403185	8.0525	8.76333	unchanged	n
110895	Slc9a4	6.31	5.87	5.08	6.96	5.22	5.04	4.57	-0.318743	0.999966	0.0238733	6.055	4.94333	down_regulated	n
18711	Pikfyve	4.74	6.02	5	5.66	4.65	5.21	4.96	-0.0941202	0.999966	0.35786	5.355	4.94	unchanged	n
71883	Coq2	39.59	28.42	36.17	36.18	37.87	30.99	35.88	-0.0165972	0.999966	0.896103	35.09	34.9133	unchanged	n
72612	Hpf1	44.28	35.44	41.73	41.38	46.83	40.24	42.48	0.0616504	0.999966	0.554808	40.7075	43.1833	unchanged	n
236727	Slc9a7	19.06	21.31	19.22	20.05	17.88	20.44	20.05	-0.0472936	0.999966	0.584022	19.91	19.4567	unchanged	n
76799	Tmem234	47.27	36.97	43.41	47.2	49.17	45.02	50	0.0717454	0.999966	0.521322	43.7125	48.0633	unchanged	n
68774	Ms4a6d	0.97	0.56	0.77	0.55	0.44	0.33	0.6	-0.643059	0.999966	0.221889	0.7125	0.456667	unchanged	n
76959	Chmp5	70.59	49.44	61.2	66.15	59.28	48.3	63.77	-0.121888	0.999966	0.373325	61.845	57.1167	unchanged	n
21826	Thbs2	0.65	1.03	0.75	0.65	0.73	0.63	0.72	-0.162763	0.999966	0.499804	0.77	0.693333	unchanged	n
30953	Schip1	154.23	109.12	129.82	135.62	126.1	107.78	133.59	-0.113827	0.999966	0.357897	132.197	122.49	unchanged	n
216560	Wdpcp	4.11	3.16	3.91	3.57	3.2	2.36	4.03	-0.218696	0.999966	0.262234	3.6875	3.19667	unchanged	n
67893	Tmem86a	6.18	6.11	6.84	5.2	6.76	5.23	7.32	0.0728532	0.999966	0.668613	6.0825	6.43667	unchanged	n
242443	Grin3a	5.17	5.52	4.98	5.48	5.02	6.08	4.84	-0.00587362	0.999966	0.958994	5.2875	5.31333	unchanged	n
12914	Crebbp	5.84	7.83	6.72	6.59	6.8	7.87	6.76	0.0716095	0.999966	0.53703	6.745	7.14333	unchanged	n
69666	Psmg4	16.92	9.32	9.13	14.11	12.73	11.29	10.64	-0.0931923	0.999966	0.722157	12.37	11.5533	unchanged	n
70839	P2ry12	26.06	22.19	23.36	26.26	26	24.31	27.88	0.0779044	0.999966	0.438024	24.4675	26.0633	unchanged	n
75782	Lca5	2.89	3.88	3.39	3.37	2.87	3.43	3.54	-0.0615755	0.999966	0.683006	3.3825	3.28	unchanged	n
320717	Pptc7	16.94	15.74	17.1	16.46	14.08	14.73	15.33	-0.184196	0.999966	0.0217725	16.56	14.7133	unchanged	n
27274	Zfp354b	1.85	2.2	2.45	2.25	1.98	1.65	2.24	-0.174575	0.999966	0.412245	2.1875	1.95667	unchanged	n
70028	Dop1b	13.02	19.65	15.37	14.72	17.67	19.01	14.76	0.111268	0.999966	0.439054	15.69	17.1467	unchanged	n
22642	Zbtb17	9.14	7.13	8.66	8.99	9.3	7.9	9.41	0.0414802	0.999966	0.739724	8.48	8.87	unchanged	n
19109	Prl	0.21	0.43	1.01	0.09	0.21	0.56	0.42	-0.0812419	0.999966	0.930129	0.435	0.396667	unchanged	n
77252	9430038I01Rik	1.85	0.75	1.66	1.2	1.38	1.21	0.93	-0.128048	0.999966	0.745814	1.365	1.17333	unchanged	n
445007	Nup85	10.37	9.89	11.57	10.68	11.64	10.42	11.86	0.0756695	0.999966	0.508607	10.6275	11.3067	unchanged	n
74340	Ahcyl2	59.45	69.88	64.64	66.47	59.46	72.89	67.54	0.0192907	0.999966	0.840989	65.11	66.63	unchanged	n
192734	Lrrc75b	3.79	4.25	3.71	3.45	4.08	3.78	3.66	-0.00677091	0.999966	0.959767	3.8	3.84	unchanged	n
14618	Gjb1	6.57	8.14	7.97	7.26	10.13	7.76	9.84	0.298393	0.999966	0.0552355	7.485	9.24333	unchanged	n
72003	Synpr	74.7	51.93	67.31	72.24	56.45	57.56	65.78	-0.162333	0.999966	0.195691	66.545	59.93	unchanged	n
22273	Uqcrc1	137.76	116.03	134.43	122.62	132.62	115.8	127.26	-0.0364588	0.999966	0.690754	127.71	125.227	unchanged	n
103737	Pex12	3.67	4.5	4.71	4.59	3.91	4.05	4.88	-0.0295294	0.999966	0.852548	4.3675	4.28	unchanged	n
17304	Mfge8	77.11	67.78	65.16	67.11	60.26	57.86	57.29	-0.254903	0.999966	0.00519287	69.29	58.47	unchanged	n
54683	Prdx5	271.74	176.1	238.96	226.92	212.58	164.96	236.81	-0.152542	0.999966	0.318958	228.43	204.783	unchanged	n
70380	Mospd1	6.09	5.45	6.23	5.88	6.34	6.37	6.65	0.118791	0.999966	0.37016	5.9125	6.45333	unchanged	n
223473	Nipal2	1.19	1.44	1.78	1.53	1.46	1.54	1.64	0.0593576	0.999966	0.764506	1.485	1.54667	unchanged	n
72615	Anks3	13.07	16.33	15.76	15.52	17.07	17.15	17.17	0.200418	0.999966	0.0636502	15.17	17.13	unchanged	n
67510	Tvp23b	17.17	12.67	16.04	16.94	14.47	13.29	16.74	-0.101265	0.999966	0.461925	15.705	14.8333	unchanged	n
68036	Zfp706	65.48	54.56	59.62	62.16	59.89	55.92	59.81	-0.0592755	0.999966	0.487631	60.455	58.54	unchanged	n
242594	Fyb2	1.83	1.68	1.5	2.35	2.19	2.14	2.26	0.163263	0.999966	0.424417	1.84	2.19667	unchanged	n
70887	Dmrtc1a	4.35	4.09	3.72	3.82	4.75	3.91	4.58	0.0684952	0.999966	0.747352	3.995	4.41333	unchanged	n
22755	Zfp93	3.94	3.66	3.36	3.68	3.5	3.66	3.09	-0.14826	0.999966	0.301916	3.66	3.41667	unchanged	n
69920	Polr2i	18.98	12.41	12.31	15.05	16.23	10.18	13.32	-0.146188	0.999966	0.513601	14.6875	13.2433	unchanged	n
69310	Pacrg	14.14	10.51	13.65	12.57	12.38	11.54	13.72	-0.0198627	0.999966	0.897196	12.7175	12.5467	unchanged	n
12908	Crat	12.09	13.42	12.66	12.77	14.2	13.17	12.4	0.0507114	0.999966	0.622854	12.735	13.2567	unchanged	n
22343	Lin7c	36.56	28.33	33.38	35.02	29.36	30.45	34.16	-0.102315	0.999966	0.330385	33.3225	31.3233	unchanged	n
67959	Puf60	69.01	60.91	70.69	63.03	73.74	66.47	70.69	0.0850654	0.999966	0.32764	65.91	70.3	unchanged	n
69131	Cdk12	4.74	5.94	4.38	5.01	4.3	5.21	4.7	-0.0768422	0.999966	0.553647	5.0175	4.73667	unchanged	n
74238	Mterf2	9.82	8.52	10.47	9.29	11.41	9.46	9.76	0.0931736	0.999966	0.509539	9.525	10.21	unchanged	n
110920	Hspa13	17.29	13.02	16.64	16.05	14.53	14.09	17.33	-0.0555073	0.999966	0.645932	15.75	15.3167	unchanged	n
241846	Lsm14b	32.01	34.39	34.06	30.57	31.11	31.22	28.22	-0.127236	0.999966	0.156436	32.7575	30.1833	unchanged	n
12050	Bcl2l2	40.48	37.53	41.57	42.09	38.66	39.21	40.67	-0.0442258	0.999966	0.542924	40.4175	39.5133	unchanged	n
228368	Slc35c1	5.66	5.48	6.63	5.35	6.5	6.87	5.58	0.134654	0.999966	0.304336	5.78	6.31667	unchanged	n
232821	Ccdc106	23.48	18.03	21.94	18.72	21.12	18.87	21.23	0.0110658	0.999966	0.925751	20.5425	20.4067	unchanged	n
68046	2700062C07Rik	13.86	10.04	12.24	12.91	12.68	11.14	12.05	-0.0393802	0.999966	0.806092	12.2625	11.9567	unchanged	n
66641	Sike1	9.11	10.68	8.85	10.15	7.89	9.46	10.54	-0.073088	0.999966	0.580292	9.6975	9.29667	unchanged	n
17160	Man2b2	8.54	10.93	10.32	8.58	9.59	10.57	10.09	0.0725109	0.999966	0.550947	9.5925	10.0833	unchanged	n
66848	Fuca2	12.32	10.08	12.57	10.65	9.74	9.78	12.21	-0.0995919	0.999966	0.403991	11.405	10.5767	unchanged	n
242662	Rims3	5.68	8.66	10.72	5.91	7.34	7.55	6.02	-0.163659	0.999966	0.402205	7.7425	6.97	unchanged	n
69536	Hemk1	4.78	5.96	7.26	5.15	5.36	4.13	5.46	-0.211535	0.999966	0.27635	5.7875	4.98333	unchanged	n
503610	Zdhhc18	15.59	17.07	17.23	15.62	17.47	17.41	14.77	-0.00627344	0.999966	0.952301	16.3775	16.55	unchanged	n
18632	Pex11b	20.48	16.92	18.9	18.86	20.31	17.49	22.07	-0.0522783	0.999966	0.67109	18.79	19.9567	unchanged	n
16157	Il11ra1	10.92	7.5	11.06	9.9	9.84	9.27	12.71	0.0998507	0.999966	0.552849	9.845	10.6067	unchanged	n
22038	Plscr1	0.76	0.6	1.33	0.51	0.9	0.68	0.66	0.0604922	0.999966	0.893846	0.8	0.746667	unchanged	n
12978	Csf1r	33.34	35.63	34.07	30.37	32.87	31.22	30.61	-0.0930177	0.999966	0.288436	33.3525	31.5667	unchanged	n
68089	Arpc4	71.23	58.97	61.46	59.04	66.17	54.29	59.27	-0.0756829	0.999966	0.479628	62.675	59.91	unchanged	n
19205	Ptbp1	12.45	14.08	15.77	13.48	12.26	13.9	12.36	-0.122584	0.999966	0.267603	13.945	12.84	unchanged	n
229504	Isg20l2	5.13	6	5.71	5.23	4.54	5.42	5.77	-0.0851458	0.999966	0.539438	5.5175	5.24333	unchanged	n
13056	Cyb561	18.85	19.53	19.08	15.94	18.02	17.29	17.73	-0.0668561	0.999966	0.523169	18.35	17.68	unchanged	n
11686	Alox12b	5.24	4.84	3.85	3.55	4.75	4.01	5.3	0.0873424	0.999966	0.640012	4.37	4.68667	unchanged	n
54214	Golga4	10.48	15.41	12.78	12.81	12.71	14.29	12.96	0.0454648	0.999966	0.723888	12.87	13.32	unchanged	n
230866	Emc1	11.23	13.22	11.53	11.08	12.88	12.55	11.8	0.0639021	0.999966	0.514893	11.765	12.41	unchanged	n
545253	Gm5820	0.39	0.64	0.78	0.52	0.32	0.53	0.78	-0.0632525	0.999966	0.867924	0.5825	0.543333	unchanged	n
109229	Fam118b	13.45	12.03	12.66	14.02	10.11	10.62	13.59	-0.180481	0.999966	0.189187	13.04	11.44	unchanged	n
75504	1700013F07Rik	0.63	1.13	2.42	1.14	0.81	1.29	1.41	-0.169024	0.999966	0.791839	1.33	1.17	unchanged	n
83453	Chrdl1	1.46	1.54	1.41	1.26	1.1	1.33	1.95	0.0233296	0.999966	0.916959	1.4175	1.46	unchanged	n
19243	Ptp4a1	34.67	33.03	33.91	34.65	33.44	34.09	35.74	0.00335887	0.999966	0.96143	34.065	34.4233	unchanged	n
67117	Dynlt3	97.12	77.61	88.74	93.09	83.55	80.34	83.43	-0.12276	0.999966	0.185829	89.14	82.44	unchanged	n
66940	Shisa5	25.25	21.73	23.84	22.31	25.6	23.73	22.72	0.0157241	0.999966	0.879844	23.2825	24.0167	unchanged	n
239827	Pigz	1.96	3.25	2.79	2.42	3.69	3.43	2.94	0.331198	0.999966	0.0973349	2.605	3.35333	unchanged	n
216964	Trp53i13	2.53	2.46	2.47	1.85	2.22	2.58	4.02	0.24623	0.999966	0.352043	2.3275	2.94	unchanged	n
72278	Ccpg1	48.01	48.75	47.13	49.52	50.19	48.94	51.61	0.0426131	0.999966	0.525091	48.3525	50.2467	unchanged	n
67163	Ccdc47	43.47	41.13	41.32	44.68	39.84	40.21	42.25	-0.0773138	0.999966	0.297735	42.65	40.7667	unchanged	n
23871	Ets1	1.84	1.98	2.03	1.99	2.66	2.76	2.07	0.329185	0.999966	0.0376426	1.96	2.49667	up_regulated	n
102414	Clk3	23.82	23.77	27.94	26.07	25.5	25.64	24.92	0.0357437	0.999966	0.70054	25.4	25.3533	unchanged	n
70681	Abraxas1	2.49	1.61	2.96	2	3.08	2.56	2.5	0.19565	0.999966	0.385141	2.265	2.71333	unchanged	n
105242736	LOC105242736	0.68	0.42	0.56	0.84	0.56	0.42	0.6	-0.296714	0.999966	0.711416	0.625	0.526667	unchanged	n
94213	Ddx50	27.3	23.92	25.23	28.43	26.67	23.07	28.51	-0.0361949	0.999966	0.730337	26.22	26.0833	unchanged	n
56463	Snd1	29.01	28.7	25.85	25.91	31.66	28.76	27.85	0.0920167	0.999966	0.335246	27.3675	29.4233	unchanged	n
170755	Sgk3	2.06	2.03	2.2	1.89	2.12	2.1	2.35	0.0857346	0.999966	0.546012	2.045	2.19	unchanged	n
223776	Selenoo	9.19	8.2	8.66	8.46	10.56	9.2	8.7	0.125875	0.999966	0.310999	8.6275	9.48667	unchanged	n
228564	Frmd5	6.44	7.87	7.13	7.19	7.37	8.15	7.19	0.0624639	0.999966	0.562995	7.1575	7.57	unchanged	n
245866	Ift52	12.78	12.25	13.67	11.83	12.64	14.05	13.49	0.0703861	0.999966	0.515386	12.6325	13.3933	unchanged	n
12215	Bsg	302.81	216.97	285.81	270.63	275.93	222.59	284.1	-0.050775	0.999966	0.685393	269.055	260.873	unchanged	n
72433	Rab38	0.87	0.8	1.12	0.42	0.8	0.85	0.98	0.11395	0.999966	0.787069	0.8025	0.876667	unchanged	n
19088	Prkar2b	13.99	12.12	15.12	11.52	10.58	11.99	13.08	-0.162139	0.999966	0.181876	13.1875	11.8833	unchanged	n
24045	Scamp3	29.19	24.59	26.14	24.69	28.34	23.31	26.04	-0.0221156	0.999966	0.846561	26.1525	25.8967	unchanged	n
67458	Ergic1	47.21	45.19	47.81	45.92	45.36	47.08	45.86	-0.0254788	0.999966	0.716651	46.5325	46.1	unchanged	n
57330	Gigyf1	8.47	12.03	10.81	9.63	11.7	13.37	11.02	0.20098	0.999966	0.134634	10.235	12.03	unchanged	n
100502736	Gm19345	0.71	0.55	1.12	0.87	1.2	0.57	0.95	0.17435	0.999966	0.745809	0.8125	0.906667	unchanged	n
20389	Sftpc	0.73	0.32	0.42	0.96	0.85	1.28	1.14	0.845197	0.999966	0.171657	0.6075	1.09	unchanged	n
18176	Nras	13.36	11.67	13.32	12.66	11.08	12.09	12.76	-0.117626	0.999966	0.207732	12.7525	11.9767	unchanged	n
75625	Mageh1	24.82	18.57	22.38	22.12	21.85	18.79	23.78	-0.0403259	0.999966	0.760607	21.9725	21.4733	unchanged	n
76267	Fads1	73.84	81.62	83.81	74.77	73.93	76.02	70.48	-0.108628	0.999966	0.169989	78.51	73.4767	unchanged	n
69227	Selenot	71.17	63.62	69.37	71.51	66.42	68.13	70.07	-0.0271892	0.999966	0.709871	68.9175	68.2067	unchanged	n
68114	Mum1	7.64	10.15	8.91	8.64	9.61	10.06	8.63	0.089595	0.999966	0.452572	8.835	9.43333	unchanged	n
73173	Pcdh18	0.6	0.48	0.66	0.74	0.67	0.81	0.7	0.22073	0.999966	0.3759	0.62	0.726667	unchanged	n
319710	Frmd6	5.22	7.12	5.63	5.68	5.52	5.42	5.14	-0.166618	0.999966	0.202579	5.9125	5.36	unchanged	n
100043123	Cd300ld4	1.06	1.74	0.12	0.9	0.48	1.09	1.63	0.152325	0.999966	0.834116	0.955	1.06667	unchanged	n
231093	Agbl5	2.62	3.46	3.6	3.68	3.47	4.29	4.34	0.265869	0.999966	0.107212	3.34	4.03333	unchanged	n
319181	Hist1h2bg	0.92	0.48	0.24	1.21	0.48	0	0.7	-0.732697	0.999966	0.538085	0.7125	0.393333	unchanged	n
108030	Lin7a	11.74	10.58	11.02	11.16	10.08	10.73	10.17	-0.12704	0.999966	0.137294	11.125	10.3267	unchanged	n
14420	Galc	9.09	9.34	9.16	9.69	9.86	10.16	10.03	0.0901033	0.999966	0.329128	9.32	10.0167	unchanged	n
217038	Mrm1	3.66	3.42	3.6	3.78	3.68	3.17	3.49	-0.0778331	0.999966	0.626742	3.615	3.44667	unchanged	n
17355	Aff1	3.23	3.99	3.5	3.72	2.35	3.73	3.34	-0.214101	0.999966	0.166241	3.61	3.14	unchanged	n
67857	Ppp6c	30.52	24.12	28.68	30.35	25.46	23.93	28.03	-0.0873983	0.999966	0.386332	28.4175	25.8067	unchanged	n
235533	Gk5	0.7	0.96	0.64	0.67	0.74	0.91	0.69	0.0454727	0.999966	0.835873	0.7425	0.78	unchanged	n
19891	Rpa2	6.17	3.88	5.13	4.94	5.04	4.22	5.29	-0.0622112	0.999966	0.746902	5.03	4.85	unchanged	n
70727	Rasgef1a	111.89	95.18	100.35	104.73	108.55	105.47	107.07	0.0422677	0.999966	0.596874	103.037	107.03	unchanged	n
18673	Phb	45.45	30.52	43.19	41.43	38.76	32.71	41.69	-0.0988669	0.999966	0.482659	40.1475	37.72	unchanged	n
16331	Inpp5d	2.98	3.51	3.2	2.72	2.84	3.27	2.8	-0.0338128	0.999966	0.80956	3.1025	2.97	unchanged	n
13603	Opn3	0.43	1.55	0.98	0.61	0.99	0.66	0.29	-0.303967	0.999966	0.579972	0.8925	0.646667	unchanged	n
544817	Arhgap27	4.77	3.84	4.01	3.9	4.8	4.03	3.97	0.0508975	0.999966	0.72198	4.13	4.26667	unchanged	n
238799	Tnpo1	11.03	13.01	12.2	12.51	9.81	12.22	12.52	-0.092212	0.999966	0.371964	12.1875	11.5167	unchanged	n
66684	Tceal8	29.59	20.37	27.55	25.23	27.23	23.65	28.36	0.0296501	0.999966	0.822441	25.685	26.4133	unchanged	n
24086	Tlk2	18.57	16.5	18.74	17.94	19.19	19.56	18.72	0.0832133	0.999966	0.333265	17.9375	19.1567	unchanged	n
17984	Ndn	171.92	123.71	159	152.92	155.02	132.82	141.33	-0.0942252	0.999966	0.416776	151.887	143.057	unchanged	n
68801	Elovl5	25.77	28.6	33.53	30.77	26.26	28.45	28.6	-0.105724	0.999966	0.295889	29.6675	27.77	unchanged	n
68118	Atg101	24.43	15.29	20.87	20.21	19.97	18.86	24.4	0.0561715	0.999966	0.729464	20.2	21.0767	unchanged	n
230379	Acer2	2.63	2.58	2.47	2.22	1.66	2.36	2.66	-0.373812	0.999966	0.0801985	2.475	2.22667	unchanged	n
70617	Fam241a	2.48	1.76	2.16	1.99	1.57	2.56	1.69	-0.12146	0.999966	0.665513	2.0975	1.94	unchanged	n
59058	Bhlhe22	45.5	37.67	38.7	42.14	33.33	31.68	38.65	-0.260057	0.999966	0.0125323	41.0025	34.5533	unchanged	n
106931	Kctd1	31.58	28.81	31.52	30.72	30.61	29.28	31.48	-0.0331808	0.999966	0.664113	30.6575	30.4567	unchanged	n
67248	Rpl39	125.69	45.32	85.61	79.4	68.78	45.8	95.74	-0.232997	0.999966	0.584862	84.005	70.1067	unchanged	n
192292	Nrbp1	40.3	32.67	35.71	34.41	36.27	31.88	37.37	-0.0362823	0.999966	0.7276	35.7725	35.1733	unchanged	n
654795	Sdr39u1	33.19	29.13	32.5	26.79	35.92	29.37	28.61	0.0268331	0.999966	0.830726	30.4025	31.3	unchanged	n
70611	Fbxo33	16.96	17	17.95	18.85	16.69	17.55	19.81	0.0151533	0.999966	0.872135	17.69	18.0167	unchanged	n
16651	Sspn	2.79	2.99	3.17	3.11	3.42	3.59	3.3	0.179999	0.999966	0.168773	3.015	3.43667	unchanged	n
76302	Pcnp	66.03	50.64	60.51	65.61	56.65	50.89	61.77	-0.118706	0.999966	0.289498	60.6975	56.4367	unchanged	n
105349	Akr1c18	3.01	2.85	3.13	2.49	2.85	3.44	3.49	0.187559	0.999966	0.456017	2.87	3.26	unchanged	n
66594	Uqcr11	230.57	135.41	162.22	155.14	157.92	103.67	191.03	-0.154028	0.999966	0.460092	170.835	150.873	unchanged	n
105244343	Gm39972	3.01	3.94	2.76	2.77	3.56	4.08	3.83	0.300394	0.999966	0.144364	3.12	3.82333	unchanged	n
15469	Prmt1	62.08	39.52	55.31	53.32	50.43	46.81	55.7	-0.0493099	0.999966	0.728549	52.5575	50.98	unchanged	n
66916	Ndufb7	149.61	87.83	118.26	106.95	119.94	83.55	124.65	-0.0667444	0.999966	0.71458	115.662	109.38	unchanged	n
218772	Rarb	2.15	1.63	2.06	2.31	1.88	2.06	2.12	-0.0351086	0.999966	0.862065	2.0375	2.02	unchanged	n
66181	Nop10	57.31	44	50.74	48.13	53.22	33.14	51.54	-0.119977	0.999966	0.471149	50.045	45.9667	unchanged	n
66223	Mrpl35	9.07	6.09	8.03	8.3	7.47	7.46	7.91	-0.0610502	0.999966	0.658691	7.8725	7.61333	unchanged	n
19277	Ptpro	6.19	7.11	6.59	6.78	7.46	7.93	6.6	0.0640717	0.999966	0.58062	6.6675	7.33	unchanged	n
15356	Hmgcl	13.77	12.19	13.91	13.36	12.17	11.78	13.51	-0.091708	0.999966	0.44414	13.3075	12.4867	unchanged	n
66953	Cdca7	1.21	1.24	1.31	1.33	1.26	1.31	1.29	0.00470298	0.999966	0.985195	1.2725	1.28667	unchanged	n
100039246	Plac9b	2.44	2.59	2.58	1.03	0.47	0.53	1.93	-1.20694	0.999966	0.0274972	2.16	0.976667	down_regulated	n
381353	Ajm1	29.24	36.85	29.76	27.74	37.17	36.73	30.28	0.156309	0.999966	0.208251	30.8975	34.7267	unchanged	n
66983	Zfp830	4.49	3.64	4.37	4.09	3.62	3.53	4.28	-0.135958	0.999966	0.350651	4.1475	3.81	unchanged	n
19286	Pts	24.27	17.11	22.14	22.05	23.62	17.45	22.16	-0.0245577	0.999966	0.875204	21.3925	21.0767	unchanged	n
22169	Cmpk2	7.02	5.82	6.03	7.14	7.18	6.54	6.89	0.0572889	0.999966	0.652442	6.5025	6.87	unchanged	n
105245342	Gm40814	1.36	3.18	1.88	1.99	0.94	2.69	1.56	-0.29018	0.999966	0.409419	2.1025	1.73	unchanged	n
12626	Cetn3	51.41	46.73	49.64	52.45	48.33	45.17	49.84	-0.0933213	0.999966	0.297249	50.0575	47.78	unchanged	n
51796	Srrm1	28.47	42.09	33.09	33.38	37.71	41.12	34.16	0.130171	0.999966	0.345022	34.2575	37.6633	unchanged	n
240690	St18	7.89	9.03	7.76	9.87	7.18	8.14	8.31	-0.145702	0.999966	0.21753	8.6375	7.87667	unchanged	n
67096	Mmachc	9.35	9.02	7.3	8.43	8.51	8.45	8.79	-0.00104413	0.999966	0.993965	8.525	8.58333	unchanged	n
97130	C77080	1.82	2.15	2.06	1.46	2.16	2.53	1.51	0.141426	0.999966	0.500157	1.8725	2.06667	unchanged	n
69549	2310009B15Rik	6.51	4.62	5.44	7.9	7.99	4.26	5.78	-0.0147245	0.999966	0.963414	6.1175	6.01	unchanged	n
56717	Mtor	13.56	17.4	13.86	13.84	14.91	17.28	13.92	0.00744714	0.999966	0.950099	14.665	15.37	unchanged	n
80982	Cemip	4.51	5.52	4.7	5.05	3.81	5.31	5.06	-0.0729432	0.999966	0.591152	4.945	4.72667	unchanged	n
214704	Iqub	0.83	0.99	1.18	0.87	1.01	1	1.12	0.199843	0.999966	0.380124	0.9675	1.04333	unchanged	n
66569	Gdpd1	25.82	20.67	23.09	23.5	21.09	20.19	23.55	-0.118524	0.999966	0.265183	23.27	21.61	unchanged	n
213582	Map9	27.19	24.52	26.18	26.56	24.59	23.45	24	-0.134368	0.999966	0.0698356	26.1125	24.0133	unchanged	n
70546	Zdhhc2	28.68	23.91	23.06	27.21	24.16	25.18	27.72	-0.00583734	0.999966	0.957032	25.715	25.6867	unchanged	n
50996	Pdcd7	9.41	8.41	8.1	9.43	8.44	8.56	8.48	-0.0677885	0.999966	0.5704	8.8375	8.49333	unchanged	n
68952	Fam57b	33.61	32.13	37.59	31.02	37.98	35.51	34.3	0.0953609	0.999966	0.330314	33.5875	35.93	unchanged	n
320951	Pisd	30.46	29.14	29.52	27.55	29.96	30.01	30.4	0.0388959	0.999966	0.639755	29.1675	30.1233	unchanged	n
238673	Zfp367	5.89	4.64	6	6.45	4.54	5.48	5.22	-0.192348	0.999966	0.184785	5.745	5.08	unchanged	n
108167986	Gm46339	0.98	1.04	0.65	0.86	0.67	1.11	1.12	0.153392	0.999966	0.646549	0.8825	0.966667	unchanged	n
67863	Slc25a11	69.06	53.09	66.26	62.91	63.75	57.12	64.75	-0.00963952	0.999966	0.929073	62.83	61.8733	unchanged	n
67422	Dhdds	22.8	19.6	21.91	18.95	22.09	20.61	21.11	0.0194814	0.999966	0.843494	20.815	21.27	unchanged	n
193813	Mcfd2	37.03	26.24	30.21	34.59	30.2	28.12	32.11	-0.0889392	0.999966	0.478906	32.0175	30.1433	unchanged	n
380918	Siah3	1.25	1.83	1.54	1.83	1.27	1.47	1.88	-0.0660899	0.999966	0.869812	1.6125	1.54	unchanged	n
80884	Maged2	19.43	15.91	17.76	17.24	17.9	16.11	19.23	0.00282183	0.999966	0.979883	17.585	17.7467	unchanged	n
99152	Anapc2	26.35	27.52	26.37	25.23	30.24	27.69	25.57	0.066845	0.999966	0.473769	26.3675	27.8333	unchanged	n
74841	Usp38	10.99	10.61	11.07	11.39	10.04	11.52	11.4	-0.0280653	0.999966	0.789448	11.015	10.9867	unchanged	n
75805	Nln	9.09	8.03	8.54	9.53	8.69	8.41	9.41	0.000876458	0.999966	0.993437	8.7975	8.83667	unchanged	n
241688	Dzank1	23.34	28.89	24.81	24.68	23.09	26.92	22.62	-0.0840078	0.999966	0.427759	25.43	24.21	unchanged	n
233033	Samd4b	18.65	22.63	20.37	18.73	18.94	19.72	20.03	-0.051588	0.999966	0.5903	20.095	19.5633	unchanged	n
225913	Tkfc	4.52	5.12	4.66	4.55	4.09	4.7	3.33	-0.233765	0.999966	0.159334	4.7125	4.04	unchanged	n
17864	Mybl1	0.59	0.91	0.8	0.66	0.58	0.64	0.81	-0.170348	0.999966	0.507388	0.74	0.676667	unchanged	n
14768	Lancl1	45.41	35.81	38.72	38.64	39.24	38.95	41.74	-0.00104265	0.999966	0.99147	39.645	39.9767	unchanged	n
13386	Dlk1	1.16	1.1	1.31	0.79	0.65	1.44	0.74	-0.214542	0.999966	0.47718	1.09	0.943333	unchanged	n
72307	2510002D24Rik	9.61	7.49	9.14	9.68	10	8.07	9.03	0.00363812	0.999966	0.982317	8.98	9.03333	unchanged	n
231997	Fkbp14	6.07	6.76	7.24	6.87	6.08	5.89	7.52	-0.0825529	0.999966	0.525094	6.735	6.49667	unchanged	n
12180	Smyd1	0.51	0.63	0.6	0.44	0.75	0.67	0.54	0.255425	0.999966	0.426471	0.545	0.653333	unchanged	n
14376	Ganab	34.95	33.56	33.9	35.6	33.45	34.3	35.62	-0.0150142	0.999966	0.832	34.5025	34.4567	unchanged	n
108058	Camk2d	7.2	8.87	9.25	7.09	6.3	7.57	7.2	-0.208106	0.999966	0.106274	8.1025	7.02333	unchanged	n
93723	Pcdhga11	12.61	10.76	11.87	13.15	11.12	12.84	9.88	-0.112556	0.999966	0.346625	12.0975	11.28	unchanged	n
24001	Tiam2	15.26	12.17	13.58	14.22	12.78	13.67	15.44	0.0296051	0.999966	0.78483	13.8075	13.9633	unchanged	n
67148	Ramac	64.47	45.91	59.94	59.75	57.73	50.05	55.77	-0.0838895	0.999966	0.492997	57.5175	54.5167	unchanged	n
66989	Kctd20	17.41	17.16	18.41	19.3	17.32	18.01	18.57	-0.0198972	0.999966	0.810878	18.07	17.9667	unchanged	n
98303	D630023F18Rik	6.94	4.41	5.11	5.27	5.04	4.67	4.77	-0.0906691	0.999966	0.646268	5.4325	4.82667	unchanged	n
71927	Itfg1	102.31	73.75	87.13	94.04	84.46	76.4	87.18	-0.123751	0.999966	0.27842	89.3075	82.68	unchanged	n
407785	Ndufs6	96.54	57.39	87.96	72.41	79.55	59.19	77.17	-0.109533	0.999966	0.537241	78.575	71.97	unchanged	n
69773	Timm29	30.57	25.98	28.5	27.65	22.99	24.96	27.17	-0.1827	0.999966	0.054757	28.175	25.04	unchanged	n
13418	Dnajc1	7.27	8.06	8.07	9.27	7.48	8	8.52	-0.0428957	0.999966	0.696774	8.1675	8	unchanged	n
353234	Pcdha2	1.13	1.4	1.42	1.94	1.51	1.78	1.33	0.0515388	0.999966	0.805149	1.4725	1.54	unchanged	n
17698	Msn	8.31	8.68	8.76	7.72	7.52	8.7	7.83	-0.0739308	0.999966	0.492807	8.3675	8.01667	unchanged	n
66757	Adat2	3.2	3.04	2.07	3.14	2.8	2.26	3.63	0.0142807	0.999966	0.95684	2.8625	2.89667	unchanged	n
76983	Scfd1	16.99	13	15.21	15.95	15.9	14.58	14.82	-0.0219894	0.999966	0.850653	15.2875	15.1	unchanged	n
216766	Gemin5	4.57	5.52	4.79	4.94	4.37	4.9	4.51	-0.122249	0.999966	0.278753	4.955	4.59333	unchanged	n
223227	Sox21	2.3	2.73	3.14	2.78	2.79	3	2.9	0.0703761	0.999966	0.649645	2.7375	2.89667	unchanged	n
19719	Rfng	34.65	37.5	40.75	33.79	44.68	38.32	37.34	0.135635	0.999966	0.184505	36.6725	40.1133	unchanged	n
20556	Slfn2	1	0.53	0.92	1.33	0.93	1.3	1.36	0.328234	0.999966	0.386177	0.945	1.19667	unchanged	n
67287	Parp6	54.72	48.5	53.06	54.18	56.08	54.19	50.07	0.00325762	0.999966	0.968931	52.615	53.4467	unchanged	n
69878	Snrpf	24.34	20.24	22.99	23.11	25.15	19.74	25.81	0.0611281	0.999966	0.671649	22.67	23.5667	unchanged	n
225995	D030056L22Rik	11.33	9.57	10.47	11.55	10.69	10.24	12.55	0.0283653	0.999966	0.830483	10.73	11.16	unchanged	n
14104	Fasn	24.77	40.95	28.31	27.62	33.89	35.07	26.42	0.050754	0.999966	0.75869	30.4125	31.7933	unchanged	n
69309	Slc16a13	1.64	1.67	1.79	1.52	1.83	1.73	1.86	0.102422	0.999966	0.632484	1.655	1.80667	unchanged	n
26987	Eif4e2	18.86	20.1	18.61	18.92	17.71	19.57	18.77	-0.0347889	0.999966	0.701828	19.1225	18.6833	unchanged	n
17859	Mxi1	39.46	37.27	36.93	39.65	29.87	30.86	35.66	-0.249606	0.999966	0.00689237	38.3275	32.13	unchanged	n
22123	Psmd3	49.44	54.39	54.26	50.5	57.52	52.38	50.37	0.025689	0.999966	0.76756	52.1475	53.4233	unchanged	n
71919	Rpap3	11.96	9.9	12.68	12.94	11.75	12.07	12.32	0.0249067	0.999966	0.833169	11.87	12.0467	unchanged	n
20467	Sin3b	41.98	33.56	35.65	35.29	35.66	30.55	35.52	-0.0552609	0.999966	0.492737	36.62	33.91	unchanged	n
55950	Bri3	26.47	20.24	25.24	19.82	26.27	19.76	23.64	0.0150872	0.999966	0.922528	22.9425	23.2233	unchanged	n
15945	Cxcl10	0	0.07	0.36	0.07	0.64	0.94	0.14	2.20717	0.999966	0.0321868	0.125	0.573333	up_regulated	n
22384	Eif4h	146.81	113.47	132.35	140.22	145.11	125.97	137.53	0.0218813	0.999966	0.832726	133.213	136.203	unchanged	n
100862177	Gm21541	1.86	0	0.08	0.11	0	0.4	0.08	-1.88082	0.999966	0.572848	0.5125	0.16	unchanged	n
15040	H2-T23	4.08	3.61	3.74	3.6	2.94	4.08	3.69	-0.082074	0.999966	0.710895	3.7575	3.57	unchanged	n
100503311	Pifo	0.18	0.82	1.81	0.27	0.45	0.46	1.96	0.320433	0.999966	0.689459	0.77	0.956667	unchanged	n
209378	Itih5	4.16	5.71	4.87	5.2	4.09	5.73	5.12	-0.0158428	0.999966	0.911554	4.985	4.98	unchanged	n
319636	Fsd1l	7.07	7.57	7.11	7.77	6.79	6.89	7.21	-0.0989521	0.999966	0.267101	7.38	6.96333	unchanged	n
70544	Tmem242	37.39	22.97	30.71	29.25	26.25	22.08	35.88	-0.10316	0.999966	0.584277	30.08	28.07	unchanged	n
19876	Robo1	8.22	11.76	9.05	9.82	8.46	10.19	7.89	-0.148262	0.999966	0.278482	9.7125	8.84667	unchanged	n
68929	Mospd3	13.92	14.46	16.15	13.71	15.92	13.83	13.27	-0.0280137	0.999966	0.830705	14.56	14.34	unchanged	n
269470	Wdr3	7.88	7.42	7.66	6.54	6.22	6.71	8.06	-0.0895174	0.999966	0.486607	7.375	6.99667	unchanged	n
22222	Ubr1	10.18	11.67	10.45	11.08	10.18	11.84	11.37	0.00663042	0.999966	0.951047	10.845	11.13	unchanged	n
68058	Chd1l	3.41	3.4	4.04	4.17	3.82	3.65	3.57	-0.0366718	0.999966	0.807577	3.755	3.68	unchanged	n
20440	St6gal1	5	5.23	5.38	5.38	4.74	5.43	5.12	-0.0384033	0.999966	0.737744	5.2475	5.09667	unchanged	n
68642	Tmem216	6.71	4.64	3.86	4.89	4.98	4.99	5.75	0.0684329	0.999966	0.773965	5.025	5.24	unchanged	n
56249	Actr8	22.93	20.14	23.1	22.97	23.37	23.77	22.93	0.0813693	0.999966	0.371213	22.285	23.3567	unchanged	n
68121	Cep70	6.18	7.75	7.8	8.83	7.39	8.44	8.69	0.137157	0.999966	0.300127	7.64	8.17333	unchanged	n
72459	Htatsf1	34.91	34.15	34.75	36.65	36.94	35.68	34.29	0.0127156	0.999966	0.870107	35.115	35.6367	unchanged	n
11908	Atf1	5.59	6.78	5.94	6.18	5.6	6.51	6.17	-0.0239311	0.999966	0.863793	6.1225	6.09333	unchanged	n
57321	Terf2ip	16.76	16.68	17.89	17.93	18.24	18.09	17.98	0.0525222	0.999966	0.512918	17.315	18.1033	unchanged	n
54722	Gsdme	4.75	3.6	3.5	3.59	4.49	3.62	4.54	0.0807815	0.999966	0.659637	3.86	4.21667	unchanged	n
52469	Coa3	97.71	53.2	77.09	72.63	89.53	64.19	88.7	0.108008	0.999966	0.557566	75.1575	80.8067	unchanged	n
114875	Plcz1	1.79	0.98	0.8	1.22	1.02	1.12	0.97	-0.208098	0.999966	0.508621	1.1975	1.03667	unchanged	n
140482	Zfp358	14.71	12.3	14.33	13.07	14.32	13.19	14.26	0.0236812	0.999966	0.833885	13.6025	13.9233	unchanged	n
68151	Wls	8.59	10.23	12.57	9.92	9.46	8.72	11.13	-0.0859261	0.999966	0.552185	10.3275	9.77	unchanged	n
319965	Cc2d1b	5.31	6.67	6.33	6.83	7.75	8.3	6.44	0.266557	0.999966	0.0405646	6.285	7.49667	up_regulated	n
434179	Zfp975	2.36	2.36	2.54	3.18	2.23	2.45	2.58	-0.122129	0.999966	0.495074	2.61	2.42	unchanged	n
26425	Nubp1	4.43	4.53	5.25	6.26	5.24	4.72	5.16	-0.0139827	0.999966	0.932795	5.1175	5.04	unchanged	n
67707	Mrpl24	29.45	20.42	23.95	24.12	23.78	19.08	25.62	-0.0822123	0.999966	0.602418	24.485	22.8267	unchanged	n
14991	H2-M3	0.77	0.85	0.84	0.85	0.9	0.48	0.63	-0.315905	0.999966	0.476545	0.8275	0.67	unchanged	n
15568	Elavl1	16.53	15.65	16.27	16.37	15.57	16.62	17.85	0.0267532	0.999966	0.735187	16.205	16.68	unchanged	n
244886	Tmem266	3.02	2.48	2.45	2.4	2.83	2.45	2.55	-0.0625928	0.999966	0.754026	2.5875	2.61	unchanged	n
110257	Hba-a2	160.67	126.46	191.32	156.3	176.51	165.26	195.44	0.187831	0.999966	0.148678	158.688	179.07	unchanged	n
68925	Rpap1	3.79	4.69	3.68	4.11	4.24	4.52	4.05	0.0523409	0.999966	0.69176	4.0675	4.27	unchanged	n
211548	Nomo1	28.91	31.39	29.71	29.14	32.06	31.7	27.56	0.0194124	0.999966	0.829137	29.7875	30.44	unchanged	n
70472	Atad2	1.58	1.87	1.61	1.54	1.43	1.86	1.76	0.00926689	0.999966	0.955418	1.65	1.68333	unchanged	n
83815	Cenpq	2.5	1.73	3	2.67	2.19	2.05	2.01	-0.254266	0.999966	0.350285	2.475	2.08333	unchanged	n
53330	Vamp4	22.35	20.1	20.99	21.05	20.29	20.72	22.89	-0.0172988	0.999966	0.841177	21.1225	21.3	unchanged	n
233724	Tmem41b	12.7	10.6	12.78	13.31	10.72	11.78	13.23	-0.0644852	0.999966	0.572177	12.3475	11.91	unchanged	n
68094	Smarcc2	59.48	70.11	65.58	61.86	65.33	70.54	64.46	0.0457876	0.999966	0.594107	64.2575	66.7767	unchanged	n
71667	Tmem248	14.47	14	14.62	14.24	15.21	13.99	13.93	-0.00132807	0.999966	0.987932	14.3325	14.3767	unchanged	n
20315	Cxcl12	24.32	21.7	27.58	25.63	21.72	23	26.57	0.0380422	0.999966	0.689313	24.8075	23.7633	unchanged	n
26888	Clec4a2	0.36	0.95	0.43	0.44	0.16	0.45	0.45	-0.742104	0.999966	0.171029	0.545	0.353333	unchanged	n
63958	Ube4b	23.62	28.25	24.4	24.07	24.26	25.78	22.7	-0.0619863	0.999966	0.524756	25.085	24.2467	unchanged	n
50766	Crim1	28.19	31.8	29.25	28.71	31.85	34.07	27.96	0.0572625	0.999966	0.564914	29.4875	31.2933	unchanged	n
94180	Acsbg1	52.06	51.22	55.54	50.98	49.33	45.4	52.33	-0.11298	0.999966	0.151705	52.45	49.02	unchanged	n
105083	Pelo	7.99	7.83	8.11	7.87	8.73	8.24	9.45	0.139654	0.999966	0.307793	7.95	8.80667	unchanged	n
12892	Cpox	17.28	18.91	17.64	19.65	16.3	17.67	17.58	-0.107945	0.999966	0.238738	18.37	17.1833	unchanged	n
112407	Egln3	2.49	1.93	1.51	2.56	1.6	1.75	2.06	-0.245819	0.999966	0.302452	2.1225	1.80333	unchanged	n
105244980	Gm40498	0.99	1.04	0.72	0.58	1.01	1.19	1.08	0.391671	0.999966	0.189204	0.8325	1.09333	unchanged	n
56085	Ubqln1	60.29	65.89	63.15	61.85	59.83	62.42	59.73	-0.0610303	0.999966	0.38998	62.795	60.66	unchanged	n
73747	Shld1	7.84	5.52	8.25	7.27	6.31	5.94	7.78	-0.022463	0.999966	0.894816	7.22	6.67667	unchanged	n
74270	Usp20	23.3	25.17	23.09	21.94	26.07	24.55	21.63	0.0310768	0.999966	0.755577	23.375	24.0833	unchanged	n
99031	Osbpl6	11.51	14.01	12.67	14.23	10.74	13.67	13.13	-0.0726391	0.999966	0.521246	13.105	12.5133	unchanged	n
14148	Fdx1	4.33	3.83	4.21	4.18	4.11	3.32	4.31	-0.0304298	0.999966	0.866391	4.1375	3.91333	unchanged	n
70373	Gpatch2l	9.51	9.81	9.28	9.68	8.47	9.59	9.43	-0.0393245	0.999966	0.674451	9.57	9.16333	unchanged	n
243911	Kirrel2	2.77	2.55	2.5	1.81	1.78	2.16	2	-0.295028	0.999966	0.14332	2.4075	1.98	unchanged	n
18227	Nr4a2	21.67	25.45	21.88	22.64	14.81	19.46	19.34	-0.367144	0.612507	0.00126636	22.91	17.87	down_regulated	n
14105	Srsf10	34.54	29.97	35.3	37.02	28.3	32.14	36.28	-0.102748	0.999966	0.347908	34.2075	32.24	unchanged	n
63873	Trpv4	0.17	1.58	1.32	0.34	0.37	0.39	0.94	-0.606865	0.999966	0.485752	0.8525	0.566667	unchanged	n
209456	Trp53bp2	9.2	12.9	10.45	10.37	8.89	10.05	9.49	-0.191911	0.999966	0.128966	10.73	9.47667	unchanged	n
12918	Crh	1.02	0.64	0.8	1.33	1.04	1.05	1.2	0.202166	0.999966	0.623082	0.9475	1.09667	unchanged	n
100226	Stx12	72.19	60.37	70.79	71.15	70.3	65.95	70.26	-0.00583622	0.999966	0.946765	68.625	68.8367	unchanged	n
68611	Mrpl28	32.79	27.25	28.74	27.76	29.24	25.28	28.78	-0.0735908	0.999966	0.53737	29.135	27.7667	unchanged	n
217378	Dnajc27	31.21	31	31.6	33.59	31.48	31.82	31.8	-0.0238373	0.999966	0.729965	31.85	31.7	unchanged	n
80285	Parp9	1.42	1.33	1.6	1.5	1.23	1.42	1.53	-0.114233	0.999966	0.589654	1.4625	1.39333	unchanged	n
60406	Sap30	5.33	3.5	4.83	5.21	3.8	3.18	5.71	-0.163143	0.999966	0.523298	4.7175	4.23	unchanged	n
74718	Snx16	14.25	10.91	12.65	13.73	10.71	10.63	13.79	-0.169387	0.999966	0.187748	12.885	11.71	unchanged	n
67378	Bbs2	7.79	7.36	8.21	7.87	8.36	8.46	7.63	0.0442498	0.999966	0.691804	7.8075	8.15	unchanged	n
27993	Imp4	7.63	6.67	7.15	7.25	7.29	6.92	7.37	-0.00627641	0.999966	0.960325	7.175	7.19333	unchanged	n
74178	Stk40	9.57	9.77	11.3	10.17	8.11	8.06	9.06	-0.290075	0.999966	0.00553132	10.2025	8.41	down_regulated	n
80987	Nckipsd	27.46	32.28	29.69	29.13	30.66	28.32	26.36	-0.0561327	0.999966	0.572636	29.64	28.4467	unchanged	n
72084	Pigx	12.46	9.77	12.92	11.39	12.08	9.2	13.25	-0.0176008	0.999966	0.921028	11.635	11.51	unchanged	n
268890	Lsamp	50.63	55.09	48.47	54.73	46.83	56.99	49.4	-0.0463998	0.999966	0.62812	52.23	51.0733	unchanged	n
24070	Mpdu1	25.04	18.53	21.13	23.05	25.01	21.57	24.71	0.108236	0.999966	0.406865	21.9375	23.7633	unchanged	n
20317	Serpinf1	9.98	9.01	12.03	9.64	10.95	8.98	12.19	0.0681765	0.999966	0.661371	10.165	10.7067	unchanged	n
26557	Homer2	10.9	12.84	11.5	12.9	10.09	12	11.5	-0.1193	0.999966	0.228411	12.035	11.1967	unchanged	n
22193	Ube2e3	46.04	38.31	46.28	43.62	45.59	39.86	45.97	0.00535267	0.999966	0.955743	43.5625	43.8067	unchanged	n
64660	Mrps24	25.72	16.73	18.89	18.37	20.58	14.11	24.51	-0.0269246	0.999966	0.898808	19.9275	19.7333	unchanged	n
237806	Dnah9	1.89	2.54	2.49	2.16	2.61	2.52	2.74	0.190737	0.999966	0.126352	2.27	2.62333	unchanged	n
110078	Pygb	78.48	81.45	82.23	82.53	78.57	77.06	82.52	-0.0445884	0.999966	0.477089	81.1725	79.3833	unchanged	n
71843	R3hcc1	8.92	8.57	8.85	8.11	8.96	8.17	7.64	-0.0723002	0.999966	0.580206	8.6125	8.25667	unchanged	n
19326	Rab11b	128.56	112.65	123.21	113.78	135.53	116.28	109.81	0.0129821	0.999966	0.88891	119.55	120.54	unchanged	n
216853	Wrap53	6.2	5.29	7.03	6.04	6.54	6.23	5.92	0.0148653	0.999966	0.921913	6.14	6.23	unchanged	n
68018	Col4a3bp	19.29	18.04	18.53	18.13	16.09	16.8	18.74	-0.120599	0.999966	0.1531	18.4975	17.21	unchanged	n
56738	Mocs1	3.27	3.37	3.38	3.06	3.23	3.92	3.36	0.0687944	0.999966	0.676082	3.27	3.50333	unchanged	n
320707	Atp2b3	41.36	54.76	42.59	45.05	43.36	49.39	41.27	-0.0580016	0.999966	0.626441	45.94	44.6733	unchanged	n
270166	Clpx	12.07	10.73	10.95	12.32	12.18	12.18	11.87	0.0579539	0.999966	0.573741	11.5175	12.0767	unchanged	n
13855	Epn2	43.07	46.49	43.54	44.73	42.72	44.72	46.64	-0.00837056	0.999966	0.908052	44.4575	44.6933	unchanged	n
20005	Rpl9	485.76	267.19	377.39	399.49	343.15	287	421.2	-0.12275	0.999966	0.486401	382.457	350.45	unchanged	n
29873	Cspg5	55.56	47.03	50.15	50.18	58.53	55	57.88	0.158535	0.999966	0.0578629	50.73	57.1367	unchanged	n
56208	Becn1	62.59	55.76	59.24	60.96	59.69	59.41	61.76	0.00616204	0.999966	0.936398	59.6375	60.2867	unchanged	n
70603	Mutyh	0.57	0.53	0.73	0.88	0.79	0.99	1.19	0.57761	0.999966	0.150681	0.6775	0.99	unchanged	n
73737	1110008P14Rik	154.74	113.62	140.73	120.91	134.75	104.55	132.32	-0.0909377	0.999966	0.498081	132.5	123.873	unchanged	n
76411	Ift43	9.03	9.17	10.11	8.17	9.8	9.14	9.56	0.114634	0.999966	0.480189	9.12	9.5	unchanged	n
67405	Nts	7.29	3.05	5.59	5.91	4.03	5.71	5.8	-0.0803568	0.999966	0.770201	5.46	5.18	unchanged	n
103511	Calhm5	5.72	4.57	6.5	5.66	5.68	5.32	5.68	-0.0208654	0.999966	0.899747	5.6125	5.56	unchanged	n
407819	BC031181	125.03	70.59	100.19	97.03	93.96	78.17	105.86	-0.0889064	0.999966	0.593793	98.21	92.6633	unchanged	n
11758	Prdx6	95.6	84.99	99.14	92.02	89.87	82.02	98.97	-0.0527931	0.999966	0.555768	92.9375	90.2867	unchanged	n
52036	Ppp6r3	20.19	20.86	20.69	21.91	19.37	22.06	21.66	-0.012075	0.999966	0.882633	20.9125	21.03	unchanged	n
72522	Atxn7l2	5.75	6.63	7.33	6.41	9.22	7.97	7.04	0.302261	0.999966	0.0358913	6.53	8.07667	up_regulated	n
12874	Cpd	15.39	17.76	16.23	17.56	14.98	18.52	17.46	0.00725352	0.999966	0.94132	16.735	16.9867	unchanged	n
50524	Sall2	16.87	19.98	18.96	15.85	17.57	19.08	17.4	-0.00492471	0.999966	0.962592	17.915	18.0167	unchanged	n
228852	Ppp1r16b	29.56	34.86	32.38	33.13	27.82	35.33	34.97	-0.00379374	0.999966	0.970592	32.4825	32.7067	unchanged	n
67887	Saraf	134.88	105.45	127.26	123.2	126.13	110.66	125.1	-0.0337474	0.999966	0.737423	122.698	120.63	unchanged	n
71711	Mus81	7.43	6.69	8.33	9.21	8.92	7.63	8.28	0.0500617	0.999966	0.734303	7.915	8.27667	unchanged	n
18162	Npr3	4.3	5.23	4.04	4.33	3.39	4.05	3.65	-0.273838	0.999966	0.0325693	4.475	3.69667	down_regulated	n
67784	Plxnd1	3.96	5.33	3.57	4.44	4.36	5.5	3.99	0.0806182	0.999966	0.620081	4.325	4.61667	unchanged	n
110821	Pcca	13.7	10.97	13.98	11.6	12.33	12.18	12.33	-0.0388941	0.999966	0.740981	12.5625	12.28	unchanged	n
68082	Dusp19	6.72	6.08	6.82	6.89	5.74	6.25	7.76	-0.0169749	0.999966	0.919342	6.6275	6.58333	unchanged	n
21822	Tgtp1	0.25	0.74	0.85	0.25	0.32	0.19	0.56	-0.574524	0.999966	0.299743	0.5225	0.356667	unchanged	n
21413	Tcf4	78.96	85.56	74.16	86.94	76.63	86.16	85.99	0.0268205	0.999966	0.759382	81.405	82.9267	unchanged	n
101122	Rpusd3	6.19	6.39	6.44	5.86	7.79	6.85	6.7	0.187304	0.999966	0.266803	6.22	7.11333	unchanged	n
382056	Crtc1	50.22	64.98	54.72	49.04	55.53	57.61	51.11	-0.0168948	0.999966	0.877832	54.74	54.75	unchanged	n
11551	Adra2a	3.61	3.08	3.38	2.81	3.15	3.22	2.99	-0.0574524	0.999966	0.699231	3.22	3.12	unchanged	n
18738	Pitpna	102.54	95.25	103.83	98.25	102.6	97.59	96.15	-0.0290339	0.999966	0.67853	99.9675	98.78	unchanged	n
72284	LTO1	9.04	8.95	9.19	10.25	8.04	8.49	8.67	-0.164572	0.999966	0.174826	9.3575	8.4	unchanged	n
66885	Acadsb	24.28	21.83	25.41	25.18	21.96	23.62	25.38	-0.0435035	0.999966	0.631783	24.175	23.6533	unchanged	n
58226	Cacna1h	13.5	21.98	17.1	17.12	20.14	25.34	18.79	0.285886	0.999966	0.0675422	17.425	21.4233	unchanged	n
17179	Matk	79.07	77.95	79.79	81.22	93.32	87.21	81.99	0.128592	0.999966	0.101437	79.5075	87.5067	unchanged	n
218975	Mapk1ip1l	14.53	16.6	16.55	15.33	14.1	16.34	15.33	-0.05561	0.999966	0.554662	15.7525	15.2567	unchanged	n
93896	Glp2r	0.47	0.82	0.74	0.64	0.45	0.97	0.41	-0.179695	0.999966	0.591693	0.6675	0.61	unchanged	n
12812	Coil	7.37	6.52	6.79	6.53	7.45	7.26	7.15	0.0882514	0.999966	0.466491	6.8025	7.28667	unchanged	n
21355	Tap2	2.28	3.54	3.52	3.02	2.95	3.36	3.36	0.0511233	0.999966	0.792008	3.09	3.22333	unchanged	n
71838	Phf7	2.49	1.84	2.41	1.91	2.64	2.1	1.98	0.00307054	0.999966	0.989674	2.1625	2.24	unchanged	n
237397	C2cd4c	1.5	1.88	1.46	1.52	1.77	2	1.75	0.196633	0.999966	0.208816	1.59	1.84	unchanged	n
14629	Gclc	22.31	23.58	23.89	25.25	22.2	24.61	23.58	-0.0234953	0.999966	0.779199	23.7575	23.4633	unchanged	n
16646	Kpna1	44.98	37.07	39.28	43.28	38.83	41.04	42.64	-0.0283286	0.999966	0.758248	41.1525	40.8367	unchanged	n
12380	Cast	2.3	2.59	2.56	2.37	2.23	2.63	2.45	-0.0761826	0.999966	0.602325	2.455	2.43667	unchanged	n
16897	Llgl1	13.38	16.18	13.86	13.72	15.92	16.27	14.85	0.114595	0.999966	0.26877	14.285	15.68	unchanged	n
226154	Lzts2	9.86	11.4	12.21	10.28	11.14	10	12.97	0.0451885	0.999966	0.717889	10.9375	11.37	unchanged	n
20416	Shc1	2.53	3.61	2.8	2.86	3.02	3.27	3.02	0.0802846	0.999966	0.627368	2.95	3.10333	unchanged	n
78929	Polr3h	13.71	11.07	13.37	13.17	13.01	10.92	14.28	-0.0220039	0.999966	0.874292	12.83	12.7367	unchanged	n
68738	Acss1	8.78	10.46	10.67	10.26	9.32	10.86	11.05	0.0404765	0.999966	0.715841	10.0425	10.41	unchanged	n
113868	Acaa1a	20.81	20.99	24.66	20.98	24.74	20.69	23.85	0.077162	0.999966	0.48137	21.86	23.0933	unchanged	n
75692	Nr2c2ap	8.26	5.35	6.65	6.69	7.11	5.73	8.35	0.0590815	0.999966	0.774292	6.7375	7.06333	unchanged	n
68796	Tmem214	18.42	20.25	18.7	20.66	20.95	19.93	20.01	0.0242071	0.999966	0.794362	19.5075	20.2967	unchanged	n
54611	Pde3a	0.48	0.5	0.48	0.72	0.43	0.51	0.38	-0.250637	0.999966	0.332636	0.545	0.44	unchanged	n
93715	Pcdhga7	6.2	5.7	5.74	5.78	5.81	6.98	6.34	0.111297	0.999966	0.315679	5.855	6.37667	unchanged	n
239570	Ttc38	2.15	2.38	2.55	2.35	3.82	2.94	2.6	0.372646	0.999966	0.0322872	2.3575	3.12	up_regulated	n
237553	Trhde	8.39	9.78	8.25	9.35	8.95	8.4	8.2	-0.0838214	0.999966	0.416413	8.9425	8.51667	unchanged	n
67938	Myl12b	307.59	228.82	258.33	254.16	264.26	217.66	243.01	-0.120072	0.999966	0.298109	262.225	241.643	unchanged	n
72759	Tmem135	22.7	21.14	22.33	22	21.73	22.4	21.14	-0.0285387	0.999966	0.718298	22.0425	21.7567	unchanged	n
245595	Zfp711	3.8	3.56	3.64	3.67	4.02	4	3.66	0.0735021	0.999966	0.55321	3.6675	3.89333	unchanged	n
226250	Afap1l2	2.86	4.22	3	2.98	3.54	3.8	3.52	0.132243	0.999966	0.429247	3.265	3.62	unchanged	n
13803	Enc1	220.76	257.02	223.76	232.13	244.27	248.77	233.23	0.0398241	0.999966	0.629239	233.417	242.09	unchanged	n
66756	Cfap97	10.27	7.65	9.1	9.94	8.69	8.76	9.63	-0.0569457	0.999966	0.628063	9.24	9.02667	unchanged	n
59033	Slc4a8	11.5	15.79	12.32	13.59	11.79	14.98	12.1	-0.0522135	0.999966	0.687378	13.3	12.9567	unchanged	n
245828	Trappc1	61.18	45.45	58.51	50.7	55.24	40.26	46.32	-0.187756	0.999966	0.194262	53.96	47.2733	unchanged	n
117229	Stk33	0.96	1.11	0.96	0.99	0.71	0.53	1.15	-0.300851	0.999966	0.402506	1.005	0.796667	unchanged	n
70719	Arhgap45	1.35	1.58	1.37	0.93	1.35	1.59	1.09	-0.00342743	0.999966	0.98852	1.3075	1.34333	unchanged	n
11864	Arnt2	47.17	53.97	48.43	46.94	48.05	55.6	44.56	-0.00605335	0.999966	0.953176	49.1275	49.4033	unchanged	n
217119	Xylt2	7.55	8.32	8.01	7.03	8.73	8.78	7.32	0.0833704	0.999966	0.495317	7.7275	8.27667	unchanged	n
269800	Zfp384	12.22	14.78	14.02	12.95	13.31	14.01	13.65	0.0072335	0.999966	0.942798	13.4925	13.6567	unchanged	n
52822	Rufy3	59.67	57.35	61.23	60.97	58.92	60.96	59.44	0.00397276	0.999966	0.949953	59.805	59.7733	unchanged	n
14766	Adgrg1	18.33	22.65	21.99	19.58	22.81	23.49	19.12	0.0706192	0.999966	0.537254	20.6375	21.8067	unchanged	n
29805	Znhit2	18.92	12.78	17.78	14.6	18.66	15.51	19.42	0.151229	0.999966	0.341693	16.02	17.8633	unchanged	n
381903	Alg8	4.51	3.85	4.55	3.99	3.66	4.96	4.54	0.0701527	0.999966	0.675721	4.225	4.38667	unchanged	n
26901	Ss18l2	40.24	27.84	34.48	38.59	37.17	29.31	31.52	-0.0962308	0.999966	0.568699	35.2875	32.6667	unchanged	n
382985	Rrm2b	15.13	13.33	13	14.53	11.85	14.12	14.02	-0.0807163	0.999966	0.443527	13.9975	13.33	unchanged	n
69993	Chn2	10.33	12.49	10.99	11.03	10.9	10.87	11.88	-0.0260034	0.999966	0.81281	11.21	11.2167	unchanged	n
66646	Rpe	12.62	10.11	12.48	12.65	9.68	10.71	12.23	-0.175736	0.999966	0.166788	11.965	10.8733	unchanged	n
223646	Naprt	2.59	2.01	1.91	2.43	3.22	2.4	2.67	0.298372	0.999966	0.193779	2.235	2.76333	unchanged	n
16898	Rps2	503.59	293.69	385.16	370.7	354.65	283.63	385.37	-0.190183	0.999966	0.239246	388.285	341.217	unchanged	n
19325	Rab10	71.74	69.64	69.51	72.68	65.45	71.35	72.15	-0.0379481	0.999966	0.590453	70.8925	69.65	unchanged	n
114642	Brdt	4.11	4.09	3.75	4.15	4.08	3.99	4.37	0.0319121	0.999966	0.782932	4.025	4.14667	unchanged	n
56857	Slc37a2	0.7	0.75	0.82	0.48	0.41	0.44	0.64	-0.493459	0.999966	0.103733	0.6875	0.496667	unchanged	n
18185	Nrl	0.97	0.55	0.98	1.04	1.14	0.5	1.17	0.0757878	0.999966	0.861341	0.885	0.936667	unchanged	n
244608	Ccdc113	0.89	2	2.01	0.55	1.21	0.97	1.9	-0.0162858	0.999966	0.972538	1.3625	1.36	unchanged	n
171508	Creld1	30.97	28.13	32.3	29.59	33.89	30.18	30.33	0.0468375	0.999966	0.612457	30.2475	31.4667	unchanged	n
100040048	Ccl27b	0	9.72	4.79	5.26	0.52	11.31	2.99	-0.0984183	0.999966	0.957583	4.9425	4.94	unchanged	n
13885	Esd	35.12	21.63	27.61	29.52	29.86	24.71	32.42	-0.00257363	0.999966	0.986828	28.47	28.9967	unchanged	n
14854	Gss	10.7	9.62	9.4	8.79	10.19	8.56	10.27	-0.00321574	0.999966	0.980793	9.6275	9.67333	unchanged	n
29864	Rnf11	94.98	79.16	96.51	97.06	92.18	94.17	99.25	0.0408384	0.999966	0.651973	91.9275	95.2	unchanged	n
50780	Rgs3	5.07	7.17	7.31	5.53	7.45	7.1	6.56	0.176765	0.999966	0.222881	6.27	7.03667	unchanged	n
78829	Tsc22d4	21.43	20.17	21.1	20.26	21.49	17.98	24.46	0.0281112	0.999966	0.80403	20.74	21.31	unchanged	n
73830	Eif3k	137.59	80.29	104.55	108.34	102.83	77.1	117.2	-0.122805	0.999966	0.482963	107.692	99.0433	unchanged	n
68278	Ddx39	5.37	5.67	5.18	4.94	6.04	4.77	5.96	0.0743374	0.999966	0.658541	5.29	5.59	unchanged	n
76905	Lrg1	0.6	0.9	0.78	0.39	0.5	0.62	0.67	-0.172263	0.999966	0.73403	0.6675	0.596667	unchanged	n
14810	Grin1	144.37	167.32	143.88	142.74	167.87	159.08	141.31	0.041669	0.999966	0.671284	149.577	156.087	unchanged	n
100503572	Bbip1	16.78	15.28	17.38	16.08	17.35	14.57	16.62	-0.0228863	0.999966	0.826857	16.38	16.18	unchanged	n
54160	Copg2	27.3	23.98	24.99	26.05	28.44	23.52	25.11	-0.0249517	0.999966	0.785131	25.58	25.69	unchanged	n
56710	Brinp1	83.22	85.78	90.4	86.33	96.04	90.34	85.69	0.0584074	0.999966	0.433089	86.4325	90.69	unchanged	n
66109	Tspan13	157.18	119.9	140.24	153.24	142.27	132.25	146.26	-0.0337247	0.999966	0.7466	142.64	140.26	unchanged	n
66556	Drap1	148.21	101.47	126.64	117.31	134.74	101.99	147.61	0.0501509	0.999966	0.73542	123.407	128.113	unchanged	n
68525	Evc2	8.64	9.33	8.08	9.61	10.51	8.73	8.15	0.022164	0.999966	0.858748	8.915	9.13	unchanged	n
207375	Fam120c	13.41	16.35	13.67	14.42	13.3	15.92	14.43	0.00506336	0.999966	0.960508	14.4625	14.55	unchanged	n
240119	St6gal2	3.88	4.37	4.05	4.68	4.37	4.76	4.33	0.0866262	0.999966	0.441245	4.245	4.48667	unchanged	n
269587	Epb41	4.24	6.16	6.02	4.69	5.1	6.71	5.77	0.118604	0.999966	0.441598	5.2775	5.86	unchanged	n
12261	C1qbp	57.43	47.39	57.44	51.1	59.19	47.37	48.85	-0.0464835	0.999966	0.691174	53.34	51.8033	unchanged	n
18648	Pgam1	322.82	286.4	317.85	286.13	306.4	283.83	281.61	-0.0702672	0.999966	0.386959	303.3	290.613	unchanged	n
67840	Mrpl57	11.22	6.91	9.35	9.19	10.19	7.26	9.89	-0.018629	0.999966	0.915263	9.1675	9.11333	unchanged	n
56431	Dstn	126.06	103.96	124.43	127.54	114.89	108.81	119.64	-0.0835409	0.999966	0.361732	120.498	114.447	unchanged	n
16201	Ilf3	21.85	24.62	22.63	24.01	25.11	24.91	24.45	0.0767578	0.999966	0.363762	23.2775	24.8233	unchanged	n
213011	Zfp583	3.2	2.52	2.75	3.22	3.03	2.32	3.31	-0.0342206	0.999966	0.836735	2.9225	2.88667	unchanged	n
11836	Araf	90.42	72.11	82.78	85.75	82.25	82	86.95	0.0210337	0.999966	0.804055	82.765	83.7333	unchanged	n
234825	Klhdc4	6.9	7.19	9.25	8.07	9.51	8.51	8.55	0.164133	0.999966	0.242206	7.8525	8.85667	unchanged	n
15926	Idh1	19.19	18.24	19.49	21.28	17.67	17.98	20.08	-0.0836744	0.999966	0.398707	19.55	18.5767	unchanged	n
22171	Tyms	4.07	3.75	3.67	3.58	5.15	4.13	5.09	0.334321	0.999966	0.0130682	3.7675	4.79	up_regulated	n
14218	Sh3pxd2a	7.96	10.63	8.53	8.43	8.56	9.47	7.65	-0.0673186	0.999966	0.599105	8.8875	8.56	unchanged	n
53602	Hpcal1	30.77	29.5	29.51	29.78	34.07	32.75	34.15	0.160399	0.999966	0.0632986	29.89	33.6567	unchanged	n
223828	Pphln1	12.64	12.79	12.71	12.97	11.95	12.3	12.7	-0.0662331	0.999966	0.435927	12.7775	12.3167	unchanged	n
67074	Mon2	15.24	19.45	17.45	18.19	16.44	20.15	17.47	0.00605546	0.999966	0.957877	17.5825	18.02	unchanged	n
68999	Anapc10	15.87	10.42	11.18	13.98	11.12	9.02	13.78	-0.204647	0.999966	0.275976	12.8625	11.3067	unchanged	n
18114	Rrp1	169.74	144.69	158.54	148.45	161.94	143.33	152.36	-0.0357666	0.999966	0.683582	155.355	152.543	unchanged	n
231413	Grsf1	42.09	38.24	41.96	41.48	38.22	39.62	37.95	-0.0972708	0.999966	0.202093	40.9425	38.5967	unchanged	n
245622	Fam199x	1.76	1.87	2.02	1.84	1.56	1.85	1.9	-0.093684	0.999966	0.477018	1.8725	1.77	unchanged	n
69116	Ubr4	10.45	18.41	13.22	12.51	13.2	16.6	12.24	0.0244827	0.999966	0.886629	13.6475	14.0133	unchanged	n
11855	Arhgap5	24.17	25.28	24.46	24.9	19.13	25.19	25.49	-0.0378334	0.999966	0.651643	24.7025	23.27	unchanged	n
20340	Glg1	23.53	33.06	26.39	28.6	24.92	31.53	28.15	0.0033463	0.999966	0.97922	27.895	28.2	unchanged	n
338366	Mia3	14.75	16.99	13.96	15.59	14.27	15.49	14.37	-0.0724872	0.999966	0.454143	15.3225	14.71	unchanged	n
16985	Lsp1	1.35	1.27	1.39	0.9	1.4	1.53	1.39	0.149335	0.999966	0.639323	1.2275	1.44	unchanged	n
56632	Sphk2	9.62	8.84	9.87	8.16	9.91	8.08	10.35	0.0312818	0.999966	0.783883	9.1225	9.44667	unchanged	n
16480	Jup	7.72	11.31	9.58	8.41	10.39	10.45	8.11	0.0581762	0.999966	0.710747	9.255	9.65	unchanged	n
67618	Aasdhppt	17.15	12.4	15.78	14.65	13.38	13.01	14.73	-0.105528	0.999966	0.367555	14.995	13.7067	unchanged	n
269523	Vcp	107.63	96.75	108.46	113.44	109.02	99.94	105.48	-0.0353916	0.999966	0.655505	106.57	104.813	unchanged	n
83435	Plekha3	24.02	20.28	24.25	23.44	18.71	19.81	23.7	-0.156778	0.999966	0.144406	22.9975	20.74	unchanged	n
211660	Cspp1	5.59	7.78	6.2	7.26	6.54	6.72	7.11	0.013926	0.999966	0.914231	6.7075	6.79	unchanged	n
225651	Mppe1	5.91	5.82	7.12	8.15	5.46	7.01	7.28	-0.0441121	0.999966	0.788928	6.75	6.58333	unchanged	n
381350	Spag6	0.7	0.81	0.75	0.86	1.07	0.84	0.54	0.0548926	0.999966	0.865535	0.78	0.816667	unchanged	n
19281	Ptprt	8.26	10.28	8.56	8.83	7.99	10.7	8.24	-0.0152138	0.999966	0.904935	8.9825	8.97667	unchanged	n
229681	St7l	8.34	5.63	8.31	8.63	6.55	6.15	7.46	-0.121533	0.999966	0.379126	7.7275	6.72	unchanged	n
229801	Tram1l1	17.48	12.62	17.02	16.29	16.94	15.2	17.38	0.0484172	0.999966	0.706621	15.8525	16.5067	unchanged	n
73873	Fam161a	1.01	1.68	1.39	1.36	1.43	1.06	1.35	0.057007	0.999966	0.823118	1.36	1.28	unchanged	n
78232	Trappc6b	59.91	49.47	57.43	54.03	57.92	48.73	57.41	-0.0186362	0.999966	0.859149	55.21	54.6867	unchanged	n
76425	Gid8	16.7	13.54	15.13	14.67	15.91	14.5	15.87	0.0266323	0.999966	0.788555	15.01	15.4267	unchanged	n
100273	Osbpl9	17.78	16.69	18.85	18.07	16.41	16.81	16.87	-0.109158	0.999966	0.216112	17.8475	16.6967	unchanged	n
268749	Rnf31	5.5	7	6.21	6.14	6.74	7.75	5.55	0.0953189	0.999966	0.517531	6.2125	6.68	unchanged	n
12343	Capza2	181.51	133.8	155.53	169.43	143.01	139.82	161.81	-0.121215	0.999966	0.278705	160.067	148.213	unchanged	n
27404	Abca8b	5.55	7	5.64	6.28	5.55	6.04	5.59	-0.12176	0.999966	0.292318	6.1175	5.72667	unchanged	n
67442	Retsat	4.86	5	5.64	5.1	5.68	5.21	5.67	0.0914286	0.999966	0.543553	5.15	5.52	unchanged	n
56486	Gabarap	185.23	115.59	151.35	150.12	147.17	114.85	155	-0.120347	0.999966	0.428235	150.572	139.007	unchanged	n
195434	Utp14b	2.19	3.16	2.18	2.51	1.22	1.58	2.31	-0.581123	0.999966	0.0120809	2.51	1.70333	down_regulated	n
103236	Csnk1g2	59.43	51.44	60.53	56	62.52	52.23	62.99	0.0507985	0.999966	0.607354	56.85	59.2467	unchanged	n
223601	Fam49b	57.89	51.51	51.47	55.53	54.23	53.27	54.87	0.00764131	0.999966	0.926499	54.1	54.1233	unchanged	n
20345	Selplg	19.05	16.82	18.46	17.16	19.02	16.59	16.91	-0.0462442	0.999966	0.660483	17.8725	17.5067	unchanged	n
12177	Bnip3l	55.75	45.86	52.35	54.85	49.34	46.96	54.03	-0.0710792	0.999966	0.449958	52.2025	50.11	unchanged	n
22697	Zscan21	7.72	7.23	8.71	8.73	7.29	7.13	7.9	-0.130615	0.999966	0.30425	8.0975	7.44	unchanged	n
76566	Rflnb	4.36	3.4	4.8	3.84	3.52	3.36	4.43	-0.13528	0.999966	0.405278	4.1	3.77	unchanged	n
66568	Rwdd3	6.71	5.73	5.47	5.77	6.26	6.9	5.61	0.0994994	0.999966	0.574389	5.92	6.25667	unchanged	n
14479	Usp15	22.16	22.22	22.57	26.01	19.24	23.7	21.41	-0.0125814	0.999966	0.877943	23.24	21.45	unchanged	n
20333	Sec22b	21.36	20.68	19.55	23.42	19.35	18.85	21.92	-0.094221	0.999966	0.388847	21.2525	20.04	unchanged	n
11519	Add2	59.79	73.25	61.77	64.1	54.52	65.55	59.7	-0.133018	0.999966	0.178607	64.7275	59.9233	unchanged	n
20410	Sorbs3	8.23	13.15	11.27	10.28	13.34	12.69	13.45	0.230177	0.999966	0.136939	10.7325	13.16	unchanged	n
26364	Adgre5	3.31	4.15	3.66	3.09	3.75	4.15	3.38	0.0537411	0.999966	0.739667	3.5525	3.76	unchanged	n
20983	Syt4	53.57	44.24	47.94	53.37	44.29	46.67	47.99	-0.116088	0.999966	0.211395	49.78	46.3167	unchanged	n
229593	Golph3l	11.14	8.82	10.44	10.59	9.83	10.06	10.2	-0.0277775	0.999966	0.813734	10.2475	10.03	unchanged	n
74131	Sash3	0.8	0.63	0.89	0.71	0.84	0.72	0.57	-0.101479	0.999966	0.753916	0.7575	0.71	unchanged	n
18806	Pld2	5.26	6.72	5.77	6.09	6.08	6.26	5.83	0.016657	0.999966	0.893317	5.96	6.05667	unchanged	n
209586	Nudcd3	44.38	43.03	44.1	44.91	49.31	45.19	44.46	0.0654881	0.999966	0.38089	44.105	46.32	unchanged	n
69784	1500009L16Rik	12.25	9.72	9.33	10.44	9.61	9.15	10.99	-0.0850181	0.999966	0.599943	10.435	9.91667	unchanged	n
64657	Mrps10	20.52	11.07	16.65	15.94	18.21	14.7	19.13	0.132338	0.999966	0.45919	16.045	17.3467	unchanged	n
74355	Smchd1	8.11	8.42	8.49	8.58	7.14	7.59	8.5	-0.136462	0.999966	0.140943	8.4	7.74333	unchanged	n
66824	Pycard	1.05	0.91	1.5	0.88	0.67	0.71	0.9	-0.519862	0.999966	0.127205	1.085	0.76	unchanged	n
11987	Slc7a1	7.39	7.9	7.33	7.71	6.88	8.1	7.46	-0.033227	0.999966	0.724868	7.5825	7.48	unchanged	n
56700	Glmp	27.28	23.53	27.62	24.75	26.33	21.74	25.67	-0.0769513	0.999966	0.494335	25.795	24.58	unchanged	n
11782	Ap4s1	35.07	26.04	31.11	33.26	34.44	27.91	30.37	-0.0271441	0.999966	0.832521	31.37	30.9067	unchanged	n
71365	Pdss2	6.76	6.49	6.47	6.81	7.08	7.3	7.78	0.137325	0.999966	0.297381	6.6325	7.38667	unchanged	n
14208	Ppm1g	41.3	36.28	37.62	33.46	38.56	35.79	38.56	0.00754719	0.999966	0.938671	37.165	37.6367	unchanged	n
319615	Zfp944	7.3	6.01	7.52	6.96	5.44	5.92	7.15	-0.182265	0.999966	0.191608	6.9475	6.17	unchanged	n
328417	Parp4	0.81	1.76	1.06	0.89	1.1	1.42	1.11	0.0750428	0.999966	0.773237	1.13	1.21	unchanged	n
68481	Mpzl1	9.26	10.97	11.75	10.39	11.92	12.54	12.43	0.205416	0.999966	0.0766983	10.5925	12.2967	unchanged	n
102866	Pls3	126.37	87.76	111.15	119.3	108.48	104.51	107.53	-0.0686631	0.999966	0.560318	111.145	106.84	unchanged	n
442803	A830005F24Rik	0.41	0.51	0.76	0.51	0.68	1.19	0.5	0.526195	0.999966	0.390799	0.5475	0.79	unchanged	n
69668	Ccdc115	16.76	11.48	11.42	13.23	12.01	11.52	14.61	-0.0675169	0.999966	0.680509	13.2225	12.7133	unchanged	n
328162	Trmt61a	8.05	7.86	7.65	8.51	9.39	7.44	8.46	0.0765208	0.999966	0.548151	8.0175	8.43	unchanged	n
78896	1500015O10Rik	1.73	13.88	13.56	1.88	1.58	2.16	8.71	-0.904408	0.999966	0.38507	7.7625	4.15	unchanged	n
66422	Dctpp1	15.05	7.49	10.36	9.87	10.22	8.07	10.68	-0.14115	0.999966	0.586077	10.6925	9.65667	unchanged	n
378462	Morn2	20.39	14.14	17.5	17.32	16.81	13.83	13.84	-0.22496	0.999966	0.225875	17.3375	14.8267	unchanged	n
18475	Pafah1b2	52.73	48.04	53.57	53.98	52.24	52.91	56.68	0.0386522	0.999966	0.600173	52.08	53.9433	unchanged	n
57740	Stk32c	34	29.03	30.24	28.67	32.6	29.42	31.11	0.0364642	0.999966	0.711103	30.485	31.0433	unchanged	n
242297	Fam110b	16.32	12.13	14.5	12.92	14.42	14.85	14.17	0.0460913	0.999966	0.694854	13.9675	14.48	unchanged	n
20265	Scn1a	12.82	15.89	14.97	14.23	14.26	16.64	14.1	0.0384759	0.999966	0.711196	14.4775	15	unchanged	n
66915	Cops9	166.13	98.09	109.29	127.6	108.69	66.59	134.25	-0.254919	0.999966	0.253637	125.278	103.177	unchanged	n
13017	Ctbp2	13.24	13.28	13.57	14.7	11.85	13.53	14.04	-0.0278574	0.999966	0.79463	13.6975	13.14	unchanged	n
67266	Fam69a	13.84	12.45	13.64	13.36	14.1	15.18	12.62	0.0582874	0.999966	0.586761	13.3225	13.9667	unchanged	n
237052	Tceal1	31.21	18.47	27.86	24.34	26.61	23.07	28.91	0.0281437	0.999966	0.867914	25.47	26.1967	unchanged	n
22276	Uros	13.28	10.76	11.2	14.92	12.45	11.59	11.95	-0.0541964	0.999966	0.680519	12.54	11.9967	unchanged	n
68092	Ncbp2	32.9	26.88	31.73	33.01	29.5	26.84	31.31	-0.10129	0.999966	0.335427	31.13	29.2167	unchanged	n
27660	1700088E04Rik	2.71	2.48	2.86	3.22	3.48	1.7	3.66	0.129698	0.999966	0.675277	2.8175	2.94667	unchanged	n
13211	Dhx9	33.58	34.06	32.51	35.78	30.11	31.79	34.36	-0.0962119	0.999966	0.223861	33.9825	32.0867	unchanged	n
27756	Lsm2	11.6	9.29	12.27	9.19	12.21	7.84	9.36	-0.110523	0.999966	0.591702	10.5875	9.80333	unchanged	n
212114	Nhlrc3	1.58	1.82	1.09	1.43	1.48	2.11	1.6	0.215651	0.999966	0.48789	1.48	1.73	unchanged	n
68080	Gpn3	14.24	11.94	10.95	13.75	11.01	11.11	13.72	-0.0989115	0.999966	0.512203	12.72	11.9467	unchanged	n
208158	Map6d1	26.06	25.4	24.89	25.89	27.63	26.35	27.37	0.0733761	0.999966	0.336533	25.56	27.1167	unchanged	n
56745	C1qtnf1	0.46	0.63	0.94	0.73	0.77	0.72	0.76	0.10739	0.999966	0.70105	0.69	0.75	unchanged	n
67246	Resf1	2.23	2.46	2.53	2.08	2.34	2.52	2.41	0.0449626	0.999966	0.740837	2.325	2.42333	unchanged	n
18007	Neo1	13	16.65	14.97	15.29	14.3	16.86	14.39	0.00788663	0.999966	0.941916	14.9775	15.1833	unchanged	n
67801	Pllp	28.32	31.57	32.51	29.3	41.13	36.8	37.52	0.330566	0.495193	0.000388289	30.425	38.4833	up_regulated	n
68554	Cebpzos	11.07	8.95	9.82	10.78	10.2	8.05	11.9	-0.0275182	0.999966	0.868271	10.155	10.05	unchanged	n
329659	E130311K13Rik	4.3	5.39	4.95	5.83	6.18	5.06	5.36	0.109791	0.999966	0.543213	5.1175	5.53333	unchanged	n
68339	Ccdc88c	5.87	8.39	7.15	7.18	7.87	8.72	7	0.110015	0.999966	0.406649	7.1475	7.86333	unchanged	n
17966	Nbr1	41.09	42.31	43.86	43.03	38.41	42.09	42.89	-0.0627416	0.999966	0.381657	42.5725	41.13	unchanged	n
329470	Accs	0.61	0.79	0.61	0.54	0.89	0.8	0.79	0.402883	0.999966	0.135266	0.6375	0.826667	unchanged	n
104263	Kdm3a	10.86	11.73	12.53	12.17	8.67	10.54	11.5	-0.237737	0.999966	0.0277592	11.8225	10.2367	unchanged	n
57748	Jmy	7.51	8.23	7.59	7.34	6.18	7.31	7.33	-0.15851	0.999966	0.103754	7.6675	6.94	unchanged	n
74164	Nfx1	22.67	24.08	22.22	23.75	22.7	24.15	24.2	0.0272987	0.999966	0.724396	23.18	23.6833	unchanged	n
229503	Rrnad1	11.08	13.22	13.62	13.89	12.09	12.93	12.91	-0.0348813	0.999966	0.753098	12.9525	12.6433	unchanged	n
53356	Eif3g	65.22	50.89	61.43	54.88	61.63	48.6	63.3	-0.0104855	0.999966	0.933909	58.105	57.8433	unchanged	n
56312	Nupr1	7.01	5.09	7.88	5.4	7.14	4.63	6.67	-0.0373632	0.999966	0.896081	6.345	6.14667	unchanged	n
94315	Prcc	21.99	18.75	22.06	19.37	23.78	21.19	19.04	0.0458136	0.999966	0.695579	20.5425	21.3367	unchanged	n
224805	Aars2	6.56	7.29	7.6	6.99	8.65	8.3	8.05	0.216306	0.999966	0.0459817	7.11	8.33333	unchanged	n
57429	Sult5a1	1.25	0.79	0.36	0.92	1.24	1.3	0.73	0.328236	0.999966	0.502868	0.83	1.09	unchanged	n
216019	Hkdc1	0.85	1.46	1.35	1.12	1.15	1.22	1.42	-0.0171913	0.999966	0.944274	1.195	1.26333	unchanged	n
15223	Foxj1	1.31	3.06	3.2	1.73	2.61	2.66	3.27	0.280567	0.999966	0.324429	2.325	2.84667	unchanged	n
170441	Slc2a10	0.65	0.71	0.72	0.55	0.64	0.81	0.48	-0.0318666	0.999966	0.918469	0.6575	0.643333	unchanged	n
19035	Ppib	82.55	62.18	80.38	84.42	85.31	70.7	84.06	0.0465962	0.999966	0.70729	77.3825	80.0233	unchanged	n
18604	Pdk2	54.28	60.21	56.37	51.37	61.12	57.98	49.69	0.00870945	0.999966	0.932919	55.5575	56.2633	unchanged	n
433813	Pusl1	9.91	6.54	8.46	8.95	8.31	7.72	8.15	-0.0642779	0.999966	0.710179	8.465	8.06	unchanged	n
76482	Rmc1	13.77	11.65	10.23	12.41	12.96	12.4	12.47	0.0622467	0.999966	0.63083	12.015	12.61	unchanged	n
75302	Asxl2	3.85	4.67	3.92	4.31	3.13	4.06	4.48	-0.124916	0.999966	0.343869	4.1875	3.89	unchanged	n
17120	Mad1l1	5.8	5.67	6.43	4.76	6.21	6.41	5.06	0.07441	0.999966	0.611499	5.665	5.89333	unchanged	n
58235	Nectin1	8.08	9.31	8.85	7.53	9.87	10.39	8.31	0.161687	0.999966	0.180797	8.4425	9.52333	unchanged	n
74125	Armc8	25.7	22.51	23.53	24.45	23.21	23.7	22.63	-0.0611929	0.999966	0.450967	24.0475	23.18	unchanged	n
56784	Ralgapa1	26.48	29.55	26.86	28.35	27.29	29.37	27.81	-0.0218109	0.999966	0.798758	27.81	28.1567	unchanged	n
227333	Dgkd	20.71	24.05	21.66	22.52	22.55	24.81	22.84	0.0649164	0.999966	0.448756	22.235	23.4	unchanged	n
76073	Pcgf5	3.57	3.64	3.52	3.71	2.92	3.54	3.27	-0.174295	0.999966	0.142139	3.61	3.24333	unchanged	n
74013	Rftn2	11.08	10.85	12.05	11.77	11.43	12.81	11.93	0.0700888	0.999966	0.456264	11.4375	12.0567	unchanged	n
74198	Dtx2	3.3	3.83	3.11	2.98	2.41	2.69	2.46	-0.409265	0.999966	0.025326	3.305	2.52	down_regulated	n
75415	Arhgap12	27.38	22.17	24.25	25.06	23.07	22.92	26.25	-0.0563944	0.999966	0.563195	24.715	24.08	unchanged	n
70357	Kcnip1	10.55	7.67	9.83	9.22	9.5	9.22	9.93	0.0121223	0.999966	0.929844	9.3175	9.55	unchanged	n
72175	Mfsd8	8.07	7.16	8.87	7.97	8.02	8.86	7.65	0.0366171	0.999966	0.75867	8.0175	8.17667	unchanged	n
53608	Map3k6	0.73	1	0.77	1.08	0.5	0.68	0.96	-0.31149	0.999966	0.23895	0.895	0.713333	unchanged	n
72873	Bbof1	2.92	4.53	3.27	3.14	3.17	2.9	3.58	-0.0907341	0.999966	0.626406	3.465	3.21667	unchanged	n
240514	Ccdc85b	13.96	10.59	12.97	11.97	12.55	9.97	15.41	0.016536	0.999966	0.910319	12.3725	12.6433	unchanged	n
13002	Dnajc5	86.03	84.5	84.25	89.09	80.3	85.92	82.45	-0.0648964	0.999966	0.33108	85.9675	82.89	unchanged	n
619441	Tnfsfm13	0.63	0.88	1.25	1.16	0.83	0.69	0.58	-0.492445	0.999966	0.170732	0.98	0.7	unchanged	n
18087	Nktr	17.5	25.45	21.37	22.13	19	24.01	22.69	-0.00358543	0.999966	0.978353	21.6125	21.9	unchanged	n
69259	Kctd5	10.81	9.65	11.27	12.13	10.02	8.99	11.71	-0.109364	0.999966	0.394959	10.965	10.24	unchanged	n
67872	Nsmce4a	32.94	19.45	28.89	26.7	25.46	23.37	26.79	-0.106127	0.999966	0.504216	26.995	25.2067	unchanged	n
12469	Cct8	80.33	64.6	74.13	77.07	75.68	68.58	71.51	-0.0523034	0.999966	0.5819	74.0325	71.9233	unchanged	n
22004	Tpm2	1.95	1.69	1.96	1.71	1.54	1.55	1.84	-0.0474445	0.999966	0.837794	1.8275	1.64333	unchanged	n
71607	Snx20	0.48	0.27	0.68	0.6	0.45	0.59	0.82	0.240906	0.999966	0.633995	0.5075	0.62	unchanged	n
229905	Kyat3	2.7	1.81	2.47	2.27	2.57	2.39	2.15	0.0159694	0.999966	0.941744	2.3125	2.37	unchanged	n
67291	Ccdc137	9.29	9.64	10.65	10.58	8.29	7.55	9.41	-0.265854	0.999966	0.0237604	10.04	8.41667	down_regulated	n
225280	Ino80c	13.3	10.44	12.07	12.19	12.51	12.98	11.64	0.0340205	0.999966	0.774655	12	12.3767	unchanged	n
74645	Tent5c	0.78	0.82	0.89	0.44	0.63	0.43	0.52	-0.447216	0.999966	0.118927	0.7325	0.526667	unchanged	n
53885	Nphp1	7.85	7.71	7.63	8.03	7.84	7.29	8.16	-0.0258015	0.999966	0.829998	7.805	7.76333	unchanged	n
12121	Bicd1	5.79	5.79	5.89	6.27	5.39	5.87	6.04	-0.0639129	0.999966	0.468986	5.935	5.76667	unchanged	n
234779	Plcg2	1.61	1.51	1.79	1.76	1.85	1.91	1.94	0.174304	0.999966	0.293821	1.6675	1.9	unchanged	n
76947	Ndufaf6	6.32	5.29	5.28	4.68	5.58	4.69	5.45	-0.0360037	0.999966	0.862729	5.3925	5.24	unchanged	n
19739	Rgs9	5.08	4.8	4.24	4.83	3.72	4.99	5.08	0.00850291	0.999966	0.960318	4.7375	4.59667	unchanged	n
20562	Slit1	37.33	54.83	38.98	42.57	45.4	52.43	38.95	0.0622738	0.999966	0.655207	43.4275	45.5933	unchanged	n
68957	Paqr6	3.16	4.61	4.38	4.54	4.95	3.96	3.45	-0.019869	0.999966	0.92841	4.1725	4.12	unchanged	n
211922	Dennd6a	12.81	11.68	12.58	13.02	10.17	13.24	12.35	-0.0664252	0.999966	0.54853	12.5225	11.92	unchanged	n
192159	Prpf8	32.23	43.39	36.25	36.95	37.78	40.48	32.66	-0.021751	0.999966	0.854391	37.205	36.9733	unchanged	n
108115	Slco4a1	0.34	0.51	0.87	0.47	0.58	0.5	1.01	0.0695928	0.999966	0.869743	0.5475	0.696667	unchanged	n
76824	Mtfr1l	40.24	34.84	36.68	35.36	38.54	35.77	37.19	0.00254356	0.999966	0.977943	36.78	37.1667	unchanged	n
74498	Gorasp1	9.45	9.21	8.84	9.54	9.59	8.04	8.65	-0.0924092	0.999966	0.390648	9.26	8.76	unchanged	n
24127	Xrn1	5.82	7.38	6.02	6.69	6.24	6.42	6.01	-0.0645662	0.999966	0.53393	6.4775	6.22333	unchanged	n
12927	Bcar1	19.06	22.27	22.26	19.56	21	20.49	20.36	-0.0233644	0.999966	0.802217	20.7875	20.6167	unchanged	n
233733	Galnt18	21.73	17.97	20.51	19.46	21.56	19.33	20.2	0.0176807	0.999966	0.860726	19.9175	20.3633	unchanged	n
320940	Atp11c	3	4.35	4.24	3.54	3.45	3.7	3.87	-0.023542	0.999966	0.869374	3.7825	3.67333	unchanged	n
234875	Ttc13	12.27	13.45	12.32	14.28	14.15	15.43	14.18	0.16326	0.999966	0.11171	13.08	14.5867	unchanged	n
108664	Atp6v1h	88.1	61.73	76.94	80.22	79.08	71.28	74.87	-0.0408757	0.999966	0.727289	76.7475	75.0767	unchanged	n
77974	Rdh12	1.97	1.5	1.44	1.28	1.53	1.11	1.91	-0.0375611	0.999966	0.903852	1.5475	1.51667	unchanged	n
94282	Sfxn5	42.3	42.42	44.75	42.49	45.24	44.09	45.2	0.0494143	0.999966	0.456879	42.99	44.8433	unchanged	n
107569	Nt5c3	27.36	19.4	25.72	23.26	23.68	22.56	23.53	-0.0553747	0.999966	0.65338	23.935	23.2567	unchanged	n
20980	Syt2	2.95	3.83	4.12	3.62	3.84	4.74	4.52	0.252847	0.999966	0.0631904	3.63	4.36667	unchanged	n
109979	Art3	2.11	1.61	1.53	2.19	2.27	1.82	2.52	0.247482	0.999966	0.378151	1.86	2.20333	unchanged	n
66663	Uba5	23.97	20.77	23.05	22.07	24.32	21.31	24.43	0.0311139	0.999966	0.750358	22.465	23.3533	unchanged	n
105847	Lmf2	4.91	5.64	4.68	5.45	6.25	5.93	4.64	0.106764	0.999966	0.484244	5.17	5.60667	unchanged	n
100972	Rab28	38.02	24.11	36.03	33.88	30.56	29.24	36.57	-0.0267001	0.999966	0.862838	33.01	32.1233	unchanged	n
55960	Ebag9	15.24	11.05	14.82	14.81	13.91	13.51	14.93	-0.00169384	0.999966	0.990114	13.98	14.1167	unchanged	n
22245	Uck1	17.79	17.03	17.64	18.03	16.95	14.58	17.56	-0.11576	0.999966	0.269523	17.6225	16.3633	unchanged	n
21645	Tcte1	0.65	1.12	0.88	0.85	1.17	0.82	1	0.167338	0.999966	0.562216	0.875	0.996667	unchanged	n
78560	Adgra2	2.36	3.33	3.28	2.87	2.7	2.89	3.12	-0.0391069	0.999966	0.782716	2.96	2.90333	unchanged	n
54393	Gabbr1	166.49	162.55	169.49	163.09	167.79	170.18	165.74	0.00913614	0.999966	0.877611	165.405	167.903	unchanged	n
73649	Cybrd1	1.11	1.26	0.71	1.08	0.89	1.01	0.9	-0.172833	0.999966	0.459522	1.04	0.933333	unchanged	n
69202	Ptms	514.9	446.47	469.95	445.9	520.62	413.39	447.33	-0.0323534	0.999966	0.749291	469.305	460.447	unchanged	n
28071	Twistnb	6.76	6.49	7.02	6.87	6.27	6.46	8.09	0.0212472	0.999966	0.876141	6.785	6.94	unchanged	n
105844	Card10	0.97	1.24	1.03	1.27	1.19	1.57	1.43	0.298676	0.999966	0.138867	1.1275	1.39667	unchanged	n
98402	Sh3bp4	7.67	8.81	8.04	7.55	8.06	8.45	8.14	0.00503885	0.999966	0.959769	8.0175	8.21667	unchanged	n
66229	Rpl7l1	19.45	13.6	18.38	17.56	15.4	15.3	17.56	-0.111534	0.999966	0.392492	17.2475	16.0867	unchanged	n
240665	Ccnj	2.47	2.85	2.77	2.79	2.52	2.79	2.88	0.000740536	0.999966	0.996047	2.72	2.73	unchanged	n
19703	Renbp	1.16	1.52	1.93	1.17	1.08	1.55	1.31	-0.123072	0.999966	0.723375	1.445	1.31333	unchanged	n
12895	Cpt1b	0.19	0.66	0.79	0.34	0.41	0.46	0.5	-0.111128	0.999966	0.814005	0.495	0.456667	unchanged	n
170770	Bbc3	1.96	2.46	1.84	1.72	2.1	2.36	2.72	0.231093	0.999966	0.337776	1.995	2.39333	unchanged	n
19130	Prox1	24.14	29.37	23.18	26.27	20	27.68	27.18	-0.0535909	0.999966	0.673619	25.74	24.9533	unchanged	n
72429	Dnajc25	2.35	1.76	2.51	2.31	1.89	2.16	2.02	-0.146258	0.999966	0.547322	2.2325	2.02333	unchanged	n
104349	Zfp119a	1.97	1.88	1.98	1.84	2.17	2.29	1.81	0.132055	0.999966	0.549008	1.9175	2.09	unchanged	n
71820	Wdr34	12	9.99	11.63	10.89	11.22	9.86	10.81	-0.0748816	0.999966	0.550872	11.1275	10.63	unchanged	n
16180	Il1rap	19.07	21.26	21.95	22.83	18.29	21.94	24.31	0.00640517	0.999966	0.952889	21.2775	21.5133	unchanged	n
100929	Tyw1	5.32	4.68	5.59	4.32	4.65	4.22	5.06	-0.103488	0.999966	0.460033	4.9775	4.64333	unchanged	n
75599	Pcdh1	36.55	59.97	39.09	40.99	45	53.59	36.68	0.0169675	0.999966	0.922649	44.15	45.09	unchanged	n
12904	Crabp2	0.9	0.74	2.1	0.28	0.64	0.46	1.8	-0.0473629	0.999966	0.945304	1.005	0.966667	unchanged	n
18133	Nov	61.16	42.53	45.82	44.88	45.23	49.95	42.62	-0.0922934	0.999966	0.493568	48.5975	45.9333	unchanged	n
68732	Carmil1	5.09	6.27	5.91	6.41	5.89	7.23	5.87	0.102889	0.999966	0.427705	5.92	6.33	unchanged	n
72085	Osgepl1	7	4.86	6.7	6.41	7.49	5.92	5.54	-0.0324719	0.999966	0.846831	6.2425	6.31667	unchanged	n
319263	Pcmtd1	36.18	33.45	37.03	39.67	36.92	37.65	39.57	0.0431696	0.999966	0.58476	36.5825	38.0467	unchanged	n
106707	Rpusd1	37.53	31.24	36.65	31.32	37.21	30.76	34.21	-0.0134263	0.999966	0.906566	34.185	34.06	unchanged	n
194268	9930104L06Rik	6.88	6.35	6.73	5.86	5.46	5.19	5.78	-0.251687	0.999966	0.0450618	6.455	5.47667	unchanged	n
67704	1810037I17Rik	32.04	24.08	30.27	29.98	28.65	23.45	29.21	-0.104467	0.999966	0.445273	29.0925	27.1033	unchanged	n
239857	Cadm2	44.87	51.78	43.18	49.23	43.71	47.54	46.91	-0.0520801	0.999966	0.559466	47.265	46.0533	unchanged	n
68970	Dcaf12	16.64	15.52	16.29	17.53	15.87	14.66	17.29	-0.0623889	0.999966	0.504894	16.495	15.94	unchanged	n
13844	Ephb2	3.06	3.12	2.88	2.98	3.03	3.27	2.85	0.00543461	0.999966	0.95818	3.01	3.05	unchanged	n
320736	Vstm4	0.8	0.87	1.5	0.67	1.23	1.03	1.02	0.178817	0.999966	0.572674	0.96	1.09333	unchanged	n
72330	Klhl40	2.47	1.72	1.97	2.17	2.18	1.94	1.71	-0.113795	0.999966	0.607322	2.0825	1.94333	unchanged	n
18440	P2rx6	1.45	2.25	1.58	1.33	1.51	2.24	1.89	0.17909	0.999966	0.489674	1.6525	1.88	unchanged	n
14912	Nkx6-2	3.09	4.41	5.05	4.05	5.96	5.66	4.97	0.409964	0.999966	0.0548311	4.15	5.53	unchanged	n
22589	Atrx	24.76	29.34	24.71	26.42	22.39	27.99	25.32	-0.0770144	0.999966	0.461033	26.3075	25.2333	unchanged	n
67846	Tmem39a	3.41	4.24	4.61	4.21	3.84	3.66	4.31	-0.00233956	0.999966	0.988726	4.1175	3.93667	unchanged	n
271711	Tmem169	6.95	6.75	6.19	7.55	7.63	7.37	7.07	0.0818815	0.999966	0.504308	6.86	7.35667	unchanged	n
27973	Vkorc1	18.15	13.94	19.51	16.77	17.93	17.21	19.96	0.107298	0.999966	0.508027	17.0925	18.3667	unchanged	n
12428	Ccna2	0.91	1.36	1.5	1.59	1.34	1.69	1.42	0.126491	0.999966	0.607167	1.34	1.48333	unchanged	n
80985	Trim44	78.77	80.58	78.87	84.85	75.82	86.77	78.73	-0.0188309	0.999966	0.808422	80.7675	80.44	unchanged	n
107321	Lpxn	0.6	0.93	0.74	0.57	0.7	1.07	0.65	0.17399	0.999966	0.676616	0.71	0.806667	unchanged	n
14357	Dtx1	20.24	23.29	22.05	18.56	22.71	21.51	20	0.0125556	0.999966	0.905587	21.035	21.4067	unchanged	n
77134	Hnrnpa0	32.97	31.55	32.13	32.22	37.39	34.05	32.56	0.0950575	0.999966	0.268154	32.2175	34.6667	unchanged	n
14255	Flt3	2.87	3.8	3.4	3.26	2.79	3.04	3.19	-0.15255	0.999966	0.321731	3.3325	3.00667	unchanged	n
67914	Coq9	28.28	23.14	24.67	23.96	24.82	22.3	27.34	-0.02054	0.999966	0.858685	25.0125	24.82	unchanged	n
21334	Tac2	4.54	4.65	10.3	5.33	4.23	3.85	4.65	-0.537718	0.999966	0.112012	6.205	4.24333	unchanged	n
12815	Col11a2	2.73	4.69	3.81	4.02	4.93	5.74	4.63	0.375801	0.999966	0.0418705	3.8125	5.1	up_regulated	n
384214	Ephx4	41.94	32.84	37.9	39.55	40.48	34.52	41.22	0.0306051	0.999966	0.797651	38.0575	38.74	unchanged	n
17210	Mcl1	26.23	28.52	29.37	27.85	21.98	21.81	26.64	-0.26823	0.999966	0.00462667	27.9925	23.4767	down_regulated	n
66827	Ttc1	36.37	22.34	32.1	28.84	27.5	25.96	30.83	-0.0976748	0.999966	0.524169	29.9125	28.0967	unchanged	n
12615	Cenpa	1.03	1.35	1.4	1.13	2.02	1.28	1.73	0.412884	0.999966	0.222552	1.2275	1.67667	unchanged	n
22694	Zfp35	10.55	7.51	11.04	10.62	8.54	7.89	9.86	-0.191732	0.999966	0.192577	9.93	8.76333	unchanged	n
16881	Lig1	2.07	2.87	2.39	2.46	2.14	2.27	2.3	-0.142969	0.999966	0.431015	2.4475	2.23667	unchanged	n
19944	Rpl29	351.23	238.37	293.81	286.55	306.33	223.49	279.02	-0.114515	0.999966	0.41164	292.49	269.613	unchanged	n
74385	Ap5m1	9.4	8.76	9.36	9.2	7.49	8.67	9.58	-0.0535893	0.999966	0.595509	9.18	8.58	unchanged	n
58178	Sorcs1	2.02	2.41	1.97	2.23	2.37	2.72	2.47	0.156055	0.999966	0.288299	2.1575	2.52	unchanged	n
69590	Gpx8	6.93	4.94	6.35	5.14	4.1	4.1	7.3	-0.191099	0.999966	0.465306	5.84	5.16667	unchanged	n
20055	Rps16	264.93	149.91	221.12	207.95	206.36	148.72	245.05	-0.0678691	0.999966	0.71674	210.977	200.043	unchanged	n
243362	Stard13	4.5	5.91	5.32	5.4	4.6	5.51	5.57	-0.0148474	0.999966	0.906227	5.2825	5.22667	unchanged	n
72780	Rspo3	6.51	5.48	4.76	5.94	5.12	5.38	5.41	-0.108324	0.999966	0.478658	5.6725	5.30333	unchanged	n
20357	Sema5b	2.72	4.28	3.46	4.09	3.77	4.96	3.65	0.196368	0.999966	0.274686	3.6375	4.12667	unchanged	n
77048	Cep83	11.69	10.72	11.35	11.78	10.23	11.74	10.77	-0.0777644	0.999966	0.447952	11.385	10.9133	unchanged	n
59004	Pias4	9.64	10.62	10.88	8.57	9.1	10.17	9.69	-0.0487515	0.999966	0.723626	9.9275	9.65333	unchanged	n
232679	Zc3hc1	12.83	11.38	10.95	11.59	13.15	10.88	10.27	-0.0402837	0.999966	0.765969	11.6875	11.4333	unchanged	n
230126	Shb	3.7	3.06	3.58	2.51	3.07	3.2	3	-0.0676195	0.999966	0.709561	3.2125	3.09	unchanged	n
57319	Smpdl3a	19.85	14.8	20.45	18.86	19.11	15.76	17.83	-0.0818826	0.999966	0.54068	18.49	17.5667	unchanged	n
20616	Snap91	94.86	105.23	93.08	96.86	91.65	103.56	84.61	-0.0791608	0.999966	0.405047	97.5075	93.2733	unchanged	n
68968	Cdan1	3.92	4.54	4.96	4.53	4.11	5.07	4.01	-0.0411231	0.999966	0.748586	4.4875	4.39667	unchanged	n
20044	Rps14	661.39	264.91	404.94	445.85	351.7	270.41	561.01	-0.162973	0.999966	0.673557	444.272	394.373	unchanged	n
18242	Oat	40.63	31.98	40.74	40.23	39.09	34.42	40.47	-0.0250519	0.999966	0.820403	38.395	37.9933	unchanged	n
16438	Itpr1	38.63	54.27	38.65	43.66	39.66	46.98	39.82	-0.0691044	0.999966	0.598777	43.8025	42.1533	unchanged	n
207792	BC034090	1.03	1.49	1.81	1.28	1.52	1.31	1.73	0.0582786	0.999966	0.784269	1.4025	1.52	unchanged	n
74895	Ccdc181	12.46	10.43	12.27	13.13	13.5	12.98	13.29	0.126094	0.999966	0.287588	12.0725	13.2567	unchanged	n
59069	Tpm3	102.68	91.86	96.47	98.02	100.84	93.41	95.25	-0.0407234	0.999966	0.553685	97.2575	96.5	unchanged	n
70118	Srrd	15.11	11.88	12.21	10.94	12.83	11.43	11.18	-0.106769	0.999966	0.518298	12.535	11.8133	unchanged	n
12931	Crlf1	18.53	14.32	17.63	16.64	15.95	13.83	16.4	-0.147684	0.999966	0.244307	16.78	15.3933	unchanged	n
93884	Pcdhb13	1.6	1.69	1.35	1.72	1.6	2.3	1.6	0.19241	0.999966	0.358259	1.59	1.83333	unchanged	n
17202	Mc4r	3.67	2.36	1.98	3.49	2.19	2.14	3.11	-0.226881	0.999966	0.360866	2.875	2.48	unchanged	n
74343	Crtc2	7.63	9.42	8.32	8.5	8.3	9.09	8.62	0.00763302	0.999966	0.95001	8.4675	8.67	unchanged	n
230249	Ecpas	18.44	19.46	16.59	18.54	15.54	18.1	17.17	-0.0723511	0.999966	0.431559	18.2575	16.9367	unchanged	n
81701	Egfl8	0.79	0.54	0.81	0.47	0.47	0.89	0.47	-0.390235	0.999966	0.442023	0.6525	0.61	unchanged	n
12310	Calca	1.53	0.4	0.51	0.73	0.65	0.49	0.32	-0.768715	0.999966	0.247074	0.7925	0.486667	unchanged	n
279561	Wnk3	4.06	4.1	4.25	4.45	3.27	4	4.17	-0.164773	0.999966	0.123766	4.215	3.81333	unchanged	n
100043915	Gm4724	7.54	6.94	8.63	12.58	1.48	8.07	1.72	-1.31228	0.999966	0.0688815	8.9225	3.75667	unchanged	n
73469	Rnf38	10.81	13.87	11.76	12.29	11.58	13.62	11.81	-0.000330173	0.999966	0.997694	12.1825	12.3367	unchanged	n
71799	Ptcd1	9.21	7.22	8.65	8.29	6.97	7.83	8.1	-0.140469	0.999966	0.252346	8.3425	7.63333	unchanged	n
223922	Atf7	6.48	8.76	8.13	8.28	6.91	8.34	8.17	-0.0397012	0.999966	0.74473	7.9125	7.80667	unchanged	n
66541	Immp1l	24.67	13.18	20.25	22.16	17.86	15.43	22.87	-0.102333	0.999966	0.621224	20.065	18.72	unchanged	n
27056	Irf5	1.64	1.81	1.64	1.91	1.88	1.36	1.78	-0.0958008	0.999966	0.690378	1.75	1.67333	unchanged	n
218865	Chdh	1.07	1.5	1.68	1.12	1.45	1.38	1.46	0.0503474	0.999966	0.802529	1.3425	1.43	unchanged	n
244650	Phlpp2	7.37	9.03	7.23	7.31	6.32	8.66	7.07	-0.0786033	0.999966	0.538199	7.735	7.35	unchanged	n
20168	Rtn3	505.36	448.2	479.59	496.14	478.63	469.31	462.48	-0.0479744	0.999966	0.483745	482.322	470.14	unchanged	n
68428	Steap3	2.54	3.05	2.99	2.66	3.13	2.65	2.91	0.0326976	0.999966	0.849112	2.81	2.89667	unchanged	n
74195	Elp3	31.91	27.07	29.49	30.87	29.23	26.52	29.4	-0.0840089	0.999966	0.361356	29.835	28.3833	unchanged	n
12045	Bcl2a1b	1.11	0.57	0.68	1.03	0.91	0.68	0.78	-0.1001	0.999966	0.870596	0.8475	0.79	unchanged	n
75141	Rasd2	23.54	29.97	26.3	24.5	31.2	27.5	29.37	0.159768	0.999966	0.136714	26.0775	29.3567	unchanged	n
15360	Hmgcs2	2.04	1.42	1.82	1.48	1.66	1.34	2.05	-0.0152901	0.999966	0.94582	1.69	1.68333	unchanged	n
110012	Tpgs1	25.76	16.83	23.34	20.41	23.95	18.09	25.62	0.0587676	0.999966	0.728925	21.585	22.5533	unchanged	n
19672	Rcn1	4.96	4.55	4.81	4.76	4.5	4.73	5.07	-0.0126981	0.999966	0.921444	4.77	4.76667	unchanged	n
245880	Wasf3	30.02	34.11	32.94	32.46	28.39	33.35	32.18	-0.065501	0.999966	0.441595	32.3825	31.3067	unchanged	n
105372	Utp15	7.54	7.6	7.75	8.08	7.71	8.42	8.42	0.0673244	0.999966	0.490345	7.7425	8.18333	unchanged	n
16569	Kif3b	18.65	18.23	17.35	19.02	17.52	18.82	19.04	-0.000765405	0.999966	0.992335	18.3125	18.46	unchanged	n
22143	Tuba1b	441.02	362.43	439.66	403.96	412.71	353.45	362.55	-0.136358	0.999966	0.16026	411.767	376.237	unchanged	n
67141	Fbxo5	0.51	0.41	0.48	0.28	0.28	0.69	0.6	0.308186	0.999966	0.549812	0.42	0.523333	unchanged	n
19024	Ppfibp2	2.16	3	2.66	2.62	3.17	2.9	3.3	0.244147	0.999966	0.151761	2.61	3.12333	unchanged	n
239606	Slc2a13	24.89	23.92	23.85	25.05	21.09	26.39	24.62	-0.0372917	0.999966	0.686883	24.4275	24.0333	unchanged	n
319160	Hist1h4k	0	2.65	2.65	2.38	0.59	1.75	3.34	0.0261023	0.999966	0.975693	1.92	1.89333	unchanged	n
386612	Thoc6	2.65	2.17	2.77	3.14	3.59	3.4	3.5	0.371998	0.999966	0.101087	2.6825	3.49667	unchanged	n
230761	Zfp362	8.82	10.81	9.51	8.76	10.11	9.44	9.08	-0.000870465	0.999966	0.994221	9.475	9.54333	unchanged	n
20907	Stx1a	50.3	43.84	42.61	46.39	46.74	42.87	43.12	-0.0592472	0.999966	0.526652	45.785	44.2433	unchanged	n
18263	Odc1	30.28	24.13	30.91	29.37	30.55	27.48	32.56	0.0639864	0.999966	0.557088	28.6725	30.1967	unchanged	n
380601	Fastkd5	5.61	4.41	5.59	4.6	3.42	3.24	4.45	-0.463057	0.999966	0.00442655	5.0525	3.70333	down_regulated	n
22088	Tsg101	54.54	41.23	54.45	47.48	49.34	42.14	51.08	-0.0880773	0.999966	0.450582	49.425	47.52	unchanged	n
70951	Spata1	0.34	0.52	0.44	0.75	0.51	0.66	0.5	0.139512	0.999966	0.764994	0.5125	0.556667	unchanged	n
74405	Efhc2	0.95	0.92	0.96	0.79	0.72	0.82	0.93	-0.264907	0.999966	0.37979	0.905	0.823333	unchanged	n
12494	Cd38	4.64	4.75	4.02	4.87	4.44	4.18	4.7	-0.0529848	0.999966	0.70531	4.57	4.44	unchanged	n
74665	Drc3	3.84	3.49	5.63	3.62	3.74	3.58	4.59	-0.103314	0.999966	0.619904	4.145	3.97	unchanged	n
333654	Ppp1r13l	1.02	1.39	1.23	0.89	0.94	1	1.39	-0.0215076	0.999966	0.933844	1.1325	1.11	unchanged	n
11778	Ap3s2	14.66	13.7	14.98	14.04	13.62	14.41	13.97	-0.0485736	0.999966	0.535991	14.345	14	unchanged	n
100039060	0610010B08Rik	2.18	2.23	1.51	1.93	2.33	2.66	2.04	0.244777	0.999966	0.190252	1.9625	2.34333	unchanged	n
20499	Slc12a7	0.72	1.08	1.29	0.82	0.78	1.07	1.17	0.0452869	0.999966	0.858215	0.9775	1.00667	unchanged	n
74375	Gcc1	6.02	5.74	5.76	6.04	5.92	5.92	6.94	0.0750517	0.999966	0.497777	5.89	6.26	unchanged	n
19763	Ring1	9	8.9	10.12	8.31	12.63	11.8	10.3	0.341097	0.999966	0.00879733	9.0825	11.5767	up_regulated	n
107373	Fam111a	0.32	0.48	0.45	0.66	0.54	0.75	0.41	0.225526	0.999966	0.554709	0.4775	0.566667	unchanged	n
117150	Pip4k2c	53.87	56.18	53.9	56.21	59.09	51.5	49.13	-0.0576128	0.999966	0.519103	55.04	53.24	unchanged	n
246102	Rttn	0.54	0.7	0.68	0.48	0.59	0.7	0.61	0.0405931	0.999966	0.857689	0.6	0.633333	unchanged	n
54376	Cacng3	43.68	39.71	41.61	37.67	50.94	47.58	42.21	0.198706	0.999966	0.0564603	40.6675	46.91	unchanged	n
20656	Sod2	37.28	33.71	37.39	37.46	31.99	34.36	37.97	-0.0811213	0.999966	0.343055	36.46	34.7733	unchanged	n
104394	E2f4	16.6	16.57	17.4	16.45	16.94	16.92	16.86	0.00355405	0.999966	0.970145	16.755	16.9067	unchanged	n
12834	Col6a2	1.63	1.58	1.61	1.44	1.53	1.91	1.3	-0.0044341	0.999966	0.982307	1.565	1.58	unchanged	n
69276	Sec62	67.66	61.44	69.07	67.11	75.77	67.04	74.84	0.11885	0.999966	0.141523	66.32	72.55	unchanged	n
26556	Homer1	28.92	31.21	28.27	32.79	19.96	22.66	28.89	-0.24033	0.999966	0.0273315	30.2975	23.8367	unchanged	n
98985	Clp1	4.59	3.44	3.83	3.63	4.65	2.97	3.36	-0.0912684	0.999966	0.668518	3.8725	3.66	unchanged	n
20652	Soat1	4.05	5.05	4.4	4.95	3.81	4.33	4.99	-0.0872273	0.999966	0.521764	4.6125	4.37667	unchanged	n
93734	Mpv17l	39.21	28.65	34.95	37.56	34.78	36.48	37.48	0.0620146	0.999966	0.536762	35.0925	36.2467	unchanged	n
105244402	LOC105244402	0.78	1.54	1.29	1.56	1.56	1.86	2	0.445689	0.999966	0.213665	1.2925	1.80667	unchanged	n
110084	Dnah1	0.59	0.58	0.55	0.52	0.67	0.7	0.57	0.199472	0.999966	0.25079	0.56	0.646667	unchanged	n
20022	Polr2j	61.7	45.75	48.28	52.2	49.9	44.82	52.31	-0.075497	0.999966	0.586908	51.9825	49.01	unchanged	n
214742	Rcor3	10.25	11.56	9.59	11.33	9.53	12.38	10.46	0.0714184	0.999966	0.55284	10.6825	10.79	unchanged	n
83922	Cep41	2.11	1.86	2.52	1.78	1.8	2.13	2.18	-0.0441941	0.999966	0.817109	2.0675	2.03667	unchanged	n
218613	Mier3	5.58	5.5	5.54	5.9	4.57	5.48	6.39	-0.0496178	0.999966	0.687927	5.63	5.48	unchanged	n
20897	Stra6	3.39	4.18	3.75	3.3	2.89	3.33	2.96	-0.273559	0.999966	0.0944628	3.655	3.06	unchanged	n
64242	Ngb	1.25	0.69	1.14	0.96	0.36	0.46	0.82	-0.892719	0.999966	0.0438655	1.01	0.546667	down_regulated	n
24015	Abce1	37.03	27.25	34.12	34.42	30.18	31.47	35.35	-0.0520651	0.999966	0.646203	33.205	32.3333	unchanged	n
195531	Zfp982	1.26	1.17	1.64	1.41	1.1	1.66	2.12	0.259096	0.999966	0.468773	1.37	1.62667	unchanged	n
20429	Shox2	0.05	2.2	2.58	0	1.41	0.03	0.05	-1.24512	0.999966	0.554346	1.2075	0.496667	unchanged	n
76373	Zfp773	0.65	0.6	0.8	0.9	0.46	0.68	0.62	-0.348585	0.999966	0.282755	0.7375	0.586667	unchanged	n
14873	Gsto1	43.4	30.29	38.28	35.29	39.59	30.76	34.82	-0.0755716	0.999966	0.590779	36.815	35.0567	unchanged	n
192136	Sugct	1.83	1.88	1.98	1.82	2.38	1.59	1.77	0.0234067	0.999966	0.928774	1.8775	1.91333	unchanged	n
269610	Chd5	17.46	22.84	18.27	18.72	19.2	23.09	18.51	0.0566228	0.999966	0.639776	19.3225	20.2667	unchanged	n
73754	Thap1	4.66	4.83	5.17	4.84	4.08	5.28	4.89	-0.0428186	0.999966	0.779753	4.875	4.75	unchanged	n
218793	Ube2e2	83.05	70.47	77.15	78.45	78.2	71.1	82.34	-0.00581709	0.999966	0.949821	77.28	77.2133	unchanged	n
20638	Snrpb	53.88	44.02	49.25	45.08	49.56	42.54	45.45	-0.0730237	0.999966	0.506496	48.0575	45.85	unchanged	n
15107	Hadh	15.41	11.95	15.57	13.31	14.48	12.19	14.7	-0.036292	0.999966	0.786772	14.06	13.79	unchanged	n
75475	Oplah	5.32	6.64	6.04	5.53	6.14	6.3	5.52	0.00990964	0.999966	0.937026	5.8825	5.98667	unchanged	n
16443	Itsn1	17.45	23.02	19.89	19.6	18.27	21	19.41	-0.029515	0.999966	0.792201	19.99	19.56	unchanged	n
330267	Thsd7a	5.97	7.89	6.28	6.94	5.63	6.66	6.21	-0.157831	0.999966	0.193742	6.77	6.16667	unchanged	n
18391	Sigmar1	18.53	14.89	16.32	16.71	16.22	16.39	15	-0.0722051	0.999966	0.541165	16.6125	15.87	unchanged	n
108079	Prkaa2	4.51	5.84	4.55	4.86	4.17	5.14	4.83	-0.0815291	0.999966	0.521758	4.94	4.71333	unchanged	n
15211	Hexa	27.18	22.73	28.12	27.11	25.38	22.12	25.49	-0.124311	0.999966	0.238725	26.285	24.33	unchanged	n
72160	Tmem163	4.42	5.24	6.06	4.37	4.36	4.32	3.81	-0.253645	0.999966	0.164376	5.0225	4.16333	unchanged	n
20512	Slc1a3	166.75	167.13	154.4	175.65	147.89	156.58	162.83	-0.104986	0.999966	0.169142	165.982	155.767	unchanged	n
56177	Olfm1	1043.24	786.98	909.27	908.49	976.96	788.79	861.3	-0.0274965	0.999966	0.772848	911.995	875.683	unchanged	n
66118	Sarnp	38.19	30.1	34.42	35.3	36.73	31.66	30.99	-0.0678871	0.999966	0.553455	34.5025	33.1267	unchanged	n
211347	Pank3	13.89	15.06	14.78	15.23	12.28	13.99	14.69	-0.124709	0.999966	0.15228	14.74	13.6533	unchanged	n
14365	Fzd3	8.26	9.47	8.79	8.66	8.36	9.78	9.3	0.0421907	0.999966	0.638473	8.795	9.14667	unchanged	n
14630	Gclm	13.16	13.99	13.47	13.26	11.58	13.13	12.99	-0.109842	0.999966	0.305478	13.47	12.5667	unchanged	n
56363	Tmeff2	26.58	22.71	25.73	25.71	25.61	26.5	24.7	0.0124839	0.999966	0.888094	25.1825	25.6033	unchanged	n
56456	Actl6a	7.19	5.91	7.15	7.56	6.67	6.31	7.36	-0.0480591	0.999966	0.738593	6.9525	6.78	unchanged	n
18190	Nrxn2	27.6	30.66	29.75	26.99	31.9	32.09	27.86	0.0820946	0.999966	0.368691	28.75	30.6167	unchanged	n
269881	Map3k10	33.42	30.76	35.65	31.53	35.79	33.42	36.14	0.0864331	0.999966	0.290842	32.84	35.1167	unchanged	n
83486	Rbm5	47.92	51.61	48.84	51.29	52.09	49.86	50.73	0.0108603	0.999966	0.880003	49.915	50.8933	unchanged	n
101631	Pwwp2b	13.89	11.82	11.58	12.1	15.63	13.48	14.01	0.212138	0.999966	0.0675489	12.3475	14.3733	unchanged	n
629147	Ctxn3	0.31	0.94	0.58	0.19	0.5	0.76	0.46	0.0909749	0.999966	0.883694	0.505	0.573333	unchanged	n
94063	Mrpl16	18.11	10.48	16	15.81	14.76	12.04	14.04	-0.153835	0.999966	0.401201	15.1	13.6133	unchanged	n
102639598	Gm14296	2.41	1.51	2.46	2.44	2.33	3.56	2.53	0.347048	0.999966	0.102982	2.205	2.80667	unchanged	n
68479	Phf5a	13.7	10.26	12.14	12.17	11.45	10.97	11.85	-0.0877306	0.999966	0.511729	12.0675	11.4233	unchanged	n
76303	Osbp	18.12	19.93	18.44	19.39	18.95	19.5	17.92	-0.0365374	0.999966	0.666399	18.97	18.79	unchanged	n
11434	Acr	0.52	1.17	0.57	0.44	1.46	1.58	0.38	0.463759	0.999966	0.357497	0.675	1.14	unchanged	n
338369	Tmem220	1.04	1.03	1.15	0.7	0.65	0.89	0.92	-0.267271	0.999966	0.489521	0.98	0.82	unchanged	n
69327	1700007K13Rik	0.93	2.34	2.64	1.28	1.59	1.49	2.6	0.077822	0.999966	0.867323	1.7975	1.89333	unchanged	n
68859	Smim1	2.08	2.41	3.01	2.1	2.56	2.28	2.98	0.108168	0.999966	0.578997	2.4	2.60667	unchanged	n
13007	Csrp1	149.68	128.78	161.61	136.57	156.84	132.83	164.14	0.0608955	0.999966	0.561056	144.16	151.27	unchanged	n
12810	Coch	0.92	2.46	2.53	1.4	1.45	1.29	3.22	0.0989099	0.999966	0.795976	1.8275	1.98667	unchanged	n
218503	Fcho2	10.46	12.53	10.92	12.37	10.34	11.69	12.35	-0.0279675	0.999966	0.78931	11.57	11.46	unchanged	n
11947	Atp5b	725.66	512.24	658.2	639.4	628.66	528.33	634.63	-0.0952794	0.999966	0.42782	633.875	597.207	unchanged	n
218038	Amph	96.56	91.61	88.91	93.69	100.14	91.02	86.93	-0.00748452	0.999966	0.927903	92.6925	92.6967	unchanged	n
213819	Casd1	27.44	24.5	25.92	26.92	25.27	26.63	26.18	-0.0225062	0.999966	0.777184	26.195	26.0267	unchanged	n
66047	Mrpl54	25.97	16.74	24.81	19.77	21.54	13.59	19.98	-0.237862	0.999966	0.266865	21.8225	18.37	unchanged	n
12631	Cfl1	832.46	581.01	715.4	691.04	710.22	567.65	685.26	-0.112788	0.999966	0.369014	704.977	654.377	unchanged	n
15122	Hba-a1	228.57	157.38	278.86	174.16	238.97	209.55	295.32	0.256577	0.999966	0.153315	209.743	247.947	unchanged	n
66609	Cryzl1	31.27	21.96	25.33	28.45	26.88	25.87	28.53	0.00854631	0.999966	0.946701	26.7525	27.0933	unchanged	n
98396	Slc41a1	20.93	23.93	22.86	20.62	20.11	23.11	21.89	-0.0378706	0.999966	0.683357	22.085	21.7033	unchanged	n
12925	Crip1	9.62	7.56	12.59	10.67	7.27	6.01	7.92	-0.490057	0.999966	0.104494	10.11	7.06667	unchanged	n
54217	Rpl36	187.02	112.27	161.31	156.69	127.83	89.71	175.52	-0.211565	0.999966	0.307777	154.322	131.02	unchanged	n
21856	Timm44	26.42	23.46	24.15	25.26	27.13	24.7	28.59	0.101733	0.999966	0.304103	24.8225	26.8067	unchanged	n
75316	Taf1d	12.57	12.22	14.6	14.14	10.12	12.01	11.47	-0.205666	0.999966	0.103257	13.3825	11.2	unchanged	n
67844	Rab32	1.75	1.34	1.63	1.69	1.47	1.38	1.22	-0.250106	0.999966	0.340522	1.6025	1.35667	unchanged	n
26386	Hsf4	4.94	3.76	4.4	3.15	4.86	4.37	3.46	0.032462	0.999966	0.87797	4.0625	4.23	unchanged	n
22385	Baz1b	21.02	25.52	22.85	24.11	22.96	25.15	24.09	0.0297392	0.999966	0.741975	23.375	24.0667	unchanged	n
77407	Rab35	45.88	39.67	45.38	43.16	47.9	43.8	46.45	0.0799015	0.999966	0.35532	43.5225	46.05	unchanged	n
70432	Rufy2	20.31	22.51	21.54	21.9	18.65	23.93	21.3	-0.0116593	0.999966	0.906435	21.565	21.2933	unchanged	n
23938	Map2k5	14.93	15.17	15.58	13.92	16.83	15.37	13.84	0.0586634	0.999966	0.5869	14.9	15.3467	unchanged	n
229776	Cdc14a	1.01	1.15	1.31	1.24	1.08	1.38	1.38	0.151026	0.999966	0.455846	1.1775	1.28	unchanged	n
27008	Micall1	9.24	13.99	12.01	11.4	12.84	13.87	12.7	0.163738	0.999966	0.214898	11.66	13.1367	unchanged	n
54473	Tollip	49.98	52.51	51.41	49.4	47.44	50.87	49.74	-0.0550246	0.999966	0.432033	50.825	49.35	unchanged	n
246710	Rhobtb2	13.38	13.19	14.32	12.63	12.21	12.26	13.93	-0.0822455	0.999966	0.362626	13.38	12.8	unchanged	n
67131	Acbd4	9.31	8.43	7.57	9.66	9.24	8.99	8.63	0.0246116	0.999966	0.854486	8.7425	8.95333	unchanged	n
20334	Sec23a	42.33	35.75	37.97	41.88	34.17	36.46	38.4	-0.132687	0.999966	0.144926	39.4825	36.3433	unchanged	n
13361	Dhfr	1.16	1.33	0.92	1.1	1.18	1.19	1.37	0.128868	0.999966	0.512902	1.1275	1.24667	unchanged	n
23921	Sh2b2	1.77	1.73	1.62	1.36	1.43	1.74	1.33	-0.124821	0.999966	0.58678	1.62	1.5	unchanged	n
76582	Ipo11	19.21	17.06	17.1	20.31	18.34	18.28	18.69	-0.00923957	0.999966	0.922043	18.42	18.4367	unchanged	n
18484	Pam	40.95	41.46	41.6	44.4	40.34	40.99	38.58	-0.086463	0.999966	0.241248	42.1025	39.97	unchanged	n
110109	Nop2	10.54	10.8	11.4	9.58	11.02	10.49	10.43	-0.001212	0.999966	0.99112	10.58	10.6467	unchanged	n
56372	1110004F10Rik	80.83	54.75	66.38	70.36	73.82	60.41	73.6	0.0158775	0.999966	0.906007	68.08	69.2767	unchanged	n
236285	Lancl3	0.75	0.92	0.9	0.83	0.49	1.13	1.01	0.0348974	0.999966	0.905673	0.85	0.876667	unchanged	n
26404	Map3k12	33.11	36.34	34.42	32.35	34.18	37.67	33.43	0.0395662	0.999966	0.660689	34.055	35.0933	unchanged	n
11677	Akr1b3	36.69	22.89	31.24	27.5	30.17	24.04	30.89	-0.0676363	0.999966	0.671332	29.58	28.3667	unchanged	n
14823	Grm8	1.57	1.63	2.11	2.03	1.49	1.85	1.68	-0.137132	0.999966	0.486755	1.835	1.67333	unchanged	n
77644	C330007P06Rik	18.43	14.39	16.38	17.94	15.05	15.17	16.54	-0.113817	0.999966	0.295315	16.785	15.5867	unchanged	n
100503949	Zfp965	0	0	2.32	1.75	1.09	1.53	1.72	0.50585	0.999966	0.784044	1.0175	1.44667	unchanged	n
12530	Cdc25a	1.63	1.7	1.87	2.09	1.55	1.53	1.76	-0.184604	0.999966	0.321735	1.8225	1.61333	unchanged	n
99167	Ssx2ip	34.52	29.08	33.42	34.01	31.4	30.63	32.36	-0.0744727	0.999966	0.386116	32.7575	31.4633	unchanged	n
68693	Hnrnpul2	46	46.09	46.07	48.29	45.31	47.83	47.85	0.00276166	0.999966	0.966466	46.6125	46.9967	unchanged	n
67155	Smarca2	78.07	77.5	73.26	75.03	74.92	80.14	72.2	-0.0303138	0.999966	0.737542	75.965	75.7533	unchanged	n
22139	Ttr	56.54	965	1024.47	57.6	37.79	45.13	498.51	-1.45011	0.999966	0.298375	525.903	193.81	unchanged	n
170742	Sertad3	1.55	1.47	2.25	2.15	2.26	1.54	1.69	-0.0235586	0.999966	0.941797	1.855	1.83	unchanged	n
102637099	Gm38495	8.98	12.23	11.1	11.95	10.86	12.71	11	0.0461983	0.999966	0.702701	11.065	11.5233	unchanged	n
11545	Parp1	36.48	39.16	35.88	36.89	33.65	32.65	34.84	-0.150886	0.999966	0.0452135	37.1025	33.7133	unchanged	n
219103	Cenpj	0.76	0.7	0.68	0.65	0.55	0.71	0.61	-0.241529	0.999966	0.333392	0.6975	0.623333	unchanged	n
237500	Tmtc3	4.35	5.1	4.68	4.65	3.44	4.08	4.62	-0.210992	0.999966	0.0934286	4.695	4.04667	unchanged	n
18530	Pcdh8	15.23	20.96	16.46	15.28	16.44	17.67	14.08	-0.0869976	0.999966	0.524811	16.9825	16.0633	unchanged	n
52120	Hgsnat	22.95	22.36	22.09	22.16	21.88	22.8	22.37	-0.0139596	0.999966	0.864643	22.39	22.35	unchanged	n
57741	Noc2l	32.9	32.96	33.56	33.49	38.18	35.61	35.24	0.117295	0.999966	0.128001	33.2275	36.3433	unchanged	n
71564	Izumo4	13.29	14.15	14.08	12.41	13.88	16.08	14.9	0.131675	0.999966	0.353939	13.4825	14.9533	unchanged	n
108169023	Gm46901	1.12	1.11	1.23	1.56	1.55	2	1.3	0.357152	0.999966	0.142249	1.255	1.61667	unchanged	n
17237	Mgrn1	62.38	72.74	66.53	63.78	73.43	72.26	62.63	0.051962	0.999966	0.586555	66.3575	69.44	unchanged	n
223499	Dcaf13	16.56	11.7	14.53	14.48	13.36	12.03	14.82	-0.103659	0.999966	0.474153	14.3175	13.4033	unchanged	n
59047	Pnkp	8.44	7.82	8.71	8.98	10.19	9.27	9.91	0.197397	0.999966	0.10799	8.4875	9.79	unchanged	n
11363	Acadl	19.6	17.74	20.83	18.25	18.26	17.36	18.1	-0.10289	0.999966	0.30978	19.105	17.9067	unchanged	n
23989	Med24	33.54	40.46	37.27	35.53	40.32	41.19	34.5	0.0640026	0.999966	0.534423	36.7	38.67	unchanged	n
18008	Nes	1.2	1.95	1.69	1.73	1.78	1.55	1.69	0.0131508	0.999966	0.941918	1.6425	1.67333	unchanged	n
76626	Msi2	12.85	15.33	14.17	14.35	12.3	15.11	15.07	-0.0172657	0.999966	0.867639	14.175	14.16	unchanged	n
77630	Prdm8	35.85	40.08	36.61	38.84	35.43	37.17	35.23	-0.0866132	0.999966	0.287018	37.845	35.9433	unchanged	n
67064	Chmp1b	14.38	12.89	13.77	14.37	13.01	12.24	14.1	-0.089997	0.999966	0.380437	13.8525	13.1167	unchanged	n
101118	Tmem168	5.47	4.84	5.48	5.32	4.27	4.83	5.37	-0.133613	0.999966	0.316358	5.2775	4.82333	unchanged	n
387314	Tmtc1	8.42	10.5	9.25	8.67	7.32	9.69	9.12	-0.0871947	0.999966	0.464634	9.21	8.71	unchanged	n
207839	Galnt6	2.19	2.99	3.06	2.71	3.44	3.2	3.17	0.245731	0.999966	0.0844898	2.7375	3.27	unchanged	n
239667	Dip2b	8.12	11.22	9.55	8.96	8.4	10.32	8.65	-0.0789441	0.999966	0.540774	9.4625	9.12333	unchanged	n
235599	6430571L13Rik	0.78	0.72	1.15	0.75	1.13	1.2	0.88	0.321354	0.999966	0.291463	0.85	1.07	unchanged	n
330301	Zfp786	1.33	1.74	2.04	1.43	1.68	1.97	1.73	0.132635	0.999966	0.54567	1.635	1.79333	unchanged	n
381270	44624	7.17	6.34	6.97	7.15	6.12	7.41	6.41	-0.0618152	0.999966	0.593867	6.9075	6.64667	unchanged	n
70616	Sugp1	20.45	21.59	20.04	20.41	27.1	21.94	19.66	0.141351	0.999966	0.252333	20.6225	22.9	unchanged	n
72147	Zbtb46	1.75	1.63	1.45	1.57	2.02	1.86	1.5	0.14099	0.999966	0.427281	1.6	1.79333	unchanged	n
60441	Mrpl38	26.96	22.62	26.76	22.1	27.33	23.38	24.75	0.0249656	0.999966	0.83506	24.61	25.1533	unchanged	n
22195	Ube2l3	83.02	75.22	85.11	81.23	85.37	80.71	79.61	0.0037491	0.999966	0.960661	81.145	81.8967	unchanged	n
140742	Sesn1	36.29	27.19	31.47	32.32	25.67	24.79	32.63	-0.209388	0.999966	0.0947676	31.8175	27.6967	unchanged	n
268739	Arhgef40	2.23	3.75	3.16	2.76	3.25	3.36	3.28	0.133645	0.999966	0.438467	2.975	3.29667	unchanged	n
11781	Ap4m1	5.93	6.55	6.29	6.94	8.2	8.06	7.54	0.303014	0.999966	0.011978	6.4275	7.93333	up_regulated	n
20971	Sdc4	34.39	32.09	34.9	35.26	25.97	27.89	37.15	-0.183163	0.999966	0.130367	34.16	30.3367	unchanged	n
66587	Fastk	39.46	36.79	40.77	35.16	43.87	37.06	38.74	0.0655351	0.999966	0.506595	38.045	39.89	unchanged	n
320091	Ano4	5.83	6.27	5.14	6.19	6.2	6.38	6.3	0.0945662	0.999966	0.396112	5.8575	6.29333	unchanged	n
75725	Phf14	14.12	13.72	12.71	13.68	11.95	13.1	13.36	-0.1013	0.999966	0.30788	13.5575	12.8033	unchanged	n
21676	Tead1	4.29	6.11	4.8	4.95	4.4	5.34	4.5	-0.0966199	0.999966	0.478266	5.0375	4.74667	unchanged	n
170757	Adgrl4	4.34	4.57	4.83	5.57	3.72	4.59	4.67	-0.170295	0.999966	0.218693	4.8275	4.32667	unchanged	n
209039	Tns2	3.24	5.06	4.61	3.62	3.85	4.35	4.99	0.0826607	0.999966	0.623189	4.1325	4.39667	unchanged	n
269629	Lhfpl3	8.37	9.07	11.35	9.98	9.55	9.39	9.72	-0.034849	0.999966	0.775247	9.6925	9.55333	unchanged	n
14313	Fst	0.55	0.97	0.81	0.75	1.08	0.94	1.4	0.565037	0.999966	0.0647186	0.77	1.14	unchanged	n
75758	9130401M01Rik	22.35	14.77	18.77	17.44	20.85	14.75	22.42	0.0700979	0.999966	0.688652	18.3325	19.34	unchanged	n
19015	Ppard	6.07	7.79	8.39	5.91	6.45	7.19	6.94	-0.0483844	0.999966	0.742786	7.04	6.86	unchanged	n
69902	Mrto4	19.46	13.17	16.17	15.57	16.76	14.03	19.96	0.0651443	0.999966	0.697051	16.0925	16.9167	unchanged	n
224648	Uhrf1bp1	2.36	2.94	2.87	2.64	2.69	3.04	2.68	0.039065	0.999966	0.750281	2.7025	2.80333	unchanged	n
83398	Ndst3	8.62	10.69	8.62	10.51	10.32	10.66	9.03	0.0393773	0.999966	0.741047	9.61	10.0033	unchanged	n
66358	Adprm	6.65	5.71	7.08	7.47	7.5	7.29	6.3	0.0390028	0.999966	0.810633	6.7275	7.03	unchanged	n
66942	Ddx18	13.83	10.66	13.45	12.53	10.52	10.82	13	-0.151295	0.999966	0.24579	12.6175	11.4467	unchanged	n
208820	Triqk	10.08	7.51	7.43	8.35	7.72	7.24	9.77	-0.0271744	0.999966	0.875909	8.3425	8.24333	unchanged	n
14447	Gapdhs	0.57	1.01	0.55	0.62	0.15	0.7	0.55	-0.531221	0.999966	0.297717	0.6875	0.466667	unchanged	n
213402	Armc2	1.04	1.49	1.33	1.14	1.2	1.24	1.59	0.0825587	0.999966	0.685956	1.25	1.34333	unchanged	n
16832	Ldhb	347.28	266.24	328.28	288.03	300.87	242.44	315.45	-0.109394	0.999966	0.361603	307.457	286.253	unchanged	n
93684	Selenof	132.63	83.6	115.36	120.7	100.32	88.6	125.13	-0.119603	0.999966	0.440588	113.073	104.683	unchanged	n
245944	Vps54	8.54	9.87	9.97	10.23	8.85	9.2	9.23	-0.107064	0.999966	0.261108	9.6525	9.09333	unchanged	n
328092	Dtd2	5.1	3.18	4.4	4.62	4.7	5.24	4.29	0.0577638	0.999966	0.748273	4.325	4.74333	unchanged	n
56495	Asna1	77.32	60.03	68.43	64.39	70.24	61.66	66.98	-0.0346166	0.999966	0.749006	67.5425	66.2933	unchanged	n
68992	Zfp580	17.55	16.88	16.28	15.58	21.78	16.2	14.52	0.0745419	0.999966	0.639389	16.5725	17.5	unchanged	n
66414	Ndufa12	244.33	151.84	192.49	194.98	186.02	130.23	204.32	-0.163413	0.999966	0.344452	195.91	173.523	unchanged	n
67826	Snap47	213.84	169.77	192.33	185.4	206.2	178.48	191.99	0.00538126	0.999966	0.956417	190.335	192.223	unchanged	n
78697	Pus7	5.72	7.02	5.88	6.24	5	6.04	6.07	-0.138973	0.999966	0.276214	6.215	5.70333	unchanged	n
68514	Micu2	11.22	10.74	11.95	10.99	11.44	10.45	12.14	0.00483493	0.999966	0.964643	11.225	11.3433	unchanged	n
18131	Notch3	1.09	1.99	1.41	1.28	1.43	1.86	1.33	0.0788095	0.999966	0.71257	1.4425	1.54	unchanged	n
66904	Pccb	24.77	24.16	26.18	26.33	26.83	24.36	25.68	0.00456001	0.999966	0.957903	25.36	25.6233	unchanged	n
60533	Cd274	0.63	0.59	0.53	0.57	0.57	0.63	0.85	0.224201	0.999966	0.451702	0.58	0.683333	unchanged	n
19933	Rpl21	254.21	164.9	219.15	209.99	219.1	149.19	202.63	-0.163292	0.999966	0.289512	212.062	190.307	unchanged	n
107823	Nsd2	12.46	15.04	14.34	14.66	13.4	14.2	15.2	0.0054284	0.999966	0.954085	14.125	14.2667	unchanged	n
233046	Rasgrp4	0.77	1.11	0.98	0.9	1.11	1.24	1.03	0.258907	0.999966	0.239641	0.94	1.12667	unchanged	n
56191	Tro	24	26.17	25.82	26.51	27.08	31.92	27.46	0.160492	0.999966	0.0607983	25.625	28.82	unchanged	n
16565	Kif21b	7.68	11.81	9.87	8.69	10.17	11.65	8.62	0.0806034	0.999966	0.596428	9.5125	10.1467	unchanged	n
16396	Itch	16.19	16.7	15.76	16.22	14.06	16	16.57	-0.0768785	0.999966	0.378312	16.2175	15.5433	unchanged	n
18791	Plat	14.72	13.31	13.85	13.58	11.24	12.14	13.1	-0.200545	0.999966	0.0529107	13.865	12.16	unchanged	n
16423	Cd47	20.86	22.8	20.86	21.83	17.28	21.96	21.21	-0.103599	0.999966	0.330184	21.5875	20.15	unchanged	n
22612	Yes1	3.49	3.69	3.61	4.29	3.68	4.18	3.83	0.0313551	0.999966	0.814128	3.77	3.89667	unchanged	n
103850	Nt5m	29.18	25.31	27.75	28.88	29.92	22.44	26.98	-0.0736676	0.999966	0.546073	27.78	26.4467	unchanged	n
207704	Gtpbp10	3.66	2.81	3.55	3.91	4.05	4.04	3.98	0.174651	0.999966	0.266019	3.4825	4.02333	unchanged	n
11798	Xiap	16.78	15.45	16.47	17.64	14.41	15.99	16.3	-0.108011	0.999966	0.206006	16.585	15.5667	unchanged	n
225326	Pik3c3	17.58	16.42	16.53	16.32	17.88	16.1	17.08	0.00997443	0.999966	0.912329	16.7125	17.02	unchanged	n
58238	Fam181b	7.03	7.15	7.02	6.3	7.58	6.58	7.88	0.0860126	0.999966	0.545882	6.875	7.34667	unchanged	n
17758	Map4	185.23	197.44	187.11	184.83	199.52	198.94	185.67	0.0420898	0.999966	0.566631	188.653	194.71	unchanged	n
13135	Dad1	143.43	95.92	125.81	112.86	129.38	92.55	118.61	-0.0617067	0.999966	0.674521	119.505	113.513	unchanged	n
24059	Slco2a1	1.64	2.06	1.48	1.53	1.92	1.62	1.11	-0.123305	0.999966	0.586743	1.6775	1.55	unchanged	n
116940	Tgs1	10.69	9.55	9.05	11.26	8.15	9.43	10.01	-0.154495	0.999966	0.191645	10.1375	9.19667	unchanged	n
100705	Acacb	0.37	1.07	0.74	0.55	0.67	0.65	0.54	-0.166722	0.999966	0.583745	0.6825	0.62	unchanged	n
98660	Atp1a2	132.61	169.82	161.61	151.73	157.86	164.77	154.99	0.035857	0.999966	0.703168	153.942	159.207	unchanged	n
100201	Tmem64	12.34	11.05	12.31	12.34	9.62	10.86	13.75	-0.0888362	0.999966	0.467772	12.01	11.41	unchanged	n
20286	Zc3h7b	29.11	33.48	33.48	30.83	29.63	32.29	30.7	-0.0448546	0.999966	0.594939	31.725	30.8733	unchanged	n
74464	Zswim5	5.33	6.79	5.39	5.06	5.32	5.96	5.29	-0.0438861	0.999966	0.738369	5.6425	5.52333	unchanged	n
114774	Pawr	1.01	1.08	1.31	1.4	1.19	1.25	1.27	0.0344558	0.999966	0.909422	1.2	1.23667	unchanged	n
245638	Tbc1d8b	5.16	4.56	4.54	4.77	4.09	4.6	4.62	-0.115261	0.999966	0.299069	4.7575	4.43667	unchanged	n
68214	Gsto2	0.36	0.59	0.49	0.65	0.35	0.43	0.3	-0.545731	0.999966	0.372124	0.5225	0.36	unchanged	n
242669	Azin2	8.58	7.85	8.85	8.63	9.23	8.05	8.72	0.0324403	0.999966	0.797457	8.4775	8.66667	unchanged	n
217364	Engase	2.37	2.54	2.43	2.28	2.49	2.45	1.91	-0.0843225	0.999966	0.610681	2.405	2.28333	unchanged	n
19330	Rab18	46.42	38	44	43.57	42.1	42.12	46.24	0.0037388	0.999966	0.966922	42.9975	43.4867	unchanged	n
102632	Acad11	9.32	8.55	10.08	10.16	7.98	8.53	9.29	-0.15974	0.999966	0.145587	9.5275	8.6	unchanged	n
16527	Kcnk3	2.89	2.94	3.17	2.8	2.98	3.21	3.09	0.0552723	0.999966	0.693615	2.95	3.09333	unchanged	n
67151	Psmd9	11.75	8.18	10.17	10.44	9.1	8.46	10.38	-0.133487	0.999966	0.346703	10.135	9.31333	unchanged	n
18542	Pcolce	3.18	6.49	7.41	2.23	2.29	2.46	5.6	-0.489597	0.999966	0.389313	4.8275	3.45	unchanged	n
213556	Plekhh2	1.76	3.08	2.13	2.83	2.22	2.26	2.43	-0.0846102	0.999966	0.638402	2.45	2.30333	unchanged	n
545156	Kalrn	92.59	104.98	93.23	92.56	95.28	102.27	94.12	-0.00943288	0.999966	0.913963	95.84	97.2233	unchanged	n
108660	Rnf187	200	179.69	203.15	178.91	208.27	172.19	174.02	-0.05177	0.999966	0.596802	190.438	184.827	unchanged	n
320165	Tacc1	24.18	29.29	26.65	25.28	22.81	26.54	27.01	-0.077963	0.999966	0.453816	26.35	25.4533	unchanged	n
107047	Psmg2	17.17	11.99	16.93	13.33	12.44	14.05	14.05	-0.140454	0.999966	0.393374	14.855	13.5133	unchanged	n
79196	Osbpl5	3.55	4.66	5.03	3.84	4.26	4.81	4.14	0.0360081	0.999966	0.812391	4.27	4.40333	unchanged	n
66070	Cwc15	64.05	48.15	63.21	57.09	55.31	46.56	55.24	-0.153489	0.999966	0.208298	58.125	52.37	unchanged	n
76829	Dok5	7.61	7.21	8.47	6.62	7.33	6.36	7.48	-0.09204	0.999966	0.535987	7.4775	7.05667	unchanged	n
22094	Tshb	1.04	1.7	1.29	1.47	1.35	1.73	1.72	0.209858	0.999966	0.320685	1.375	1.6	unchanged	n
18002	Nedd8	142.26	94.94	119.55	117.97	117.97	76.9	99.93	-0.263555	0.999966	0.102929	118.68	98.2667	unchanged	n
213019	Pdlim2	8.76	6.75	9.62	7.86	10.42	8.16	11.69	0.291774	0.999966	0.0889191	8.2475	10.09	unchanged	n
19263	Ptprb	2.81	4.46	3.22	3.49	2.84	4.11	3.51	-0.0180513	0.999966	0.914047	3.495	3.48667	unchanged	n
16765	Stmn1	233.81	195.85	240.88	214.84	210.3	195.47	213.56	-0.103678	0.999966	0.252166	221.345	206.443	unchanged	n
16678	Krt1	2.06	1.34	1.06	1.02	1.3	1.11	0.92	-0.316378	0.999966	0.319666	1.37	1.11	unchanged	n
101488	Slco2b1	5.78	5.5	5.09	5.84	5.49	6.57	4.92	-0.00130782	0.999966	0.992292	5.5525	5.66	unchanged	n
70640	Dcp2	9.05	10.22	9.79	9.88	8.07	10	9.59	-0.0926148	0.999966	0.346978	9.735	9.22	unchanged	n
69900	Mfsd11	11.97	13.95	12.4	11.55	12.49	13.58	12.45	0.0163331	0.999966	0.884869	12.4675	12.84	unchanged	n
78308	Gpr108	8.2	9.31	9.55	7.61	10.09	9.5	8.83	0.119483	0.999966	0.365834	8.6675	9.47333	unchanged	n
23892	Grem1	1.72	1.18	1.66	1.31	1.53	1.55	1.29	0.00151366	0.999966	0.995957	1.4675	1.45667	unchanged	n
15160	Serpind1	0.74	0.97	1.16	0.89	2.02	1.45	2.25	1.01022	0.495193	0.00044273	0.94	1.90667	up_regulated	n
16909	Lmo2	9.31	8.25	9.61	10.2	8.59	8.42	7.69	-0.208045	0.999966	0.13432	9.3425	8.23333	unchanged	n
12282	Hyou1	22.62	24.61	24.75	22.63	22.75	22.23	22.43	-0.0859508	0.999966	0.27065	23.6525	22.47	unchanged	n
20200	S100a6	12.64	8.4	9.56	9.77	12.15	7.16	9.25	-0.0815754	0.999966	0.730871	10.0925	9.52	unchanged	n
225908	Myrf	8.7	14.84	12.42	12.01	12.77	15.57	13	0.186703	0.999966	0.236626	11.9925	13.78	unchanged	n
66052	Sdhc	86.87	65.78	80.37	77.83	79.57	68.99	80.51	-0.03037	0.999966	0.786084	77.7125	76.3567	unchanged	n
69315	1700001L19Rik	4.77	3.69	4.25	3.68	4.35	4.11	4.68	0.0869761	0.999966	0.630521	4.0975	4.38	unchanged	n
381853	Gipr	0.45	0.93	0.63	0.84	0.9	1.09	0.58	-0.000779787	0.999966	0.998172	0.7125	0.856667	unchanged	n
109349	Fam163b	108.13	111.33	104.13	95.11	110.81	109.24	103.23	0.0303348	0.999966	0.72204	104.675	107.76	unchanged	n
78294	Rps27a	271.26	154.16	225.78	222.28	216.5	145.02	246.98	-0.107421	0.999966	0.571181	218.37	202.833	unchanged	n
68365	Rab14	113.68	100.51	115.39	114.78	108.85	113.9	112.52	-0.00265633	0.999966	0.971888	111.09	111.757	unchanged	n
241447	Cers6	12.34	12.83	12.4	14.15	10.93	13.67	12.7	-0.0688461	0.999966	0.494909	12.93	12.4333	unchanged	n
67949	Nifk	27	17.84	23.7	24.17	23.2	20.07	24.37	-0.0494506	0.999966	0.727365	23.1775	22.5467	unchanged	n
67554	Slc25a30	2.02	3.4	2.8	3.25	2.37	2.76	3.04	-0.0539948	0.999966	0.823725	2.8675	2.72333	unchanged	n
70225	Ppil3	18.27	10.61	11.86	14.06	13.32	12.63	15.34	0.0255861	0.999966	0.896244	13.7	13.7633	unchanged	n
230779	Serinc2	4.78	4.83	5.22	4.19	5.56	4.92	4.68	0.0169265	0.999966	0.915658	4.755	5.05333	unchanged	n
67890	Ufm1	16.56	13.54	15.77	16.67	14.76	15.01	16.02	-0.0475622	0.999966	0.626629	15.635	15.2633	unchanged	n
16430	Stt3a	11.18	10.62	10.2	10.82	9.87	11.14	10.91	0.0605338	0.999966	0.507222	10.705	10.64	unchanged	n
624866	Lekr1	2.67	2.43	2.36	2.52	2.42	2.78	2.5	0.0381895	0.999966	0.835486	2.495	2.56667	unchanged	n
76614	Immt	59.45	47.5	55.85	55.65	54.61	48.37	53.66	-0.0744202	0.999966	0.44721	54.6125	52.2133	unchanged	n
240427	Setbp1	4.96	6.61	4.84	5.25	4.62	6.28	5.13	-0.0345635	0.999966	0.810458	5.415	5.34333	unchanged	n
110593	Prdm2	14.97	17.21	15.86	16.66	13.89	14.33	16.07	-0.194978	0.999966	0.0597466	16.175	14.7633	unchanged	n
14409	Gabrr2	0.74	0.84	0.6	0.56	0.44	0.4	0.44	-0.653099	0.999966	0.145445	0.685	0.426667	unchanged	n
12224	Klf5	1.29	0.98	1.31	1.06	0.59	0.9	0.84	-0.584798	0.999966	0.101162	1.16	0.776667	unchanged	n
69894	Fam241b	13.44	8.97	12.57	13.12	11.17	11.05	12.01	0.0201739	0.999966	0.898422	12.025	11.41	unchanged	n
26879	B3galnt1	28.56	20.62	22.3	26.91	24.9	23.46	24.41	-0.0328946	0.999966	0.79556	24.5975	24.2567	unchanged	n
70435	Inf2	25.14	35.54	32.21	30.5	38.76	38.7	33.75	0.245398	0.999966	0.0378685	30.8475	37.07	unchanged	n
56469	Pias1	16.64	17.34	16.22	16.08	15.11	18	16.67	0.00886422	0.999966	0.918425	16.57	16.5933	unchanged	n
229675	Rsbn1	7.83	7.71	8.67	8.56	6.85	8.84	8.81	-0.0205415	0.999966	0.854587	8.1925	8.16667	unchanged	n
228829	Phf20	22.35	20.88	21.73	23.87	22.07	23.46	23.62	0.0341863	0.999966	0.666962	22.2075	23.05	unchanged	n
14151	Fech	26.93	25.12	25.8	27.09	26.1	28.78	27.45	0.0526375	0.999966	0.526334	26.235	27.4433	unchanged	n
17524	Mpp1	15.23	12.72	17.63	15.6	15.63	13.79	16.46	-0.01004	0.999966	0.9354	15.295	15.2933	unchanged	n
64580	Ndst4	10.5	10.79	9.79	10.67	9.52	11.22	11.29	0.0119783	0.999966	0.903664	10.4375	10.6767	unchanged	n
192216	Tmem47	45.49	48.23	54.32	51.97	43.96	51.4	53.73	-0.0212566	0.999966	0.822809	50.0025	49.6967	unchanged	n
67374	Jam2	11.23	11.72	12.92	12.72	11.38	11.18	11.92	-0.1112	0.999966	0.211675	12.1475	11.4933	unchanged	n
192663	Abcg4	21.61	24.14	22	21.48	25.74	24.11	21.96	0.093764	0.999966	0.324176	22.3075	23.9367	unchanged	n
71776	Tha1	1.28	1.39	1.53	1.65	1.66	1.6	1.23	0.00698555	0.999966	0.98029	1.4625	1.49667	unchanged	n
69159	Rhebl1	3.14	1.6	1.9	2.36	3.32	1.42	1.95	-0.0560776	0.999966	0.878018	2.25	2.23	unchanged	n
74103	Nebl	26.37	29.72	29.44	28.79	23.02	28.38	29.23	-0.049573	0.999966	0.5739	28.58	26.8767	unchanged	n
14300	Frg1	24.85	18.82	22.88	23.03	21.97	17.98	24.68	-0.0387555	0.999966	0.78785	22.395	21.5433	unchanged	n
12393	Runx2	4.59	5.76	4.76	4.89	5.32	6.01	4.84	0.0766588	0.999966	0.600387	5	5.39	unchanged	n
234388	Ccdc124	79.27	60.66	73.11	70.59	75.06	55.27	74.58	-0.0548616	0.999966	0.681831	70.9075	68.3033	unchanged	n
19299	Abcd3	23.41	21.07	24.21	24.02	23.53	22.93	24.7	0.0219723	0.999966	0.794155	23.1775	23.72	unchanged	n
72050	Kdelc1	3.7	4.61	5.6	4.63	4.41	4.88	4.94	0.0489119	0.999966	0.775982	4.635	4.74333	unchanged	n
66177	Ubl5	51.23	34.71	44.65	45.61	47.57	29.15	49.89	-0.0729439	0.999966	0.597693	44.05	42.2033	unchanged	n
13853	Epm2a	7.68	8.11	7.87	9.06	8.06	7.02	8.1	-0.0859968	0.999966	0.616267	8.18	7.72667	unchanged	n
56012	Pgam2	9.44	7.77	7.7	7.5	8.09	7.87	9.21	0.0484458	0.999966	0.799183	8.1025	8.39	unchanged	n
229512	Smg5	18.45	18.77	18.97	18.4	20.43	21.16	19.28	0.118499	0.999966	0.131193	18.6475	20.29	unchanged	n
14073	Faah	46.49	47.03	44.66	45.98	51.22	48.43	45.62	0.0676862	0.999966	0.391382	46.04	48.4233	unchanged	n
14804	Grid2	1.71	1.84	1.61	1.66	1.5	2.25	2.12	0.208062	0.999966	0.206689	1.705	1.95667	unchanged	n
17918	Myo5a	36.85	46.51	40.46	40.38	38.58	45.78	37.65	-0.0508927	0.999966	0.655159	41.05	40.67	unchanged	n
68205	Urm1	12.32	9.15	11.88	10.93	10.73	10.84	12.79	0.0380459	0.999966	0.77811	11.07	11.4533	unchanged	n
70584	Pak4	3.92	4.01	4.03	4.12	4.13	4.27	3.87	0.0144039	0.999966	0.917889	4.02	4.09	unchanged	n
216049	Zfp365	104.47	102.42	107.68	114.53	98.94	109.83	107.49	-0.0375996	0.999966	0.610879	107.275	105.42	unchanged	n
271457	Rab5a	67.86	60.12	68.5	69.98	66.17	62.98	66.58	-0.0404638	0.999966	0.614045	66.615	65.2433	unchanged	n
27280	Phlda3	7.34	7.4	11.22	8.2	10.62	7.68	11.23	0.199028	0.999966	0.297707	8.54	9.84333	unchanged	n
19013	Ppara	0.81	0.92	0.94	0.78	0.6	0.7	0.86	-0.267582	0.999966	0.182587	0.8625	0.72	unchanged	n
72324	Plxdc1	2.4	4.2	3.54	2.56	3.84	3.21	3.12	0.0841305	0.999966	0.698423	3.175	3.39	unchanged	n
69257	Elf2	11.62	11.25	12.66	13.36	10.35	12.2	13.83	-0.0574168	0.999966	0.622079	12.2225	12.1267	unchanged	n
16825	Ldb1	43.52	41.85	41.22	38.69	41.9	40.58	42.59	0.0152984	0.999966	0.849848	41.32	41.69	unchanged	n
99349	Dnajc24	5.5	4.16	4.37	5.07	3.62	3.26	5.17	-0.255739	0.999966	0.276896	4.775	4.01667	unchanged	n
20438	Siah1b	2.07	1.98	2.24	2.41	2.54	2.27	2.66	0.17589	0.999966	0.418714	2.175	2.49	unchanged	n
74762	Mdga1	10.16	12.66	10.44	11.4	12.38	12.14	11.57	0.0969492	0.999966	0.33644	11.165	12.03	unchanged	n
53626	Insm1	2.41	2.39	2.29	2.52	2.42	2.26	2.5	-0.0167237	0.999966	0.921848	2.4025	2.39333	unchanged	n
83924	Gpr137b	9.1	8.64	9.17	9.65	9.36	10.16	9.13	0.0404631	0.999966	0.698027	9.14	9.55	unchanged	n
105651	Ppp1r3e	2.5	2.37	2.81	1.93	2.47	2.97	2.18	0.0738658	0.999966	0.750914	2.4025	2.54	unchanged	n
73744	Man2c1	14.8	16.85	16.85	16.31	18.53	19.2	17.55	0.17402	0.999966	0.0635296	16.2025	18.4267	unchanged	n
19725	Rfx2	0.81	1.23	1.53	1.01	1.08	1.39	1.26	0.122562	0.999966	0.639385	1.145	1.24333	unchanged	n
52357	Wwc2	6.91	8.59	7.52	7.56	7.1	7.8	7.49	-0.0477138	0.999966	0.658316	7.645	7.46333	unchanged	n
59029	Psmd14	68.29	46.91	60.12	64.66	63.32	52.47	59.42	-0.0462874	0.999966	0.725259	59.995	58.4033	unchanged	n
100042450	Smim17	5.27	5.19	5.28	5.17	4.37	5.74	6.45	0.0677452	0.999966	0.674455	5.2275	5.52	unchanged	n
19300	Abcd4	4.25	4.15	5.51	5	5.92	5.8	5.34	0.261869	0.999966	0.0797357	4.7275	5.68667	unchanged	n
74287	Kcmf1	20.85	17.69	19.51	20.54	20.59	17.77	18.91	-0.0517895	0.999966	0.60365	19.6475	19.09	unchanged	n
81909	Zfpl1	17.16	17.16	16.46	16.48	19.87	17.67	16.58	0.0907407	0.999966	0.445454	16.815	18.04	unchanged	n
72258	Kcnk10	1.78	1.75	1.61	1.76	1.73	2.58	1.94	0.147015	0.999966	0.324677	1.725	2.08333	unchanged	n
66154	Tmem14c	25.05	17.6	27.53	24.37	24.44	22.33	29.36	0.097707	0.999966	0.550038	23.6375	25.3767	unchanged	n
30838	Fbxw4	11.06	10.8	10.65	10.2	11.76	9.54	10.54	-0.0158335	0.999966	0.897342	10.6775	10.6133	unchanged	n
68059	Tm9sf2	50.93	41.98	47.49	47.73	43.93	45.98	47.22	-0.0530054	0.999966	0.546178	47.0325	45.71	unchanged	n
107767	Scamp1	73.07	68.61	69.95	74.85	70.82	72.52	74.87	0.00986656	0.999966	0.886839	71.62	72.7367	unchanged	n
234542	Rtbdn	0.94	0.88	0.76	0.85	0.88	0.92	0.96	0.226796	0.999966	0.541793	0.8575	0.92	unchanged	n
106064	AW549877	18.1	18.3	19.76	20.24	16.26	17.95	19.78	-0.0988528	0.999966	0.277892	19.1	17.9967	unchanged	n
328778	Rab26	21.59	18.51	20.69	21.85	22.53	20.57	18.79	-0.00827011	0.999966	0.944062	20.66	20.63	unchanged	n
207304	Hectd1	16.55	20.31	16.57	18.73	16.7	19.51	17.52	-0.0252548	0.999966	0.80931	18.04	17.91	unchanged	n
100039192	Tmem254c	7.9	4.36	0.89	4.61	1.1	1.88	2.98	-1.22323	0.999966	0.113164	4.44	1.98667	unchanged	n
17155	Man1a	24.85	25.56	23.28	25.99	26.84	25.53	25.18	0.0413026	0.999966	0.606737	24.92	25.85	unchanged	n
68002	Sdhaf4	24.43	16.97	18.89	21.26	21.08	17.77	20.06	-0.0488594	0.999966	0.776453	20.3875	19.6367	unchanged	n
12373	Casq2	0.63	0.28	0.67	1.1	0.9	1.08	0.84	0.47632	0.999966	0.230233	0.67	0.94	unchanged	n
67608	Narf	13.43	12.58	12.78	13.61	9.93	10.67	12.93	-0.242871	0.999966	0.0228686	13.1	11.1767	unchanged	n
19305	Pex5	13.68	17.14	15.79	14.83	14.95	15.53	14.82	-0.0377572	0.999966	0.720038	15.36	15.1	unchanged	n
382066	Prdm10	3.63	4.41	4.19	4.07	4.1	4.76	4.49	0.103112	0.999966	0.369961	4.075	4.45	unchanged	n
19878	Rock2	38.38	39.34	35.8	41.38	31.3	38.19	38.03	-0.108915	0.999966	0.209744	38.725	35.84	unchanged	n
69499	Tsr2	19.91	18.64	19.19	18.28	17.76	18.17	18.04	-0.0918749	0.999966	0.255748	19.005	17.99	unchanged	n
68591	Mocos	0.49	0.81	0.66	0.53	0.74	0.9	0.78	0.436214	0.999966	0.136823	0.6225	0.806667	unchanged	n
71508	Zfp935	4.31	5.39	4.84	5.36	4.23	4.91	5.21	-0.0675407	0.999966	0.658754	4.975	4.78333	unchanged	n
17691	Sik1	2.23	4.12	3.33	3.38	1.56	2.32	2.91	-0.543435	0.999966	0.0180634	3.265	2.26333	down_regulated	n
67676	Rpp21	36.35	20.85	28.46	27.36	35.51	23.35	24.74	-0.00276751	0.999966	0.989866	28.255	27.8667	unchanged	n
105244208	LOC105244208	553.33	325.44	469.19	473.52	460.11	368.92	481.1	-0.0593853	0.999966	0.704702	455.37	436.71	unchanged	n
74230	1700016K19Rik	0.87	1.88	2.41	1.26	1.81	1.54	1.66	0.0517672	0.999966	0.904049	1.605	1.67	unchanged	n
74761	Mxra8	1.76	3.33	3.54	2.23	3.02	2.58	2.75	0.00986167	0.999966	0.970225	2.715	2.78333	unchanged	n
329384	Ptrh1	2.31	1.62	3.43	1.27	2.21	1.28	2.08	-0.277595	0.999966	0.51484	2.1575	1.85667	unchanged	n
594844	Tceal3	120.57	85.42	107.38	109.44	113.52	88.69	115.84	-0.000504226	0.999966	0.996984	105.703	106.017	unchanged	n
66585	Snrnp40	18.4	14.6	17.48	17.12	17.47	14.67	18.68	0.0193862	0.999966	0.895556	16.9	16.94	unchanged	n
75617	Rps25	303.32	163.89	228.03	234.58	229.39	145.67	248.04	-0.157834	0.999966	0.580377	232.455	207.7	unchanged	n
230500	Efcab7	0.93	0.59	0.47	0.71	1.18	0.76	0.47	0.239015	0.999966	0.588336	0.675	0.803333	unchanged	n
14738	Gpr12	13.13	12.43	12.37	13.41	14.29	14.8	13.82	0.159057	0.999966	0.120974	12.835	14.3033	unchanged	n
66405	Mcts2	16.32	8.91	17.35	13.11	15.15	12.67	14.14	0.00938572	0.999966	0.965507	13.9225	13.9867	unchanged	n
99712	Cept1	23.77	16.08	22.17	24.07	21.6	19.9	22.71	-0.0160802	0.999966	0.901061	21.5225	21.4033	unchanged	n
19354	Rac2	1.1	0.69	1.14	0.9	1.1	1.07	0.64	-0.0423513	0.999966	0.888703	0.9575	0.936667	unchanged	n
208795	Tmem63a	7.06	13.27	10.2	9.82	12.12	12.72	12.41	0.297491	0.999966	0.0876188	10.0875	12.4167	unchanged	n
16885	Limk1	11.18	10.55	11.42	10.49	10.79	11.47	12.09	0.061191	0.999966	0.534243	10.91	11.45	unchanged	n
12816	Col12a1	0.76	1.06	0.79	0.88	0.77	0.95	0.76	-0.0283511	0.999966	0.8738	0.8725	0.826667	unchanged	n
66092	Ghitm	168.14	127.03	159.7	158.3	147.38	139.07	151.35	-0.0822596	0.999966	0.420308	153.292	145.933	unchanged	n
66349	Dmac2	19.9	18.61	23.03	19.15	21.35	19.97	20.79	0.0319707	0.999966	0.773673	20.1725	20.7033	unchanged	n
67427	Rps20	22.12	14.13	17.24	16.76	19.4	13.63	17.9	-0.0620445	0.999966	0.69989	17.5625	16.9767	unchanged	n
71844	Nupl1	18.59	16.48	16.53	17.21	12.85	15.8	15.61	-0.2329	0.999966	0.0375429	17.2025	14.7533	unchanged	n
13726	Emd	20.89	17.03	17.75	18.21	18.67	14.54	17.06	-0.14883	0.999966	0.250843	18.47	16.7567	unchanged	n
330998	Ankrd34c	0.34	0.83	0.6	0.26	0.41	0.5	0.34	-0.12825	0.999966	0.720675	0.5075	0.416667	unchanged	n
20014	Rpn2	50.06	46.78	50.11	47.47	49.65	47.23	46.31	-0.0307911	0.999966	0.688933	48.605	47.73	unchanged	n
278240	Spin2c	3.71	3.15	3.77	2.73	4.71	4.3	4.07	0.37936	0.999966	0.0849436	3.34	4.36	unchanged	n
65100	Zic5	0.44	0.99	0.62	0.45	0.57	0.54	0.5	-0.225933	0.999966	0.587916	0.625	0.536667	unchanged	n
71679	Atp5h	423.05	242.4	325.05	321.21	306.39	239.57	364.51	-0.103639	0.999966	0.548893	327.928	303.49	unchanged	n
320722	Akain1	6.18	5.45	6.16	6.02	4.81	4.97	5.67	-0.21471	0.999966	0.106417	5.9525	5.15	unchanged	n
110213	Tmbim6	145.56	134.85	151.86	134.14	150.03	144.07	147.6	0.0464898	0.999966	0.529457	141.602	147.233	unchanged	n
67247	44622	22.37	15.28	22.88	21.35	21.61	17.07	21.24	-0.0198392	0.999966	0.861673	20.47	19.9733	unchanged	n
319622	Itpripl2	0.76	0.89	0.96	0.84	0.66	1.21	0.86	0.0618562	0.999966	0.785032	0.8625	0.91	unchanged	n
12921	Crhr1	4.13	4.07	3.93	4.66	5.22	4.7	4.37	0.146671	0.999966	0.292361	4.1975	4.76333	unchanged	n
67337	Cstf1	12.64	10.17	13.77	12.41	13.88	11.74	11.65	-0.0252502	0.999966	0.842567	12.2475	12.4233	unchanged	n
71778	Klhl5	21.88	21.85	22.85	22.41	22.18	21.96	22.75	-0.0138871	0.999966	0.85302	22.2475	22.2967	unchanged	n
72747	Ttc39c	14.83	12.57	13.02	12.77	13.29	12.86	13.37	-0.0248207	0.999966	0.818187	13.2975	13.1733	unchanged	n
232086	Tmem150a	7.4	8.9	7.91	7.24	9.39	9.32	6.36	0.08188	0.999966	0.645821	7.8625	8.35667	unchanged	n
75593	Malsu1	11.48	6.66	9.96	8.08	11.07	7.11	8.02	-0.121432	0.999966	0.452142	9.045	8.73333	unchanged	n
27215	Azi2	22.21	19.64	22.33	23.48	21.43	21.28	21.93	-0.00495604	0.999966	0.954139	21.915	21.5467	unchanged	n
27376	Slc25a10	3.18	3.14	3.28	2.85	3.17	2.98	2.92	-0.0548584	0.999966	0.693072	3.1125	3.02333	unchanged	n
52855	Lair1	2.05	1.86	2.03	1.97	2.52	2.18	2.24	0.238726	0.999966	0.158882	1.9775	2.31333	unchanged	n
15289	Hmgb1	115.93	84.53	103.48	106.73	99.07	91.63	106.16	-0.0656988	0.999966	0.555087	102.668	98.9533	unchanged	n
232339	Ankrd26	3.06	3.81	3.67	3.23	2.71	2.99	3.54	-0.160646	0.999966	0.228098	3.4425	3.08	unchanged	n
19736	Rgs4	62.38	57.73	66.95	60.69	57.27	55.7	58.57	-0.126268	0.999966	0.0950243	61.9375	57.18	unchanged	n
67942	Atp5g2	197.26	139.08	170.61	162.64	176.57	129.91	171.54	-0.0646601	0.999966	0.644261	167.398	159.34	unchanged	n
381356	Cacfd1	24.01	22.3	22.67	21.56	24.38	23.08	22.74	-0.0108696	0.999966	0.913782	22.635	23.4	unchanged	n
140630	Ube4a	11.84	13.79	12.53	13.87	12.34	14.25	13.63	0.0303698	0.999966	0.753482	13.0075	13.4067	unchanged	n
11840	Arf1	331.74	254.83	307.11	305.97	300.99	269.67	306.42	-0.0457425	0.999966	0.650171	299.913	292.36	unchanged	n
79566	Sh3bp5l	10.78	10.21	11.64	11.53	10.8	11.1	11.56	0.00239206	0.999966	0.980635	11.04	11.1533	unchanged	n
104086	Cyp27a1	1.35	2.07	2.15	2.42	1.59	1.78	2.33	-0.0815503	0.999966	0.758753	1.9975	1.9	unchanged	n
17748	Mt1	1045.09	711.62	938.52	786.1	812.11	543.26	751.85	-0.296767	0.999966	0.0549255	870.332	702.407	unchanged	n
545554	Ankrd34a	25.42	25.7	28.55	20.79	30.63	27.73	24.16	0.119771	0.999966	0.337789	25.115	27.5067	unchanged	n
19951	Rpl32	448.71	250.04	370.36	362.24	324.31	226.69	358.83	-0.221171	0.999966	0.232387	357.837	303.277	unchanged	n
67795	Rnls	0.94	0.73	1.05	0.82	0.74	0.55	1.02	-0.194905	0.999966	0.660395	0.885	0.77	unchanged	n
15162	Hck	0.91	0.59	0.99	0.86	0.89	0.83	0.72	-0.0481803	0.999966	0.890091	0.8375	0.813333	unchanged	n
50797	Copb2	45.45	34.62	40.4	41.62	41.38	37.01	41.13	-0.0362614	0.999966	0.731373	40.5225	39.84	unchanged	n
22319	Vamp3	17.27	16	16.6	18.1	14.78	15.44	16.64	-0.131543	0.999966	0.195454	16.9925	15.62	unchanged	n
100041593	LOC100041593	2.96	6.19	3.34	3.27	5.98	6.4	4.97	0.545486	0.999966	0.0290521	3.94	5.78333	up_regulated	n
56612	Pfdn5	262.53	144.6	196.17	197.64	194.96	148.34	224.83	-0.0756588	0.999966	0.677482	200.235	189.377	unchanged	n
18295	Ogn	2.69	5.09	4.06	2.56	2.22	1.8	3.59	-0.517403	0.999966	0.0682309	3.6	2.53667	unchanged	n
26914	H2afy	35.93	34.94	36.72	38.48	40.1	38.63	35.74	0.0588408	0.999966	0.495169	36.5175	38.1567	unchanged	n
109113	Uhrf2	15.81	14.67	15	15.92	12.24	12.58	15.43	-0.212821	0.999966	0.0442859	15.35	13.4167	unchanged	n
68617	Mtcl1	4.94	6.43	5.44	5.01	4.98	5.21	5.74	-0.0519141	0.999966	0.670118	5.455	5.31	unchanged	n
75659	Wdr54	10.23	6.72	9.39	7.93	9.11	8.82	9.37	0.0790488	0.999966	0.651736	8.5675	9.1	unchanged	n
209176	Ido2	0.75	1.05	0.69	0.89	1.23	1.34	1.31	0.592285	0.999966	0.0256511	0.845	1.29333	up_regulated	n
67028	2610002M06Rik	13.94	11.81	13.66	14.51	11.91	13.07	12.57	-0.120163	0.999966	0.21187	13.48	12.5167	unchanged	n
69697	Camsap3	7.21	8.39	6.79	7.08	8.03	6.93	6.24	-0.0751105	0.999966	0.564623	7.3675	7.06667	unchanged	n
98170	Tmem132a	35.59	37.49	36.84	34.96	43.36	42	36.04	0.15083	0.999966	0.10324	36.22	40.4667	unchanged	n
231327	Ppat	5.68	4.73	5.18	5.16	4.12	4.47	5.73	-0.136085	0.999966	0.332387	5.1875	4.77333	unchanged	n
26457	Slc27a1	22.74	24.98	25.19	26.38	32.74	32.03	25.96	0.268807	0.999966	0.0120397	24.8225	30.2433	up_regulated	n
214239	Ccdc9b	1.61	2.09	1.95	2	2.28	2.78	2.33	0.369765	0.999966	0.0261646	1.9125	2.46333	up_regulated	n
75597	Ndufaf2	25.68	15.78	23.31	22.4	23.41	15.86	24.46	-0.0338061	0.999966	0.866897	21.7925	21.2433	unchanged	n
108013	Celf4	157.97	154.99	147.89	159.47	159.98	161.19	143.45	-0.0124331	0.999966	0.876018	155.08	154.873	unchanged	n
22183	Zrsr1	18.15	17.25	18.73	16.4	17.6	18.53	17.36	0.00355663	0.999966	0.966891	17.6325	17.83	unchanged	n
17939	Naga	7.66	7.84	9.62	7.36	10.35	9.27	9.16	0.22516	0.999966	0.11408	8.12	9.59333	unchanged	n
94176	Dock2	0.86	0.89	0.87	0.88	1	0.78	0.95	0.013378	0.999966	0.944358	0.875	0.91	unchanged	n
106861	Abhd3	34.38	27.67	32.87	34.82	29.05	29.2	33.46	-0.090369	0.999966	0.405155	32.435	30.57	unchanged	n
14853	Gspt2	19.12	16.59	15.62	15.55	17.76	17.55	17.13	0.0528851	0.999966	0.631508	16.72	17.48	unchanged	n
215114	Hip1	6.16	8.12	7.36	7	6.28	8.15	7.15	-0.00870305	0.999966	0.944098	7.16	7.19333	unchanged	n
264134	Ttc26	3.82	3.59	3.59	3.36	3.24	3.76	3.61	-0.0319396	0.999966	0.808471	3.59	3.53667	unchanged	n
66917	Chordc1	27.12	26.53	30.63	31.53	22.15	25.62	31	-0.151192	0.999966	0.217264	28.9525	26.2567	unchanged	n
76954	St5	6.26	7.82	7.33	6.82	8.2	6.86	7.19	0.0218642	0.999966	0.846735	7.0575	7.41667	unchanged	n
66058	Tmem176a	10.8	7.05	10.24	9.96	9.01	7.06	8.89	-0.195744	0.999966	0.311034	9.5125	8.32	unchanged	n
18187	Nrp2	10.14	13.48	11.12	11.96	10.38	12.68	10.4	-0.0610703	0.999966	0.607109	11.675	11.1533	unchanged	n
80280	Cdk5rap3	10.13	9.06	9.04	9.35	10.92	9.28	10.26	0.0699118	0.999966	0.565263	9.395	10.1533	unchanged	n
380752	Eipr1	21.15	16.62	20.56	20.1	20.33	17.69	20.04	-0.029633	0.999966	0.801948	19.6075	19.3533	unchanged	n
102954	Nudt10	16.1	12.69	13.44	15.96	17.12	14.5	16.02	0.122518	0.999966	0.360572	14.5475	15.88	unchanged	n
67059	Ola1	81.48	59.44	68.87	73.52	72.07	61.55	65.37	-0.105238	0.999966	0.362705	70.8275	66.33	unchanged	n
224893	Zfp959	3.41	2.24	2.99	3.1	3.56	2.86	3.58	0.153659	0.999966	0.45143	2.935	3.33333	unchanged	n
140492	Kcnn2	33.36	35.84	33.6	33.66	31.15	30.04	30.31	-0.146049	0.999966	0.0727145	34.115	30.5	unchanged	n
55988	Snx12	22.29	22.2	22.3	24.13	21.42	21.74	23.07	-0.0546006	0.999966	0.511802	22.73	22.0767	unchanged	n
24058	Sigirr	0.52	0.52	0.65	0.37	0.46	0.52	0.41	-0.13992	0.999966	0.771126	0.515	0.463333	unchanged	n
50724	Sap30l	8.64	8.79	8.91	8.04	7.67	9.44	9.75	0.0472214	0.999966	0.745426	8.595	8.95333	unchanged	n
18120	Mrpl49	23.49	20.39	22.55	23.77	21.12	19	22.14	-0.128623	0.999966	0.225705	22.55	20.7533	unchanged	n
59048	C1galt1c1	19.96	13.75	20.28	17.85	17.77	15.24	18.06	-0.0842539	0.999966	0.569567	17.96	17.0233	unchanged	n
75620	Kxd1	21.32	18.98	21.48	18.95	22.73	19.54	21.6	0.0715976	0.999966	0.545186	20.1825	21.29	unchanged	n
635253	Usp51	0.81	1.08	0.77	1.19	0.57	0.81	0.95	-0.295959	0.999966	0.396209	0.9625	0.776667	unchanged	n
18046	Nfyc	26.75	23.53	26.91	26.07	27.44	25.24	28.15	0.0481577	0.999966	0.608495	25.815	26.9433	unchanged	n
22791	Dnajc2	22.88	18.24	19.48	20.96	20.7	17.7	21.76	-0.0342126	0.999966	0.77366	20.39	20.0533	unchanged	n
403178	Plcxd1	2.22	1.98	2.45	2.65	2.88	2.53	2.15	0.0914367	0.999966	0.616549	2.325	2.52	unchanged	n
76872	Ccdc116	0.73	0.85	0.59	0.68	0.92	1.19	0.73	0.432652	0.999966	0.0974559	0.7125	0.946667	unchanged	n
67556	Pigm	2.08	2.32	2.47	2.24	2.34	3.01	2.79	0.240852	0.999966	0.0672544	2.2775	2.71333	unchanged	n
20042	Rps12	356.81	199.06	285.84	289.43	289.55	195.11	307.06	-0.0839222	0.999966	0.652552	282.785	263.907	unchanged	n
381979	Brsk1	103.91	100.85	107.46	99.68	108.59	103.82	103.91	0.0243658	0.999966	0.72011	102.975	105.44	unchanged	n
66394	Nosip	19.16	16.02	18.41	17.35	19.71	16	18.58	-0.00367836	0.999966	0.974221	17.735	18.0967	unchanged	n
75571	Spata9	0.42	1.04	0.15	0.93	0.59	0.8	0.22	-0.257482	0.999966	0.72128	0.635	0.536667	unchanged	n
56216	Stx1b	170.34	194.33	178.63	177.79	180.52	190.53	160.7	-0.0243178	0.999966	0.775003	180.273	177.25	unchanged	n
14264	Fmod	1.36	2.54	3.4	0.98	1.88	1.48	2.97	0.0182758	0.999966	0.960207	2.07	2.11	unchanged	n
78267	Klhdc8b	5.89	5.41	5.52	5.35	5.13	4.77	5.83	-0.0708841	0.999966	0.607009	5.5425	5.24333	unchanged	n
69601	Dab2ip	16.78	21	19.07	18.24	17.73	21.07	18.59	0.0168074	0.999966	0.873589	18.7725	19.13	unchanged	n
58911	Sumf1	9.32	8.2	9.67	9.97	8.57	7.98	9.06	-0.138824	0.999966	0.232826	9.29	8.53667	unchanged	n
110826	Etfb	37.94	23.37	33.77	32.82	32.43	25.88	36.22	-0.0223076	0.999966	0.896446	31.975	31.51	unchanged	n
214663	Slc25a29	8.71	7.92	9.06	8.05	9.31	7.54	8.69	0.00432115	0.999966	0.974217	8.435	8.51333	unchanged	n
140919	Slc17a6	3.6	6.39	10.04	2.96	5.11	4.59	4.02	-0.329373	0.999966	0.49392	5.7475	4.57333	unchanged	n
67588	Rnf41	18.76	16.74	17.74	17.91	16.99	16.28	19.02	-0.0435518	0.999966	0.626542	17.7875	17.43	unchanged	n
229595	Adamtsl4	1.23	2.93	1.83	1.51	2.72	2.13	2.49	0.455949	0.999966	0.074632	1.875	2.44667	unchanged	n
16649	Kpna4	35.9	30.97	32.07	33.25	29.83	30.92	33.64	-0.0837615	0.999966	0.339413	33.0475	31.4633	unchanged	n
70552	Lrrc56	1.14	1.49	1.5	1.12	1.74	1.38	1.26	0.0967827	0.999966	0.707682	1.3125	1.46	unchanged	n
78255	Ralgps2	10.66	12.52	11.21	12.15	10.33	11.81	11.94	-0.0478219	0.999966	0.620911	11.635	11.36	unchanged	n
56282	Mrpl12	57.45	31.91	46.12	44.16	41.92	33.08	51.5	-0.0935803	0.999966	0.62213	44.91	42.1667	unchanged	n
245020	Slc35g2	9.33	6.26	8.78	8.31	8.09	9.01	9.69	0.120073	0.999966	0.465757	8.17	8.93	unchanged	n
50783	Lsm4	29.99	21.59	24.99	22.37	29.38	22.84	24.96	0.048892	0.999966	0.743432	24.735	25.7267	unchanged	n
15936	Ier2	3.02	3.94	4.72	2.7	3.77	4.3	4.08	0.164595	0.999966	0.473841	3.595	4.05	unchanged	n
78266	Zfp687	6.37	8.05	6.51	6.55	7.67	8.11	7.41	0.189685	0.999966	0.116651	6.87	7.73	unchanged	n
226982	Eif5b	20.99	19.23	18.61	20.66	21.62	19.2	20.65	0.0300611	0.999966	0.727459	19.8725	20.49	unchanged	n
26380	Esrrb	0.45	0.57	0.63	0.33	0.62	0.49	0.44	0.0737841	0.999966	0.829253	0.495	0.516667	unchanged	n
238384	Slc24a4	8.19	11.33	7.2	8.62	5.77	9.73	8.85	-0.124918	0.999966	0.509969	8.835	8.11667	unchanged	n
232566	Amn1	11.69	7.41	8.96	9.75	10.31	8.78	8.35	-0.00736964	0.999966	0.96307	9.4525	9.14667	unchanged	n
66552	Sppl2a	13.26	12.21	12.44	14.03	10.79	12.43	13.72	-0.0926161	0.999966	0.359903	12.985	12.3133	unchanged	n
14299	Ncs1	94.75	95.79	98.8	94.01	100.61	99.25	93.04	0.0161633	0.999966	0.812465	95.8375	97.6333	unchanged	n
12589	Ift81	12.5	11.3	12.74	12.53	12.3	12.38	12.42	0.00295586	0.999966	0.975538	12.2675	12.3667	unchanged	n
14758	Gpm6b	368.45	352.44	354.76	381.41	332.93	353.4	353.75	-0.07638	0.999966	0.274579	364.265	346.693	unchanged	n
56404	Trip4	7.53	7.58	7.62	7.97	7.54	8.14	7.83	0.00593083	0.999966	0.94492	7.675	7.83667	unchanged	n
13511	Dsg2	0.69	0.67	0.84	0.83	0.73	0.79	0.76	-0.00772653	0.999966	0.971339	0.7575	0.76	unchanged	n
66315	Senp7	10.51	10.97	10.44	11.11	9.14	10.8	11.4	-0.0705989	0.999966	0.476869	10.7575	10.4467	unchanged	n
69638	Enho	26.85	19.1	27.78	22.67	24.47	18.1	27.13	-0.0586123	0.999966	0.724802	24.1	23.2333	unchanged	n
170643	Kirrel	0.85	1.04	1.01	0.91	0.86	1.46	1.04	0.225704	0.999966	0.279724	0.9525	1.12	unchanged	n
20379	Sfrp4	0.81	1.09	0.91	0.63	0.79	0.71	0.74	-0.206998	0.999966	0.590341	0.86	0.746667	unchanged	n
108012	Ap1s2	37.63	30.63	38.58	36.46	28.86	33.84	36.17	-0.145356	0.999966	0.202476	35.825	32.9567	unchanged	n
57339	Jph1	13.7	15.96	14.69	14.56	14.23	15.24	15.75	0.060135	0.999966	0.490175	14.7275	15.0733	unchanged	n
16880	Lifr	5.52	6.11	5.08	6.54	5.18	6.5	5.85	-0.00315605	0.999966	0.979036	5.8125	5.84333	unchanged	n
13867	Erbb3	0.78	2.08	1.27	1.49	1.38	1.76	1.56	0.14725	0.999966	0.5969	1.405	1.56667	unchanged	n
246133	Kcne2	0.21	4.89	5.74	0.44	0.17	0.48	2.28	-1.54276	0.999966	0.251591	2.82	0.976667	unchanged	n
56480	Tbk1	17.91	18.77	17.93	18.71	17.94	17.37	17.21	-0.0781453	0.999966	0.358601	18.33	17.5067	unchanged	n
15361	Hmga1	33.09	30.35	35.46	29.46	34.6	28.72	31.15	-0.0476831	0.999966	0.656458	32.09	31.49	unchanged	n
319552	Spx	0.57	1.02	0.75	1.26	1.45	1.64	1.15	0.552646	0.999966	0.131713	0.9	1.41333	unchanged	n
105734	Tigd5	0.93	1.01	1.29	1.02	0.99	1.1	0.96	-0.0747094	0.999966	0.721691	1.0625	1.01667	unchanged	n
22596	Xrcc5	7.36	5.73	8.49	7.5	7.42	7.23	7.74	0.0175975	0.999966	0.899265	7.27	7.46333	unchanged	n
227648	Sec16a	7.65	11.77	9.85	8.89	8.57	10.33	8.99	-0.0530975	0.999966	0.711501	9.54	9.29667	unchanged	n
70316	Ndufab1	104.32	76.58	102.57	87.75	95.9	71.08	101.89	-0.045848	0.999966	0.756132	92.805	89.6233	unchanged	n
170822	Usp33	40.54	36.58	40.82	42.69	39.12	39.77	40.96	-0.0207105	0.999966	0.78856	40.1575	39.95	unchanged	n
18830	Pltp	29.26	43.19	43.95	34.8	41.72	42.97	35.22	0.0735885	0.999966	0.614346	37.8	39.97	unchanged	n
27207	Rps11	485.03	305.72	412.45	383.13	396.08	289.14	383.5	-0.145623	0.999966	0.341586	396.582	356.24	unchanged	n
12444	Ccnd2	19.65	23.05	20.4	21.28	15.08	17.06	18.83	-0.331592	0.560118	0.000865053	21.095	16.99	down_regulated	n
102636931	Gm33869	0.55	1.5	0.97	0.68	0.51	0.95	1.11	-0.132574	0.999966	0.68764	0.925	0.856667	unchanged	n
100042503	Ndufb4b	1.26	0.63	0.53	0.58	0.33	0	0.59	-1.46521	0.999966	0.260545	0.75	0.306667	unchanged	n
229487	Gatb	8.24	7.87	7.68	9.02	8.18	7.88	9.58	0.0589674	0.999966	0.635043	8.2025	8.54667	unchanged	n
227522	Rpp38	11.88	7.52	11.07	9.27	12.07	8.02	11.47	-0.0337135	0.999966	0.86525	9.935	10.52	unchanged	n
13837	Epha3	2.33	2.85	2.31	3.3	2.24	3.02	2.44	-0.0834824	0.999966	0.651073	2.6975	2.56667	unchanged	n
11789	Apc	25.93	36.12	26.97	29.29	24.12	32.59	26.58	-0.105279	0.999966	0.441275	29.5775	27.7633	unchanged	n
20021	Polr2c	32.39	21.39	29.03	28.56	27.72	22.77	29.35	-0.0747114	0.999966	0.611622	27.8425	26.6133	unchanged	n
67896	Ccdc80	1	1.11	1.34	1.19	1.16	1.08	0.92	-0.172622	0.999966	0.460893	1.16	1.05333	unchanged	n
20183	Rxrg	1.4	1.48	1.57	1.39	0.97	1.49	0.67	-0.454421	0.999966	0.162	1.46	1.04333	unchanged	n
53413	Exoc7	17.55	17.21	17.48	17.16	19.07	18.03	17.9	0.0680373	0.999966	0.410409	17.35	18.3333	unchanged	n
70601	Ecd	12.79	11.96	13.14	13.75	13.02	13.09	13.23	0.0109383	0.999966	0.906746	12.91	13.1133	unchanged	n
19042	Ppm1a	52.46	44.35	49.43	48.12	51.19	49.64	52.97	0.0653409	0.999966	0.347237	48.59	51.2667	unchanged	n
69721	Nkiras1	58.08	53.41	60.61	56.74	63.94	49.9	51.88	-0.00234123	0.999966	0.981811	57.21	55.24	unchanged	n
13626	Eed	6.23	5.3	6.74	7	4.69	5.57	6.18	-0.203293	0.999966	0.202209	6.3175	5.48	unchanged	n
74244	Atg7	7.01	8.56	7.88	7.77	7.64	8.3	6.98	0.0120304	0.999966	0.918228	7.805	7.64	unchanged	n
73390	Msl3l2	7.53	6.16	6.95	7.32	9.68	8.65	7.65	0.301281	0.999966	0.0342581	6.99	8.66	up_regulated	n
56444	Actr10	36.67	28.39	33.14	34.27	32.56	31.61	34.88	-0.0175124	0.999966	0.861639	33.1175	33.0167	unchanged	n
226359	C1ql2	45.24	31.67	43.44	32.96	49.28	42.2	46.55	0.254245	0.999966	0.065813	38.3275	46.01	unchanged	n
18616	Peg3	31.58	45.58	38.3	36.79	30.94	39.73	34.25	-0.138933	0.999966	0.288955	38.0625	34.9733	unchanged	n
77531	Anks1b	90.42	90.41	84.67	92.03	85.74	93.21	88.41	-0.0196941	0.999966	0.789813	89.3825	89.12	unchanged	n
16998	Ltbp3	3.89	6.34	4.96	3.4	5.1	5.28	4.54	0.0947409	0.999966	0.621691	4.6475	4.97333	unchanged	n
13543	Dvl2	5	6.22	6.21	5.54	6.4	6.06	6.42	0.120964	0.999966	0.349572	5.7425	6.29333	unchanged	n
70661	Sik3	21.99	29.92	25.31	22.21	24.98	27.77	23.11	0.0125117	0.999966	0.920116	24.8575	25.2867	unchanged	n
93835	Amn	1.27	1	1.03	1.08	0.65	1.18	0.77	-0.34961	0.999966	0.337598	1.095	0.866667	unchanged	n
67145	Tomm34	69.34	65.7	70.64	66.52	78.95	68.03	63.28	0.0363086	0.999966	0.708224	68.05	70.0867	unchanged	n
11600	Angpt1	1.55	1.64	1.75	1.83	1.38	1.4	1.71	-0.235706	0.999966	0.194401	1.6925	1.49667	unchanged	n
67866	Wfdc1	3.39	2.74	4.83	3.34	2.99	3.82	3.88	-0.00795782	0.999966	0.975575	3.575	3.56333	unchanged	n
108899	2700081O15Rik	16.18	16.89	16.69	16.53	16.61	16.96	17.7	0.0219343	0.999966	0.778867	16.5725	17.09	unchanged	n
50762	Fbxo6	13.72	13.65	14.91	13.78	13.63	13.03	13.44	-0.0728516	0.999966	0.554613	14.015	13.3667	unchanged	n
110253	Triobp	2.63	2.6	3.32	2.47	2.97	2.61	3.03	0.0807052	0.999966	0.633407	2.755	2.87	unchanged	n
17184	Matr3	138.32	108.09	120.1	132.19	122.15	120.58	127.87	-0.0264779	0.999966	0.784235	124.675	123.533	unchanged	n
78412	Cyren	1.02	0.99	0.35	0.37	0.3	0.46	0.29	-0.854819	0.999966	0.0500709	0.6825	0.35	unchanged	n
17967	Ncam1	45.84	59.75	51.31	51.54	53.47	59.56	47.3	0.0306345	0.999966	0.789097	52.11	53.4433	unchanged	n
77254	Yif1b	26.22	18.15	21.7	20.25	22.45	16.47	21.9	-0.100331	0.999966	0.532876	21.58	20.2733	unchanged	n
72144	Slc37a3	17.6	14.63	15.62	15.71	15.03	15.02	15.8	-0.0696303	0.999966	0.460678	15.89	15.2833	unchanged	n
13144	Dapk3	19.9	15.76	18.89	16.34	20.32	16.04	19.42	0.0727574	0.999966	0.579352	17.7225	18.5933	unchanged	n
17420	Mnat1	11.67	8.44	10.31	11.18	12.73	10.02	10.66	0.0658856	0.999966	0.653986	10.4	11.1367	unchanged	n
66274	Lyrm9	5.36	6.07	4.8	5	4.72	5.94	5.51	0.00754178	0.999966	0.954236	5.3075	5.39	unchanged	n
633057	Gm7102	0.52	0.57	1.18	0.67	0.83	1.2	0.44	0.173572	0.999966	0.723371	0.735	0.823333	unchanged	n
24136	Zeb2	37.4	43.31	36.15	39.65	34.59	40.34	39.29	0.0427229	0.999966	0.631817	39.1275	38.0733	unchanged	n
53883	Celsr2	28.15	39.1	29.2	28.94	33.97	39.05	27.54	0.0831012	0.999966	0.595772	31.3475	33.52	unchanged	n
100463512	Gm20594	643.74	450.3	600.36	669.7	530.07	440.61	631.36	-0.0952482	0.999966	0.534623	591.025	534.013	unchanged	n
17118	Marcks	24.21	24.64	24.82	24.77	26.33	28.4	26.82	0.131086	0.999966	0.0740234	24.61	27.1833	unchanged	n
13486	Dr1	26.73	22.4	22.52	25.47	20.52	20.33	22.09	-0.223387	0.999966	0.025368	24.28	20.98	unchanged	n
71870	Cfap45	0.51	0.84	1.51	1.04	1.16	1.09	0.71	0.0133516	0.999966	0.973615	0.975	0.986667	unchanged	n
20420	Shd	7.35	7.22	8.05	6.48	7.51	7.44	7.21	0.0160349	0.999966	0.914829	7.275	7.38667	unchanged	n
69270	Gins1	0.64	0.88	0.88	1.24	0.94	0.81	0.93	-0.0217552	0.999966	0.963404	0.91	0.893333	unchanged	n
269633	Wdr86	0.31	1.37	1.22	0.53	0.65	0.74	0.86	-0.0297738	0.999966	0.930643	0.8575	0.75	unchanged	n
72287	Plekhf1	4.05	5.7	4.88	4.4	2.33	2.74	4.16	-0.637757	0.999966	0.00676497	4.7575	3.07667	down_regulated	n
22439	Xk	8.78	8.79	8.67	9.08	8.8	9.86	9.63	0.0813511	0.999966	0.366797	8.83	9.43	unchanged	n
270190	Ephb1	7.02	10.75	9.56	9.03	10.9	11.94	9.82	0.249214	0.999966	0.0810346	9.09	10.8867	unchanged	n
668212	Efr3b	27.75	35.34	29.71	30.77	30.75	34.71	27.95	-0.00841188	0.999966	0.942155	30.8925	31.1367	unchanged	n
217057	Ptrh2	9.37	7.37	7.53	8.65	8.31	8.51	7.61	-0.0260366	0.999966	0.840482	8.23	8.14333	unchanged	n
12307	Calb1	64.2	47.49	53.03	58.97	45.51	47.18	54.53	-0.20107	0.999966	0.0857318	55.9225	49.0733	unchanged	n
72022	Slc35f2	2.41	1.71	1.69	2.58	1.48	2.17	1.98	-0.161378	0.999966	0.519213	2.0975	1.87667	unchanged	n
52440	Tax1bp1	58.58	53.15	55.36	57.32	53.13	50.39	53.38	-0.113234	0.999966	0.123953	56.1025	52.3	unchanged	n
18970	Polb	34.93	26.24	31.99	32.01	31.6	27.36	28.95	-0.11403	0.999966	0.363354	31.2925	29.3033	unchanged	n
74533	Gzf1	13.21	11.98	12.74	12.94	12.41	12.25	12.67	-0.0398852	0.999966	0.638074	12.7175	12.4433	unchanged	n
12805	Cntn1	91.8	90.05	90.18	98.64	86.61	93.21	90.92	-0.0533707	0.999966	0.447605	92.6675	90.2467	unchanged	n
73094	Sgip1	36.21	39.96	35.88	35.83	34.77	41.03	33.95	-0.0044228	0.999966	0.965374	36.97	36.5833	unchanged	n
101055676	LOC101055676	1.61	1.62	1.13	2.41	2.04	3.3	1.91	0.50404	0.999966	0.064046	1.6925	2.41667	unchanged	n
252967	Ropn1l	0.27	0.36	0.9	0.55	0.27	0.55	0.44	-0.2986	0.999966	0.691996	0.52	0.42	unchanged	n
67728	Dph2	4.81	3.51	4.11	4.68	3.97	3.64	4.5	-0.094998	0.999966	0.572143	4.2775	4.03667	unchanged	n
20481	Ski	38.71	43.92	39.9	38.9	38.6	42.27	40.6	-0.00807908	0.999966	0.921287	40.3575	40.49	unchanged	n
224111	Ubxn7	5.23	6	5.74	5.59	4.88	5.52	6.28	-0.0190244	0.999966	0.858933	5.64	5.56	unchanged	n
26874	Abcd2	6.69	6.88	7.75	7.98	7.5	7.68	7.87	0.0524395	0.999966	0.596175	7.325	7.68333	unchanged	n
67143	Ikzf5	9.82	10.92	10.7	10.71	8.96	10.08	10.7	-0.101907	0.999966	0.298844	10.5375	9.91333	unchanged	n
381045	Ccdc58	5.37	4.27	5.17	5.27	4.69	4.44	4.34	-0.157141	0.999966	0.459001	5.02	4.49	unchanged	n
14190	Fgl2	0.52	0.75	0.58	0.64	0.36	0.41	0.64	-0.421502	0.999966	0.199774	0.6225	0.47	unchanged	n
12055	Bcl7c	8.22	5.88	8.27	6.49	7.81	7.21	9.66	-0.00328171	0.999966	0.981227	7.215	8.22667	unchanged	n
12725	Clcn3	38.93	37.29	37.52	41.18	35.75	41.5	39.35	-0.00673813	0.999966	0.934827	38.73	38.8667	unchanged	n
26390	Mapkbp1	7.51	11.01	9.23	8.95	9.57	11.45	8.23	0.0733174	0.999966	0.622128	9.175	9.75	unchanged	n
56462	Mtch1	228.55	178.45	218.83	207.89	228.42	187.79	216.33	0.0117794	0.999966	0.910362	208.43	210.847	unchanged	n
56017	Slc2a8	6.91	7.8	8.52	7.43	8.86	7.9	7.56	0.072024	0.999966	0.593192	7.665	8.10667	unchanged	n
68267	Slc25a22	118.02	120.59	120.18	112.13	128.2	124.35	108.9	0.0232292	0.999966	0.786167	117.73	120.483	unchanged	n
16493	Kcna5	0.77	0.65	0.69	0.3	0.49	0.73	0.85	0.174921	0.999966	0.642578	0.6025	0.69	unchanged	n
232187	Smyd5	19.85	19.11	19.48	17.29	21.4	19.36	19.17	0.066984	0.999966	0.500617	18.9325	19.9767	unchanged	n
11548	Adra1b	0.8	1.29	1.12	0.85	0.89	0.77	0.95	-0.223835	0.999966	0.418552	1.015	0.87	unchanged	n
53619	Blcap	42.99	39.45	43.46	41.68	41.54	38.12	40.19	-0.0789971	0.999966	0.329991	41.895	39.95	unchanged	n
13875	Erf	8.38	10.99	11.15	8.64	11.04	10.14	9.25	0.0405144	0.999966	0.765273	9.79	10.1433	unchanged	n
66059	Krtcap2	63.64	47.56	52.48	54.16	59.27	42.56	55.62	-0.0398094	0.999966	0.793915	54.46	52.4833	unchanged	n
116891	Derl2	9.28	7.41	8.22	9.08	7.11	7.69	8.87	-0.118713	0.999966	0.342555	8.4975	7.89	unchanged	n
217995	Heatr1	4.31	5	4.5	5.01	4.02	4.94	5.05	-0.0253166	0.999966	0.831753	4.705	4.67	unchanged	n
214292	Syna	4.45	4.67	4.44	3.94	5.46	5.97	4	0.239627	0.999966	0.13916	4.375	5.14333	unchanged	n
67492	Zfand4	1.24	1.67	1.43	1.29	1.49	1.79	1.54	0.169458	0.999966	0.444479	1.4075	1.60667	unchanged	n
75062	Sf3a3	21.07	15.67	19.65	19.41	19.55	18.25	18.49	-0.0222489	0.999966	0.855806	18.95	18.7633	unchanged	n
223664	Lrrc14	9.68	7.99	7.74	7.61	10.24	8.74	8.31	0.138939	0.999966	0.328527	8.255	9.09667	unchanged	n
20683	Sp1	2.7	3.28	3.21	3.1	3.16	3.74	3.48	0.158407	0.999966	0.179395	3.0725	3.46	unchanged	n
72549	Reep4	0.95	2.24	1.61	1.02	1.54	1.55	0.89	-0.144271	0.999966	0.699399	1.455	1.32667	unchanged	n
68097	Dynll2	153.49	142.3	151.16	150.76	154.85	149.08	162.61	0.0466302	0.999966	0.488849	149.428	155.513	unchanged	n
68135	Eif3h	128.06	85.01	116.47	114.62	105.26	90.22	120.46	-0.0820357	0.999966	0.56234	111.04	105.313	unchanged	n
226518	Nmnat2	29	30.33	28.51	29.35	28.67	32.52	29.16	0.0301324	0.999966	0.713302	29.2975	30.1167	unchanged	n
20017	Polr1b	3.78	4.45	4.2	4.44	3.82	3.88	3.96	-0.130224	0.999966	0.303933	4.2175	3.88667	unchanged	n
76293	Mfap4	4.08	4.31	3.14	4.26	3.68	3.09	3.68	-0.170762	0.999966	0.419888	3.9475	3.48333	unchanged	n
18685	Phtf1	14.63	14.94	14.33	16.68	14.7	13.26	14.91	-0.140134	0.999966	0.158114	15.145	14.29	unchanged	n
67976	Trabd	8.72	7.82	8.18	7.76	7.91	7.99	9.08	0.043962	0.999966	0.721266	8.12	8.32667	unchanged	n
56322	Timm22	5.85	4.5	5.5	5.26	5.04	3.92	5.5	-0.14321	0.999966	0.364136	5.2775	4.82	unchanged	n
71091	Cdkl1	5.23	5.3	4.71	6.47	5.09	5.04	4.46	-0.145727	0.999966	0.404557	5.4275	4.86333	unchanged	n
278097	Armcx6	3.05	2.9	3.03	2.68	3.15	3.05	3.33	0.113313	0.999966	0.53902	2.915	3.17667	unchanged	n
94061	Mrpl1	8.63	6	7.48	8.12	7.72	7.26	7.72	0.0956142	0.999966	0.471439	7.5575	7.56667	unchanged	n
16775	Lama4	0.64	0.8	0.83	0.77	0.79	0.76	0.63	-0.0758526	0.999966	0.726408	0.76	0.726667	unchanged	n
11766	Ap1g2	2.52	3.95	2.4	2.6	3.16	4.1	3.24	0.234791	0.999966	0.225882	2.8675	3.5	unchanged	n
66508	Lamtor1	65.38	48.24	54.28	57.78	59.39	40.5	59.28	-0.094652	0.999966	0.529296	56.42	53.0567	unchanged	n
20610	Sumo3	55.11	34.18	45.12	46.9	42.47	37.8	48.76	-0.087342	0.999966	0.555229	45.3275	43.01	unchanged	n
27221	Chaf1a	1.47	1.5	1.46	1.45	1.91	1.82	1.65	0.274922	0.999966	0.158994	1.47	1.79333	unchanged	n
22051	Trip6	1.58	2.88	2.68	2.67	2.24	2.6	3.05	0.092638	0.999966	0.716364	2.4525	2.63	unchanged	n
105242430	Gm38699	0.64	0.3	0.42	0.92	0.33	0.55	0.23	-0.660535	0.999966	0.451855	0.57	0.37	unchanged	n
19221	Ptgfrn	2.26	1.94	2.34	1.79	1.61	2.4	2.21	-0.0187098	0.999966	0.914813	2.0825	2.07333	unchanged	n
192160	Casc3	19.9	23.28	20.57	20.54	21.02	20.82	19.9	-0.0462986	0.999966	0.612807	21.0725	20.58	unchanged	n
223915	Krt73	3.15	2.01	2.28	2.67	2.13	3.05	2.51	0.0100267	0.999966	0.965361	2.5275	2.56333	unchanged	n
20091	Rps3a1	514.64	332.98	464.42	438.85	464.29	359.03	459.24	-0.0356401	0.999966	0.80292	437.723	427.52	unchanged	n
56389	Stx5a	22.85	23.36	25.53	24.29	26.07	26.72	26.65	0.121942	0.999966	0.167554	24.0075	26.48	unchanged	n
105428	Fam149b	15.65	11.96	14.49	13.27	15.45	13.46	13.73	0.0315373	0.999966	0.797367	13.8425	14.2133	unchanged	n
20482	Skil	17.96	16.97	17.12	19.92	15.69	18.19	20.81	0.00079835	0.999966	0.994146	17.9925	18.23	unchanged	n
100336	Ppp1r8	22.35	16.49	20.13	20.68	19.89	17.33	18.34	-0.115132	0.999966	0.351618	19.9125	18.52	unchanged	n
68564	Nufip2	8.03	9.1	8.62	8.68	7.04	8.49	8.65	-0.117438	0.999966	0.222799	8.6075	8.06	unchanged	n
17217	Mcm4	4.23	3.48	3.93	3.7	3.04	3.28	3.77	-0.202086	0.999966	0.165161	3.835	3.36333	unchanged	n
68524	Wipf2	14.27	16	15.52	14.46	14.68	15.04	13.66	-0.0725876	0.999966	0.392045	15.0625	14.46	unchanged	n
108169010	LOC108169010	3.86	7.38	4.96	5.44	5.46	6.55	5.09	0.065862	0.999966	0.74419	5.41	5.7	unchanged	n
70646	Naa30	13.74	11.99	13.43	13.8	13.25	13.07	14.56	0.0231425	0.999966	0.800253	13.24	13.6267	unchanged	n
11740	Slc25a5	219.02	157.43	192.71	195.78	188.72	157.73	190.46	-0.101921	0.999966	0.393809	191.235	178.97	unchanged	n
106795	Tcf19	1.57	1.28	1.45	1.47	1.68	0.71	1.52	-0.128579	0.999966	0.705113	1.4425	1.30333	unchanged	n
12418	Cbx4	9.82	10.56	11.06	9.76	10.88	11.27	10.45	0.0651004	0.999966	0.473959	10.3	10.8667	unchanged	n
209318	Gps1	75.36	54.99	67.3	64.64	65.48	58.65	68.43	-0.0388849	0.999966	0.734307	65.5725	64.1867	unchanged	n
14702	Gng2	112.46	97.49	100.93	110.95	100.18	103.68	104.61	-0.0499254	0.999966	0.534504	105.457	102.823	unchanged	n
12869	Cox8b	0.36	1.84	2.96	0.37	0.37	0	1.03	-1.49928	0.999966	0.23338	1.3825	0.466667	unchanged	n
66343	Tmem177	3.12	2.37	3.13	3.2	2.77	2.53	2.72	-0.156128	0.999966	0.350496	2.955	2.67333	unchanged	n
68095	Ociad1	235.78	174.4	213.08	218.24	208.54	183.09	213.77	-0.0695116	0.999966	0.498888	210.375	201.8	unchanged	n
192156	Mvd	10.85	10.99	10.44	10.13	9.26	9.14	9.77	-0.184258	0.999966	0.131599	10.6025	9.39	unchanged	n
338362	Ust	20.1	20.9	18.72	21.46	20.7	21.52	20.45	0.0292643	0.999966	0.735665	20.295	20.89	unchanged	n
56316	Ggcx	4.43	5.75	5.99	5	4.9	6.22	5.72	0.149464	0.999966	0.324155	5.2925	5.61333	unchanged	n
66176	Nat9	6	4.39	6.84	5.35	5.92	5.8	7.64	0.203388	0.999966	0.333169	5.645	6.45333	unchanged	n
54197	Rnf5	70.77	61.42	65.96	62.38	66.48	58.52	65.7	-0.039462	0.999966	0.681623	65.1325	63.5667	unchanged	n
67010	Rbm7	19.4	15.23	19.1	17.41	17.74	15.27	19.76	-0.0232223	0.999966	0.856169	17.785	17.59	unchanged	n
27965	Spg21	23.66	16.79	19.4	18.95	20.07	16.71	22.11	0.00475214	0.999966	0.973565	19.7	19.63	unchanged	n
102462	Imp3	31.11	21.05	31.36	28.25	31.19	21.81	28.34	-0.0434882	0.999966	0.797033	27.9425	27.1133	unchanged	n
93686	Rbfox2	41.41	44.89	43.43	44.38	43.27	45.47	44.28	0.0051129	0.999966	0.940877	43.5275	44.34	unchanged	n
66161	Pop4	24.28	18.05	21.89	21.68	21.93	19.49	22.3	-0.0152962	0.999966	0.90466	21.475	21.24	unchanged	n
26374	Cop1	15.75	12.61	15.73	15.61	14.15	13.62	15.38	-0.0566138	0.999966	0.564215	14.925	14.3833	unchanged	n
57810	Cdon	2.56	3.57	3.04	3.01	3.21	3.75	3.42	0.163872	0.999966	0.240829	3.045	3.46	unchanged	n
18301	Fxyd5	5.25	6.86	6.78	5.37	8.45	7.73	8.86	0.458246	0.999966	0.0170425	6.065	8.34667	up_regulated	n
16542	Kdr	1.31	2.12	1.76	1.55	2.02	2.66	1.51	0.280371	0.999966	0.205957	1.685	2.06333	unchanged	n
20295	Ccl17	0.18	1.81	0.98	0.38	0.77	0.99	0.96	0.150349	0.999966	0.824579	0.8375	0.906667	unchanged	n
69325	1700012B09Rik	0.39	0.13	0.39	0.53	0.91	0.13	1.02	0.950556	0.999966	0.301994	0.36	0.686667	unchanged	n
20973	Syngr2	5.6	7.23	5.78	5.5	6.21	5.18	6.49	-0.0239132	0.999966	0.893249	6.0275	5.96	unchanged	n
231876	Lmtk2	13.33	16.73	14.75	13.85	13.91	16.81	14.47	0.024608	0.999966	0.822404	14.665	15.0633	unchanged	n
207182	Ggt7	42.28	47.65	42.98	39.77	49.86	43.18	39.31	0.0353165	0.999966	0.744782	43.17	44.1167	unchanged	n
52187	Rragd	24.81	24.51	26	26.7	26.1	27.56	27.92	0.0792934	0.999966	0.271607	25.505	27.1933	unchanged	n
53857	Tuba8	5.04	6.1	5.83	5.27	7.34	5.61	5.56	0.143107	0.999966	0.430013	5.56	6.17	unchanged	n
50883	Chek2	0.75	1.03	0.62	0.64	0.71	0.6	1.26	0.260146	0.999966	0.523033	0.76	0.856667	unchanged	n
223843	Dbx2	9.54	7.35	9.03	8.4	8.78	7.57	8.79	-0.0444879	0.999966	0.741114	8.58	8.38	unchanged	n
195040	Tmem199	25.67	17.69	21.48	24.31	22.5	19.73	25.12	0.00366851	0.999966	0.980141	22.2875	22.45	unchanged	n
230088	Fam214b	12.48	15.43	13.98	14.48	16.49	15.43	14.24	0.113896	0.999966	0.299088	14.0925	15.3867	unchanged	n
13602	Sparcl1	696.57	643.29	671.83	674.13	628.11	620.63	656.46	-0.0947812	0.999966	0.118148	671.455	635.067	unchanged	n
56455	Dynll1	178.19	125.08	156.35	149.23	159.83	116.05	155.84	-0.0910631	0.999966	0.510047	152.213	143.907	unchanged	n
53323	Ube2k	30.01	26.38	26.89	29.01	27.43	27.5	29.35	-0.0117843	0.999966	0.886662	28.0725	28.0933	unchanged	n
116701	Fgfrl1	6.12	6.02	6.59	5.89	6.63	5.72	5.19	-0.0444262	0.999966	0.746102	6.155	5.84667	unchanged	n
269642	Nat8l	41.79	45.09	46.97	42.42	50.6	49.07	45.84	0.125911	0.999966	0.109467	44.0675	48.5033	unchanged	n
208518	Cep78	4.23	3.76	4.89	4.91	4.76	4.82	4.23	0.0402706	0.999966	0.794831	4.4475	4.60333	unchanged	n
12468	Cct7	77.12	48.46	68.73	67.26	63.92	55.52	70.69	-0.0563529	0.999966	0.697102	65.3925	63.3767	unchanged	n
112405	Egln1	26.77	24.4	27.29	26.93	26.05	25.41	29.05	0.0149583	0.999966	0.859693	26.3475	26.8367	unchanged	n
620246	Gpr52	0.46	0.41	1.19	0.53	0.22	1.03	0.3	-0.651717	0.999966	0.115728	0.6475	0.516667	unchanged	n
67547	Slc39a8	1.22	1.18	1.23	1	1.11	1.05	1.26	0.00771543	0.999966	0.974047	1.1575	1.14	unchanged	n
228410	Cstf3	16.75	15.63	17.25	17.42	16.04	18.17	16.99	-0.00361003	0.999966	0.970368	16.7625	17.0667	unchanged	n
224022	Slc7a4	22.08	22.16	21.36	21.41	27.39	26.55	22.75	0.209608	0.999966	0.03332	21.7525	25.5633	unchanged	n
320405	Cadps2	23.73	20.15	19.28	22.98	20.85	22.04	19.58	-0.0604108	0.999966	0.565508	21.535	20.8233	unchanged	n
67516	Kctd4	39.77	27.49	34.93	39.05	37.77	39.44	41.88	0.157124	0.999966	0.212071	35.31	39.6967	unchanged	n
217721	Flvcr2	0.71	0.83	0.92	0.61	0.68	0.63	0.54	-0.280722	0.999966	0.340551	0.7675	0.616667	unchanged	n
106564	Ppcs	5.01	3.23	3.21	2.55	3.84	4.15	3.37	0.151017	0.999966	0.558134	3.5	3.78667	unchanged	n
15384	Hnrnpab	71.35	57.91	68.09	68.15	64.42	61	63.25	-0.0870232	0.999966	0.336239	66.375	62.89	unchanged	n
226123	Morn4	40.43	30.2	38.83	36.13	35.23	33.26	35.13	-0.0842491	0.999966	0.451803	36.3975	34.54	unchanged	n
15904	Id4	28.61	33.44	33.6	33.5	25.87	25.71	31.16	-0.235595	0.999966	0.0296622	32.2875	27.58	unchanged	n
381217	Fam189a2	3.72	4.88	5.27	4.46	5.38	5.01	4.74	0.118923	0.999966	0.450684	4.5825	5.04333	unchanged	n
77593	Usp45	10.71	11.84	11.85	12.89	10.12	12.19	12.13	-0.0566309	0.999966	0.578557	11.8225	11.48	unchanged	n
66725	Lrrk2	2.55	3.37	2.81	3.23	2.52	2.85	2.71	-0.182931	0.999966	0.158015	2.99	2.69333	unchanged	n
27061	Bcap31	47.31	34.36	44.33	43.21	44.17	37.81	43.6	-0.0191654	0.999966	0.877172	42.3025	41.86	unchanged	n
381983	Lmtk3	30.58	51.1	38.98	36.2	47.34	49.68	38.24	0.185236	0.999966	0.245308	39.215	45.0867	unchanged	n
170716	Cyp4f13	5.28	5.43	5.84	4.97	6.18	5.49	5.06	0.0401332	0.999966	0.808372	5.38	5.57667	unchanged	n
11430	Acox1	56.65	58.18	56.24	56.15	56.97	55.01	54.89	-0.0409568	0.999966	0.540991	56.805	55.6233	unchanged	n
12314	Calm2	1929.72	1250.43	1618.96	1638.61	1643.38	1332.92	1590.44	-0.085651	0.999966	0.52647	1609.43	1522.25	unchanged	n
67891	Rpl4	501.16	321.74	422.73	442.59	439.87	339.04	453.75	-0.0461621	0.999966	0.752032	422.055	410.887	unchanged	n
268932	Caskin1	23.45	30.53	26.28	24.52	28.66	29.47	24.93	0.0525146	0.999966	0.652093	26.195	27.6867	unchanged	n
24012	Rgs7	43.03	33.33	42.27	40.14	42.17	39.28	39.51	0.00546837	0.999966	0.957874	39.6925	40.32	unchanged	n
12123	Hrk	13.26	12.16	10.96	12.61	11.5	12.46	13.52	0.0142639	0.999966	0.889831	12.2475	12.4933	unchanged	n
16980	Lrrn2	83.12	88.12	81.04	76.42	103.44	90.93	80.19	0.14424	0.999966	0.173282	82.175	91.52	unchanged	n
50934	Slc7a8	29.02	35.81	29.47	28.18	33.05	35.23	26.92	0.0209284	0.999966	0.873464	30.62	31.7333	unchanged	n
68337	Crip2	41.67	34.14	39.06	32.18	43.63	38.84	39.07	0.106304	0.999966	0.352709	36.7625	40.5133	unchanged	n
58222	Rab37	1.52	2.82	2.78	1.01	2.23	1.45	1.19	-0.340075	0.999966	0.310152	2.0325	1.62333	unchanged	n
240328	F830016B08Rik	0.55	0.84	0.61	0.54	0.46	0.7	0.8	0.039636	0.999966	0.905985	0.635	0.653333	unchanged	n
20255	Scg3	166.66	153.04	156.44	163.4	157.58	149	149.07	-0.0804973	0.999966	0.263763	159.885	151.883	unchanged	n
18102	Nme1	104.19	70.51	93.73	91.04	91.59	71.38	86.68	-0.116293	0.999966	0.395343	89.8675	83.2167	unchanged	n
67397	Erp29	54.88	40.03	57.68	50.99	47.52	42.88	55.13	-0.0743922	0.999966	0.583547	50.895	48.51	unchanged	n
56433	Vps29	120.17	85.26	104.78	105.27	99.97	87.56	102.26	-0.0541969	0.999966	0.629498	103.87	96.5967	unchanged	n
67936	Wdr55	8.58	5.76	6.47	6.09	7.36	5.73	7.45	0.0163629	0.999966	0.931386	6.725	6.84667	unchanged	n
320714	Trappc11	18.17	19.73	18.7	19.39	18.72	18.46	17.32	-0.0767011	0.999966	0.35441	18.9975	18.1667	unchanged	n
69527	Mrps9	29.59	21.31	26.71	27.62	26.84	25.54	28.78	0.0329428	0.999966	0.792367	26.3075	27.0533	unchanged	n
72614	Pih1d2	0.78	0.61	1.44	0.37	1.02	0.68	0.9	0.116267	0.999966	0.822444	0.8	0.866667	unchanged	n
52838	Dnlz	13.44	10.98	13.3	11.43	12.79	10.06	13.33	-0.0425867	0.999966	0.743587	12.2875	12.06	unchanged	n
78428	Pym1	14.48	12.57	13.57	13.1	16.03	11.61	13	-0.0135674	0.999966	0.927219	13.43	13.5467	unchanged	n
225288	Fhod3	1.92	2.61	2.18	2.09	2.08	2.33	2.45	0.0524582	0.999966	0.730277	2.2	2.28667	unchanged	n
17760	Map6	31.74	41.67	39.04	32.07	38.82	38.81	32.95	-0.0352806	0.999966	0.776219	36.13	36.86	unchanged	n
108679	Cops8	52.59	43.68	51.66	47.32	48.74	45.66	49.33	-0.0303991	0.999966	0.744349	48.8125	47.91	unchanged	n
16970	Lrmp	0.83	0.83	0.86	0.83	1.07	1.59	1.04	0.552152	0.999966	0.0677066	0.8375	1.23333	unchanged	n
66632	Dph6	10.75	8.94	9.8	10.16	8.84	9.26	10.33	-0.0804056	0.999966	0.487945	9.9125	9.47667	unchanged	n
66329	Susd3	2.41	0.76	1.51	1.78	1.57	1.03	1.28	-0.310311	0.999966	0.46594	1.615	1.29333	unchanged	n
27407	Abcf2	41.98	35.75	40.97	39.62	40.37	37.16	37.47	-0.056017	0.999966	0.525184	39.58	38.3333	unchanged	n
218442	Serinc5	15.59	20.25	17.15	18.83	19.13	21.01	19.08	0.124151	0.999966	0.246391	17.955	19.74	unchanged	n
21930	Tnfaip6	5.11	7.16	6.29	7.33	5.96	5.65	8.07	0.0105452	0.999966	0.955508	6.4725	6.56	unchanged	n
252864	Dusp15	3.12	3.46	3.61	3.17	5.23	4.17	3.97	0.263107	0.999966	0.0980478	3.34	4.45667	unchanged	n
71910	Plpp5	11.29	8.92	10.52	10.61	11.37	10.17	11.01	0.0588549	0.999966	0.671368	10.335	10.85	unchanged	n
77627	Efcab6	3.59	2.92	3.24	3.03	4.5	3.11	4.48	0.337467	0.999966	0.0579142	3.195	4.03	unchanged	n
26451	Rpl27a	292.99	173.98	230.11	233.77	211.06	158.39	258.62	-0.158253	0.999966	0.369193	232.713	209.357	unchanged	n
94109	Csmd1	5.62	8.77	6.32	6.73	5.76	7.7	6.35	-0.0693533	0.999966	0.646934	6.86	6.60333	unchanged	n
381157	Greb1l	1.54	2.09	1.24	1.42	1.46	1.95	1.35	-0.00479476	0.999966	0.981321	1.5725	1.58667	unchanged	n
192157	Socs7	19.08	21.92	20.38	21.01	17.44	21.08	20.09	-0.0887759	0.999966	0.338915	20.5975	19.5367	unchanged	n
319642	Rab9b	13.3	11.91	12.69	13.28	11.98	12.87	13.34	-0.0199976	0.999966	0.829307	12.795	12.73	unchanged	n
51960	Kctd18	3.61	3.83	4.2	3.83	4.52	4.98	4.62	0.274058	0.999966	0.0607566	3.8675	4.70667	unchanged	n
72556	Zfp566	3.31	2.84	2.37	3.14	3.39	3.42	2.37	0.0597916	0.999966	0.797315	2.915	3.06	unchanged	n
66447	Mgst3	117.16	73.16	97.87	88.95	87	70.41	90.07	-0.185506	0.999966	0.235604	94.285	82.4933	unchanged	n
333182	Cox6b2	3.22	2.36	4.15	2.71	2.61	2.4	2.55	-0.313861	0.999966	0.464022	3.11	2.52	unchanged	n
73738	Haus7	5.1	2.31	2.95	4.04	5.02	4.42	4.7	0.293673	0.999966	0.262236	3.6	4.71333	unchanged	n
67774	Borcs5	18.4	16.92	19.39	18.26	19.72	17.23	17.72	-0.00963336	0.999966	0.927911	18.2425	18.2233	unchanged	n
66973	Mrps18b	27.79	19.48	24.56	22.41	30.43	19.34	22.94	0.0489576	0.999966	0.774775	23.56	24.2367	unchanged	n
67971	Tppp3	24.48	25.16	30.52	22.16	21.89	18.78	29.81	-0.0786515	0.999966	0.60914	25.58	23.4933	unchanged	n
20378	Frzb	10.55	9.99	10.66	10.48	9.76	10.49	8.36	-0.138668	0.999966	0.228726	10.42	9.53667	unchanged	n
382571	Kcnf1	10.64	12.55	11.86	11.78	10.68	12.22	10.55	-0.0819746	0.999966	0.420308	11.7075	11.15	unchanged	n
56205	Ensa	181.65	131.05	158.65	168.71	161.3	135.32	167.1	-0.0647811	0.999966	0.565923	160.015	154.573	unchanged	n
66816	Thap2	4.13	4.66	4.59	4.36	3.47	4.19	4.73	-0.115128	0.999966	0.421967	4.435	4.13	unchanged	n
67732	Iah1	7.66	6.28	7.11	5.6	8.31	6.81	6.53	0.114205	0.999966	0.577842	6.6625	7.21667	unchanged	n
27049	Etv3	5.69	6.41	6.44	6.19	5.43	6.18	5.58	-0.124806	0.999966	0.236077	6.1825	5.73	unchanged	n
20349	Sema3e	12.24	11.94	11.53	13.16	13.49	12.01	11.8	0.01203	0.999966	0.897834	12.2175	12.4333	unchanged	n
70465	Wdr77	17.92	16.16	17.85	17.86	17.77	18.24	16.85	0.00243321	0.999966	0.977876	17.4475	17.62	unchanged	n
19679	Pitpnm2	45.78	57.2	48.59	45.03	50.37	57.06	48.87	0.0704555	0.999966	0.516776	49.15	52.1	unchanged	n
72472	Slc16a10	1.3	1.63	1.3	1.82	1.17	1.59	1.42	-0.0688215	0.999966	0.729722	1.5125	1.39333	unchanged	n
242748	Disp3	7.76	11.61	10.19	8.49	8.74	9.36	9.03	-0.0450489	0.999966	0.733864	9.5125	9.04333	unchanged	n
209760	Tmc7	3.75	4.53	4.83	4.19	4.2	4.32	4.68	0.0159113	0.999966	0.900283	4.325	4.4	unchanged	n
216825	Usp22	64.35	75.4	66.31	68.66	72.15	77.18	65.4	0.0474177	0.999966	0.616044	68.68	71.5767	unchanged	n
71446	Wrb	21.67	18.38	21.67	20.37	18.68	19.3	19.99	-0.08096	0.999966	0.41911	20.5225	19.3233	unchanged	n
225289	AW554918	3.11	3.21	3.17	3.23	2.89	3.08	3.01	-0.0866134	0.999966	0.473414	3.18	2.99333	unchanged	n
69101	Ydjc	10.7	6.84	7.39	7.35	8.18	7.03	8.31	-0.0549231	0.999966	0.775544	8.07	7.84	unchanged	n
74022	Glyr1	70.28	65.85	67.92	67.84	67.7	67.69	66.66	-0.0242385	0.999966	0.716749	67.9725	67.35	unchanged	n
330812	Rnf150	10.51	12.93	10.16	11.51	11.05	12.04	10.53	-0.0233653	0.999966	0.830954	11.2775	11.2067	unchanged	n
232314	Ppp4r2	30.91	27.45	30.58	32.9	25.07	28.84	32.65	-0.0837265	0.999966	0.408629	30.46	28.8533	unchanged	n
[truncated: 11,600 more rows]

## Sheet: RNAseq_FC_fpkm0.5
gene_symbol	fpkm_HipFCCon1	fpkm_HipFCCon2	fpkm_HipFCCon3	fpkm_HipFCCon4	fpkm_HipFCKO1	fpkm_HipFCKO2	fpkm_HipFCKO3	fpkm_HipFCKO4	diffexp_log2fc_HipFcCon.vs.HipFcKo	diffexp_deseq2_qvalue_HipFcCon.vs.HipFcKo	diffexp_deseq2_pvalue_HipFcCon.vs.HipFcKo	Conmeans	komeans	expression	ythdf2_binding
Fam177a	17.69	14.1	14.99	14.7	15.28	17.23	14.01	10.72	-0.189336	0.617284	0.0463532	15.37	14.31	unchanged	n
Arsk	2.65	2.61	2.56	2.45	3.2	2.99	2.4	2.55	0.0806557	0.985951	0.553134	2.5675	2.785	unchanged	n
Nedd1	1.02	0.88	1.31	0.95	1.11	1.15	0.99	1	0.000142964	0.999849	0.999443	1.04	1.0625	unchanged	n
Dnmt1	8.13	8.63	8.42	7.98	8.42	8.32	8.78	7.48	-0.0335052	0.985951	0.636577	8.29	8.25	unchanged	n
Nog	2.03	2.42	2.49	2.63	2.21	2.41	3.02	3.05	0.126293	0.985951	0.506527	2.3925	2.6725	unchanged	n
Ap1b1	46.08	47.3	45.36	48.79	45.36	45.67	43.99	46.28	-0.0779673	0.814902	0.128171	46.8825	45.325	unchanged	n
Odf2	22.57	19.36	21.29	19.02	23.14	22.33	20.35	19.46	0.0112011	0.990088	0.874176	20.56	21.32	unchanged	n
Klf15	17.34	15.76	14	14.44	14.96	17.57	14.15	15.73	-0.00129263	0.999767	0.987435	15.385	15.6025	unchanged	n
Apaf1	3.28	3.83	3.16	2.85	4	3.87	3.49	3.48	0.147445	0.8333	0.14302	3.28	3.71	unchanged	n
Gapvd1	20.43	18.94	20.61	19.44	20.73	20.27	20.52	20.23	0.0123239	0.985951	0.813623	19.855	20.4375	unchanged	n
Prodh	15.15	11.35	12.72	13.41	13.25	12.45	12.96	13.51	-0.0505186	0.985951	0.583583	13.1575	13.0425	unchanged	n
Tmem209	7.64	9.13	7.98	8.66	8.19	8.9	8.31	7.37	-0.0622885	0.985951	0.48831	8.3525	8.1925	unchanged	n
Kif17	5.14	5.36	4.93	5.49	5.16	5.35	4.34	5.5	-0.0855971	0.981641	0.398948	5.23	5.0875	unchanged	n
Zfp106	30.59	37.93	32	33.69	36.15	37.54	36.82	36.12	0.107774	0.814902	0.128024	33.5525	36.6575	unchanged	n
1700003E16Rik	7.82	8.03	7.43	7.39	6.74	7.27	6.89	8.1	-0.113314	0.953252	0.299609	7.6675	7.25	unchanged	n
Lgals9	3.67	3.39	4.06	3.44	4.15	3.93	4.54	3.08	0.0730165	0.985951	0.676969	3.64	3.925	unchanged	n
Kcnip4	38.01	43.04	40.23	38.16	41.12	39.78	42.84	40.57	0.00866377	0.993177	0.888121	39.86	41.0775	unchanged	n
0610010K14Rik	19.69	18.13	19.54	19.66	19.33	19.38	14.7	19.38	-0.12421	0.961388	0.316186	19.255	18.1975	unchanged	n
Hepacam	36.88	36.04	36.97	37.69	34.26	38.39	36.19	34.03	-0.0757767	0.878864	0.17962	36.895	35.7175	unchanged	n
Polg2	0.97	1.17	1.34	0.64	0.94	0.88	0.74	0.86	-0.31588	0.973193	0.345515	1.03	0.855	unchanged	n
Gcsh	32.6	33.42	31.33	30.35	31.12	32	30.22	29.69	-0.090456	0.896651	0.20216	31.925	30.7575	unchanged	n
Timm10	41.8	42.92	40.45	32.26	37.26	38.68	41.34	41.22	-0.0351871	0.985951	0.729389	39.3575	39.625	unchanged	n
Tmem212	2.1	2.34	3.23	3.46	5.54	4.38	5.78	2.02	0.634979	0.628279	0.0501968	2.7825	4.43	unchanged	n
Nfkb2	0.59	0.68	0.53	0.6	0.72	1.1	0.82	0.61	0.397641	0.832355	0.142648	0.6	0.8125	unchanged	n
Fxn	3.3	3.45	4.37	4.71	3.71	3.95	5.14	4.49	0.0766997	0.985951	0.710855	3.9575	4.3225	unchanged	n
Cdh12	1.94	2.36	1.9	2.05	2.09	2.19	1.95	1.88	-0.0516339	0.985951	0.556641	2.0625	2.0275	unchanged	n
Kcnk9	7.94	6.22	7.21	6.98	8.53	8.9	7.52	7.7	0.174477	0.478201	0.0230845	7.0875	8.1625	unchanged	n
Rexo2	38.54	33.67	37.24	34.11	34	36.55	34.65	35.46	-0.0671727	0.978315	0.387408	35.89	35.165	unchanged	n
Pus3	6.2	5.44	5.52	4.75	5.84	5.4	5.45	6.58	0.0593265	0.985951	0.644322	5.4775	5.8175	unchanged	n
Atp6v0d1	158.25	151.71	157.33	152.28	152.32	145.15	148.3	153.67	-0.082036	0.716402	0.0776522	154.893	149.86	unchanged	n
Eps15	79.3	88.06	78.04	79.5	79.08	82.4	86.83	85.27	0.00929784	0.990088	0.869302	81.225	83.395	unchanged	n
Rims2	14.4	16.07	15.67	15.01	15.11	16.78	15.61	14.25	-0.0238215	0.985951	0.718906	15.2875	15.4375	unchanged	n
Sf3a1	15.16	15.38	15.71	16.58	14.83	14.71	16.11	14.77	-0.0874647	0.862815	0.16403	15.7075	15.105	unchanged	n
Kcnh6	5.73	7.03	6.62	6.59	5.98	6.41	6.12	5.04	-0.19526	0.585172	0.0400312	6.4925	5.8875	unchanged	n
Bzw2	32.44	30.18	30.41	29.05	29.59	29.42	26.13	28.53	-0.128263	0.628981	0.0504713	30.52	28.4175	unchanged	n
Tmod1	18.83	16.96	17.32	18.02	18.67	17.74	16.61	15.05	-0.0942045	0.902816	0.206662	17.7825	17.0175	unchanged	n
Tln2	11.07	11.92	10.16	12.19	11.85	12.24	11.28	11.5	0.0188692	0.985951	0.793781	11.335	11.7175	unchanged	n
Crebl2	10.2	11.63	10.2	10.72	10.48	11.53	10.35	10.9	0.023116	0.985951	0.746916	10.6875	10.815	unchanged	n
Fkbp8	176.52	153.13	172.16	179.29	167.28	150.59	161.05	176.26	-0.0877891	0.886912	0.189041	170.275	163.795	unchanged	n
Zglp1	1.31	0.68	0.46	0.38	0.55	0.7	0.54	0.91	-0.0956479	0.987141	0.854072	0.7075	0.675	unchanged	n
Igdcc3	1.72	0.76	1.16	1.41	1.53	1.44	0.98	1.25	0.0789037	0.985951	0.708418	1.2625	1.3	unchanged	n
Trim46	28.91	24.58	26.31	27.74	27.98	26.17	25.8	27.75	-0.0408147	0.985951	0.521099	26.885	26.925	unchanged	n
Coro1a	43.99	39.59	44.42	42.19	41.27	38.18	39.21	41.61	-0.121676	0.684414	0.0636673	42.5475	40.0675	unchanged	n
Sap18	16.68	18.57	17.26	17.02	17.01	16.57	17.3	18.8	-0.0271227	0.985951	0.7028	17.3825	17.42	unchanged	n
Smim13	55.68	63.1	58.86	55.92	55.19	58.45	61.32	59.52	-0.0252347	0.985951	0.666956	58.39	58.62	unchanged	n
G3bp2	80.22	96.72	84.92	82.99	84.75	92.23	95.43	91.66	0.0443653	0.985951	0.502211	86.2125	91.0175	unchanged	n
2410002F23Rik	32.47	29.2	32.13	29.18	34.36	37.69	33.17	31.62	0.131717	0.676113	0.0611969	30.745	34.21	unchanged	n
Park7	101.11	102.65	115.28	113.73	107.12	105.51	111.97	120.72	0.000183388	0.999849	0.99803	108.192	111.33	unchanged	n
Slc9a8	7.41	7.17	7.13	7.32	7.57	8.02	6.98	7.21	0.0143912	0.987102	0.850307	7.2575	7.445	unchanged	n
Rell2	56.72	49.34	53.05	57.55	49.9	48.2	51.48	53.62	-0.129165	0.656157	0.0551747	54.165	50.8	unchanged	n
Dcc	3.48	4.88	3.6	4.34	4.42	4.39	4.12	4.45	0.061444	0.985951	0.540909	4.075	4.345	unchanged	n
Mapkap1	19.73	18.53	18.55	16.85	16.56	16.35	19.21	17.34	-0.0765936	0.941886	0.275963	18.415	17.365	unchanged	n
Paf1	32.77	31.91	33.18	30.47	34.86	33.89	36.57	33.44	0.0790505	0.89249	0.195816	32.0825	34.69	unchanged	n
Ndufa6	135.49	107.12	146.76	138.77	119.92	116.87	118.35	129.05	-0.178612	0.669696	0.0596361	132.035	121.047	unchanged	n
Pdlim5	8.88	10.45	8.81	9.31	8.94	10.21	9.79	8.95	-0.00687709	0.999767	0.930358	9.3625	9.4725	unchanged	n
Ap3s1	56	56.66	58.72	48.65	54.67	52.81	58.34	60.02	0.0052616	0.999767	0.941054	55.0075	56.46	unchanged	n
N4bp1	11.25	10.78	10.23	10.91	12.15	12.39	12.03	10.87	0.105674	0.723331	0.079939	10.7925	11.86	unchanged	n
Clcn2	21.2	17.69	19.88	19.18	18.7	18.19	16.93	17.9	-0.144148	0.530002	0.0308168	19.4875	17.93	unchanged	n
H3f3b	97.51	96.82	90.65	85.6	100.11	90.23	89.49	93.53	-0.0222734	0.985951	0.696395	92.645	93.34	unchanged	n
Cmtm7	1.81	0.87	1.06	1.26	1.02	1.56	1.21	1.65	0.091694	0.985951	0.792973	1.25	1.36	unchanged	n
Zfp804a	9.93	10.57	9.65	9.34	10.06	10.25	10.56	9.71	0.00177814	0.999767	0.979792	9.8725	10.145	unchanged	n
Trp53inp2	58.25	55.73	61.01	60.36	54.26	60.91	60.64	56.46	-0.0487504	0.976404	0.369999	58.8375	58.0675	unchanged	n
Atad2b	5.04	4.25	4.4	3.6	5.03	5.3	4.91	4.68	0.181204	0.558763	0.0360271	4.3225	4.98	unchanged	n
Kiss1r	1.28	1.05	1.32	1.3	1.45	1.53	1.28	1.13	0.178884	0.961453	0.317309	1.2375	1.3475	unchanged	n
Hmgcll1	5.02	5.08	5.4	4.77	5.34	4.84	4.59	4.6	-0.099302	0.959036	0.313511	5.0675	4.8425	unchanged	n
Slc10a3	1.42	1.5	0.96	1.5	1.15	1.53	1.08	1.24	-0.127504	0.985951	0.613541	1.345	1.25	unchanged	n
Hdac8	8.79	8.23	7.43	7.14	7.5	8.02	8.67	7.83	-0.0397929	0.985951	0.719957	7.8975	8.005	unchanged	n
Srfbp1	11.25	11.49	10.57	8.65	10.7	11.59	9.79	11.26	0.0360947	0.985951	0.723401	10.49	10.835	unchanged	n
Prelp	9.34	9.21	8.33	9.56	11.87	12.98	12.03	9.71	0.321694	0.0442886	0.000259822	9.11	11.6475	up_regulated	n
Man1a2	17.61	18.68	17.19	17.83	17.87	19.91	19.52	19.01	0.0678176	0.911735	0.221694	17.8275	19.0775	unchanged	n
Sez6	64.98	62.9	68.06	68.03	57.84	61.09	54.78	67.75	-0.155455	0.488153	0.0243251	65.9925	60.365	unchanged	n
Cntnap5b	3.74	4.06	4.06	4.22	3.97	4.29	4.17	4.02	0.012436	0.990088	0.873814	4.02	4.1125	unchanged	n
Osgin2	9.46	9.73	9.49	7.52	8.99	9.81	9.43	10.47	0.0630795	0.985951	0.509541	9.05	9.675	unchanged	n
Sp3	17.45	19.23	18.29	15.57	18.75	19.39	18.57	18.71	0.062394	0.975028	0.357909	17.635	18.855	unchanged	n
Tmem19	12	11.7	11.87	12.07	10.98	11.13	11.32	11.62	-0.111108	0.818063	0.132363	11.91	11.2625	unchanged	n
Tmem160	27.08	20.21	29.08	30.27	23.16	20.13	26.14	27.83	-0.175354	0.894957	0.200509	26.66	24.315	unchanged	n
Pnmal2	92.38	93.94	89.09	101.68	99.52	96.86	107.79	99.18	0.0656075	0.931022	0.256242	94.2725	100.838	unchanged	n
Elovl1	11.67	10.03	9.84	9.57	11	11.83	10.69	10.31	0.0964727	0.95354	0.303902	10.2775	10.9575	unchanged	n
Xpo7	19.34	20.69	19.89	19.62	20.33	20.11	19.48	21.07	0.00702089	0.995991	0.901351	19.885	20.2475	unchanged	n
Ankrd52	8.79	9.63	9.36	10.23	9.39	10.13	9.1	8.68	-0.058496	0.985951	0.414446	9.5025	9.325	unchanged	n
Ctnnb1	147.11	158.87	150.02	145.99	154.65	157.28	155.6	145.32	-0.0076488	0.990088	0.869085	150.498	153.213	unchanged	n
Rbmx2	3.83	4.47	4.12	5.01	4.35	4.29	4.02	4.58	-0.0506534	0.985951	0.738442	4.3575	4.31	unchanged	n
Slc18b1	7.55	7.07	7.69	7.62	6.33	7.11	7.26	7.49	-0.117037	0.90854	0.218187	7.4825	7.0475	unchanged	n
Cnih2	396.08	317.17	362.37	386.72	317.76	293.3	327.45	364.97	-0.20054	0.348002	0.0108267	365.585	325.87	unchanged	n
Hnrnph3	31.13	28.53	29.62	27.09	28.31	31.49	34.85	31.78	0.0814918	0.952341	0.297251	29.0925	31.6075	unchanged	n
Efcab1	4.45	5.09	4.49	3.88	4.17	4.96	4.03	3.95	-0.0395674	0.985951	0.773001	4.4775	4.2775	unchanged	n
Ccdc33	0.24	0.39	0.47	0.46	0.91	0.69	1.11	0.4	0.862023	0.676113	0.0611801	0.39	0.7775	unchanged	n
Pebp1	339.57	313.55	338.85	308.32	325.68	304.69	308.54	342.46	-0.0573235	0.958609	0.313148	325.072	320.342	unchanged	n
Dner	35.06	36.15	35.69	35.15	33.29	34.98	36.51	33.41	-0.0712765	0.871962	0.171991	35.5125	34.5475	unchanged	n
Pdia4	27.67	24.97	22.24	25.95	24.23	27.51	26.73	26.56	0.0275108	0.985951	0.711316	25.2075	26.2575	unchanged	n
Tmem167	6.07	6.63	5.95	5.76	5.89	6	6.69	6.38	0.00237331	0.999767	0.972892	6.1025	6.24	unchanged	n
Gucd1	4.73	4.52	4.51	4.78	4.57	4.18	4.88	5.17	-0.013748	0.996751	0.904348	4.635	4.7	unchanged	n
Vamp2	598.03	593.68	616.03	654.08	543.91	538.34	534.81	583	-0.195291	0.054701	0.000379717	615.455	550.015	unchanged	n
Faap20	11.01	13.04	13.61	11.36	12.5	11.27	11.96	10.54	-0.0905466	0.985951	0.451064	12.255	11.5675	unchanged	n
9030624G23Rik	2.19	1.32	1.81	2.07	2.15	2.23	2.35	2.42	0.283675	0.831223	0.142113	1.8475	2.2875	unchanged	n
LOC100861618	0	1.28	1.66	1.4	0.81	1.19	0.4	1.28	-0.221616	0.985951	0.733224	1.085	0.92	unchanged	n
Arap1	3.2	2.17	2.35	2.48	3.04	3.19	2.65	1.74	0.0359645	0.985951	0.831335	2.55	2.655	unchanged	n
Nptx2	18.57	14.97	18.43	19.94	13.23	11.83	14.43	15.66	-0.413858	0.0163024	6.1e-05	17.9775	13.7875	down_regulated	n
Acvrl1	3.19	2.43	2.54	2.89	2.91	3.62	2.8	3.11	0.138462	0.953252	0.299619	2.7625	3.11	unchanged	n
Traf3	16.32	17.13	14.84	16.47	15.58	15.29	14.54	16.19	-0.0995663	0.796731	0.118544	16.19	15.4	unchanged	n
Arc	89.65	73.62	86.11	71.35	55.87	58.74	57.82	52.48	-0.542687	9.04e-12	5.05e-16	80.1825	56.2275	down_regulated	n
Map3k9	5.51	5.1	5.56	5.47	5.31	6.07	5.6	4.81	-0.046661	0.985951	0.51046	5.41	5.4475	unchanged	n
Csrp2	4.42	3.56	4.55	3.74	4.24	6.28	4.55	4.81	0.247055	0.929662	0.25425	4.0675	4.97	unchanged	n
Vstm2b	25.74	24.89	23.4	24.39	25.2	23.25	22.95	23.16	-0.0968909	0.887334	0.189522	24.605	23.64	unchanged	n
Chchd4	21.29	19.58	19.69	18.35	20.55	19.26	18.48	21.38	-0.0218589	0.985951	0.813328	19.7275	19.9175	unchanged	n
Kcnn3	1.74	2.59	2.12	1.79	2.2	2.56	2.32	1.8	0.0762409	0.985951	0.572914	2.06	2.22	unchanged	n
Psd3	56.13	78.98	60.5	63.56	63.61	69.21	67.08	66.76	0.00975875	0.997769	0.909242	64.7925	66.665	unchanged	n
Snw1	37.21	41.66	37.61	36.93	37.65	38.58	39.19	41.52	0.000139136	0.999849	0.998303	38.3525	39.235	unchanged	n
Srd5a3	10.05	10.37	9.44	8.68	10.14	8.89	9.97	9.46	-0.0382755	0.985951	0.71358	9.635	9.615	unchanged	n
Lrrc36	0.37	0.46	0.44	0.64	0.69	0.95	0.77	0.45	0.571002	0.79356	0.116254	0.4775	0.715	unchanged	n
Ppp1r35	6.44	4.47	7.47	7.02	7.35	7.11	6.6	4.76	-0.0209584	0.999599	0.915713	6.35	6.455	unchanged	n
Msantd1	1.69	1.14	1.74	1.2	1.43	1.72	1.45	1.39	0.0451882	0.985951	0.76754	1.4425	1.4975	unchanged	n
Csde1	64.9	69.5	65.21	62.22	72.62	67.83	68.58	69.74	0.0489382	0.970084	0.339543	65.4575	69.6925	unchanged	n
Tsen34	36.3	36.08	35.35	35.75	38.71	37.64	35.1	35.05	-0.0117532	0.987193	0.858245	35.87	36.625	unchanged	n
H2-DMb1	1.16	1.26	0.92	0.75	0.59	1.29	1.16	1.15	0.00110913	0.999849	0.997556	1.0225	1.0475	unchanged	n
Poldip2	47.17	47.39	50.35	43.24	46	45.72	42.95	49.14	-0.0662993	0.961453	0.317322	47.0375	45.9525	unchanged	n
Atp6ap1	190.83	183.38	183.65	178.39	177.77	177.98	184.26	183.02	-0.0570261	0.866445	0.167482	184.062	180.757	unchanged	n
Zfp454	1.9	2.08	3.01	2.16	2.57	2.63	2.62	2.48	0.143481	0.985951	0.420039	2.2875	2.575	unchanged	n
Klhl15	3.64	3.81	3.63	3.03	3.96	4.27	4.01	3.71	0.174016	0.66131	0.0566056	3.5275	3.9875	unchanged	n
Dpp9	23.24	22.32	20.88	23.31	21.89	21.32	22.46	22.47	-0.0517606	0.97844	0.391504	22.4375	22.035	unchanged	n
Gnl3	13.54	12.78	12.85	11.89	13.1	12.7	12.08	13.31	-0.0291388	0.985951	0.738532	12.765	12.7975	unchanged	n
Ube2j1	40.17	42.12	40.91	37.89	42.19	41.44	41.21	41.62	0.0166183	0.985951	0.745147	40.2725	41.615	unchanged	n
Acyp1	24.97	22.04	25.51	21.02	23.05	23.33	22.03	21.69	-0.100708	0.981641	0.399624	23.385	22.525	unchanged	n
Prom1	5.08	4.86	4.67	4.88	5.34	5.17	4.94	5.19	0.0579656	0.985951	0.540532	4.8725	5.16	unchanged	n
Csf3r	1.98	1.45	1.41	1.31	1.45	1.19	1.85	1.47	0.0131592	0.999767	0.944974	1.5375	1.49	unchanged	n
Abracl	26.22	26.87	27.27	25.61	27.66	26.85	25.53	33.9	0.0665206	0.985951	0.551382	26.4925	28.485	unchanged	n
Gmpr2	12.45	12.79	13.84	12.99	12.57	13.4	13.59	13.44	-0.00939558	0.999767	0.921447	13.0175	13.25	unchanged	n
Mettl9	48.4	45.29	46.79	39.72	49.18	45.68	43.95	47.33	0.00045359	0.999767	0.994595	45.05	46.535	unchanged	n
Atp6v1g2	483.5	467.63	474.06	451.93	475.09	459.6	447.28	514.91	-0.03186	0.985951	0.562717	469.28	474.22	unchanged	n
Gm14391	14.08	13.75	13.85	14.32	18.59	16.73	15.39	14.1	0.179272	0.329245	0.00959979	14	16.2025	unchanged	n
Polr2e	51.32	44.96	48.18	50.59	48.7	47.3	43.65	50.14	-0.0783697	0.95934	0.313723	48.7625	47.4475	unchanged	n
Casp8ap2	2.33	2.86	2.6	2.31	2.6	2.75	2.87	2.45	0.0471465	0.985951	0.656757	2.525	2.6675	unchanged	n
Rhov	2.35	2.17	2.72	2.63	1.77	3.19	2.52	2.44	-0.0275579	0.995177	0.896402	2.4675	2.48	unchanged	n
Rpl12	391.74	352.01	396.11	335.42	398.22	344.9	386.57	392.55	-0.00185904	0.999767	0.977892	368.82	380.56	unchanged	n
Camsap2	35.35	38.48	36.36	35.22	36.86	34.83	37.83	37.62	-0.0212273	0.985951	0.695546	36.3525	36.785	unchanged	n
Gm3650	0.81	1.08	0.83	1.1	2.24	0.87	1.89	0.93	0.638862	0.734163	0.0854725	0.955	1.4825	unchanged	n
Srm	44.22	33.25	42.98	37.94	38.48	35.51	39.58	38.52	-0.0937034	0.941886	0.277537	39.5975	38.0225	unchanged	n
Atp8a2	2.79	3.68	2.63	2.9	2.8	3.37	3.21	2.74	-0.0123893	0.999767	0.925477	3	3.03	unchanged	n
Pabpc4	15.87	14.46	15.45	16.38	15.57	15.49	14.78	16.5	-0.0247571	0.985951	0.732633	15.54	15.585	unchanged	n
Dennd4c	4.51	3.77	4.18	3.7	4.63	4.35	4.01	3.87	0.0143192	0.990088	0.873258	4.04	4.215	unchanged	n
2023-09-03	243.45	231.91	241.85	251.55	238.06	234.49	240.5	246.83	-0.0363848	0.984625	0.407726	242.19	239.97	unchanged	n
Dnajc18	21.86	23.69	23.04	22.59	21.61	23.22	22.23	21.48	-0.0724663	0.882699	0.184451	22.795	22.135	unchanged	n
Ly86	13.65	12.44	13.82	12.08	13.84	15.48	13.64	14.23	0.0986441	0.981641	0.398336	12.9975	14.2975	unchanged	n
Mrpl11	15.54	13.17	14.84	12.94	14.56	12.93	13.99	14.04	-0.0557329	0.985951	0.476409	14.1225	13.88	unchanged	n
Bcat1	13.5	13.86	11.88	13.91	13.7	13.63	12.77	13.71	-0.0204571	0.985951	0.752467	13.2875	13.4525	unchanged	n
Lcat	30.29	24.19	29.27	27.24	25.26	26.9	27.83	26.18	-0.0995024	0.92037	0.232175	27.7475	26.5425	unchanged	n
G0s2	6.37	4.77	5.44	3.33	4.44	3.89	5.45	5.24	-0.103066	0.985951	0.652841	4.9775	4.755	unchanged	n
Fam102a	28.28	25.71	25.78	26.19	27.15	26.94	25.95	25.85	-0.0313654	0.985951	0.542315	26.49	26.4725	unchanged	n
Scarf2	0.58	0.41	0.35	0.45	0.61	0.56	0.74	0.43	0.390883	0.900412	0.204703	0.4475	0.585	unchanged	n
Bola3	25	18.59	26.32	20.63	21.33	17.35	22.44	21.03	-0.1928	0.892165	0.193733	22.635	20.5375	unchanged	n
F3	33.95	30.33	29.76	27.26	31.59	35.96	28.52	30.73	0.0307858	0.985951	0.700082	30.325	31.7	unchanged	n
Lias	9.89	9.25	10.21	9.88	9.28	9.2	8.94	9.61	-0.11342	0.866445	0.1681	9.8075	9.2575	unchanged	n
Bmpr1b	5.04	5.89	4.64	4.95	6.26	5.81	5.22	4.55	0.0585251	0.985951	0.57467	5.13	5.46	unchanged	n
Nat8	1.2	1.12	1.3	1.53	0.93	1.15	1.32	1.17	-0.203784	0.985951	0.453765	1.2875	1.1425	unchanged	n
Clic4	23.25	22.7	21.36	20.79	25.22	29.66	27.08	22.21	0.209748	0.236405	0.00468899	22.025	26.0425	unchanged	n
Tm2d1	30.93	30.93	31.86	28.56	28.05	28.82	28.38	29.55	-0.130111	0.801219	0.120733	30.57	28.7	unchanged	n
Slc12a9	8.01	6.89	6.87	7.5	7.7	7.57	7.47	7.13	-0.0115103	0.994277	0.894316	7.3175	7.4675	unchanged	n
Sar1b	64.53	57.13	61.78	54.29	55.54	52.66	57.41	58.95	-0.117611	0.738248	0.0908755	59.4325	56.14	unchanged	n
H2afx	24.01	20.28	22.58	24.21	23.42	21.81	22.38	23.59	-0.0341108	0.985951	0.69396	22.77	22.8	unchanged	n
Pank4	11.44	10.46	11.42	10.34	10.78	11.21	10.7	11.11	-0.0262855	0.985951	0.745389	10.915	10.95	unchanged	n
Arl6ip5	120.38	117.1	114.45	110.07	115.86	114.24	108.35	116.22	-0.0588074	0.928679	0.253297	115.5	113.668	unchanged	n
Acat1	29.17	28.25	29.54	26.55	26.99	27.39	28.11	28.83	-0.058643	0.954094	0.305919	28.3775	27.83	unchanged	n
Elp6	3.74	3.83	4.65	3.79	4.23	3.83	4.54	4.86	0.0919516	0.985951	0.524803	4.0025	4.365	unchanged	n
Rabl6	54.75	50.51	53.16	55.95	51.23	51.61	51.8	53.46	-0.0740777	0.858776	0.160019	53.5925	52.025	unchanged	n
Atp6v0e2	258.4	247.72	240.6	235.13	239.83	230.69	239.22	241.11	-0.0805948	0.687191	0.0656132	245.463	237.713	unchanged	n
Pcbd2	10.24	6.56	9.14	8.11	10.48	6.43	8.86	9.7	0.0494953	0.985951	0.827511	8.5125	8.8675	unchanged	n
Glrx3	69.26	66.42	67.53	59.6	65.27	68.37	65.3	75.12	0.0371207	0.985951	0.566972	65.7025	68.515	unchanged	n
Carmil3	9.13	6.71	7.93	8.84	8.76	8.23	7.48	8.02	-0.0554171	0.985951	0.548014	8.1525	8.1225	unchanged	n
Folr1	0.96	0.39	0.55	0.94	1.38	1.35	1.91	1.71	1.21545	0.0982336	0.000954686	0.71	1.5875	up_regulated	n
Atp11b	17.96	16.1	17.05	15.53	17.77	18.94	16.67	15.82	0.0264803	0.985951	0.680018	16.66	17.3	unchanged	n
Slc29a3	4.26	4.26	3.54	4.27	4.67	4.77	4.49	4.39	0.141566	0.817327	0.130911	4.0825	4.58	unchanged	n
Fam129a	0.56	0.59	0.46	0.64	0.62	0.68	0.47	0.53	0.0349929	0.990088	0.87586	0.5625	0.575	unchanged	n
Bfar	11.68	12.37	11.78	11.01	12.13	11.83	12.97	12.34	0.040146	0.985951	0.594994	11.71	12.3175	unchanged	n
Nt5dc3	50.45	54.12	54.42	59.85	51.94	52.7	54.39	55.04	-0.0659225	0.949972	0.293781	54.71	53.5175	unchanged	n
Plch2	25.08	21.83	22.11	25.16	26.35	24.03	23.37	22.95	0.00184733	0.999767	0.977123	23.545	24.175	unchanged	n
Vrk2	1.21	1.99	1.47	1.22	1.28	1.38	1.4	1.63	-0.111045	0.985951	0.685008	1.4725	1.4225	unchanged	n
Pin4	51.91	41.77	57.49	45.26	57.83	46.05	58.98	46.53	0.029932	0.985951	0.81017	49.1075	52.3475	unchanged	n
Zfp874a	6.87	8.02	6.59	5.5	7.34	6.49	6.88	6.68	-0.0100503	0.999767	0.925719	6.745	6.8475	unchanged	n
Akirin2	34.21	36.78	36.15	35.32	36.91	35.11	39.23	37.42	0.0127093	0.986727	0.847469	35.615	37.1675	unchanged	n
Anxa2	6.94	5.29	4.26	4.64	6.62	7.74	7.82	6.7	0.421238	0.290066	0.007497	5.2825	7.22	up_regulated	n
Arsi	0.64	0.81	0.6	0.81	0.27	0.61	0.41	0.53	-0.649751	0.628279	0.0496456	0.715	0.455	down_regulated	n
Msrb3	1.55	1.73	1.7	1.94	1.57	1.92	2.14	1.58	0.0347302	0.985951	0.82911	1.73	1.8025	unchanged	n
Serpinb1b	0.28	0.54	0.42	0.25	0.56	0.35	0.76	0.46	0.539749	0.921828	0.238724	0.3725	0.5325	unchanged	n
Faim2	113.68	104.58	110.14	119.49	101.34	98.82	106.93	106.4	-0.144677	0.321999	0.00908533	111.972	103.373	unchanged	n
Enkd1	5.07	3.37	4.78	4.27	4.41	3.81	4.08	4.69	-0.0775517	0.985951	0.671401	4.3725	4.2475	unchanged	n
Coprs	24.55	18.78	25.25	18.62	21.95	19.93	18.18	19.93	-0.158409	0.903325	0.209633	21.8	19.9975	unchanged	n
Rln1	0.62	0.86	1.22	0.36	1.01	0.5	0.13	0.61	-0.488533	0.985951	0.471459	0.765	0.5625	unchanged	n
Slc18a2	2.98	2.79	2.59	2.86	3.07	3.02	3.14	2.68	0.0554034	0.985951	0.644146	2.805	2.9775	unchanged	n
Mfsd4a	24.23	25.18	23.51	23.41	25.38	23.2	19.57	22.48	-0.119255	0.779902	0.109383	24.0825	22.6575	unchanged	n
Eqtn	0.5	0.51	0.8	0.48	0.81	0.89	0.26	0.48	0.196597	0.985951	0.630644	0.5725	0.61	unchanged	n
A330070K13Rik	1.83	1.4	2.22	0.97	1.88	1.28	0.43	1.25	-0.451979	0.975596	0.364975	1.605	1.21	unchanged	n
Pitrm1	10.52	9.91	9.36	8.78	9.34	10.01	10.48	9.53	-0.00450487	0.999767	0.954837	9.6425	9.84	unchanged	n
Tmx4	46.27	56.12	47.54	47.25	51.4	52.01	51.76	51.27	0.0349106	0.985951	0.585666	49.295	51.61	unchanged	n
Clec5a	0.51	0.56	0.5	0.62	0.59	0.47	0.73	0.84	0.227923	0.979967	0.394878	0.5475	0.6575	unchanged	n
Syngap1	64.11	60.97	64.11	73.58	63.11	61.64	59.86	64.84	-0.108354	0.738248	0.0888593	65.6925	62.3625	unchanged	n
Cdk5rap1	5.15	5.01	3.88	4.38	4.59	4.46	4.58	4.73	-0.0409526	0.985951	0.76564	4.605	4.59	unchanged	n
Tjp2	6.8	5.96	6.5	6.48	6.75	6.9	6.64	5.59	-0.0289086	0.985951	0.735428	6.435	6.47	unchanged	n
Sqle	19.59	20.86	21.45	21	20.4	19.9	18.13	18.58	-0.139237	0.592756	0.0415047	20.725	19.2525	unchanged	n
Pla2g6	5.04	5.19	6.47	6.63	6.27	5.97	5.63	5.84	-0.0242622	0.985951	0.822216	5.8325	5.9275	unchanged	n
Gpnmb	1.59	1.34	1.59	1.41	1.5	1.51	1.68	1.49	0.0311459	0.986566	0.846484	1.4825	1.545	unchanged	n
Grb14	18.7	18.35	21.2	20.56	18.26	21.36	22.52	20.89	0.0423093	0.985951	0.620945	19.7025	20.7575	unchanged	n
Cnih4	12.81	13.87	11.91	12.22	13.17	13.31	13.99	11.66	0.0443635	0.985951	0.567703	12.7025	13.0325	unchanged	n
Cenpb	50.01	47.58	51.81	54.1	52.46	49.82	47.86	51.77	-0.0435504	0.985951	0.469407	50.875	50.4775	unchanged	n
Rgs5	28.51	29.62	24.44	25.51	26.86	29.11	25.2	26.07	-0.0423848	0.985951	0.538244	27.02	26.81	unchanged	n
Xlr3b	2.5	4.42	4.21	0.69	0.87	0.88	1.7	3.63	-0.773033	0.946156	0.283421	2.955	1.77	unchanged	n
Trpc1	13.52	16.76	12.68	12.9	14.31	15.74	14.46	14.49	0.030891	0.985951	0.707722	13.965	14.75	unchanged	n
Chmp3	41.34	47.19	44.23	41.26	45.13	44.34	43.57	44.88	-0.00205445	0.999767	0.972783	43.505	44.48	unchanged	n
Fam167a	1.45	1.27	1.09	1.02	1.29	1.28	1.2	1.29	0.0286883	0.989784	0.86751	1.2075	1.265	unchanged	n
Arvcf	6.8	6.84	6.11	6.92	6.91	6.84	6.74	5.96	-0.0348027	0.985951	0.679137	6.6675	6.6125	unchanged	n
Gm266	3.04	1.7	2.82	2.21	2.9	1.74	2.05	1.41	-0.308946	0.933909	0.263874	2.4425	2.025	unchanged	n
Gm5796	0.48	0.65	0.58	0.94	0.76	0.45	0.6	0.36	-0.310957	0.985951	0.438265	0.6625	0.5425	unchanged	n
Scaf1	33.52	29.63	30.47	36.38	31.83	31.25	30.02	31.08	-0.0857416	0.89249	0.196884	32.5	31.045	unchanged	n
Exoc5	17.44	19.81	19.05	18.29	17.89	19.62	19.05	19.62	0.000230731	0.999849	0.997156	18.6475	19.045	unchanged	n
Ndufb6	76.83	61.03	81.54	60.46	63.46	58.53	65.51	66.02	-0.188696	0.672288	0.0602479	69.965	63.38	unchanged	n
Ahdc1	9.67	9.21	8.58	10.37	9.22	9.43	9.59	9.57	-0.0274956	0.985951	0.699572	9.4575	9.4525	unchanged	n
Smarcb1	43.85	40.05	43.22	43.91	42.2	37.58	41.15	41.77	-0.106244	0.785553	0.111412	42.7575	40.675	unchanged	n
Eif4g2	94.11	107.01	94.84	91.75	96.94	101.64	107.16	97.36	0.0258091	0.985951	0.655656	96.9275	100.775	unchanged	n
Swsap1	7.46	7.93	6.85	8.29	6.63	7.47	6.62	6.96	-0.176173	0.816988	0.129802	7.6325	6.92	unchanged	n
Mok	4.02	3.72	5.24	4.2	4.88	3.53	5.03	4.57	0.0656357	0.985951	0.7061	4.295	4.5025	unchanged	n
Cln6	5.67	4.63	4.76	4.63	4.48	4.98	4.95	5.38	-0.0238286	0.987106	0.853003	4.9225	4.9475	unchanged	n
Rpl3	410.21	416.83	403.8	347.14	409.22	392.21	396.27	402.39	-0.0149292	0.985951	0.785872	394.495	400.022	unchanged	n
Dclre1b	2.15	2	2.22	1.84	2.21	2.58	2.13	2.27	0.126192	0.970084	0.337708	2.0525	2.2975	unchanged	n
Mtmr4	19.14	19.74	19.25	19.58	18.24	19.63	17.8	17.39	-0.114464	0.563843	0.0366899	19.4275	18.265	unchanged	n
Alpl	2.97	2.64	2.51	2.94	2.89	3.2	2.92	2.52	0.00910165	0.999767	0.952544	2.765	2.8825	unchanged	n
Zfp931	2.68	2.88	3.04	2.43	2.54	2.99	2.79	2.59	-0.0511298	0.985951	0.776089	2.7575	2.7275	unchanged	n
Hsp90b1	143.8	155.28	129.05	141.13	139.78	144.97	175.83	158.9	0.0902382	0.919357	0.231368	142.315	154.87	unchanged	n
Zfp236	5.97	5.84	5.16	5.45	6.48	6.37	6.11	5.75	0.117581	0.738248	0.0896271	5.605	6.1775	unchanged	n
Kdm2b	9.38	8.28	7.99	8.43	7.82	8.09	8.06	9.16	-0.0840799	0.962184	0.324231	8.52	8.2825	unchanged	n
Rps19bp1	17.61	17.6	17.03	14.65	17.29	15.99	18.38	18.84	0.0351237	0.985951	0.769946	16.7225	17.625	unchanged	n
Moxd1	2.67	2.29	2.81	2.84	2.45	3.17	3.07	2.66	0.0662389	0.985951	0.64288	2.6525	2.8375	unchanged	n
Alkbh6	29.47	21.79	26.92	23.88	27.85	21.43	25.87	24.11	-0.0796468	0.985951	0.474263	25.515	24.815	unchanged	n
Herpud2	21.92	19.77	19.91	18.12	19.9	23.57	20.41	20.15	0.0355746	0.985951	0.612052	19.93	21.0075	unchanged	n
Wfdc3	0.64	0.52	0.81	0.3	0.8	0.79	0.54	0.64	0.359764	0.985951	0.556107	0.5675	0.6925	unchanged	n
Pcsk1n	208.76	144.58	179.77	218.13	173.38	151.02	152.97	174.1	-0.237669	0.750621	0.09533	187.81	162.868	unchanged	n
Pfdn1	39.97	35.43	38.84	36.29	39.49	35.53	38.83	36.86	-0.0368678	0.985951	0.627711	37.6325	37.6775	unchanged	n
Camkv	236.49	245.71	229.87	243.34	240.99	235.8	231.52	260.76	-0.0105035	0.986727	0.848249	238.852	242.268	unchanged	n
Vamp7	15.92	19.81	18.25	16.54	17.9	17.39	18.43	17.8	-0.0136629	0.989383	0.865201	17.63	17.88	unchanged	n
Tmem267	17.08	23.05	6.61	23.35	12.69	12.11	19.32	11.79	-0.40888	0.941886	0.277625	17.5225	13.9775	unchanged	n
Rbm4	10.94	9.52	9.34	8.24	9.46	9.53	9.67	9.09	-0.0514983	0.985951	0.592673	9.51	9.4375	unchanged	n
Smtnl2	0.87	0.88	1.05	0.97	1.02	0.78	0.52	0.48	-0.418425	0.808942	0.123705	0.9425	0.7	unchanged	n
Vac14	7.24	7.52	7.01	7.81	7.81	8	8.67	6.7	0.0462178	0.985951	0.630825	7.395	7.795	unchanged	n
Ly6c1	70.05	56.44	58.76	60.1	55.47	56.47	63.26	75.59	-0.00481073	0.999767	0.963054	61.3375	62.6975	unchanged	n
Hsf1	18.53	14.7	16.95	15.24	16.6	16.66	18.29	15.94	0.0149064	0.987187	0.856909	16.355	16.8725	unchanged	n
Telo2	7.07	5.47	6.82	6.04	7.58	6.8	5.9	6.86	0.0658942	0.985951	0.539967	6.35	6.785	unchanged	n
Atp7a	1.89	2.14	1.9	1.55	2.08	2.26	1.96	1.92	0.104844	0.973656	0.346915	1.87	2.055	unchanged	n
Disp2	71.53	75.92	70.52	73.85	67.75	73.02	72.43	73.25	-0.0512764	0.961803	0.323544	72.955	71.6125	unchanged	n
Necab1	14.36	16.77	14.06	13.97	14.18	15.96	15.53	14.15	-0.014867	0.985951	0.840466	14.79	14.955	unchanged	n
Hsph1	116.95	115.32	114.63	115.17	111.11	117.2	140.91	119.54	0.0494914	0.985951	0.459462	115.517	122.19	unchanged	n
Pef1	36.55	34.47	31.9	34.88	38.65	33.02	35.64	37.12	0.0331603	0.985951	0.653474	34.45	36.1075	unchanged	n
Fzd2	4.44	3.73	3.74	4.26	4.55	3.78	4.55	4.93	0.108855	0.973656	0.346985	4.0425	4.4525	unchanged	n
Smarcd1	38.15	36.35	37.13	38.71	36.7	36.46	34.61	35.27	-0.103702	0.614919	0.0455163	37.585	35.76	unchanged	n
Samd14	14.68	14.09	12.93	14.81	15.7	15.11	15.28	14.47	0.0687988	0.961453	0.320164	14.1275	15.14	unchanged	n
Fbxl12	4.63	3.93	3.91	3	4.38	5	3.87	4.13	0.183877	0.882638	0.184038	3.8675	4.345	unchanged	n
Rab21	33.34	36.58	34.14	33.46	34.48	34.49	34.54	36.48	-0.0114524	0.987565	0.860911	34.38	34.9975	unchanged	n
Exoc3	25.54	27.9	27.68	24.79	26.77	28.17	29.21	27.48	0.0391292	0.985951	0.502519	26.4775	27.9075	unchanged	n
Nyap1	14.29	13.06	13.47	16.12	13.88	14.36	13.7	13.56	-0.0748751	0.961453	0.320759	14.235	13.875	unchanged	n
Unc45a	8.29	6.43	7.41	7.91	7.12	7.24	6.02	6.46	-0.176999	0.688665	0.066359	7.51	6.71	unchanged	n
Slc35f5	10.14	9.1	10.5	9.14	8.77	10.02	8.7	8.88	-0.130344	0.838376	0.146943	9.72	9.0925	unchanged	n
2023-09-02	23.28	22.88	22.68	20.81	25.32	24.71	23.1	21.46	0.0455745	0.985951	0.475688	22.4125	23.6475	unchanged	n
Efhc1	0.99	0.53	0.47	0.85	0.77	0.7	0.9	0.34	-0.12072	0.985951	0.733544	0.71	0.6775	unchanged	n
Tmem202	1.3	1.28	1.13	1.44	1.16	1.48	1.15	1.2	-0.0661484	0.987187	0.855831	1.2875	1.2475	unchanged	n
Igsf9b	4.03	3.6	3.88	3.58	4.35	4.7	3.92	3.41	0.0902405	0.933909	0.263975	3.7725	4.095	unchanged	n
Chek1	0.58	0.51	0.54	0.52	0.65	0.46	0.34	0.45	-0.203214	0.985951	0.494606	0.5375	0.475	unchanged	n
Slc5a6	6.14	5.09	4.41	5.15	5.69	5.2	5.63	5.07	0.00670181	0.999767	0.951076	5.1975	5.3975	unchanged	n
Snrpa1	15.7	17.15	16.95	16.31	17.52	16.93	18.5	17.46	0.0522929	0.985951	0.580535	16.5275	17.6025	unchanged	n
Wdr25	2.36	2.18	1.98	2.57	2.45	2.71	2.75	2.3	0.0882465	0.985951	0.560782	2.2725	2.5525	unchanged	n
Dnajc21	16.56	18.6	17.46	18.03	16.17	16.16	16.87	18.04	-0.105995	0.892165	0.194586	17.6625	16.81	unchanged	n
Fam89a	0.96	0.67	0.9	0.73	1.09	1.25	0.74	1.23	0.371333	0.955343	0.306811	0.815	1.0775	unchanged	n
Strap	59.23	62.99	57.26	55.42	57.35	58.25	60.55	61.37	-0.0157457	0.985951	0.781081	58.725	59.38	unchanged	n
Rasgrp1	181.35	198.93	211.74	197.15	173.25	170.71	181.65	191.71	-0.167988	0.282978	0.00695231	197.292	179.33	unchanged	n
Pou3f4	1.41	1.35	1.33	1.24	1.55	0.93	1.22	1.06	-0.191401	0.936333	0.26843	1.3325	1.19	unchanged	n
Polr2g	70.39	65.39	70.85	61.37	67.07	65.76	68.1	67.36	-0.0394467	0.985951	0.563322	67	67.0725	unchanged	n
Dbp	41.25	34.6	42.64	42.51	32.55	35.3	34.05	33.13	-0.30112	0.0170164	6.47e-05	40.25	33.7575	down_regulated	n
Vwf	1.49	1.32	1.32	1.4	1.77	2.34	1.83	1.31	0.361933	0.315453	0.0087433	1.3825	1.8125	up_regulated	n
Cacnb1	48.61	43.8	48.54	54.32	45.19	41.49	43.81	47.96	-0.133479	0.687191	0.0657859	48.8175	44.6125	unchanged	n
Psmb7	140.17	121.08	137.92	120.87	127.69	119.51	120.69	134.81	-0.0651841	0.971996	0.341866	130.01	125.675	unchanged	n
Metrn	26.24	22.57	26.88	29.05	25.85	27.97	26.78	25.19	-0.0228343	0.985951	0.79457	26.185	26.4475	unchanged	n
Gm46340	0.98	1.06	0.71	0.77	0.79	0.82	1.26	1.24	0.200008	0.985951	0.603872	0.88	1.0275	unchanged	n
Nt5c	28.58	25.41	34.12	27.65	30.53	28	27.69	29.33	-0.0429894	0.985951	0.685541	28.94	28.8875	unchanged	n
Ankrd34b	4.78	5.44	5.35	5.26	4.4	5.46	4.61	4.35	-0.180259	0.712048	0.0751761	5.2075	4.705	unchanged	n
Vcan	4.32	3.78	3.94	4.04	4.11	5.23	4.28	3.84	0.088638	0.954928	0.306625	4.02	4.365	unchanged	n
Aif1	5.25	5.36	3.83	4.09	4.23	4.27	3.62	3.36	-0.300246	0.87659	0.176849	4.6325	3.87	unchanged	n
Slc9a1	18.4	16.08	15.92	18.06	17.36	16.74	16.4	18.33	-0.0195261	0.985951	0.765313	17.115	17.2075	unchanged	n
Fstl4	5.06	5.29	5.01	5.38	5.36	4.48	4.88	5.58	-0.075395	0.976404	0.371052	5.185	5.075	unchanged	n
Ranbp6	11.92	14.47	12.63	11.76	13.37	13.78	15.03	12.71	0.0802895	0.956033	0.307341	12.695	13.7225	unchanged	n
Retreg1	15	16.31	14.05	15.41	16.3	17.13	16.65	15.45	0.0828555	0.92154	0.235959	15.1925	16.3825	unchanged	n
Ppp1r15a	6.68	6.39	5.75	5.98	6.13	5.33	5.27	5.33	-0.202119	0.702435	0.0718312	6.2	5.515	unchanged	n
Fam120a	43.38	42.74	42.74	43.25	43.93	44.67	44.59	42.82	0.00260385	0.999767	0.950955	43.0275	44.0025	unchanged	n
Hfm1	0.98	0.56	0.84	0.75	0.6	0.66	0.57	0.68	-0.105548	0.985951	0.657982	0.7825	0.6275	unchanged	n
Usp37	3.76	3.83	3.97	3.52	4.21	3.75	4.22	3.49	0.0258825	0.985951	0.763442	3.77	3.9175	unchanged	n
Vwa5b2	6.16	3.69	6.15	4.96	5.36	5.04	3.98	4.58	-0.132362	0.956033	0.307934	5.24	4.74	unchanged	n
Hist2h3c2	1.96	4.73	0	4.94	4.74	5.65	5.12	5.51	0.807234	0.97974	0.394458	2.9075	5.255	unchanged	n
Itgb1bp1	16.23	15.47	17.85	16.12	14.74	13.53	16.41	16.93	-0.0539943	0.985951	0.590624	16.4175	15.4025	unchanged	n
Pabpn1	77.72	61.74	76.53	73.89	87.82	77.85	63.91	76.73	0.0471436	0.985951	0.602877	72.47	76.5775	unchanged	n
Wasl	51.08	54.94	51.71	51.43	51.3	52.51	52.2	55.24	-0.0175106	0.985951	0.739833	52.29	52.8125	unchanged	n
Fam183b	7.3	8.74	9.17	7.91	11.81	10.16	11.25	6.65	0.164316	0.985951	0.423474	8.28	9.9675	unchanged	n
Capzb	176.43	160.37	176.29	175.69	165.93	160.89	158.76	176.71	-0.0890417	0.794294	0.116973	172.195	165.572	unchanged	n
Nudt16l1	45.61	33.71	41.32	40.06	38.42	35.85	38.5	41.28	-0.0942993	0.946747	0.284951	40.175	38.5125	unchanged	n
Vip	14.14	14.36	11.24	10.76	9.82	11.99	11.58	10.62	-0.234038	0.610211	0.0445832	12.625	11.0025	unchanged	n
Cct3	60.71	61.56	59.54	56.53	61.18	58.92	59.55	58.03	-0.0377922	0.985951	0.459913	59.585	59.42	unchanged	n
Lin9	1.67	1.43	1.67	1.61	1.67	1.77	1.84	1.73	0.0924082	0.985951	0.581089	1.595	1.7525	unchanged	n
Nmt1	81.45	86.22	89.16	94.07	85.09	80.88	83.31	88.24	-0.0902116	0.851494	0.156095	87.725	84.38	unchanged	n
Pik3cb	9.09	10.03	9.84	8.84	9.71	9.75	9.99	9.61	0.0186831	0.985951	0.790961	9.45	9.765	unchanged	n
Psmd11	36.27	36.84	38.23	36.24	38.19	35.33	35.98	36.45	-0.0459164	0.985951	0.421633	36.895	36.4875	unchanged	n
Ino80b	9.42	6.62	8.43	7.38	9.06	6.92	6.23	8.62	-0.08306	0.985951	0.619707	7.9625	7.7075	unchanged	n
Zfp947	2.19	1.71	1.95	2.07	1.88	1.91	2.07	2.04	-0.0338741	0.986085	0.84316	1.98	1.975	unchanged	n
Lgals3	0.38	0.26	0.36	0.37	1.12	1.08	0.43	0.69	1.2346	0.346331	0.0106261	0.3425	0.83	up_regulated	n
Nhsl1	8.92	9.47	8.68	8.9	8.66	8.57	8.57	8.8	-0.0904263	0.847028	0.152708	8.9925	8.65	unchanged	n
Sh2b1	26.55	23.08	24.64	27.4	24.94	24.23	25.87	25.74	-0.045485	0.985951	0.503711	25.4175	25.195	unchanged	n
Vim	24.68	23.84	24.54	23.68	31.25	29.78	29.67	24.12	0.211683	0.275186	0.0063961	24.185	28.705	unchanged	n
2310039H08Rik	3.66	2.45	4.58	4.03	4.08	3.48	3.16	4.89	0.0420491	0.990088	0.875767	3.68	3.9025	unchanged	n
Ebp	11.7	10.58	9.21	10.59	10.16	10.44	9.98	10.74	-0.0602248	0.985951	0.559228	10.52	10.33	unchanged	n
Tmem196	2.51	2.37	2.53	2.8	2.75	2.47	3.48	2.98	0.156039	0.922866	0.24254	2.5525	2.92	unchanged	n
Spty2d1	5.56	6.85	5.75	5.6	6.6	6.55	6.73	5.76	0.077832	0.978315	0.382584	5.94	6.41	unchanged	n
Sart3	12.48	11.26	13.17	13.75	13.62	12.83	13.55	12.4	0.0181889	0.985951	0.813428	12.665	13.1	unchanged	n
Defb11	0.38	0	0	0	0.4	0	1.23	0.77	2.28743	0.882796	0.18517	0.095	0.6	unchanged	n
Ints11	12.16	11.22	12.38	11.44	11.47	10.88	11	10.73	-0.146999	0.720127	0.0784986	11.8	11.02	unchanged	n
Rab5if	42.75	37.57	43.88	40.44	39.19	37.39	39.53	42.89	-0.087926	0.943704	0.279874	41.16	39.75	unchanged	n
Tmem215	3.01	3.63	2.01	3.26	2.81	2.65	2.38	2.72	-0.206833	0.921828	0.240131	2.9775	2.64	unchanged	n
Adcy3	11.59	12.34	11.75	12.33	11.01	11.61	10.95	11.82	-0.120335	0.707565	0.0739637	12.0025	11.3475	unchanged	n
Gnao1	206.62	208.61	207.96	227.13	197.3	196.3	196.21	200.11	-0.118881	0.354189	0.0114382	212.58	197.48	unchanged	n
Poc5	11.97	11.82	11.51	12.54	11.74	13.13	12	12.38	0.0220742	0.985951	0.744836	11.96	12.3125	unchanged	n
Mink1	89.15	84.24	86.36	95.57	89.16	85.29	87.85	90.5	-0.0428066	0.985951	0.426914	88.83	88.2	unchanged	n
Ndufb10	159.81	142.24	168.63	136.8	148.7	133.62	149.44	149.6	-0.110843	0.832355	0.142562	151.87	145.34	unchanged	n
Acot5	4.14	5.09	4.73	3.89	4.67	4.46	4.3	4.57	-0.0228751	0.993218	0.888607	4.4625	4.5	unchanged	n
Itga1	0.78	0.81	0.98	0.89	0.97	0.9	0.78	0.85	-0.0150111	0.999767	0.929922	0.865	0.875	unchanged	n
Tbc1d32	2.35	2.84	2.72	2.47	2.63	2.72	2.77	2.81	0.0435316	0.985951	0.659547	2.595	2.7325	unchanged	n
Rexo1	10.48	9.87	10.55	11.38	10.16	9.92	10.09	11.74	-0.0461793	0.985951	0.557405	10.57	10.4775	unchanged	n
Kcnv1	11.78	13.57	12.14	11.48	11.97	12.17	12.96	13.09	0.00502697	0.999767	0.944397	12.2425	12.5475	unchanged	n
Sypl	11.85	12.29	11.99	10.56	12.36	14.87	12.36	11.26	0.0934305	0.92581	0.248731	11.6725	12.7125	unchanged	n
Dnajb5	100.93	88.92	97.72	88.16	82.93	80.92	82.56	85.95	-0.2051	0.0282806	0.00012353	93.9325	83.09	unchanged	n
Kcnj16	6.67	8.08	7.07	6.98	8.91	9.9	7.37	7.74	0.202268	0.614919	0.0455161	7.2	8.48	unchanged	n
Gpatch2	5.74	5.7	6.05	5.35	5.73	6.24	5.36	5.36	-0.0206093	0.985951	0.804197	5.71	5.6725	unchanged	n
Rbck1	32.32	26.23	29.66	29.58	29.94	28.73	26.94	28.21	-0.0715307	0.95354	0.300683	29.4475	28.455	unchanged	n
Rnf40	15.8	16.63	16.29	15.92	16.96	16.47	16.9	16.61	0.0198997	0.985951	0.733352	16.16	16.735	unchanged	n
Ech1	42.2	33.03	38.38	35	40.04	36.09	36.34	36.63	-0.0323683	0.985951	0.697312	37.1525	37.275	unchanged	n
Suz12	10.7	12.1	9.04	9.27	10.45	11.77	11.44	10.82	0.082169	0.975028	0.358511	10.2775	11.12	unchanged	n
Klhl33	0.7	0.97	0.98	1.11	1.23	1.01	1.39	1.28	0.348173	0.632375	0.0509136	0.94	1.2275	unchanged	n
Trpc3	1.63	1.26	1.76	1.56	1.69	2.4	1.99	1.43	0.24044	0.876671	0.177225	1.5525	1.8775	unchanged	n
Igfbp5	26.21	31.46	25.68	29.36	34.02	33.14	32.05	28.37	0.146383	0.628279	0.049556	28.1775	31.895	unchanged	n
Epb41l5	1.21	1.57	1.19	1.18	1.52	1.54	1.19	1.18	0.0229575	0.990139	0.878626	1.2875	1.3575	unchanged	n
Hmg20b	9.48	7.59	8.7	10.56	9.18	8.71	8.32	9.78	-0.0553636	0.985951	0.666863	9.0825	8.9975	unchanged	n
Poll	3.38	3.72	4.29	3.49	3.02	3.76	4.81	3.39	-0.00629568	0.999767	0.967995	3.72	3.745	unchanged	n
Slfn5	1.27	1.38	1.2	1.33	1.33	1.68	1.28	1.18	0.0464809	0.985951	0.751129	1.295	1.3675	unchanged	n
Cd86	1.12	1.15	0.85	1	1.11	0.96	0.95	1.24	0.00985014	0.999767	0.967329	1.03	1.065	unchanged	n
Gstk1	13.4	10.78	10.98	9.6	12.55	12.56	12.38	12.21	0.111703	0.982739	0.401761	11.19	12.425	unchanged	n
Dnajb6	108.53	117.37	113.51	108.55	113.3	121.43	119.97	125.36	0.0616849	0.931207	0.256569	111.99	120.015	unchanged	n
Sv2c	0.78	1.22	0.93	1.13	1.01	0.97	1.24	0.84	-0.0318072	0.990088	0.876043	1.015	1.015	unchanged	n
Tctex1d4	0.58	0.17	0.41	0.87	1.26	0.65	1.57	0.4	0.886827	0.800765	0.120531	0.5075	0.97	unchanged	n
Tpm4	18.22	17.68	16.89	14.27	16.35	18.81	18.44	17.55	0.052823	0.985951	0.535766	16.765	17.7875	unchanged	n
Trim9	79.17	72.73	76.59	79.97	71.81	69.92	72.36	76.89	-0.109521	0.488153	0.0244401	77.115	72.745	unchanged	n
Taf11	26.22	23.98	24.12	24.05	24.71	21.81	21.91	23.57	-0.110667	0.875008	0.174861	24.5925	23	unchanged	n
Zswim7	9.26	7.19	8.83	7.15	9.03	7.22	8.71	9.48	0.0443126	0.985951	0.804858	8.1075	8.61	unchanged	n
Slc25a1	21.44	17.81	17.68	20.39	20.63	20.19	19.62	18.39	-0.00704399	0.999767	0.934218	19.33	19.7075	unchanged	n
Ncf2	1.81	1.82	1.47	1.27	1.83	1.81	1.45	1.55	0.0309276	0.990088	0.877021	1.5925	1.66	unchanged	n
C2cd5	17.18	14.31	15.77	14.47	15.89	15.54	16.69	16.8	0.0528656	0.978315	0.382884	15.4325	16.23	unchanged	n
Ftl1	240.69	200.14	229.17	227.48	214.42	208.7	222.2	208.81	-0.111542	0.672171	0.06011	224.37	213.532	unchanged	n
Cyp7b1	14.15	16.01	16.2	14.33	15.82	14.23	16.69	14.98	-0.012364	0.991657	0.884106	15.1725	15.43	unchanged	n
Gm46403	1.21	1.56	0.95	1.19	1.84	1.29	1.06	1.17	0.0831666	0.985951	0.76395	1.2275	1.34	unchanged	n
Ctf1	0.96	0.65	1.2	0.82	0.84	0.88	1.05	0.6	-0.155591	0.985951	0.677213	0.9075	0.8425	unchanged	n
Mrpl45	18.35	16.94	17.8	18.97	18.18	18.85	15.39	17.16	-0.0583046	0.985951	0.45328	18.015	17.395	unchanged	n
Dusp28	9.47	8.07	9.17	7.52	8.02	8.61	9.55	8.26	-0.0253604	0.985951	0.833811	8.5575	8.61	unchanged	n
Slmap	30.62	31.29	30.13	29.43	33.9	30.78	33.03	33.35	0.0453172	0.985663	0.41122	30.3675	32.765	unchanged	n
Plxnb1	12.05	11.79	10.95	11.45	12.32	12.82	11.92	10.94	0.0193108	0.985951	0.765297	11.56	12	unchanged	n
Tubb4b	164.75	158.14	175.03	165.65	151.06	152.25	170.29	164.28	-0.0915197	0.789394	0.114266	165.893	159.47	unchanged	n
Lztr1	59.92	58.64	58.67	61.07	59.11	57.69	62.14	58.93	-0.0354775	0.985951	0.466554	59.575	59.4675	unchanged	n
Cnot6l	8.69	9.7	9.06	8.48	9.54	9.65	9.48	9.29	0.0526902	0.982761	0.402404	8.9825	9.49	unchanged	n
Ecm2	2.02	2.39	2.02	2.32	2.6	2.81	2.59	2.34	0.207237	0.817579	0.13158	2.1875	2.585	unchanged	n
Ddx3x	52.3	61.01	57.41	53.47	57.47	58.76	62.79	55.61	0.0347692	0.985951	0.56929	56.0475	58.6575	unchanged	n
Chrm4	8.02	6.85	7.05	6.33	5.49	5.96	5.18	5	-0.393063	0.0301096	0.000146359	7.0625	5.4075	down_regulated	n
Yme1l1	24.99	30.17	26.22	23.94	28.09	27.68	29.84	28.93	0.0902139	0.902816	0.207477	26.33	28.635	unchanged	n
Npas4	5.81	5.6	7.61	7.77	4.35	4.06	5.15	5.69	-0.454716	0.035987	0.000194684	6.6975	4.8125	down_regulated	n
Dennd4b	8.71	8.27	8.85	8.23	9	8.98	9	8.1	0.0270207	0.985951	0.690307	8.515	8.77	unchanged	n
Dgka	5.95	5.1	6.02	5.9	7.14	5.45	6.09	5.79	0.050053	0.985951	0.647872	5.7425	6.1175	unchanged	n
Ncapg2	0.83	1.07	0.97	0.74	0.77	0.83	1.15	0.87	-0.031468	0.987565	0.861536	0.9025	0.905	unchanged	n
Stag1	10.54	9.98	11.21	9.39	12.17	11.68	11.34	10.92	0.116566	0.728421	0.0824122	10.28	11.5275	unchanged	n
B4galt5	11.66	10.51	12.05	11.54	11.51	10.25	10.33	10.38	-0.138551	0.651314	0.0541685	11.44	10.6175	unchanged	n
Rap2c	11.24	13.32	12.36	12.17	11.86	13.06	13.33	12.06	-0.0049159	0.999767	0.94818	12.2725	12.5775	unchanged	n
Pet100	10.14	7.96	11.6	9.64	9.16	7.45	7.81	9.49	-0.250485	0.733035	0.0839447	9.835	8.4775	unchanged	n
Ndufb11	123.08	100.85	125.78	101.72	111.38	100.19	108.7	108.85	-0.124083	0.814902	0.12827	112.858	107.28	unchanged	n
Nmnat1	2.04	3.11	2.38	1.9	2.33	3.36	3.25	2.96	0.196757	0.985951	0.424853	2.3575	2.975	unchanged	n
Henmt1	0.66	0.41	0.32	0.53	0.46	0.33	0.32	0.91	-0.0867923	0.985951	0.827371	0.48	0.505	unchanged	n
Hacd4	1.22	1.5	1.38	0.84	1.34	1.28	1.21	1.07	0.0411368	0.987187	0.857416	1.235	1.225	unchanged	n
Sox11	2.67	1.88	1.88	1.98	2.56	2.2	2.11	2.22	0.0840754	0.985951	0.470823	2.1025	2.2725	unchanged	n
Usp14	53.9	57.98	55.43	53.93	55.42	57.91	58	55.91	0.0119708	0.985951	0.820729	55.31	56.81	unchanged	n
Igsf9	0.68	0.41	0.44	0.7	0.71	0.75	0.66	0.66	0.288956	0.92581	0.247397	0.5575	0.695	unchanged	n
Tmub2	30.55	30.03	28.35	29.67	29.49	27.96	30.69	32.32	0.00193381	0.999767	0.977408	29.65	30.115	unchanged	n
Hcn3	3.45	2.82	3.46	3.68	3.69	3.31	3.25	3.18	-0.008807	0.999767	0.94345	3.3525	3.3575	unchanged	n
Pdss1	5.08	3.79	4.86	4.15	4.32	4.84	4.49	5.41	0.077794	0.985951	0.55638	4.47	4.765	unchanged	n
Ankrd12	16.03	16.89	16.41	15.29	16	16.46	15.12	15.7	-0.0444759	0.978315	0.387259	16.155	15.82	unchanged	n
Hsp90ab1	814.82	817.64	827.5	856.02	771.19	765.12	818.89	806.63	-0.101207	0.526472	0.0303756	828.995	790.457	unchanged	n
Cystm1	10.25	9.34	13.17	12.65	12.92	9.5	8.93	10.76	-0.161393	0.984461	0.4058	11.3525	10.5275	unchanged	n
Sntn	0.48	0.53	0.96	0.9	1.05	0.85	1.21	0.78	0.393486	0.967394	0.330734	0.7175	0.9725	unchanged	n
Nsmce1	10.95	10.76	12.07	12.11	11.23	11.56	9.1	10.79	-0.139323	0.941186	0.273763	11.4725	10.67	unchanged	n
Trdmt1	2.23	2.07	2.24	2.22	1.87	2.81	2.33	2.25	0.0608394	0.985951	0.696812	2.19	2.315	unchanged	n
Acy1	4.33	4.08	3.93	3.87	5.07	4.23	4.77	4.21	0.137933	0.978922	0.392736	4.0525	4.57	unchanged	n
Pck2	8.13	6.84	7.41	7.9	7.4	7.83	8.96	8.82	0.103071	0.933731	0.262656	7.57	8.2525	unchanged	n
Rnf169	5.81	5.73	5.28	4.97	6.14	5.98	5.61	5.46	0.0596101	0.985951	0.423401	5.4475	5.7975	unchanged	n
Camk1g	15.85	15.92	17.05	15.87	12.98	12.83	12.88	16.32	-0.26465	0.22199	0.00412676	16.1725	13.7525	down_regulated	n
Dmtn	126.7	112.07	120.4	127.84	114.89	107.21	112.96	117.19	-0.146267	0.346331	0.0107036	121.752	113.062	unchanged	n
Osbpl7	4.74	3.87	4.15	4.62	5.29	5.3	5.51	4.49	0.210527	0.592795	0.0421296	4.345	5.1475	unchanged	n
Cntd1	0.58	0.61	0.46	0.44	0.48	0.64	0.23	0.43	-0.281423	0.985951	0.476156	0.5225	0.445	unchanged	n
Nek3	1.32	1.42	1.28	1.06	1.52	1.42	1.48	1.33	0.1469	0.985951	0.528441	1.27	1.4375	unchanged	n
Ctdsp1	12.12	10.04	10.87	10.03	12.03	12.04	10.93	10.57	0.0500482	0.985951	0.552369	10.765	11.3925	unchanged	n
Mrpl50	19.27	23.27	21.28	17.76	25.35	21.79	25.44	22.17	0.181768	0.592795	0.0420788	20.395	23.6875	unchanged	n
Kdelr2	14.23	13.22	12.9	15.56	14.28	14.75	14.13	13.08	-0.0261531	0.985951	0.773538	13.9775	14.06	unchanged	n
Gm3317	1.37	0.63	0.92	0.34	1.01	1.49	0.74	0.39	0.267744	0.985951	0.611817	0.815	0.9075	unchanged	n
Emx1	8.02	6.73	7.93	8.17	6.51	5.52	4.41	6.05	-0.493183	0.154545	0.00200327	7.7125	5.6225	down_regulated	n
Tmco1	8.81	10.54	8.81	7.91	8.41	9.23	8.54	9.53	-0.0448174	0.985951	0.619962	9.0175	8.9275	unchanged	n
Slc39a1	17.07	16.93	18.43	15.5	16.24	17.94	16.26	17.66	-0.0285172	0.985951	0.713193	16.9825	17.025	unchanged	n
Slc38a7	12.4	11.39	10.79	11.45	12.37	10.52	10.55	13.06	-0.0112245	0.993843	0.892522	11.5075	11.625	unchanged	n
Snx17	42.1	39.41	39.27	38.92	39.36	39.98	39.33	39.13	-0.0506447	0.975596	0.364335	39.925	39.45	unchanged	n
St6galnac2	2.23	1.17	1.56	1.27	1.61	2.23	1.58	1.79	0.162185	0.985951	0.4831	1.5575	1.8025	unchanged	n
2023-09-05	263.31	232.47	244.59	271.28	240.2	226.56	244.69	254	-0.1001	0.764548	0.101923	252.912	241.363	unchanged	n
Slc25a47	0.97	0.63	0.53	1.14	0.75	0.83	1.28	1.18	0.268291	0.985951	0.448185	0.8175	1.01	unchanged	n
Alg12	5.12	4.89	3.96	4.99	5.09	5.58	5.01	4.89	0.0562825	0.985951	0.665402	4.74	5.1425	unchanged	n
Eef2kmt	1.63	1.47	1.59	1.69	1.51	1.62	1.59	1.64	-0.0272743	0.995175	0.896314	1.595	1.59	unchanged	n
Mtpap	12.85	12.32	11.55	11.55	13.03	12.23	13.87	13.72	0.0920594	0.923924	0.243787	12.0675	13.2125	unchanged	n
Dcn	15.3	17.83	11.72	10.46	15.05	19.5	16.98	10.81	0.132065	0.985951	0.57739	13.8275	15.585	unchanged	n
Pik3ip1	14.61	14.57	12.34	13.98	14.37	14.49	12.86	12.96	-0.0595816	0.985951	0.471094	13.875	13.67	unchanged	n
Ywhag	314.38	341.75	331.31	367.72	341.43	337.29	336.01	364.21	-0.00672059	0.998084	0.912484	338.79	344.735	unchanged	n
Eif2ak3	5.81	5.66	5.96	6.01	6.43	5.48	6.08	6.14	0.00833626	0.999767	0.922797	5.86	6.0325	unchanged	n
Kif1a	128.3	135.02	143.41	144.66	127.98	132.44	123.61	117.3	-0.169162	0.158321	0.00207875	137.847	125.332	unchanged	n
Lama2	1.55	1.52	1.35	1.46	1.68	1.64	1.65	1.24	0.0459294	0.985951	0.684661	1.47	1.5525	unchanged	n
Wdr43	8.14	8.12	9.31	8.25	9.22	9.02	9.23	8.57	0.0596452	0.985951	0.461188	8.455	9.01	unchanged	n
C2cd2l	53.86	49.05	52.65	53.07	49.46	47.65	48.05	47.15	-0.153848	0.166492	0.00232556	52.1575	48.0775	unchanged	n
Cdk7	6.93	8.29	7.34	7.29	8.08	8.24	8.08	7.65	0.0720065	0.956033	0.307852	7.4625	8.0125	unchanged	n
Ireb2	14.74	15.42	14.78	12.96	15.44	14.95	15.89	14.44	0.0374245	0.985951	0.55993	14.475	15.18	unchanged	n
Cdk9	42.73	33.26	38.57	38.39	47.16	44.04	37.98	43.43	0.140202	0.68697	0.0651797	38.2375	43.1525	unchanged	n
Nelfa	11.48	9.29	10.46	10.29	10.02	9.24	11	9.3	-0.102279	0.949786	0.29357	10.38	9.89	unchanged	n
Tut1	8.13	7.63	7.23	7.5	8.54	8.5	8.57	8.51	0.131122	0.821952	0.135346	7.6225	8.53	unchanged	n
Laptm4b	53.79	53.25	51.07	49.56	46.99	51.18	49.87	50.83	-0.0956807	0.740537	0.0920603	51.9175	49.7175	unchanged	n
Hyls1	6.25	7.53	6.57	5.61	8.66	7.93	7.98	7.14	0.253566	0.613932	0.0450593	6.49	7.9275	unchanged	n
Gskip	14.35	13.52	14.03	13.2	15.76	14.86	15.75	16.39	0.156848	0.516509	0.0290546	13.775	15.69	unchanged	n
Atp5c1	237.6	222.73	234.43	194	213.41	203.36	212.23	233.35	-0.0802069	0.92154	0.234463	222.19	215.588	unchanged	n
Atl3	5.43	5.61	5.27	5.2	6.11	6.52	6.15	5.21	0.127343	0.775945	0.105733	5.3775	5.9975	unchanged	n
Ago3	5.77	5.74	5.97	5.71	5.86	6.7	6.81	5.53	0.0692446	0.952549	0.298078	5.7975	6.225	unchanged	n
1600012H06Rik	8.39	7.86	8.01	7.41	8.38	8.2	7.96	8.73	0.0282861	0.985951	0.754411	7.9175	8.3175	unchanged	n
Ubac2	25.28	23.78	24.32	27.9	22.47	23.5	22.47	26.79	-0.125449	0.82233	0.136249	25.32	23.8075	unchanged	n
Lpcat2	5.08	5.23	5.53	4.33	5.17	5.19	5.55	4.39	0.0661397	0.985951	0.590499	5.0425	5.075	unchanged	n
Nup205	6.66	5.37	6.76	5.09	6.19	6.43	6.52	5.75	0.0404129	0.985951	0.6282	5.97	6.2225	unchanged	n
Nudt7	3.39	2.82	2.59	2.27	3.01	3.19	4.1	3.73	0.289432	0.866346	0.165786	2.7675	3.5075	unchanged	n
Scamp4	25.05	22.8	23.02	23.32	22.72	23.01	23.85	22.84	-0.0609042	0.978315	0.382749	23.5475	23.105	unchanged	n
Rarg	3.16	1.94	1.95	2.69	3.22	2.92	2.36	2.54	0.150155	0.978315	0.387501	2.435	2.76	unchanged	n
Hbb-bt	32	26.11	21.16	22.47	31.04	28.02	47.65	32.42	0.403714	0.344631	0.0104364	25.435	34.7825	up_regulated	n
Tsnax	78.35	82.01	76.89	69.89	76.5	74.75	75.79	78.98	-0.0371644	0.985951	0.510075	76.785	76.505	unchanged	n
Reep5	159.63	163.45	158.24	148.29	150.73	156.24	156.82	155.4	-0.055645	0.902816	0.208364	157.403	154.798	unchanged	n
D630003M21Rik	1.5	1.66	1.34	1.56	1.33	1.02	1.23	1.17	-0.371551	0.556106	0.0351104	1.515	1.1875	down_regulated	n
Tmem255a	6.39	8.37	6.79	7.67	8.33	7.64	8.44	7.42	0.0915211	0.976404	0.370172	7.305	7.9575	unchanged	n
Prpf38b	23.27	20.6	22.58	21.34	25.55	23.89	24.11	22.81	0.10713	0.715758	0.076435	21.9475	24.09	unchanged	n
Kifc3	16.23	13.95	14.17	15	13.89	14.51	13.57	12.65	-0.152437	0.534178	0.0318811	14.8375	13.655	unchanged	n
1700028P14Rik	0.65	0.55	1.01	0.83	1.23	0.75	1.59	0.64	0.426533	0.978315	0.383407	0.76	1.0525	unchanged	n
Ednra	1.9	1.87	1.83	1.51	1.4	1.88	1.16	1.48	-0.293945	0.738248	0.0897834	1.7775	1.48	unchanged	n
Napg	64.98	68.09	69.41	64.73	66.04	66.87	63.67	66.77	-0.0525948	0.945078	0.281179	66.8025	65.8375	unchanged	n
Vsir	5.05	6.39	5.9	5.55	5.71	5.3	5.6	6.01	-0.0485748	0.985951	0.604969	5.7225	5.655	unchanged	n
Prr12	9.67	8.8	8.68	10.99	10.13	9.31	9.83	9.52	-0.00630534	0.999767	0.936301	9.535	9.6975	unchanged	n
Gtf2h4	8.77	8.1	8.63	8.63	8.71	8.73	9.25	7.91	-0.014403	0.994277	0.894145	8.5325	8.65	unchanged	n
Slc12a8	0.51	0.33	0.22	0.33	0.52	0.51	0.7	0.37	0.584274	0.817327	0.130992	0.3475	0.525	unchanged	n
Pop1	3.57	3.47	3.09	2.87	2.95	3.47	2.91	3.34	-0.0772281	0.985951	0.549594	3.25	3.1675	unchanged	n
Vti1a	16.74	18.98	16.76	16.95	16.31	15.85	16.92	16.77	-0.101546	0.81161	0.125473	17.3575	16.4625	unchanged	n
Ugt1a6a	0.87	0.99	0.59	0.65	0.64	0.84	0.9	0.96	0.0844004	0.985951	0.740877	0.775	0.835	unchanged	n
Rhbdd2	29.9	28.48	27.49	27.16	26.25	26.42	25.01	24.42	-0.126768	0.501765	0.0264367	28.2575	25.525	unchanged	n
Lrp10	13.72	12.03	13.23	13.28	13.01	13.5	11.94	12.38	-0.0511274	0.985951	0.502877	13.065	12.7075	unchanged	n
Tmem237	14.77	17.3	15.48	13.71	16.38	13.29	15.57	14.78	-0.0642629	0.985951	0.501595	15.315	15.005	unchanged	n
Gmps	10.95	14.1	12.37	11.52	11.95	13.13	13.67	11.64	0.0237366	0.985951	0.763379	12.235	12.5975	unchanged	n
Lst1	3.18	2.98	5.5	2.59	3.59	2.74	5.01	1.85	-0.189803	0.985951	0.665089	3.5625	3.2975	unchanged	n
Ccdc190	10.87	11.66	10.9	11.1	13.04	12.36	10.62	9.94	0.00987363	0.999767	0.923826	11.1325	11.49	unchanged	n
Sycp3	0.95	0.94	1.21	0.47	0.35	1.1	1.71	0.81	0.109582	0.985951	0.811172	0.8925	0.9925	unchanged	n
Cdkal1	4.91	5.09	5.55	4.98	6.16	5.03	5.19	5.84	0.0805388	0.985951	0.490617	5.1325	5.555	unchanged	n
Dgkb	36.23	47.32	36.75	37.09	38.48	36.5	37.28	37.24	-0.117705	0.818063	0.13231	39.3475	37.375	unchanged	n
Man1c1	9	7.61	6.78	9.36	8.39	8.54	8.24	7.87	-0.0143144	0.990088	0.876011	8.1875	8.26	unchanged	n
Cldnd1	25.88	25.16	25.88	24.12	22.31	26.08	25.13	23.93	-0.0879695	0.894957	0.200848	25.26	24.3625	unchanged	n
Smim18	10.14	11.24	10.04	8.9	12.05	9.37	11.51	10.2	0.0563936	0.985951	0.757305	10.08	10.7825	unchanged	n
Leprot	14.31	14.09	13.73	12.6	16.23	18.98	15.77	15.03	0.235761	0.319781	0.00895131	13.6825	16.5025	unchanged	n
Rbm18	28.14	28.15	26.88	25.65	28.03	28.82	28.86	29.48	0.0504305	0.984219	0.404735	27.205	28.7975	unchanged	n
Cyp46a1	71.03	58.81	66.19	68.41	61.44	67.07	62.32	60.8	-0.0888775	0.839332	0.149506	66.11	62.9075	unchanged	n
Wac	29.06	30.97	30.51	27.99	31.13	33.29	31.89	29.86	0.0620199	0.920583	0.232571	29.6325	31.5425	unchanged	n
Cnpy4	5.91	5.62	5.73	5.05	6.08	5.56	6.81	5.89	0.0923106	0.985951	0.471306	5.5775	6.085	unchanged	n
Rars	25.46	30.96	26.77	24.37	27.9	26.99	28.88	28.44	0.0278265	0.985951	0.722915	26.89	28.0525	unchanged	n
P4htm	40.15	36.07	39.62	37.15	35.48	37.76	34.3	37.83	-0.118796	0.706535	0.0734642	38.2475	36.3425	unchanged	n
Riok1	5.86	5.82	6.15	4.92	6.16	6.05	6.3	5.51	0.0295469	0.985951	0.786625	5.6875	6.005	unchanged	n
Comt	37.66	30.72	37.08	38.6	34.86	33.91	34.88	34.08	-0.0992429	0.872018	0.173063	36.015	34.4325	unchanged	n
Cds2	68.81	78.48	72.28	74.47	73.84	75.88	75.04	70.59	-0.024121	0.985951	0.651564	73.51	73.8375	unchanged	n
Epdr1	64.08	66.77	64.11	65.52	68.44	63.57	62.94	73.11	0.0111791	0.987266	0.859569	65.12	67.015	unchanged	n
Cox7b	133.26	119.44	145.21	118.59	131.18	121.5	136.86	133.92	-0.0193276	0.985951	0.785456	129.125	130.865	unchanged	n
Necab3	14.49	10.39	12.89	12.56	19.43	11	15.89	11.28	0.164993	0.985951	0.44654	12.5825	14.4	unchanged	n
Skiv2l	18.5	17.76	17.69	19.03	18.86	18.17	18.19	17.12	-0.0442317	0.985951	0.457088	18.245	18.085	unchanged	n
Timm8b	184.56	150.69	195.4	154.43	166.75	137.71	159.51	171.96	-0.160581	0.742064	0.092404	171.27	158.982	unchanged	n
Kcnc3	39.39	34.45	37.32	44.14	38.87	35.47	38.12	40.06	-0.0564035	0.985951	0.448019	38.825	38.13	unchanged	n
Zfp386	5.04	4.88	5.31	4.81	5.42	5.3	5.41	5.41	0.0704605	0.984219	0.404855	5.01	5.385	unchanged	n
Fkbp5	25.15	25.83	24.94	22.65	21.02	24.88	22.49	27.35	-0.0710891	0.97788	0.377854	24.6425	23.935	unchanged	n
Fbll1	17.77	15.87	17.63	20.82	17.11	16.06	18.13	16.53	-0.124113	0.902941	0.208608	18.0225	16.9575	unchanged	n
Fth1	3255.21	2940.05	3264.83	3197.24	3232.82	3266.24	3393.96	3182.17	0.00589253	0.995434	0.897972	3164.33	3268.8	unchanged	n
Pnisr	55.3	49.16	54.38	47.91	64.41	66.11	59.19	57.97	0.236709	0.00856472	2.2e-05	51.6875	61.92	unchanged	n
Ywhae	508.14	505.31	537.49	521.78	485.26	475.83	491.07	505.7	-0.115386	0.36703	0.0127611	518.18	489.465	unchanged	n
Il2rg	0.56	0.64	0.51	0.51	0.63	1.16	0.5	0.61	0.193508	0.985951	0.642744	0.555	0.725	unchanged	n
Sirt5	5.26	6.54	4.7	4.95	5.47	5.65	6.41	6.62	0.146966	0.965577	0.32939	5.3625	6.0375	unchanged	n
Nagk	22.42	20.76	22.54	20.66	21.89	21.73	18.54	22.66	-0.0635075	0.985951	0.488334	21.595	21.205	unchanged	n
Ctnnd2	31.82	33.9	31.13	34.34	29.42	31.54	31.83	31.08	-0.112608	0.619715	0.0473667	32.7975	30.9675	unchanged	n
Vav2	2.32	2.34	2.3	2.34	2.95	2.29	2.73	1.95	0.0235198	0.986727	0.848864	2.325	2.48	unchanged	n
Cxcl16	0.75	0.28	0.47	0.24	0.61	0.5	0.73	0.55	0.405625	0.960137	0.314413	0.435	0.5975	unchanged	n
Tmem259	44.53	35.91	37.01	44.05	37.9	37.75	40.41	41.22	-0.0702594	0.976404	0.369059	40.375	39.32	unchanged	n
Slc20a1	38.39	36.03	36.56	32.72	39.69	38.58	38.31	33.65	0.0310362	0.985951	0.638058	35.925	37.5575	unchanged	n
Crip3	2.28	1.54	1.52	1.19	1.91	1.59	1.63	1.63	-0.0801763	0.985951	0.760685	1.6325	1.69	unchanged	n
A430078G23Rik	0.69	0.36	0.59	0.47	0.48	0.42	0.7	0.54	0.0128168	0.999767	0.96854	0.5275	0.535	unchanged	n
Trim12c	0.65	0.76	0.61	0.66	0.89	0.85	0.9	0.52	0.185786	0.985951	0.44857	0.67	0.79	unchanged	n
Ppp3cc	12.54	13.3	12.81	11.44	11.9	11.49	10.53	12.48	-0.0863152	0.976404	0.372852	12.5225	11.6	unchanged	n
Surf2	21.82	21.61	21.11	18.36	22.62	21.07	22.19	23.3	0.065227	0.985951	0.4795	20.725	22.295	unchanged	n
Ppp2r3c	10.86	11	11.1	9.44	9.22	10.32	11.05	11.53	-0.0426373	0.985951	0.65778	10.6	10.53	unchanged	n
LOC108168679	4.75	5.38	4.61	5.11	4.73	5.86	5.72	4.95	0.0305597	0.985951	0.785863	4.9625	5.315	unchanged	n
Pnp	6.53	5.75	5.93	5.4	6.65	7.22	7.58	6.11	0.193193	0.658702	0.0556001	5.9025	6.89	unchanged	n
Nectin3	13.08	14.48	13.32	13.6	12.96	13.34	14.92	14.23	0.0247254	0.985951	0.739696	13.62	13.8625	unchanged	n
Hebp2	1.15	1.09	0.88	1.58	1.25	1.04	1	0.73	-0.26617	0.974767	0.354283	1.175	1.005	unchanged	n
Gm42267	0.7	1.05	0.85	0.75	1.07	0.7	1	0.61	-0.0494063	0.997387	0.907994	0.8375	0.845	unchanged	n
Tcap	0.42	0.49	0.41	0.41	0.51	0.67	0.59	0.33	0.231092	0.985951	0.700243	0.4325	0.525	unchanged	n
Tmco5	0.89	0.46	0.41	0.7	0.28	0.25	0.55	0.27	-0.90826	0.788622	0.112667	0.615	0.3375	unchanged	n
6820408C15Rik	1.31	1.12	1.41	1.18	1.37	1.58	1.5	1.2	0.167231	0.985951	0.510359	1.255	1.4125	unchanged	n
Tek	2.37	2.79	2.18	2.18	2.83	2.89	2.36	2.15	0.0684496	0.985951	0.607819	2.38	2.5575	unchanged	n
Mmd2	96.57	102.33	93.25	96.55	100.21	92.4	93.2	102.97	-0.0324281	0.985951	0.578396	97.175	97.195	unchanged	n
Yipf6	11.04	12.67	11.79	11.85	12.34	12.21	12.36	12.03	0.0244603	0.985951	0.715485	11.8375	12.235	unchanged	n
Rbm10	20.85	18.36	20.36	20.42	20.03	19.26	20.79	20.18	-0.0346122	0.985951	0.595837	19.9975	20.065	unchanged	n
Cox7a1	2.98	2.75	4.59	0.97	3.83	2.42	4.59	3.65	0.288338	0.985951	0.567662	2.8225	3.6225	unchanged	n
Gas8	10.9	10.91	11.58	10.88	12.32	11.51	11.09	10.91	0.00811634	0.999767	0.923093	11.0675	11.4575	unchanged	n
Tuba1c	0.97	1.05	0.56	0.35	0.64	0.9	1.09	0.9	0.261283	0.985951	0.467144	0.7325	0.8825	unchanged	n
Rps6kl1	18.49	15.7	17.46	21.08	17.18	15.9	15.83	17.42	-0.160141	0.715758	0.0774617	18.1825	16.5825	unchanged	n
Ldb3	2.5	1.99	2.38	2.32	2.09	2.73	2.1	2.19	0.0483742	0.985951	0.711725	2.2975	2.2775	unchanged	n
Rbsn	10.16	12.09	11.47	10.09	11.56	12.61	11.62	11.98	0.0825651	0.933283	0.262219	10.9525	11.9425	unchanged	n
Jakmip2	20.75	22.33	20.94	20.92	21.91	22	22.92	23.49	0.106108	0.628981	0.0504998	21.235	22.58	unchanged	n
Myl12a	19.55	16.98	14.86	15.57	19.78	17.54	18.47	17.55	-0.00135317	0.999767	0.987863	16.74	18.335	unchanged	n
Serbp1	33.89	38.42	35.67	33.74	36.11	36.57	36.78	36.44	0.0116013	0.985951	0.831217	35.43	36.475	unchanged	n
Lsm6	7.07	6.93	7.11	6.78	7.28	7.41	7.2	6.87	0.0141865	0.987193	0.858744	6.9725	7.19	unchanged	n
Copz1	62.88	55.81	56.59	54.44	58.06	58.58	58.53	56.92	-0.0212268	0.985951	0.705511	57.43	58.0225	unchanged	n
Tox4	18.37	18.98	19.75	18.69	18.29	17.78	19.38	18.5	-0.0662087	0.932285	0.260701	18.9475	18.4875	unchanged	n
Pum3	11.22	12.12	12.16	11.1	12.35	12.31	12.16	12.27	0.0425043	0.985951	0.544434	11.65	12.2725	unchanged	n
Surf4	37.01	34.75	35.37	33.96	34.32	36.45	36.6	35.93	-0.0068194	0.996711	0.903632	35.2725	35.825	unchanged	n
Rbm11	3.56	3.37	3.07	3.44	3.35	2.89	2.97	3.6	-0.0242723	0.987565	0.861345	3.36	3.2025	unchanged	n
Hhip	1.27	1.29	1.22	1.31	1.74	1.36	1.97	0.87	0.178401	0.956987	0.309887	1.2725	1.485	unchanged	n
Lmbr1	7.26	7.24	7.62	6.95	7.67	8.05	7.41	7.91	0.0604658	0.981641	0.40059	7.2675	7.76	unchanged	n
Chmp2b	32.47	36.26	35.85	30.69	33.89	34.88	35.75	35.03	0.0109473	0.990088	0.874896	33.8175	34.8875	unchanged	n
Dennd5b	8.23	10.23	9.43	8.57	9.54	10.27	10.53	8.94	0.0712315	0.972476	0.344425	9.115	9.82	unchanged	n
Tram1	11.74	10.91	12.11	9.61	12.41	13.16	12.45	12	0.141365	0.727754	0.0817697	11.0925	12.505	unchanged	n
Elavl4	17.86	19.88	20.11	17.34	17.25	19.23	20.48	15.91	-0.0670028	0.982739	0.401725	18.7975	18.2175	unchanged	n
Mrpl27	48.76	40.11	41.85	38.62	41.81	40.6	43.06	44.24	-0.0671277	0.984461	0.406084	42.335	42.4275	unchanged	n
Skint8	0.71	0.72	0.46	0.39	0.54	0.59	0.5	0.71	-0.00387112	0.999767	0.989596	0.57	0.585	unchanged	n
Dram2	11.57	10.23	10.86	9.66	10.1	10.22	10.8	10.2	-0.0918613	0.936333	0.268585	10.58	10.33	unchanged	n
Mocs2	26.74	27.6	24.13	21.47	26.93	26.56	27.17	25.74	0.0539827	0.985951	0.490466	24.985	26.6	unchanged	n
Cyfip2	182.7	196.46	184.27	193.45	178.27	172.26	174.48	182.1	-0.128458	0.320502	0.00898939	189.22	176.778	unchanged	n
Irf2bp1	14.39	12.62	12.84	14.19	15.67	14.41	15.71	14.79	0.132916	0.727135	0.0813626	13.51	15.145	unchanged	n
Stau1	24.49	24.14	24.9	23.45	24.39	26	23.79	24.5	-0.00444994	0.999767	0.935409	24.245	24.67	unchanged	n
Sardh	2.6	2.32	2.42	2.62	2.58	2.25	1.96	2.04	-0.218144	0.727135	0.0810936	2.49	2.2075	unchanged	n
Rps4x	306.76	303.44	300.75	261.09	308.09	318.43	314.63	303.98	0.0486829	0.971996	0.34185	293.01	311.283	unchanged	n
C2cd2	2.79	2.51	2.96	2.39	2.93	3.26	3.23	2.4	0.0632117	0.985951	0.552397	2.6625	2.955	unchanged	n
Rcan1	26	24.86	24.18	23.57	25.56	23.72	25.69	26.83	0.00999063	0.9905	0.881599	24.6525	25.45	unchanged	n
Gm3500	0.82	0.54	0.47	0.63	0.52	0.62	1.24	0.67	0.217627	0.985951	0.560086	0.615	0.7625	unchanged	n
Ddx52	9.44	10.22	9.64	8.21	10.15	10.58	9.8	9.6	0.0648606	0.985951	0.439378	9.3775	10.0325	unchanged	n
Patl1	9.57	9.66	9.99	9.22	10.2	10.19	9.26	9.13	-0.00781009	0.998208	0.913111	9.61	9.695	unchanged	n
Txlng	12.1	11.32	11.69	10	12.22	12.34	12.62	13.27	0.141838	0.686342	0.0647613	11.2775	12.6125	unchanged	n
Slc25a12	61.06	67.41	64.33	62.27	63.15	64.8	62.74	64.09	-0.0317602	0.985951	0.541947	63.7675	63.695	unchanged	n
Cxcl14	49.98	39.84	49.34	49.62	42.09	38	40.18	41.91	-0.248354	0.11035	0.00120844	47.195	40.545	unchanged	n
Igsf6	0.5	0.72	0.54	0.82	0.47	0.54	0.46	0.79	-0.14877	0.985951	0.68108	0.645	0.565	unchanged	n
Tufm	34.15	34.11	36.24	35.97	32.78	35.91	35.53	34.92	-0.0479114	0.985951	0.466722	35.1175	34.785	unchanged	n
Lrrc26	0.75	0.86	0.93	0.68	0.76	1.19	1.06	0.92	0.256885	0.985951	0.503937	0.805	0.9825	unchanged	n
Ppp5c	60.27	53.65	57.89	60.67	53.97	51.95	52.9	55.07	-0.153198	0.32403	0.00925762	58.12	53.4725	unchanged	n
Sema4f	12.2	12.6	12.81	13.53	13.83	13.39	13.28	13.04	0.0298717	0.985951	0.651526	12.785	13.385	unchanged	n
Slc12a5	80.91	81.79	80.55	90.05	81.73	81.75	81.7	82.53	-0.0559285	0.949786	0.29367	83.325	81.9275	unchanged	n
Gorasp2	50.11	48.14	49.85	48.63	48.06	45.74	49.82	48.47	-0.0668765	0.905049	0.211674	49.1825	48.0225	unchanged	n
Ndst1	20.35	21.53	21.58	23.23	21.58	20.87	20.23	19.46	-0.110464	0.727236	0.081615	21.6725	20.535	unchanged	n
Scrn2	1.95	1.51	2	1.2	1.9	1.83	1.3	2.11	0.0731323	0.985951	0.779834	1.665	1.785	unchanged	n
Ptpn13	2.03	1.87	1.6	1.74	2.12	2.14	2.26	1.46	0.107763	0.979967	0.394874	1.81	1.995	unchanged	n
Ddx54	14.41	14.11	12.83	14.78	13.56	13	12.17	12.84	-0.154822	0.488153	0.0246013	14.0325	12.8925	unchanged	n
Ubr7	15.57	16.64	15.24	15.26	15.06	16.6	16.14	15.56	-0.0171252	0.985951	0.799143	15.6775	15.84	unchanged	n
Fancc	2.99	1.43	1.99	1.93	2.14	2.36	1.68	1.87	-0.0505827	0.985951	0.780669	2.085	2.0125	unchanged	n
Zfp941	3.6	4.28	3.72	3.67	4.01	4.03	4.19	3.44	0.00440222	0.999767	0.967928	3.8175	3.9175	unchanged	n
Prcd	1.79	1.96	1.5	1.42	2.26	1.57	1.91	1.89	0.164826	0.985951	0.614014	1.6675	1.9075	unchanged	n
Pcnx2	15.57	15.09	15.27	16.68	14.86	15.48	13.78	15.36	-0.108899	0.737506	0.0874418	15.6525	14.87	unchanged	n
2210016F16Rik	3.71	3.99	3.62	3.99	4.43	4.15	3.98	3.98	0.0772093	0.985951	0.518116	3.8275	4.135	unchanged	n
Ermard	7.77	5.56	6.84	6.14	8.03	9.29	7.26	6.88	0.236898	0.433823	0.0187408	6.5775	7.865	unchanged	n
Slc9a4	7.35	7.53	6.68	6.71	4.92	5.39	5.19	6.88	-0.360623	0.0986829	0.0009855	7.0675	5.595	down_regulated	n
Pikfyve	4.43	5.11	4.71	4.99	5.35	5.36	5.56	4.63	0.0984606	0.882638	0.183481	4.81	5.225	unchanged	n
Coq2	40.27	36.94	38.8	36.36	40.31	38.5	38.37	38.85	8.56e-05	0.999849	0.998874	38.0925	39.0075	unchanged	n
Hpf1	41.13	39.24	44.51	35.38	45.47	44.79	43.49	48.45	0.147345	0.624716	0.0483424	40.065	45.55	unchanged	n
Slc9a7	18.55	21.95	19.09	19.46	19.27	21.15	20.71	18.89	-0.0136535	0.985951	0.83636	19.7625	20.005	unchanged	n
Tmem234	48.53	46.47	51.67	50.21	49.87	46.55	45.11	46.22	-0.115771	0.77676	0.107215	49.22	46.9375	unchanged	n
Ms4a6d	1.03	0.42	1.17	1.17	1.15	1.14	0.76	0.85	-0.000846086	0.999849	0.998193	0.9475	0.975	unchanged	n
Chmp5	60.07	66.93	60.34	61.55	63.64	64.22	66.3	61.26	0.000437805	0.999767	0.994226	62.2225	63.855	unchanged	n
Thbs2	0.86	0.75	0.45	0.38	0.73	0.71	0.65	0.44	0.022251	0.999767	0.929704	0.61	0.6325	unchanged	n
Schip1	153.73	153	152.57	148.24	139.55	127.69	132.97	147.33	-0.185532	0.109822	0.00117197	151.885	136.885	unchanged	n
Wdpcp	3.09	3.15	3.1	3.23	3.34	2.75	3.13	3.85	0.0184053	0.995991	0.900512	3.1425	3.2675	unchanged	n
Tmem86a	6.19	5.11	6.05	6.32	5.64	6.52	6.05	5.62	-0.0250883	0.986155	0.844637	5.9175	5.9575	unchanged	n
Grin3a	4.59	5.35	4.34	4.25	5.44	5.77	5.1	4.54	0.139105	0.812592	0.12608	4.6325	5.2125	unchanged	n
Crebbp	6.27	5.45	6.28	6.09	6.43	6.3	6.01	6.1	0.0168021	0.985951	0.791665	6.0225	6.21	unchanged	n
Psmg4	13.05	14.02	12.92	12.87	17.48	13.13	15.64	14.56	0.135086	0.985951	0.425703	13.215	15.2025	unchanged	n
P2ry12	23.5	22.85	20.18	19.92	21.83	22.97	22.31	21.55	0.0074183	0.999767	0.916595	21.6125	22.165	unchanged	n
Lca5	3.08	2.06	2.76	2.4	3.44	3.26	3.09	2.3	0.198152	0.852448	0.157067	2.575	3.0225	unchanged	n
Pptc7	16.13	16.7	16.79	17.24	16.87	17.58	16.58	15.88	-0.0308179	0.985951	0.600391	16.715	16.7275	unchanged	n
Zfp354b	2.45	2.48	2.01	1.84	2.04	2.45	1.93	2.15	-0.0649421	0.985951	0.711497	2.195	2.1425	unchanged	n
Dop1b	15.48	15.61	14.1	15.5	14.77	15.03	14.59	14.05	-0.0809947	0.827775	0.139641	15.1725	14.61	unchanged	n
Zbtb17	10.11	8.37	8.81	8.46	9.81	9.68	7.98	9.7	0.0401978	0.985951	0.6728	8.9375	9.2925	unchanged	n
Prl	1.03	0.27	0.41	3.98	0.46	0.63	4.43	11.41	1.56255	0.902816	0.207423	1.4225	4.2325	unchanged	n
9430038I01Rik	1.49	0.87	1.42	0.98	0.96	1.2	0.9	1.1	-0.195328	0.985951	0.544186	1.19	1.04	unchanged	n
Nup85	10.94	9.69	10.8	10.96	11.15	11.01	11.99	11.24	0.0643664	0.985951	0.468929	10.5975	11.3475	unchanged	n
Ahcyl2	64.44	59.88	63.38	61.01	62.14	70.14	66.79	61.48	0.031607	0.985951	0.523653	62.1775	65.1375	unchanged	n
Lrrc75b	4.02	3.77	3.25	3.7	3.45	3.9	3.48	3.53	-0.0726003	0.985951	0.483809	3.685	3.59	unchanged	n
Gjb1	8.1	6.65	6.78	7.22	7.7	9.02	7.7	5.66	0.0287865	0.985951	0.834654	7.1875	7.52	unchanged	n
Synpr	64.44	70.92	62.35	59.14	72.68	66.3	69.78	63.69	0.0549951	0.978315	0.382301	64.2125	68.1125	unchanged	n
Uqcrc1	137.91	130.94	137.45	140.06	125.32	126.24	128.01	136.06	-0.117668	0.505131	0.0272067	136.59	128.907	unchanged	n
Pex12	4.46	4.26	3.92	4	4.17	3.66	5.47	4.04	0.0496521	0.985951	0.720611	4.16	4.335	unchanged	n
Mfge8	74.05	71.61	67.95	72.38	52.59	58.19	52.37	55.45	-0.42082	5.07e-10	8.51e-14	71.4975	54.65	down_regulated	n
Prdx5	276.74	229.16	267.47	244.4	233.16	228.6	240.36	254.57	-0.134508	0.628279	0.050303	254.442	239.173	unchanged	n
Mospd1	6.61	6.9	5.82	5.25	5.91	6.05	6.22	5.5	-0.0800381	0.985951	0.490302	6.145	5.92	unchanged	n
Nipal2	1.46	1.32	1.27	1.19	1.27	1.9	1.96	0.93	0.163156	0.985951	0.424505	1.31	1.515	unchanged	n
Anks3	17.48	13.69	16.39	14.84	16.71	15.58	16.75	16.68	0.0776951	0.961453	0.320527	15.6	16.43	unchanged	n
Tvp23b	15.56	16.39	16.19	12.61	17.27	17.49	17.11	17.14	0.148661	0.754354	0.0967704	15.1875	17.2525	unchanged	n
Zfp706	61	64.64	58.92	56.85	60.1	62.57	61.5	61.14	-0.00764099	0.990139	0.878682	60.3525	61.3275	unchanged	n
Fyb2	2.2	2.35	2.16	2.33	2.1	2.36	1.9	2.3	-0.0946325	0.985951	0.542285	2.26	2.165	unchanged	n
Dmrtc1a	4.9	3.29	4.5	3.34	3.74	2.89	3.64	5.54	-0.10921	0.985951	0.622943	4.0075	3.9525	unchanged	n
Zfp93	3.76	3.73	3.59	3.46	3.78	3.77	3.45	3.87	0.0193643	0.987187	0.855512	3.635	3.7175	unchanged	n
Polr2i	16.37	13.79	15.21	15.63	15.51	11.78	15.37	16.06	-0.100379	0.985951	0.495691	15.25	14.68	unchanged	n
Pacrg	12.76	14.62	13.77	13.76	14.1	14.79	12.57	13.19	-0.0361455	0.985951	0.733532	13.7275	13.6625	unchanged	n
Crat	13.67	13.24	12.13	12.37	12.81	12.01	12.48	11.62	-0.0773159	0.940862	0.272946	12.8525	12.23	unchanged	n
Lin7c	31.07	35.91	32.97	31.34	33.12	34.17	35.01	34.13	0.024159	0.985951	0.688381	32.8225	34.1075	unchanged	n
Puf60	68.52	63.52	69.82	72.56	69.92	70.08	70.01	71.71	0.00330232	0.999767	0.954611	68.605	70.43	unchanged	n
Cdk12	4.02	4.73	4.04	4.14	4.68	4.48	4.62	4.3	0.0581852	0.985951	0.466041	4.2325	4.52	unchanged	n
Mterf2	9.79	10.07	9.4	8.66	10.32	10.18	10.49	11.36	0.123804	0.92581	0.248755	9.48	10.5875	unchanged	n
Hspa13	17.23	17.95	16.36	15.97	17.28	19.09	20.52	18.2	0.122944	0.697988	0.0704014	16.8775	18.7725	unchanged	n
Lsm14b	30.06	31.75	31.32	31.68	29.3	30.66	31.6	31.15	-0.0564735	0.972326	0.342999	31.2025	30.6775	unchanged	n
Bcl2l2	40.3	44.65	40.4	39.17	40.97	43.07	42	41.63	0.00195791	0.999767	0.971659	41.13	41.9175	unchanged	n
Slc35c1	5.42	5.2	6.38	5.31	5.58	5.23	5.68	5.46	-0.0567029	0.985951	0.586472	5.5775	5.4875	unchanged	n
Ccdc106	21.92	19.98	21.16	23.48	20.27	18.19	18.91	19.37	-0.194023	0.444171	0.0201264	21.635	19.185	unchanged	n
2700062C07Rik	12.27	11.85	11.69	10.77	11.74	12.72	12.1	13.35	0.0617748	0.985951	0.609589	11.645	12.4775	unchanged	n
Sike1	9.41	9.76	8.14	8.87	9.11	9.8	9.49	8.81	0.00749548	0.999767	0.931989	9.045	9.3025	unchanged	n
Man2b2	9.28	9	9.57	8.18	9.32	7.72	9.23	7.78	-0.0582538	0.985951	0.496589	9.0075	8.5125	unchanged	n
Fuca2	12.06	11.6	11.93	10.14	10.64	11.03	12.64	11.03	-0.00708999	0.999767	0.927711	11.4325	11.335	unchanged	n
Rims3	5.86	6.74	5.67	5.82	8.33	10.88	9.84	5.62	0.486442	0.405307	0.016282	6.0225	8.6675	up_regulated	n
Hemk1	5.74	4.59	5.05	3.99	5.68	5.14	4.21	4.92	-0.0215361	0.991498	0.883633	4.8425	4.9875	unchanged	n
Zdhhc18	17.8	14.04	15.84	16.57	15.09	14.7	16.82	15.66	-0.0676108	0.985951	0.419518	16.0625	15.5675	unchanged	n
Pex11b	21.49	17.63	19.75	19.69	21.37	17.71	18.75	20.39	0.00619321	0.999767	0.93319	19.64	19.555	unchanged	n
Il11ra1	11.77	9.49	11.67	10.72	10.08	10.34	10.83	11.35	-0.0682157	0.985951	0.510036	10.9125	10.65	unchanged	n
Plscr1	0.57	0.48	0.62	0.65	0.53	0.66	0.58	0.66	0.0628586	0.987193	0.858173	0.58	0.6075	unchanged	n
Csf1r	30.18	30.48	30.86	30.64	30.69	31.03	30.33	29.15	-0.0401032	0.985951	0.42016	30.54	30.3	unchanged	n
Arpc4	67.53	61.94	70.12	71.51	60.58	55.44	58.03	66.29	-0.205864	0.216688	0.00386207	67.775	60.085	unchanged	n
Ptbp1	14.3	12.61	12.35	12.35	14.44	13.32	12.33	12.55	-0.00581807	0.999767	0.940382	12.9025	13.16	unchanged	n
Isg20l2	5.78	5.42	6.05	5.25	5.68	5.87	6.02	5.77	0.0222939	0.985951	0.823829	5.625	5.835	unchanged	n
Cyb561	22.57	20.52	20.63	18.86	18.59	17.78	19.1	17.59	-0.207869	0.177936	0.00265256	20.645	18.265	unchanged	n
Alox12b	5.98	6.73	5.33	6.3	5.07	5.38	6.51	9.53	0.0938257	0.985951	0.575844	6.085	6.6225	unchanged	n
Golga4	11.8	12.64	12.08	12.24	12.15	12.96	12.85	12.35	0.0484103	0.978315	0.389073	12.19	12.5775	unchanged	n
Emc1	10.61	10.43	11.34	11.31	11.43	11.44	10.58	10.26	-0.0300079	0.985951	0.636334	10.9225	10.9275	unchanged	n
Fam118b	16.41	13.77	15.42	12.29	13.91	14.34	12.53	15.99	-0.0699603	0.985951	0.505069	14.4725	14.1925	unchanged	n
1700013F07Rik	0.62	0.93	0.61	1.06	1.11	1.1	1.42	1.53	0.631704	0.933909	0.262826	0.805	1.29	unchanged	n
Prss57	0.48	0.34	0.35	0.38	0.56	0.33	0.78	0.4	0.302104	0.97788	0.375514	0.3875	0.5175	unchanged	n
Chrdl1	1.54	1.14	1.42	1.11	1.34	1.19	1.04	1.14	-0.178819	0.959358	0.313836	1.3025	1.1775	unchanged	n
Ptp4a1	33.67	36.31	32.75	32.52	35.22	34.96	34.67	34.25	0.0103705	0.986114	0.843959	33.8125	34.775	unchanged	n
Dynlt3	84	93.88	83.9	75.47	83.02	74.88	84.86	86.37	-0.06727	0.970084	0.339421	84.3125	82.2825	unchanged	n
Shisa5	26.68	23.74	24.5	22.26	22.63	19.92	22.99	22.2	-0.201826	0.323542	0.00917704	24.295	21.935	unchanged	n
Pigz	2.45	1.59	2.15	2.9	2.42	2.64	3.02	2.01	0.134593	0.985951	0.472141	2.2725	2.5225	unchanged	n
Trp53i13	2.71	2.49	2.55	3.44	2.41	2.34	2.17	2.73	-0.212507	0.96106	0.314984	2.7975	2.4125	unchanged	n
Ccpg1	46.97	48.66	46.58	47.26	51.14	53.3	51.28	49.1	0.0750678	0.754354	0.0967319	47.3675	51.205	unchanged	n
Ccdc47	41.33	47.51	43.29	40.68	44.48	42.28	42.85	40.35	-0.0563016	0.974767	0.354043	43.2025	42.49	unchanged	n
Ets1	2.22	1.62	1.72	2.19	2.25	1.87	1.67	1.84	-0.0541915	0.985951	0.707279	1.9375	1.9075	unchanged	n
Clk3	28.36	22.07	26.14	22.26	28.32	26.12	27.62	26.11	0.105435	0.867113	0.168944	24.7075	27.0425	unchanged	n
Abraxas1	3.04	2.3	1.89	2.28	2.32	2.89	2.15	2.95	0.146706	0.985951	0.428268	2.3775	2.5775	unchanged	n
Derl3	0.43	0.51	0.3	0.64	0.5	0.76	0.67	0.8	0.59292	0.905721	0.212638	0.47	0.6825	unchanged	n
Ddx50	28.03	28.32	29.3	26.76	28.58	28.99	27.81	30.27	0.0150568	0.985951	0.805012	28.1025	28.9125	unchanged	n
Snd1	27.42	26.54	26.77	30.45	25.94	25.37	25.78	28.51	-0.10527	0.816988	0.129827	27.795	26.4	unchanged	n
Sgk3	2.7	2.68	2.39	2.1	2.25	2.53	3.09	3.17	0.134254	0.952549	0.298667	2.4675	2.76	unchanged	n
Selenoo	9.06	8.65	8.28	8.77	9.08	9.52	7.25	9.58	-0.00449524	0.999767	0.965672	8.69	8.8575	unchanged	n
Frmd5	7.54	5.99	6.85	6.71	7.16	8.02	7.4	6.09	0.0604244	0.985951	0.511258	6.7725	7.1675	unchanged	n
Ift52	10.76	12.91	12.72	12.36	13.13	11.95	11.47	11.46	-0.0526928	0.985951	0.570058	12.1875	12.0025	unchanged	n
Bsg	314.31	281.56	301.56	288.65	270.12	270.99	281.68	284.55	-0.133732	0.261719	0.0056444	296.52	276.835	unchanged	n
Rab38	0.28	0.59	1	0.64	0.65	0.37	0.87	0.41	-0.158673	0.985951	0.726949	0.6275	0.575	unchanged	n
Prkar2b	11.63	14.48	12.18	11.34	12.77	13.44	13.64	12.06	0.0377656	0.985951	0.660737	12.4075	12.9775	unchanged	n
Scamp3	30.28	26.44	29.05	32.96	24.6	25.27	23.35	27.36	-0.273729	0.134291	0.00156815	29.6825	25.145	down_regulated	n
Ergic1	50.84	48.44	46.1	49.65	45.02	45.07	46.27	46.63	-0.124475	0.438199	0.0191722	48.7575	45.7475	unchanged	n
Gigyf1	9.47	7.95	9.04	9.56	9.7	9.32	8.59	8.77	-0.0135365	0.987141	0.854662	9.005	9.095	unchanged	n
Gm19345	1.57	1.08	0.78	1.01	0.96	1.5	0.63	0.85	-0.237394	0.985951	0.574147	1.11	0.985	unchanged	n
Sftpc	0.61	0.81	0.71	0.61	0.84	0.62	0.93	0.61	0.0840245	0.990088	0.876909	0.685	0.75	unchanged	n
Nras	12.03	12.53	12.2	11	12.63	12.61	11.7	11.58	-0.00310373	0.999767	0.96246	11.94	12.13	unchanged	n
Mageh1	23.8	22.8	22.4	22.64	22.32	22.98	23.1	24.57	-0.0143362	0.987187	0.857087	22.91	23.2425	unchanged	n
Fads1	75.09	76.44	70	70.68	74.29	74.19	71.14	65.75	-0.0634216	0.90854	0.218298	73.0525	71.3425	unchanged	n
Selenot	64.7	73.97	67.74	61.72	67.02	73.92	71.12	69.76	0.0403149	0.985951	0.506884	67.0325	70.455	unchanged	n
Mum1	9.13	8.35	8.36	8.41	8.92	8.71	8.43	8.34	0.00209024	0.999767	0.980007	8.5625	8.6	unchanged	n
Pcdh18	0.49	0.74	0.48	0.67	0.61	0.9	0.72	0.65	0.239594	0.946747	0.28615	0.595	0.72	unchanged	n
Frmd6	5.74	5.82	6.52	5.04	5.48	5.5	5.88	5.51	-0.0808512	0.975596	0.363986	5.78	5.5925	unchanged	n
Cd300ld4	0.58	1.35	1.03	0.61	0.43	0.66	0.38	0.44	-1.0186	0.737506	0.0871733	0.8925	0.4775	unchanged	n
Agbl5	3.51	2.43	2.86	3.13	3.84	3.15	3.35	2.54	0.0587469	0.985951	0.680653	2.9825	3.22	unchanged	n
Hist1h2bg	0.46	0.23	0.67	0.63	0.47	0.46	0.93	0.89	0.564976	0.985951	0.53937	0.4975	0.6875	unchanged	n
Lin7a	10.03	10.42	9.54	9.7	10.14	10.13	10.87	9.37	-0.00485387	0.999767	0.941016	9.9225	10.1275	unchanged	n
Galc	9.01	8.21	8.37	7.57	8.96	9.59	9.17	8.46	0.0985556	0.894957	0.200415	8.29	9.045	unchanged	n
Mrm1	3.56	3.23	3.64	3.08	3.07	3.37	4.1	3.06	-0.0226827	0.990088	0.875031	3.3775	3.4	unchanged	n
Aff1	3.37	4.38	3.27	3.36	3.57	3.95	3.16	3.38	-0.0628128	0.985951	0.546989	3.595	3.515	unchanged	n
Ppp6c	30.29	30.21	33.56	28.7	28.32	27.99	26.74	25.93	-0.138846	0.418816	0.0173161	30.69	27.245	unchanged	n
Gk5	0.56	0.71	0.53	0.55	0.35	0.73	0.83	0.54	0.0341177	0.9905	0.880652	0.5875	0.6125	unchanged	n
Rpa2	5.02	4.32	4.69	4.21	5.47	4.99	5.37	5.22	0.172152	0.900498	0.204897	4.56	5.2625	unchanged	n
Rasgef1a	101.44	109.82	102.47	104.31	106.13	103.61	95.24	112.3	-0.0334795	0.985951	0.581812	104.51	104.32	unchanged	n
Phb	50.47	43.39	50.41	45.97	47.46	46.43	49.37	46.78	-0.0349648	0.985951	0.575539	47.56	47.51	unchanged	n
Inpp5d	3.47	2.92	3.16	3.49	2.7	2.77	3.32	2.84	-0.156944	0.82412	0.137154	3.26	2.9075	unchanged	n
Opn3	0.91	0.68	0.74	0.32	1.37	1.24	1.4	0.58	0.708604	0.668161	0.0582373	0.6625	1.1475	unchanged	n
Arhgap27	4.88	3.81	4.17	4.25	4.18	4.34	3.75	3.75	-0.127799	0.923599	0.243414	4.2775	4.005	unchanged	n
Tnpo1	12.03	13.07	11.99	11.45	12.37	13.55	12.46	12.31	0.0350296	0.985951	0.545994	12.135	12.6725	unchanged	n
Tceal8	24.67	28	23.87	20.64	28.2	28.56	28.55	26.06	0.163488	0.598026	0.0428172	24.295	27.8425	unchanged	n
Tlk2	17.3	17.58	17.68	16.83	17.26	18.89	19.29	16.92	0.0420041	0.985951	0.517319	17.3475	18.09	unchanged	n
Ndn	143.31	149.88	148.51	138.66	154.02	151.95	160.67	155.48	0.06563	0.866445	0.168043	145.09	155.53	unchanged	n
Elovl5	31.13	30.88	28.68	27.76	29.16	32.71	29.47	26.83	-0.0359265	0.985951	0.583596	29.6125	29.5425	unchanged	n
Atg101	25.16	20.7	26.19	22.46	23.2	22.9	25.06	22.95	-0.0435823	0.985951	0.633129	23.6275	23.5275	unchanged	n
Acer2	2.96	3.04	3.28	2.66	2.76	3.73	1.79	2.94	-0.00475268	0.999767	0.976782	2.985	2.805	unchanged	n
Fam241a	1.85	1.55	1.66	1.61	1.84	2.58	2.21	2.14	0.360809	0.786736	0.111953	1.6675	2.1925	unchanged	n
Bhlhe22	41.74	40.91	40.45	41.6	42.78	38.86	40.5	40.04	-0.0539817	0.952549	0.298065	41.175	40.545	unchanged	n
Kctd1	31.53	30.78	30.87	30.75	30.97	26.91	28.25	31.66	-0.0984674	0.8333	0.143424	30.9825	29.4475	unchanged	n
Rpl39	119.5	87.16	139.21	94.28	117.76	84.28	104.06	98.42	-0.18719	0.861215	0.161369	110.037	101.13	unchanged	n
Nrbp1	40.85	34.79	38.39	36.93	39.53	36.21	37.29	39.16	-0.0207875	0.985951	0.744572	37.74	38.0475	unchanged	n
Sdr39u1	35.1	28.88	32.94	29.63	28.93	33.32	30.91	29.88	-0.09681	0.914632	0.227125	31.6375	30.76	unchanged	n
Fbxo33	18.46	19.79	19.53	17.11	19.72	20.47	19.77	19	0.0452849	0.985951	0.485183	18.7225	19.74	unchanged	n
Sspn	2.82	2.77	2.45	2.84	3.41	3.7	2.81	2.85	0.20551	0.738248	0.0910184	2.72	3.1925	unchanged	n
Pcnp	69.83	61.42	71.12	59.35	61.12	66.27	68.06	65.18	-0.0439257	0.985951	0.489583	65.43	65.1575	unchanged	n
Akr1c18	2.94	3.08	2.96	2.84	2.39	3.13	3.87	4.57	0.206491	0.976404	0.369249	2.955	3.49	unchanged	n
Uqcr11	233.77	163.19	246.27	222.68	180.89	133.65	183.16	194.36	-0.388334	0.592795	0.0420213	216.477	173.015	down_regulated	n
Gm39972	4.46	3.25	2.81	5.44	3.07	3.26	3.71	3.11	-0.336768	0.739269	0.0916116	3.99	3.2875	unchanged	n
Prmt1	56.56	58.09	59.39	55.42	56.26	55.4	57.33	59.02	-0.0447798	0.985951	0.462737	57.365	57.0025	unchanged	n
Ndufb7	153.87	117.97	145.67	143.96	136.87	121.99	128.5	139.88	-0.145006	0.77676	0.106542	140.368	131.81	unchanged	n
Rarb	2.14	2.08	2.21	1.85	1.98	2.01	2.48	1.64	-0.0672116	0.985951	0.683767	2.07	2.0275	unchanged	n
Nop10	55.24	48.79	51.6	53.64	49.55	43.28	51.13	54.59	-0.119496	0.891363	0.192319	52.3175	49.6375	unchanged	n
Mrpl35	7.88	7.57	7.9	7.58	7.66	8.43	7.92	8.08	0.0230179	0.985951	0.769692	7.7325	8.0225	unchanged	n
Ptpro	6.94	5.94	6.09	6.38	6.81	6.66	7.09	6.33	0.0303465	0.985951	0.676402	6.3375	6.7225	unchanged	n
Hmgcl	14.29	13.08	13.95	13.23	13.21	14.19	13.72	13.95	-0.0370458	0.985951	0.692457	13.6375	13.7675	unchanged	n
Cdca7	1.33	1.24	1.37	0.79	1.29	1.12	1.18	0.87	-0.110352	0.985951	0.659806	1.1825	1.115	unchanged	n
Plac9b	2.11	1.67	1.6	0.85	2.98	0.86	1.49	0.48	-0.147681	0.985951	0.744684	1.5575	1.4525	unchanged	n
Ajm1	30.47	24.46	26.72	28.67	29.18	28.17	25.35	27.41	-0.032602	0.985951	0.633269	27.58	27.5275	unchanged	n
Zfp830	3.96	4.26	4.1	4.91	4.22	4.53	4.4	4.71	0.0205408	0.987187	0.856527	4.3075	4.465	unchanged	n
Pts	24.42	22.4	22.53	19.97	22.6	22.46	22.95	18.75	-0.0815592	0.983513	0.404159	22.33	21.69	unchanged	n
Cmpk2	6.41	6.34	6.12	6.23	6.49	6.25	6.29	7.29	0.041112	0.985951	0.669999	6.275	6.58	unchanged	n
Gm40814	1.4	1.74	1.27	1.71	2.2	2.13	2.13	1.55	0.351405	0.70473	0.0730299	1.53	2.0025	unchanged	n
Cetn3	44.05	46.72	47.14	34.72	50.47	49.71	42.96	41.22	0.0163621	0.986114	0.84372	43.1575	46.09	unchanged	n
Srrm1	32.42	27.54	32.19	30.52	32.64	32.43	29.35	31.17	0.0318982	0.985951	0.601396	30.6675	31.3975	unchanged	n
St18	8.47	10.03	8.65	8.56	9.33	9.07	8.48	7.93	-0.0804513	0.953252	0.299388	8.9275	8.7025	unchanged	n
Mmachc	9.2	8.55	10.74	9.39	8.62	7	8.28	9.81	-0.20025	0.753768	0.0962741	9.47	8.4275	unchanged	n
C77080	1.38	1.08	1.8	1.71	1.5	1.72	1.25	1.74	0.02287	0.994489	0.89509	1.4925	1.5525	unchanged	n
2310009B15Rik	9.74	5.2	8.35	7.66	7.52	6.78	7.99	5.47	-0.212481	0.976804	0.373731	7.7375	6.94	unchanged	n
Mtor	13.9	14.25	13.96	13.95	14.82	14.31	14.07	13.88	-0.0138928	0.985951	0.789582	14.015	14.27	unchanged	n
Cemip	3.81	3.88	3.99	4.3	4.28	4.16	3.6	3.41	-0.0715031	0.985951	0.422778	3.995	3.8625	unchanged	n
Iqub	1.26	1.04	0.73	0.87	1.18	1.4	1.46	1.18	0.363493	0.672603	0.0605411	0.975	1.305	unchanged	n
Gdpd1	26.89	24.57	25.83	24.64	23.88	23.86	23.16	26.27	-0.100277	0.82233	0.136274	25.4825	24.2925	unchanged	n
Map9	22.16	27.65	24.89	23.5	27.39	25.69	24.92	23.82	0.0210002	0.985951	0.767816	24.55	25.455	unchanged	n
Zdhhc2	28.1	32.49	32.33	29.87	24.98	27.52	26.47	30.89	-0.176288	0.493071	0.0252073	30.6975	27.465	unchanged	n
Pdcd7	8.39	8.15	8.69	8.83	8.67	9.04	8.31	9.33	0.0213504	0.985951	0.817866	8.515	8.8375	unchanged	n
Fam57b	36.94	25	32.86	32.58	35.23	31.56	35.21	31.54	0.0440333	0.985951	0.613458	31.845	33.385	unchanged	n
Pisd	30.77	29.98	35.51	36.52	35.96	35.88	34.63	36.65	0.0762096	0.970084	0.337873	33.195	35.78	unchanged	n
Zfp367	4.65	5.22	5.16	4.67	5.77	5.66	5.12	5.13	0.0940462	0.974297	0.35349	4.925	5.42	unchanged	n
Gm46339	0.68	0.8	1.06	0.83	0.89	0.72	0.84	0.84	-0.070373	0.985951	0.800817	0.8425	0.8225	unchanged	n
Slc25a11	63.54	61.79	68.71	59.28	66.44	64.08	62.1	67.54	-0.00882379	0.992315	0.885604	63.33	65.04	unchanged	n
Dhdds	20.96	20.57	19.89	19.5	20.78	19.77	19.86	21.07	-0.0212327	0.985951	0.730987	20.23	20.37	unchanged	n
Mcfd2	33.65	36.03	31.75	30.92	32.89	35.14	36.83	37.63	0.0739375	0.946747	0.288788	33.0875	35.6225	unchanged	n
Siah3	0.88	2	1.83	2.61	2.07	1.96	2.31	2.35	0.20057	0.985951	0.549125	1.83	2.1725	unchanged	n
Maged2	17.62	18.18	17.02	15.63	18.92	19.2	17.23	17.22	0.0516792	0.985951	0.501821	17.1125	18.1425	unchanged	n
Anapc2	27.15	25.52	27.27	25.97	28.09	27.58	27.4	28.13	0.0389325	0.985951	0.482475	26.4775	27.8	unchanged	n
Usp38	10.39	11.15	10.68	10.51	11.71	11.1	11.59	11.6	0.0684943	0.96247	0.324803	10.6825	11.5	unchanged	n
Nln	7.26	8.15	7.89	7.39	8.86	9.48	8.22	7.92	0.136011	0.755245	0.0970209	7.6725	8.62	unchanged	n
Dzank1	22.99	25.62	23.75	22.97	23.89	25.62	25.57	21.91	-0.00895374	0.99135	0.883231	23.8325	24.2475	unchanged	n
Samd4b	20.03	20.13	20.44	22.62	19.02	18.88	19.83	20.89	-0.112701	0.751704	0.0958425	20.805	19.655	unchanged	n
Tkfc	3.66	3.94	4.36	3.97	3.69	3.54	3.74	4.21	-0.102686	0.985951	0.446234	3.9825	3.795	unchanged	n
Mybl1	0.56	0.69	0.39	0.5	0.67	0.7	0.73	0.27	0.074781	0.985951	0.78796	0.535	0.5925	unchanged	n
Lancl1	39.91	41.94	41.49	40.47	40.82	38.78	39.51	43.43	-0.0422158	0.985951	0.456253	40.9525	40.635	unchanged	n
Dlk1	1.1	1.22	0.73	1.2	1.03	1.17	0.98	0.77	-0.16988	0.984461	0.405964	1.0625	0.9875	unchanged	n
2510002D24Rik	7.81	6.77	7.91	6.33	8.07	8.09	7.27	8.84	0.127958	0.975028	0.360834	7.205	8.0675	unchanged	n
Fkbp14	7.34	6.55	6.72	6.04	7.14	7.92	7.37	6.91	0.126991	0.88585	0.187802	6.6625	7.335	unchanged	n
Smyd1	0.49	0.64	0.49	0.65	0.75	0.47	0.56	0.63	0.0563009	0.985951	0.841279	0.5675	0.6025	unchanged	n
Ganab	35.36	32.77	33.26	33.54	33.86	33.11	35.48	32.98	-0.0249394	0.985951	0.619272	33.7325	33.8575	unchanged	n
Camk2d	7.94	7.62	7.03	7.43	8.07	8.88	8.43	6.42	0.0566816	0.985951	0.540475	7.505	7.95	unchanged	n
Pcdhga11	11.61	11	10.22	12.32	9.66	8.65	11.46	10.3	-0.20236	0.493806	0.0252724	11.2875	10.0175	unchanged	n
Tiam2	15.02	12.9	12.76	11.4	14.86	14.95	12.31	13.35	0.0515137	0.985951	0.527052	13.02	13.8675	unchanged	n
Ramac	55.86	54.14	54.86	50.91	60.72	60.96	56.07	63.13	0.123738	0.620124	0.0474327	53.9425	60.22	unchanged	n
Kctd20	18.51	18.72	17.83	17.44	18.5	18.83	17.36	16.58	-0.0545782	0.976404	0.367681	18.125	17.8175	unchanged	n
D630023F18Rik	5.1	6.14	6.01	5.87	5.46	5.01	3.8	5.58	-0.208226	0.89249	0.196289	5.78	4.9625	unchanged	n
Itfg1	87.12	100.79	91.71	82.24	85.31	86.91	92.85	90.97	-0.0545855	0.979967	0.395898	90.465	89.01	unchanged	n
Ndufs6	97.31	72.36	105.28	86.59	94.66	72.41	89.1	84.13	-0.144995	0.900116	0.204537	90.385	85.075	unchanged	n
Timm29	27.47	29.95	29.23	27.32	28.36	27.59	28.26	29	-0.0410979	0.985951	0.487794	28.4925	28.3025	unchanged	n
Dnajc1	7.83	7.76	7.84	7.32	8.52	7.85	7.97	8.58	0.0615511	0.97788	0.375482	7.6875	8.23	unchanged	n
Pcdha2	1.69	1.26	1.53	1.25	1.03	1.6	0.98	1.3	-0.248973	0.839332	0.150028	1.4325	1.2275	unchanged	n
Msn	8.01	8.63	7.49	8.59	8.92	9.68	8.27	7.36	0.0326872	0.985951	0.719402	8.18	8.5575	unchanged	n
Adat2	2.09	3.31	2.38	4.07	2.96	3.46	3.24	2.45	0.0948863	0.985951	0.666992	2.9625	3.0275	unchanged	n
Scfd1	14.98	17.09	15.86	13.24	13.7	14.96	14.45	15.56	-0.0824355	0.975028	0.358915	15.2925	14.6675	unchanged	n
Gemin5	4.82	5.05	4.76	5.1	4.83	5.21	4.79	4.95	-0.0275021	0.985951	0.726371	4.9325	4.945	unchanged	n
Sox21	2.87	2.95	2.07	2.68	2.98	3.06	2.58	2.23	0.00441426	0.999767	0.97544	2.6425	2.7125	unchanged	n
Rfng	39.52	31.68	36.02	36.35	37.35	35.98	35.02	34.58	-0.047825	0.985951	0.485285	35.8925	35.7325	unchanged	n
Slfn2	1.47	1.06	1.72	1.2	1.36	2.13	2.38	1.54	0.408293	0.80416	0.121912	1.3625	1.8525	unchanged	n
Parp6	58.71	50.8	52.82	53.77	54.96	49.57	51.83	54	-0.0739267	0.902816	0.208343	54.025	52.59	unchanged	n
Snrpf	29.89	23.07	29.17	24.99	24.78	18.86	24.18	25.22	-0.247781	0.592795	0.0416991	26.78	23.26	unchanged	n
D030056L22Rik	11.66	11.97	11.42	11.15	13.14	11.08	11.57	13.55	0.0573714	0.985951	0.549636	11.55	12.335	unchanged	n
Fasn	27.18	29.3	27.52	30.34	26.14	27.63	26.08	24.78	-0.158969	0.225556	0.00424698	28.585	26.1575	unchanged	n
Slc16a13	1.66	1.58	1.79	1.84	1.12	1.42	1.71	1.7	-0.250451	0.896651	0.202027	1.7175	1.4875	unchanged	n
Eif4e2	19.3	18.25	18.65	19.12	18.18	18.02	19.08	17.54	-0.0691981	0.93412	0.264485	18.83	18.205	unchanged	n
Mxi1	40.94	40.48	37.85	37.87	39.87	39.96	38.87	40.31	-0.0351598	0.985951	0.515796	39.285	39.7525	unchanged	n
Psmd3	55.36	47.55	53.26	57.1	49.62	48.47	50.71	50.34	-0.131798	0.586698	0.0402212	53.3175	49.785	unchanged	n
Rpap3	9.45	10.79	10.98	10.54	10.99	10.82	10.41	11.17	0.0211968	0.985951	0.815171	10.44	10.8475	unchanged	n
Sin3b	36.26	35.78	39.91	36.68	32.47	30.63	34.5	35.22	-0.125436	0.686342	0.0647481	37.1575	33.205	unchanged	n
Bri3	27.16	21.69	23.8	24.79	23.2	23.39	25.35	24.37	-0.0596974	0.985951	0.542517	24.36	24.0775	unchanged	n
Eif4h	132.09	140.24	129.81	133.03	136.61	137.06	136.69	137.13	-0.000299338	0.999767	0.99476	133.792	136.873	unchanged	n
Gm21541	1.8	0.95	2.22	1.5	0.94	1.23	0.5	1.09	-0.880186	0.598337	0.0432461	1.6175	0.94	down_regulated	n
H2-T23	4.4	3.28	4.1	4.02	3.97	3.39	4.64	4.56	0.0309614	0.989636	0.866297	3.95	4.14	unchanged	n
Pifo	0.44	0.61	0.87	0.69	1.8	2.13	1.59	0.87	1.24151	0.261172	0.00560762	0.6525	1.5975	up_regulated	n
Itih5	3.84	4.85	4.22	4.35	4.81	5.79	4.89	4.48	0.178234	0.662317	0.0572951	4.315	4.9925	unchanged	n
Fsd1l	7.1	7.47	6.6	5.82	7.66	7.81	7.39	7.15	0.119642	0.783496	0.11014	6.7475	7.5025	unchanged	n
Tmem242	33.45	32.16	31.1	30.14	33.54	28.06	29.74	33.07	-0.0667112	0.985951	0.456612	31.7125	31.1025	unchanged	n
Robo1	7.96	9.76	8.7	10.3	8.4	7.84	8.6	9.11	-0.140843	0.77676	0.107837	9.18	8.4875	unchanged	n
Mospd3	15.85	12.32	13.41	14.58	13.65	12.88	13.61	13.22	-0.112002	0.946747	0.288095	14.04	13.34	unchanged	n
Wdr3	7.5	7.02	6.45	6.43	7.31	7.2	8.06	7.08	0.0817113	0.975028	0.357509	6.85	7.4125	unchanged	n
Ubr1	10.03	10.82	9.73	9.86	10.45	10.34	10.02	10.43	0.00598065	0.999767	0.924635	10.11	10.31	unchanged	n
Cytl1	0.48	0.16	0.4	0.24	0.58	0.89	0.65	0.56	1.02459	0.749874	0.0946455	0.32	0.67	unchanged	n
Chd1l	3.06	2.74	3	3.03	3.95	3.44	3.64	3.8	0.290414	0.468754	0.0221291	2.9575	3.7075	up_regulated	n
St6gal1	5.18	5.99	5.42	5.17	5.74	6.14	5.64	4.59	-0.0258982	0.985951	0.790729	5.44	5.5275	unchanged	n
Tmem216	4.9	5.19	5.49	5.02	5.81	5.26	4.81	5.17	-0.00436937	0.999767	0.979769	5.15	5.2625	unchanged	n
Actr8	20.47	21.12	23.3	23.73	22.39	21.02	24.22	23.37	0.0149308	0.986727	0.848984	22.155	22.75	unchanged	n
Cep70	6.3	5.61	6.83	4.98	8.16	6.24	7.23	6.63	0.263631	0.487504	0.0238876	5.93	7.065	unchanged	n
Htatsf1	30.82	33.88	33.05	31.58	33.8	36.14	35.48	33.8	0.0712803	0.90853	0.216454	32.3325	34.805	unchanged	n
Atf1	5.74	5.64	5.49	5.36	5.71	6.39	5.43	5.29	0.00325303	0.999767	0.976882	5.5575	5.705	unchanged	n
Terf2ip	17.84	17.15	17.75	17.83	17.39	17.77	18.01	19.41	0.010406	0.990088	0.871772	17.6425	18.145	unchanged	n
Gsdme	3.93	3.88	3.96	4.19	4.65	4.58	4.29	4.27	0.117958	0.976404	0.366866	3.99	4.4475	unchanged	n
Coa3	86.54	77.93	84.69	77.44	84.68	79.22	82.77	95.27	0.0228369	0.985951	0.775062	81.65	85.485	unchanged	n
Plcz1	0.94	1.17	1.2	0.91	0.66	1.02	1.09	1.15	-0.144222	0.985951	0.569514	1.055	0.98	unchanged	n
Zfp358	14.06	11.3	13.53	14.99	13.94	13.33	11.6	14	-0.0606866	0.985951	0.552981	13.47	13.2175	unchanged	n
Wls	8.67	8.75	7.99	9	11.58	11.4	12.29	9.18	0.332414	0.0764141	0.000623335	8.6025	11.1125	up_regulated	n
Cc2d1b	6.35	4.79	5.24	4.86	6.14	6.5	5.21	5.06	0.0668638	0.985951	0.535189	5.31	5.7275	unchanged	n
Zfp975	2.11	1.65	2	1.54	2.27	2.3	2.29	2.05	0.256152	0.77676	0.10667	1.825	2.2275	unchanged	n
Nubp1	5.5	5.35	5.39	4.63	5.07	5.01	5.24	5.73	-0.0233135	0.987106	0.851195	5.2175	5.2625	unchanged	n
Mrpl24	27.81	24.59	27.46	24.04	26.68	25.21	28.06	29	0.0432634	0.985951	0.629416	25.975	27.2375	unchanged	n
H2-M3	0.72	1.01	0.92	0.66	0.89	1.09	0.67	0.51	-0.111055	0.985951	0.770075	0.8275	0.79	unchanged	n
Elavl1	16.02	16.04	17.12	15.67	16.64	16.09	15.98	16.85	-0.0140343	0.985951	0.802264	16.2125	16.39	unchanged	n
Tmem266	2.06	1.87	2.59	2.81	2.53	2.46	2.4	2.52	0.0276695	0.990088	0.87461	2.3325	2.4775	unchanged	n
Hba-a2	126.12	118	110.88	141.39	142.04	148.6	206.89	135.33	0.294195	0.315453	0.00875965	124.097	158.215	up_regulated	n
Rpap1	4.08	3.49	3.42	3.86	3.87	3.61	4.13	3.92	0.0352679	0.985951	0.725007	3.7125	3.8825	unchanged	n
Nomo1	30.03	29.46	28.71	29.98	30.05	29.27	30.35	29.77	-0.0154522	0.985951	0.755419	29.545	29.86	unchanged	n
Atad2	1.43	1.37	1.39	1.35	1.71	1.53	1.77	1.45	0.187874	0.858787	0.160078	1.385	1.615	unchanged	n
Cenpq	1.83	2.69	2.12	2.01	2.02	2.45	2.9	3.41	0.282631	0.914409	0.226329	2.1625	2.695	unchanged	n
Vamp4	19.73	22.98	21.76	21.04	22.78	21.81	22.29	22.01	0.00767271	0.995434	0.897993	21.3775	22.2225	unchanged	n
Tmem41b	13.34	13.85	12.85	11.7	13.43	14.13	12.88	13.44	0.0269606	0.985951	0.704382	12.935	13.47	unchanged	n
Smarcc2	62.67	61.47	63.61	65.18	65.07	64.16	62.56	63	-0.0245296	0.985951	0.581895	63.2325	63.6975	unchanged	n
Tmem248	13.97	15.22	13.91	14.09	14.16	14.46	15.08	13.54	-0.0473981	0.985951	0.479647	14.2975	14.31	unchanged	n
Cxcl12	22.24	24.89	21	21.35	23.97	22.93	22.41	21.31	-0.0409008	0.985951	0.572034	22.37	22.655	unchanged	n
Scn7a	0.3	0.46	0.41	0.44	0.48	0.68	0.52	0.35	0.298791	0.896107	0.201633	0.4025	0.5075	unchanged	n
Clec4a2	0.81	1.1	0.55	1	1.26	0.99	0.61	0.65	-0.0942611	0.985951	0.807911	0.865	0.8775	unchanged	n
Ube4b	23.76	22.65	23.23	25.57	22.89	22.68	23.96	23.07	-0.071362	0.904203	0.21079	23.8025	23.15	unchanged	n
Crim1	26.25	30.6	27.11	28.21	27.37	30.03	26.9	30.45	-0.00557491	0.999767	0.93511	28.0425	28.6875	unchanged	n
Acsbg1	56.72	52.66	55.56	55.04	51.74	52.64	53.91	49.9	-0.110391	0.465182	0.0218377	54.995	52.0475	unchanged	n
Pelo	7.95	6.87	7.73	7.77	8.17	8.71	9.13	7.59	0.112928	0.970084	0.339297	7.58	8.4	unchanged	n
Cpox	18.78	17.98	20.14	19.12	17.3	19.45	20.11	18.85	-0.0374709	0.985951	0.586549	19.005	18.9275	unchanged	n
Egln3	1.94	2.16	2.28	2.22	1.88	2.04	1.85	1.65	-0.246743	0.834699	0.14448	2.15	1.855	unchanged	n
Gm40498	1.11	0.65	0.64	0.46	0.71	1.3	0.97	0.47	0.239205	0.985951	0.46478	0.715	0.8625	unchanged	n
Ubqln1	60.5	64.05	62.91	60.37	62.11	65.07	68.05	65.71	0.0419274	0.984744	0.408002	61.9575	65.235	unchanged	n
Shld1	8.49	7.31	8.27	6.16	8.03	7.71	6.64	8.29	0.00871999	0.999767	0.946429	7.5575	7.6675	unchanged	n
Usp20	22.4	23.46	23.45	24.39	23.04	20.82	20.41	22.42	-0.143472	0.491252	0.0249846	23.425	21.6725	unchanged	n
Osbpl6	14.2	14.03	14.77	14.17	13.51	15.47	15.78	14.71	0.0247404	0.985951	0.685961	14.2925	14.8675	unchanged	n
Fdx1	5.18	4.8	4.77	4.35	4.37	4.7	4.79	4.61	-0.0948962	0.985951	0.511093	4.775	4.6175	unchanged	n
Gpatch2l	8.56	9.57	8.79	9.63	9.92	9.71	9.64	9.34	0.0319043	0.985951	0.657576	9.1375	9.6525	unchanged	n
Kirrel2	3.22	2.75	2.71	3.39	2.69	2.76	2.7	3.15	-0.127243	0.975028	0.356587	3.0175	2.825	unchanged	n
Nr4a2	25.43	27.55	27.69	24.23	21.69	20.87	22.7	20.61	-0.308919	0.00278731	3.89e-06	26.225	21.4675	down_regulated	n
Srsf10	37.57	39.7	33.36	31.79	38.81	38.53	40.15	43.2	0.14299	0.628279	0.0494792	35.605	40.1725	unchanged	n
Trpv4	0.42	0.23	0.31	0.4	0.49	0.38	0.57	0.75	0.65909	0.658781	0.0557174	0.34	0.5475	unchanged	n
Trp53bp2	10.71	9.54	9.79	8.68	10.27	10.87	9.7	8.87	0.00571488	0.999767	0.942165	9.68	9.9275	unchanged	n
Crh	1.52	1.82	1.17	1.45	1.03	1.47	1.13	1.78	-0.175286	0.985951	0.564129	1.49	1.3525	unchanged	n
Stx12	72.02	76.14	69.03	61.83	69.88	68.95	71.42	72.63	-0.0120454	0.986719	0.846881	69.755	70.72	unchanged	n
Mrpl28	36.67	29.43	35.56	35.13	32.12	29.01	30.99	33.28	-0.163264	0.699617	0.0709536	34.1975	31.35	unchanged	n
Dnajc27	31.15	33.54	30.21	29.5	31.65	32.45	30.01	30.2	-0.0214836	0.985951	0.684848	31.1	31.0775	unchanged	n
Parp9	1.68	1.08	1.37	1.12	1.6	1.26	1.23	1.28	0.00468015	0.999767	0.981112	1.3125	1.3425	unchanged	n
Sap30	5.7	4.52	5.89	4.49	6.32	6.56	5.32	5.55	0.168094	0.958577	0.313045	5.15	5.9375	unchanged	n
Snx16	12.68	14.51	14.06	12.5	13.27	13.13	15.4	13.64	-0.00471902	0.999767	0.954919	13.4375	13.86	unchanged	n
Bbs2	7.12	7.88	6.74	7.22	7.31	7.72	7.75	7.17	0.0140519	0.990088	0.878045	7.24	7.4875	unchanged	n
Imp4	7.82	6.74	7.52	7.55	7.61	6.73	7.68	8.45	0.0091054	0.999767	0.93293	7.4075	7.6175	unchanged	n
Stk40	11.35	10.09	10.6	10.25	9.31	10.59	10.14	9.13	-0.141086	0.686342	0.0648157	10.5725	9.7925	unchanged	n
Nckipsd	31.76	28.11	30.42	33.51	28.64	30.03	29.51	29.92	-0.160186	0.514072	0.0286074	30.95	29.525	unchanged	n
Pigx	14.2	11.4	15.16	12.68	14.08	13.51	14.2	12.11	-0.0280572	0.985951	0.821903	13.36	13.475	unchanged	n
Lsamp	44.05	53.73	45.66	46	48.42	50.58	50.53	48.54	0.0328626	0.985951	0.604493	47.36	49.5175	unchanged	n
Mpdu1	27.29	24.65	23	23.1	22.94	22.94	22.16	24.86	-0.111855	0.888807	0.190513	24.51	23.225	unchanged	n
Serpinf1	9.89	7.81	10.9	8.66	11.64	11.83	10.46	9.87	0.197823	0.762718	0.100358	9.315	10.95	unchanged	n
Homer2	10.89	12.84	11.57	11.76	11.05	11.61	11.01	11.23	-0.0984035	0.789394	0.114753	11.765	11.225	unchanged	n
Ube2e3	43.19	45.39	43.76	40.69	45.64	45.65	49.26	48.41	0.106624	0.738248	0.0884724	43.2575	47.24	unchanged	n
Mrps24	24.87	17.12	26.51	21.27	22.79	20.72	23.8	23.59	-0.0907822	0.985951	0.460117	22.4425	22.725	unchanged	n
Dnah9	2.33	2.09	2.56	2.88	2.49	2.61	2.65	2.57	0.0401907	0.985951	0.678215	2.465	2.58	unchanged	n
Pygb	83.44	88.51	82.68	85.12	80.69	83.93	78.43	81.08	-0.0994203	0.55618	0.035643	84.9375	81.0325	unchanged	n
R3hcc1	7.99	7.29	7.66	8.56	8.45	9.62	9.46	7.94	0.137727	0.90853	0.216923	7.875	8.8675	unchanged	n
Rab11b	119.83	115.22	114.49	123.74	119.03	118.91	109.36	117.79	-0.0553685	0.941523	0.274597	118.32	116.272	unchanged	n
Wrap53	6.19	5.92	5.44	6.71	6.66	6.34	7.69	6.14	0.0920963	0.985951	0.450105	6.065	6.7075	unchanged	n
Col4a3bp	17.72	19.8	19.25	16.84	18.86	19.46	20.41	16.85	0.00696682	0.999767	0.920499	18.4025	18.895	unchanged	n
Mocs1	3.83	2.9	3.11	3.08	3.22	3.3	2.79	3.71	-0.031107	0.985951	0.829249	3.23	3.255	unchanged	n
Atp2b3	37.66	41.15	38.04	41.55	39.59	38.64	40.25	40.06	-0.0358968	0.985951	0.516114	39.6	39.635	unchanged	n
Clpx	11.64	11.39	12.49	10.76	11.21	12.08	12.65	12.2	0.0255162	0.985951	0.747216	11.57	12.035	unchanged	n
Epn2	45.73	44.03	44.71	47.47	45.23	44.8	44.52	44.78	-0.0529369	0.936333	0.268188	45.485	44.8325	unchanged	n
Rpl9	497.58	422.11	497.52	381.29	483.7	411.52	440.42	453.16	-0.0510587	0.985951	0.512895	449.625	447.2	unchanged	n
Cspg5	55.68	49.92	50.31	50.03	52.51	52.19	47.96	48.41	-0.0655082	0.894957	0.200217	51.485	50.2675	unchanged	n
Becn1	64.85	62.15	64.84	64.53	62.02	61.97	63.62	66.73	-0.0442446	0.985951	0.416077	64.0925	63.585	unchanged	n
Mutyh	0.85	0.88	0.61	0.43	1.07	1.04	0.62	0.41	0.132376	0.985951	0.736835	0.6925	0.785	unchanged	n
1110008P14Rik	178.58	116.33	166.12	150.21	122.11	126.76	130.9	138.93	-0.283586	0.268679	0.00593635	152.81	129.675	down_regulated	n
Ift43	11.69	8.04	11.7	9.54	11.33	8.6	12.05	10.89	0.037876	0.985951	0.805667	10.2425	10.7175	unchanged	n
Nts	8.83	7.07	11.64	5.58	3.66	5.74	5.79	3.86	-0.832641	0.0210054	8.33e-05	8.28	4.7625	down_regulated	n
Calhm5	5.21	5.68	5.28	5.47	5.13	5.7	5.31	6.55	0.0351417	0.985951	0.793943	5.41	5.6725	unchanged	n
BC031181	110.97	96.33	102.55	93.12	107.03	108.1	112.44	110.62	0.0845376	0.861215	0.162247	100.743	109.547	unchanged	n
Prdx6	97.81	96.45	96.2	92.6	96.96	102.93	106.17	97.67	0.0431719	0.973656	0.350797	95.765	100.933	unchanged	n
Ppp6r3	20.66	20.88	20.68	19.29	21.06	20.89	22.02	20.55	0.0272576	0.985951	0.610939	20.3775	21.13	unchanged	n
Atxn7l2	6.89	4.81	5.81	6.57	7.11	5.91	6.44	6.04	0.0456902	0.985951	0.704102	6.02	6.375	unchanged	n
Cpd	13.94	15.96	14.26	14.8	15.85	17.71	16.33	14.4	0.0930777	0.866445	0.166131	14.74	16.0725	unchanged	n
Sall2	16.2	17.57	15.75	16.71	16.7	16.35	15.89	15.21	-0.0776686	0.900116	0.204242	16.5575	16.0375	unchanged	n
Ppp1r16b	33.42	34.36	32.66	34.37	34.9	35.95	36.01	32.56	0.0194485	0.985951	0.689103	33.7025	34.855	unchanged	n
Saraf	139	127.11	132.68	131.38	126.07	121.36	125.07	127.48	-0.117767	0.36187	0.0121917	132.542	124.995	unchanged	n
Mus81	8.09	6.76	7.09	9.6	7.82	7.96	6.44	7.26	-0.127967	0.95354	0.302378	7.885	7.37	unchanged	n
Npr3	4.61	5.44	4.4	4.27	3.45	3.61	3.66	4.62	-0.306212	0.214901	0.00377019	4.68	3.835	down_regulated	n
Plxnd1	3.85	3.79	3.72	3.73	3.42	3.91	2.63	3	-0.252213	0.397754	0.0156868	3.7725	3.24	unchanged	n
Pcca	11.75	12.65	11.6	10.66	11.67	13.34	12.4	11.74	0.0297983	0.985951	0.717783	11.665	12.2875	unchanged	n
Dusp19	7.32	8.88	7.24	9.16	7.79	8.04	7.86	8.48	-0.0554681	0.985951	0.667311	8.15	8.0425	unchanged	n
Tcf4	74.42	82.68	81.09	86.94	76.12	78.13	74.5	79.7	-0.107312	0.686342	0.0649989	81.2825	77.1125	unchanged	n
Rpusd3	7.79	5.62	6.75	5.96	6.3	5.61	5.55	7.21	-0.120507	0.985951	0.442595	6.53	6.1675	unchanged	n
Crtc1	47.89	48.62	43.47	53.05	50.46	46.08	46.93	50.64	-0.0226447	0.985951	0.739889	48.2575	48.5275	unchanged	n
Adra2a	3.41	4.26	3.65	4.31	2.87	3.72	3.8	3.45	-0.207889	0.758232	0.098582	3.9075	3.46	unchanged	n
Pitpna	101.03	104.7	104.32	100.74	99.96	99.86	99.72	102.9	-0.060591	0.866859	0.168454	102.698	100.61	unchanged	n
LTO1	9.29	9.35	8.56	8.56	10.16	8.63	8.16	9.18	-0.00386745	0.999767	0.970043	8.94	9.0325	unchanged	n
Acadsb	22.65	24.93	22.07	20.71	25.53	25.57	26.01	24.51	0.137692	0.534178	0.0318981	22.59	25.405	unchanged	n
Cacna1h	19.28	14.32	16.99	19.11	18.34	16.95	17.21	17.75	-0.0174078	0.985951	0.825622	17.425	17.5625	unchanged	n
Matk	86.49	69.14	82.1	77.74	82.28	73.62	70.59	81.36	-0.0667041	0.976404	0.366881	78.8675	76.9625	unchanged	n
Mapk1ip1l	14.03	14.89	14.05	13.23	14.88	15.31	14.88	13.54	0.0313663	0.985951	0.620623	14.05	14.6525	unchanged	n
Glp2r	0.74	0.71	0.82	0.88	0.58	0.82	1.05	0.7	-0.0467498	0.985951	0.826076	0.7875	0.7875	unchanged	n
Coil	6.86	6.7	6.84	6.97	7.21	6.51	6.86	7.29	-0.00544613	0.999767	0.955626	6.8425	6.9675	unchanged	n
Tap2	3.07	3.02	2.4	3.29	2.74	3.29	3.08	2.5	-0.0546965	0.985951	0.725803	2.945	2.9025	unchanged	n
Phf7	1.83	1.93	2.62	2.08	2.48	2.58	1.44	2.2	0.0105022	0.999767	0.960812	2.115	2.175	unchanged	n
C2cd4c	1.65	1.42	1.57	1.9	1.86	1.53	1.55	1.51	-0.0505864	0.985951	0.700259	1.635	1.6125	unchanged	n
Gclc	23.04	23.7	23.54	21.81	24.76	23.62	24.05	25.18	0.0437781	0.985951	0.462008	23.0225	24.4025	unchanged	n
Kpna1	41.36	46.09	42.58	43.04	42.09	43.85	46.51	45.27	0.00733397	0.99574	0.899144	43.2675	44.43	unchanged	n
Cast	2.51	2.23	2.05	2.29	2.68	2.94	2.68	1.81	0.165135	0.92154	0.233867	2.27	2.5275	unchanged	n
Llgl1	14.74	13.5	11.88	13.24	15.03	14.94	13.05	12.65	0.0379138	0.985951	0.619945	13.34	13.9175	unchanged	n
Lzts2	14	11.41	12.13	13.4	12.75	12.78	12.14	11.48	-0.0862115	0.946747	0.28949	12.735	12.2875	unchanged	n
Shc1	3.46	2.9	2.61	2.62	3.16	2.79	2.71	2.51	-0.0646943	0.985951	0.635003	2.8975	2.7925	unchanged	n
Polr3h	15.03	13.06	13.45	15.22	14	14.84	12.58	14.7	0.0092818	0.997849	0.910316	14.19	14.03	unchanged	n
Acss1	10.44	10.11	9.5	8.98	9.95	9.63	8.57	9.68	-0.0762773	0.971906	0.341346	9.7575	9.4575	unchanged	n
Acaa1a	24.08	17.55	23.37	22.76	23.34	22.57	22.37	21.51	0.00127965	0.999767	0.988811	21.94	22.4475	unchanged	n
Nr2c2ap	9.68	7.55	8.52	9.06	9.2	8.64	8.2	7.73	-0.0737976	0.985951	0.583605	8.7025	8.4425	unchanged	n
Tmem214	23.9	17.91	19.97	20.81	22.03	21.13	19.21	20.39	-0.0389014	0.985951	0.633321	20.6475	20.69	unchanged	n
Pde3a	0.5	0.6	0.39	0.66	0.67	0.77	0.45	0.36	0.0337483	0.991498	0.883702	0.5375	0.5625	unchanged	n
Chp2	0.13	0.52	0.39	0.13	0.86	0.13	0.39	0.64	0.771427	0.930755	0.255874	0.2925	0.505	unchanged	n
Pcdhga7	4.98	5.99	5.06	6.15	5.06	5.6	5.91	6.04	-0.00369453	0.999767	0.971041	5.545	5.6525	unchanged	n
Ttc38	2.11	2.41	2.3	2.61	2.22	2.58	2.2	2.31	-0.0603964	0.985951	0.670168	2.3575	2.3275	unchanged	n
Trhde	8.93	9.31	9.48	9.43	8.51	8.87	8.8	9.4	-0.0919953	0.875059	0.175863	9.2875	8.895	unchanged	n
Myl12b	276.67	257.72	278.85	267.86	254.01	250.82	249.66	284.3	-0.0968824	0.78777	0.112193	270.275	259.697	unchanged	n
Tmem135	22.82	21.65	21.41	20.68	21.71	22.26	21.93	21.91	-0.0144728	0.985951	0.792947	21.64	21.9525	unchanged	n
Zfp711	2.86	3.59	3.25	3.04	3.5	3.88	3.27	3.6	0.132331	0.921828	0.241543	3.185	3.5625	unchanged	n
Afap1l2	3.84	3.07	3.56	3.89	2.93	3.71	3.29	2.89	-0.199837	0.760823	0.0996232	3.59	3.205	unchanged	n
Enc1	223.01	232.24	231.72	238.43	240.44	222.77	236.76	246.54	0.00199231	0.999767	0.969338	231.35	236.627	unchanged	n
Cfap97	9.35	9.67	8.83	8.85	9.84	9.33	9.71	9.52	0.0465967	0.985951	0.504769	9.175	9.6	unchanged	n
Slc4a8	12.41	13.68	12.99	13.54	11.49	12.72	12.54	12.67	-0.119599	0.617284	0.0462341	13.155	12.355	unchanged	n
Trappc1	54.33	47.95	54.32	53.1	52.06	42.51	50.26	49.56	-0.153973	0.730183	0.0833073	52.425	48.5975	unchanged	n
Stk33	1.12	1.26	0.84	1	1.59	0.96	1.24	0.87	0.151466	0.985951	0.583524	1.055	1.165	unchanged	n
Arhgap45	1.55	1.28	1.11	1.36	1.2	1.27	1.6	1.14	-0.0487789	0.985951	0.78625	1.325	1.3025	unchanged	n
Arnt2	45.16	50.86	44.35	46	44.85	49.18	45.82	44.6	-0.0467024	0.985951	0.420074	46.5925	46.1125	unchanged	n
Xylt2	8.06	6.29	7.19	7.12	7.43	7.57	6.53	7.26	-0.0233227	0.985951	0.802104	7.165	7.1975	unchanged	n
Zfp384	14.06	11.24	13.55	13.44	13.7	13.53	12.44	12.71	-0.0325712	0.985951	0.689971	13.0725	13.095	unchanged	n
Rufy3	57.29	61.92	59.08	55.02	61.32	61.82	64.85	61.11	0.0855995	0.728341	0.0819577	58.3275	62.275	unchanged	n
Adgrg1	23.83	22.23	21.65	23.46	23.05	23.06	21.3	21.68	-0.0611435	0.95354	0.303095	22.7925	22.2725	unchanged	n
Znhit2	16.74	14.79	15.74	17.01	19.08	15.68	15.98	17.3	0.0453067	0.985951	0.658121	16.07	17.01	unchanged	n
Alg8	3.98	3.84	4.51	4.08	4.15	4.42	4.47	5.44	0.184681	0.817579	0.131528	4.1025	4.62	unchanged	n
Ss18l2	29.65	35.36	45.86	36.31	35.31	33.77	42.2	37.45	-0.0422366	0.985951	0.75663	36.795	37.1825	unchanged	n
Rrm2b	12.41	14.7	12.82	12.76	13.28	14.04	12.48	13.41	-0.0179186	0.985951	0.80548	13.1725	13.3025	unchanged	n
Chn2	12.48	11.3	12.93	10.74	11.3	14.46	14.09	10.45	0.0497768	0.985951	0.628065	11.8625	12.575	unchanged	n
Rpe	12.18	13.52	12.56	9.68	10.53	12.63	14.02	12.8	0.0293602	0.985951	0.775592	11.985	12.495	unchanged	n
Naprt	2.75	2.83	2.57	2.05	2.9	2.45	2.74	3.07	0.0984405	0.985951	0.58783	2.55	2.79	unchanged	n
Rps2	485.72	413.83	493.37	436.19	440.78	403.85	407.59	429.98	-0.159533	0.329245	0.00962352	457.277	420.55	unchanged	n
Rab10	70.54	73.63	71.43	71.33	68.48	75.66	73.51	74.96	-0.00301584	0.999767	0.95279	71.7325	73.1525	unchanged	n
Brdt	4.45	4.21	4.27	4	4.16	3.87	3.6	3.92	-0.147694	0.785797	0.111561	4.2325	3.8875	unchanged	n
Slc37a2	0.6	0.57	0.44	0.58	0.54	0.57	0.55	0.35	-0.156613	0.985951	0.544079	0.5475	0.5025	unchanged	n
Nrl	1.01	0.71	0.72	0.62	0.93	0.53	0.68	0.57	-0.232355	0.985951	0.543006	0.765	0.6775	unchanged	n
Ccdc113	1.47	1.04	1.34	1.28	1.68	2.19	2.59	1.22	0.54167	0.707565	0.0737995	1.2825	1.92	unchanged	n
Creld1	28.91	27.33	31.59	31.63	30.15	28.39	31.74	32.16	-0.00806552	0.999767	0.916096	29.865	30.61	unchanged	n
Ccl27b	0.32	0.27	7.12	7.73	5.08	7.36	0.62	0.01	-0.252504	0.996353	0.902416	3.86	3.2675	unchanged	n
Esd	33.8	31.9	31.71	27.94	32.48	32.46	33.02	35.06	0.0635476	0.978315	0.384695	31.3375	33.255	unchanged	n
Gss	10.04	10.06	11	9.36	8.13	10.27	10.41	9.17	-0.13	0.903325	0.209476	10.115	9.495	unchanged	n
Rnf11	92.93	107.35	94.46	86.37	98.97	106.57	102.46	103.27	0.0766967	0.917034	0.229627	95.2775	102.817	unchanged	n
Rgs3	6.61	6.11	5.54	5.29	6.97	7.27	7.97	5.02	0.172492	0.817327	0.130914	5.8875	6.8075	unchanged	n
Tsc22d4	25.9	18.77	26.13	26.77	22.19	22.66	23	23.83	-0.121646	0.89823	0.203127	24.3925	22.92	unchanged	n
Eif3k	127.14	114.83	131.34	119.63	118.37	113.64	122.4	123.43	-0.0848074	0.880154	0.181447	123.235	119.46	unchanged	n
Ddx39	5.49	5.17	6.19	4.85	5.96	5.1	5.88	5.28	-0.00224727	0.999767	0.986896	5.425	5.555	unchanged	n
Lrg1	1.1	0.59	0.65	0.7	0.67	1.15	0.77	1.19	0.282171	0.985951	0.46578	0.76	0.945	unchanged	n
Grin1	142.32	134.11	143.29	156.77	137.73	129.6	131.24	144.74	-0.128115	0.587351	0.0405613	144.123	135.827	unchanged	n
Bbip1	17.63	17.9	17.12	15.23	16.17	15.97	17.29	16.3	-0.0786464	0.950246	0.294337	16.97	16.4325	unchanged	n
Copg2	22.44	26.7	25.84	23.76	26.35	25.42	24.07	25.6	-0.00336447	0.999767	0.958919	24.685	25.36	unchanged	n
Brinp1	86.07	82.6	87.86	89.49	90.01	84.32	90.56	93.39	0.0192445	0.985951	0.719782	86.505	89.57	unchanged	n
Tspan13	151.32	160.34	159.93	150.63	144.58	148.83	149.2	156.8	-0.0872834	0.738248	0.0894484	155.555	149.852	unchanged	n
Drap1	160.13	126.75	150.41	155.44	145.31	135.47	126.03	163.36	-0.0940202	0.946747	0.288841	148.183	142.542	unchanged	n
Evc2	9.78	9.97	8.76	10.89	8.95	8.16	8.78	10.36	-0.149988	0.788851	0.112773	9.85	9.0625	unchanged	n
Fam120c	12.55	13.83	12.84	13.25	14.46	13.83	14.93	13.39	0.075449	0.902816	0.207385	13.1175	14.1525	unchanged	n
St6gal2	3.53	4.04	4.22	3.53	3.88	4.11	4.15	3.9	0.0340263	0.985951	0.702533	3.83	4.01	unchanged	n
Epb41	5.34	4.67	4.91	4.5	5.49	5.6	4.61	3.47	-0.0297962	0.985951	0.795577	4.855	4.7925	unchanged	n
C1qbp	56.76	55.67	56.29	49.56	52.01	50.16	55.39	55.15	-0.0739396	0.946156	0.283561	54.57	53.1775	unchanged	n
Pgam1	321.41	309.86	328.21	317.91	289.82	290.9	297.09	303.61	-0.146356	0.0922405	0.000850357	319.348	295.355	unchanged	n
Mrpl57	10.24	7.46	9.52	8.88	9.18	7.88	8.51	8.96	-0.0947539	0.976404	0.371343	9.025	8.6325	unchanged	n
Dstn	127.87	132.6	128.64	116.4	122.55	127.21	126.93	125.99	-0.0417383	0.982922	0.403209	126.377	125.67	unchanged	n
Ilf3	23.77	24	22.59	22.77	23.18	23.44	23.04	23.34	-0.0459502	0.978315	0.383009	23.2825	23.25	unchanged	n
Zfp583	3.22	3.12	3.04	2.65	3.75	2.92	3.25	2.8	0.0503554	0.985951	0.682217	3.0075	3.18	unchanged	n
Araf	83.87	83.04	87.69	73.59	83.54	86.74	83.56	87.48	0.0351745	0.985951	0.540193	82.0475	85.33	unchanged	n
Klhdc4	7.39	7.25	6.93	7.6	8.48	9.2	7.77	7.29	0.137271	0.896827	0.202285	7.2925	8.185	unchanged	n
Idh1	20.43	21.17	19.45	17.11	20.19	20.83	18.48	16.71	-0.0698937	0.982761	0.402655	19.54	19.0525	unchanged	n
Tyms	4.9	2.95	4.8	4.75	4.47	4.08	3.04	4.26	-0.156499	0.952341	0.296981	4.35	3.9625	unchanged	n
Sh3pxd2a	7.67	7.72	7.1	8.3	8.39	7.49	7.61	7.72	-0.00683205	0.999767	0.922158	7.6975	7.8025	unchanged	n
Hpcal1	34.13	28	27.32	28.15	37.07	34.37	32.4	32.84	0.179008	0.472171	0.0226809	29.4	34.17	unchanged	n
Pphln1	11.89	13.09	12.64	13.64	12.46	12.6	12.14	13.35	-0.0441566	0.985951	0.555992	12.815	12.6375	unchanged	n
Mon2	17.36	17.77	17.28	17.68	18.63	18.84	19.08	19.14	0.0670355	0.89249	0.195577	17.5225	18.9225	unchanged	n
Anapc10	14.05	15.3	15.06	11.38	15.27	15.34	14.08	15.07	0.0434164	0.985951	0.683124	13.9475	14.94	unchanged	n
Rrp1	150.95	152.38	157.18	158.5	155.69	155.96	156.62	156.92	-0.0194804	0.985951	0.666649	154.752	156.298	unchanged	n
Grsf1	41.34	43.12	40.21	40.16	40.73	39.97	45.74	42.18	0.0031868	0.999767	0.957544	41.2075	42.155	unchanged	n
Fam199x	1.43	1.82	1.5	1.53	1.79	1.77	1.6	1.55	0.0630959	0.985951	0.586435	1.57	1.6775	unchanged	n
Ubr4	11.41	12.54	11.21	12.17	12.21	12.75	12.57	11.26	0.013336	0.985951	0.818068	11.8325	12.1975	unchanged	n
Arhgap5	20.45	27.26	20.95	21.53	24.22	27.49	26.83	21.22	0.138836	0.686342	0.0648555	22.5475	24.94	unchanged	n
Glg1	21.67	30.3	24.76	28.51	26.38	29.1	28.62	25.1	0.0192306	0.985951	0.835279	26.31	27.3	unchanged	n
Mia3	15.52	15.8	14.38	15.01	15.06	14.71	15.91	15.56	-0.0171036	0.985951	0.766354	15.1775	15.31	unchanged	n
Lsp1	1.68	1.55	1.2	0.94	1.72	1.66	1.03	1.3	0.0168949	0.999767	0.95263	1.3425	1.4275	unchanged	n
Sphk2	10.16	8.84	10.11	9.8	9.7	8.99	9.88	9.63	-0.0308446	0.985951	0.705179	9.7275	9.55	unchanged	n
Jup	9.09	7.98	9	8.15	8.91	9.09	10.14	8.16	0.0450265	0.985951	0.60241	8.555	9.075	unchanged	n
Aasdhppt	13.9	16.5	15.11	13.26	15.37	14.63	15.87	15.95	0.0488266	0.985951	0.555945	14.6925	15.455	unchanged	n
Vcp	105.87	113.25	110.52	106.12	104.38	109.69	115.37	107.8	-0.0268269	0.985951	0.5888	108.94	109.31	unchanged	n
Plekha3	24.69	23.9	24.14	24.15	24.07	24.68	23.4	25.92	-0.0114971	0.987106	0.853617	24.22	24.5175	unchanged	n
Cspp1	7.07	5.99	6.6	5.69	6.92	8.02	7.06	5.99	0.119889	0.902816	0.20816	6.3375	6.9975	unchanged	n
Mppe1	6.6	5.81	7.04	5.32	7.17	6.69	5.02	7.08	0.0321329	0.985951	0.809271	6.1925	6.49	unchanged	n
Spag6	0.87	0.77	0.65	1.08	0.52	0.74	0.63	0.65	-0.273234	0.973656	0.347275	0.8425	0.635	unchanged	n
Ptprt	7.95	9.7	8.51	8.65	7.45	8.43	8.34	7.6	-0.159711	0.495747	0.0256876	8.7025	7.955	unchanged	n
St7l	7.31	7.71	8.07	6.67	8.37	7.08	8.37	7.5	-0.015302	0.987193	0.858526	7.44	7.83	unchanged	n
Tram1l1	14.72	16.05	15.44	13.29	16.56	16.18	18	18.44	0.185265	0.515813	0.0289546	14.875	17.295	unchanged	n
Fam161a	1.28	1.36	0.97	0.9	0.86	1.24	1.06	1.02	-0.238923	0.946747	0.286419	1.1275	1.045	unchanged	n
Trappc6b	55.72	58.15	55.36	50.58	58.46	57.64	56.09	58.37	0.0321234	0.985951	0.608551	54.9525	57.64	unchanged	n
Gid8	15.67	15.98	15.79	14.59	16.44	16.84	14.97	15.21	0.00142045	0.999767	0.981731	15.5075	15.865	unchanged	n
Osbpl9	18	16.87	17.17	14.73	18.05	17.97	17.49	15.13	0.0173838	0.985951	0.818096	16.6925	17.16	unchanged	n
Rnf31	6.8	5.74	5.57	6.54	6.28	6.21	5.54	5.75	-0.0883551	0.976404	0.367242	6.1625	5.945	unchanged	n
Capza2	160.72	173.3	160.76	152.42	156.13	158.2	154.52	171.27	-0.0486495	0.980662	0.396663	161.8	160.03	unchanged	n
Abca8b	4.66	4.6	4.95	4.11	5.75	5.33	5.22	4.22	0.131451	0.827473	0.139301	4.58	5.13	unchanged	n
Retsat	6.45	5.83	5.22	5.95	7.29	6.24	7.56	7.57	0.256299	0.55618	0.0355402	5.8625	7.165	unchanged	n
Gabarap	183.44	158.89	163.58	163.87	160.87	155.66	167.72	168.6	-0.0739945	0.892664	0.197823	167.445	163.213	unchanged	n
Utp14b	1.85	3.85	2.24	1.84	2.04	2.66	1.65	1.38	-0.378516	0.928679	0.25207	2.445	1.9325	unchanged	n
Csnk1g2	68.48	55.44	59.86	66.44	62.89	59.98	59.54	64.16	-0.057379	0.985951	0.413839	62.555	61.6425	unchanged	n
Fam49b	55.25	57.75	59.37	53.35	56.56	58.97	56.54	57.68	0.010968	0.985951	0.835066	56.43	57.4375	unchanged	n
Selplg	20.36	18.16	20.29	21.44	18.08	17.61	20.38	23.42	-0.0607703	0.985951	0.5173	20.0625	19.8725	unchanged	n
Bnip3l	52.99	55.34	53.79	53.61	55.58	57.54	52.06	53.74	-0.0109687	0.985951	0.82611	53.9325	54.73	unchanged	n
Zscan21	8.79	7.44	9.14	6.48	8.27	8.7	7.38	6.65	-0.0724954	0.985951	0.53934	7.9625	7.75	unchanged	n
Rflnb	3.41	4.28	3.22	3.72	4.08	4.22	3.86	3.2	0.0357208	0.985951	0.776774	3.6575	3.84	unchanged	n
Rwdd3	5.49	5.36	4.8	4.48	6.52	5.36	4.87	5.88	0.151572	0.962184	0.323938	5.0325	5.6575	unchanged	n
Usp15	20.05	25.17	24.17	21.26	24.12	23.78	26.63	23.77	0.0625657	0.941186	0.273432	22.6625	24.575	unchanged	n
Sec22b	22.72	22.58	24.59	23.83	21.74	20.94	21.54	23.43	-0.130259	0.737506	0.0877532	23.43	21.9125	unchanged	n
Add2	54.93	62.53	59.56	58.11	55.21	55.67	54.49	53.21	-0.144341	0.249402	0.00516974	58.7825	54.645	unchanged	n
Sorbs3	11.11	9.59	10.38	9.82	12.61	13.2	11.66	9.06	0.120387	0.914958	0.227659	10.225	11.6325	unchanged	n
Adgre5	4.38	3.01	3	3.69	3.27	3.65	3.18	2.95	-0.12413	0.976404	0.370458	3.52	3.2625	unchanged	n
Syt4	49.62	59.88	52.42	52.65	49.9	52.2	57.41	52.59	-0.0473032	0.985951	0.488945	53.6425	53.025	unchanged	n
Golph3l	11.78	10.89	10.67	10.02	9.98	10.54	10.55	11.31	-0.0654466	0.985951	0.432215	10.84	10.595	unchanged	n
Sash3	0.62	0.73	0.56	0.38	0.78	0.65	0.56	0.68	0.191574	0.985951	0.531329	0.5725	0.6675	unchanged	n
Pld2	5.98	5.29	5.54	5.45	5.73	5.81	5.53	5.57	-0.0073442	0.999767	0.935099	5.565	5.66	unchanged	n
Nudcd3	39.6	43.07	42.04	39.58	44.7	43.44	41.81	46.05	0.0636057	0.936698	0.269318	41.0725	44	unchanged	n
1500009L16Rik	11.37	10	11.14	11.96	12.07	12.05	12.41	10.97	0.0553923	0.985951	0.631974	11.1175	11.875	unchanged	n
Mrps10	18.07	16.2	16.75	17.85	17.27	20.06	16.28	18.18	0.0190897	0.987106	0.853354	17.2175	17.9475	unchanged	n
Smchd1	8.05	8.61	8.11	8.3	8.74	8.71	9.31	8.46	0.0608412	0.974767	0.355421	8.2675	8.805	unchanged	n
Pycard	0.99	0.61	0.49	0.68	0.7	0.66	0.72	0.62	-0.0707217	0.985951	0.829444	0.6925	0.675	unchanged	n
Slc7a1	7.09	7.93	6.95	7.6	7.82	7.84	8.06	7.59	0.0531274	0.985951	0.439076	7.3925	7.8275	unchanged	n
Glmp	26.88	25.6	25.98	25.91	26.53	26.13	26.5	24.68	-0.0429988	0.985951	0.540735	26.0925	25.96	unchanged	n
Ap4s1	31.91	27.57	28.93	27.74	31.12	32.41	29.93	32.55	0.0850746	0.946747	0.285172	29.0375	31.5025	unchanged	n
Pdss2	6.72	7.36	6.04	5.89	6.45	7.2	6.69	6.31	0.0206917	0.987193	0.858344	6.5025	6.6625	unchanged	n
Ppm1g	36.91	35.24	34.66	35.58	38.94	36.05	39.95	35.78	0.0485547	0.985951	0.415695	35.5975	37.68	unchanged	n
Zfp944	7.31	6.29	7.11	5.76	6.95	6.62	8.17	6.94	0.080987	0.985951	0.44267	6.6175	7.17	unchanged	n
Parp4	0.84	1.14	0.92	0.87	1.13	1.27	1.25	0.77	0.201309	0.928679	0.250566	0.9425	1.105	unchanged	n
Mpzl1	11.49	9.94	8.73	7.99	11.49	10.61	10.21	9.69	0.106168	0.961453	0.318966	9.5375	10.5	unchanged	n
Pls3	107.33	132	111.31	105.09	110.57	112.02	118.29	123.35	-0.00555991	0.999767	0.939307	113.933	116.058	unchanged	n
A830005F24Rik	0.58	0.73	0.33	0.81	0.5	0.33	0.66	1.05	0.02842	0.999767	0.959268	0.6125	0.635	unchanged	n
Ccdc115	14.9	14.48	14.83	10.81	13.24	13.78	12.96	13.91	-0.0625287	0.985951	0.546594	13.755	13.4725	unchanged	n
Trmt61a	7.67	6.72	8.42	7.91	8.42	7.85	6.89	7.34	-0.0317796	0.985951	0.765518	7.68	7.625	unchanged	n
1500015O10Rik	2.89	2.14	2.06	1.61	3.69	2.64	6.11	3.75	0.857584	0.214427	0.00373792	2.175	4.0475	up_regulated	n
Dctpp1	13.59	13.56	12.75	11.31	17.42	10.1	11.43	13.45	-0.0132599	0.999767	0.94084	12.8025	13.1	unchanged	n
Morn2	15.4	16.47	16.55	16.37	17.83	14.03	17.21	12.14	-0.138337	0.975028	0.356752	16.1975	15.3025	unchanged	n
Pafah1b2	51.84	57.2	56.09	52.74	56.48	57.82	58.43	56.35	0.0408213	0.985951	0.421198	54.4675	57.27	unchanged	n
Stk32c	34.89	30.62	30.96	31.12	31.71	29.48	29.36	29.29	-0.116472	0.688665	0.0661773	31.8975	29.96	unchanged	n
Fam110b	13.81	13.27	13.6	14.43	14.34	13.99	13.92	13.58	-0.016369	0.985951	0.816524	13.7775	13.9575	unchanged	n
Scn1a	12.69	14.23	13.6	13.94	13.72	14.85	15.04	13.56	0.039182	0.985951	0.523305	13.615	14.2925	unchanged	n
Cops9	165.87	114.8	182.6	128.15	149.12	113.07	172.32	157.99	-0.0614184	0.985951	0.765848	147.855	148.125	unchanged	n
Ctbp2	14.65	13.47	12.55	13.85	13.85	14.11	12.91	11.77	-0.0357716	0.985951	0.658765	13.63	13.16	unchanged	n
Fam69a	12.45	13.31	12.75	11.34	14.31	13.66	13.19	14.1	0.118295	0.814902	0.127947	12.4625	13.815	unchanged	n
Tceal1	25.14	27.91	22.27	21.12	26.57	27.09	28.04	28.33	0.151105	0.785553	0.111107	24.11	27.5075	unchanged	n
Uros	14.1	13.6	12.57	11.21	14.04	11.65	11.94	12.39	-0.113396	0.921828	0.24044	12.87	12.505	unchanged	n
Ncbp2	33.76	32.67	32.06	27.07	30.33	30.97	34.77	31.79	-0.0060936	0.999767	0.934977	31.39	31.965	unchanged	n
1700088E04Rik	2.25	2.21	2.71	2.18	2.8	2.52	3.74	3.08	0.358209	0.825798	0.138002	2.3375	3.035	unchanged	n
Dhx9	30.07	35.44	33.61	34.28	33.41	35.53	39.52	34.36	0.0666248	0.971947	0.341648	33.35	35.705	unchanged	n
Lsm2	10.07	9.76	10.51	9.65	11.53	9.88	11.76	12.6	0.156974	0.941877	0.275716	9.9975	11.4425	unchanged	n
Nhlrc3	1.17	1.6	0.92	1.2	1.66	1.12	1.63	2.29	0.424549	0.837234	0.146088	1.2225	1.675	unchanged	n
Gpn3	13.18	14.35	14.45	13.13	12.22	13.01	13.96	12.3	-0.134171	0.878864	0.179737	13.7775	12.8725	unchanged	n
Map6d1	26.61	26.48	27.18	27.52	25.25	25.85	27.46	25.67	-0.0800839	0.856347	0.158687	26.9475	26.0575	unchanged	n
C1qtnf1	0.71	0.67	0.76	0.45	0.73	0.7	0.69	0.57	0.0152914	0.999767	0.947916	0.6475	0.6725	unchanged	n
Resf1	2.15	2.46	1.97	2.05	2.65	2.72	2.55	1.96	0.160033	0.881566	0.182294	2.1575	2.47	unchanged	n
Neo1	13.41	14.52	13.63	14.43	14.96	15.94	15.08	13.56	0.0572502	0.973656	0.348308	13.9975	14.885	unchanged	n
Pllp	31.35	24.76	26.81	26.01	33.3	33.27	28.86	21.49	0.0665977	0.985951	0.539055	27.2325	29.23	unchanged	n
Cebpzos	11.31	10.49	11.25	9.74	11.81	10.39	11.68	12.12	0.0588522	0.985951	0.598706	10.6975	11.5	unchanged	n
E130311K13Rik	4.94	5.14	5.12	5.79	5.31	5.71	5.07	5.67	0.023959	0.989397	0.865604	5.2475	5.44	unchanged	n
Ccdc88c	6.33	6.66	6.47	6.26	6.32	6.19	5.87	6.05	-0.111248	0.750621	0.0955366	6.43	6.1075	unchanged	n
Nbr1	42.24	41.65	41.03	39.98	40.91	41.39	42.87	38.84	-0.0399639	0.978315	0.385193	41.225	41.0025	unchanged	n
Accs	0.68	0.42	0.56	0.36	0.81	0.5	0.5	0.36	0.112713	0.985951	0.708146	0.505	0.5425	unchanged	n
Kdm3a	12.42	12.14	11.78	10.73	12.38	11.86	11.76	11.76	-0.0154602	0.985951	0.807537	11.7675	11.94	unchanged	n
Jmy	6.79	7.79	7.04	7.23	7.38	7.77	7.66	7.54	0.0424579	0.985951	0.519348	7.2125	7.5875	unchanged	n
Nfx1	23.79	24.82	22.31	21.77	25.35	23.36	23.81	21.98	-0.0114171	0.987106	0.851388	23.1725	23.625	unchanged	n
Rrnad1	12.57	10.15	12.02	10.55	13.97	12.7	11.83	12.38	0.151245	0.691608	0.0673682	11.3225	12.72	unchanged	n
Eif3g	67.6	61.79	67.25	63.61	63.14	58.85	66.05	65.13	-0.0778624	0.923111	0.242922	65.0625	63.2925	unchanged	n
Nupr1	6.27	5.55	4.51	8	9.38	10	7.86	9.74	0.553258	0.358806	0.0118386	6.0825	9.245	up_regulated	n
Prcc	22.67	21.04	19.77	21.03	21.98	21.3	19.55	20.33	-0.0567643	0.985951	0.434863	21.1275	20.79	unchanged	n
Aars2	8.54	6.5	8.03	7.85	6.99	8.13	7.13	7.74	-0.0583352	0.985951	0.538299	7.73	7.4975	unchanged	n
Sult5a1	1.9	0.66	1.3	1.59	1.4	0.92	1.35	0.82	-0.338104	0.974767	0.355694	1.3625	1.1225	unchanged	n
Hkdc1	1.38	1.21	1.71	1.14	1.46	1.21	1.13	1.14	-0.13393	0.985951	0.490574	1.36	1.235	unchanged	n
Foxj1	2.85	1.94	2.87	3.34	4.86	3.83	4.68	2.65	0.506027	0.284934	0.00725947	2.75	4.005	up_regulated	n
Ppib	91.86	80.64	85.39	84.34	82.46	78.06	87	85.75	-0.0776788	0.92154	0.235023	85.5575	83.3175	unchanged	n
Pdk2	61.78	52.29	57.33	61.46	56.68	55.01	54.17	60.18	-0.0747421	0.932285	0.259238	58.215	56.51	unchanged	n
Pusl1	11.53	6.55	9.23	9.53	8.25	7.85	8.5	7.94	-0.210663	0.859381	0.160447	9.21	8.135	unchanged	n
Rmc1	13.67	13.51	14.77	15.06	12.38	12.22	13.73	14.77	-0.125457	0.876671	0.177121	14.2525	13.275	unchanged	n
Asxl2	3.41	4.08	3.81	3.79	3.84	4.55	3.92	3.33	0.0364687	0.985951	0.690986	3.7725	3.91	unchanged	n
Mad1l1	6.99	5.8	5.38	6.08	6.21	5.02	5.2	5.19	-0.119798	0.946747	0.285557	6.0625	5.405	unchanged	n
Nectin1	7.83	7.67	6.57	8.8	8.39	7.62	8.03	8.16	0.0293545	0.985951	0.741057	7.7175	8.05	unchanged	n
Armc8	23.27	24.78	23.03	21.68	22.64	24.98	23.49	24.83	0.0138981	0.985951	0.820676	23.19	23.985	unchanged	n
Ralgapa1	27.88	28.37	28.33	27.45	28.28	27.39	30.53	28.56	0.0115796	0.985951	0.833786	28.0075	28.69	unchanged	n
Dgkd	22.64	21.28	22.21	22.13	23.08	21.71	21.79	20.76	-0.0453959	0.976404	0.370679	22.065	21.835	unchanged	n
Pcgf5	2.92	3.94	3.04	3.31	3.58	3.9	4.12	3.61	0.213296	0.512984	0.0283027	3.3025	3.8025	unchanged	n
Rftn2	9.78	12.14	10.28	10.44	11.71	13.69	11.45	11.83	0.148602	0.738248	0.0890047	10.66	12.17	unchanged	n
Dtx2	2.78	2.46	2.76	2.66	2.97	2.84	2.8	2.6	0.0202641	0.993843	0.891285	2.665	2.8025	unchanged	n
Arhgap12	22.81	27.55	25.19	22.06	22.78	25.66	25.78	26.81	0.0185857	0.985951	0.810159	24.4025	25.2575	unchanged	n
Kcnip1	9.89	10.34	11.35	8.54	12.7	11.48	13.42	11.24	0.235639	0.38281	0.0139025	10.03	12.21	unchanged	n
Mfsd8	8.62	7.99	7.92	6.64	9.1	8.4	9.13	9.53	0.182502	0.618911	0.0468291	7.7925	9.04	unchanged	n
Map3k6	1.65	1.28	1.08	1.16	1.58	1.56	1.29	1.3	0.100474	0.985951	0.529801	1.2925	1.4325	unchanged	n
Bbof1	3.12	2.45	2.97	2.89	3.26	3.36	3.1	3.36	0.0917485	0.985951	0.49205	2.8575	3.27	unchanged	n
Ccdc85b	15.32	12.81	14.17	16.19	13.51	12.29	13.57	15.01	-0.134252	0.790218	0.115373	14.6225	13.595	unchanged	n
Dnajc5	78.91	90.98	81.88	81.91	81.09	84.09	84.82	81.97	-0.039313	0.985951	0.474677	83.42	82.9925	unchanged	n
Tnfsfm13	0.58	0.75	1.26	0.98	0.65	1.11	0.63	1.06	-0.0732755	0.985951	0.818145	0.8925	0.8625	unchanged	n
Nktr	21.91	18.69	20.78	18.11	21.69	22.99	22.65	20.88	0.125525	0.574712	0.0385967	19.8725	22.0525	unchanged	n
Kctd5	10.65	12.06	10.59	10.84	11.45	11.8	11.42	11.02	0.0167087	0.985951	0.842058	11.035	11.4225	unchanged	n
Nsmce4a	26.83	26.33	27.21	26.06	25.68	28.59	29.06	29.91	0.055355	0.985951	0.473334	26.6075	28.31	unchanged	n
Cct8	76.48	81.3	76.77	72.2	74.17	78.62	88.45	78.21	0.0256536	0.985951	0.677864	76.6875	79.8625	unchanged	n
Tpm2	2.78	1.93	1.94	2.52	1.53	2.06	1.83	1.86	-0.319047	0.745381	0.0936371	2.2925	1.82	unchanged	n
Snx20	0.31	0.4	0.4	0.97	0.57	0.52	0.35	0.44	-0.19324	0.985951	0.683328	0.52	0.47	unchanged	n
Kyat3	2.56	2.55	2.44	1.86	2.12	3.01	2.69	1.93	0.0479807	0.985951	0.795814	2.3525	2.4375	unchanged	n
Ccdc137	10.13	9.3	10.05	8.66	9.4	9.7	9.49	9.41	-0.0369214	0.985951	0.65959	9.535	9.5	unchanged	n
Ino80c	12.24	13.2	12.23	11.94	13.37	14.22	12.79	12.67	0.063198	0.985951	0.431808	12.4025	13.2625	unchanged	n
Tent5c	0.68	0.41	0.54	0.62	0.5	0.6	0.83	0.58	0.114269	0.985951	0.637698	0.5625	0.6275	unchanged	n
Nphp1	8.22	8.73	9.29	8.71	8.03	7.98	8.27	8.61	-0.116567	0.914409	0.225878	8.7375	8.2225	unchanged	n
Bicd1	5.23	5.76	5.2	4.99	5.82	6.02	6.08	5.95	0.154761	0.418974	0.0173629	5.295	5.9675	unchanged	n
Plcg2	1.83	1.65	1.65	1.62	2.07	2.14	1.83	1.69	0.160041	0.931207	0.257003	1.6875	1.9325	unchanged	n
Ndufaf6	6.13	6.43	6.37	4.93	5.3	4.74	6.2	5.78	-0.158124	0.975028	0.358843	5.965	5.505	unchanged	n
Rgs9	4.98	4.74	4.54	3.64	4.4	5.27	5.1	4.34	0.134045	0.92154	0.235846	4.475	4.7775	unchanged	n
Slit1	37.14	41.55	38.93	43.96	39.06	39.43	40.26	39.71	-0.05668	0.961453	0.317983	40.395	39.615	unchanged	n
Paqr6	4.54	3.74	4.29	4.4	4.49	3.55	3.64	3.72	-0.183939	0.923111	0.243182	4.2425	3.85	unchanged	n
Dennd6a	11.43	12.25	12.45	10.89	11.93	12.11	13.61	12.7	0.065721	0.97788	0.376764	11.755	12.5875	unchanged	n
Prpf8	33.46	35.57	34.03	35.24	34.61	32.89	35.46	32.12	-0.0645905	0.902682	0.206056	34.575	33.77	unchanged	n
Mtfr1l	41.14	35.64	39.28	35.2	38.77	37.8	37.82	36.56	-0.0332721	0.985951	0.590299	37.815	37.7375	unchanged	n
Gorasp1	7.81	8.31	8.86	9.64	9.62	8.68	8.93	8.94	0.0297953	0.985951	0.736384	8.655	9.0425	unchanged	n
Xrn1	4.94	5.29	5.56	5.23	5.84	5.95	5.67	5.31	0.0820792	0.90853	0.216856	5.255	5.6925	unchanged	n
Bcar1	19.95	18.14	18.25	18.83	20.41	19.57	17.88	18.38	-0.0139034	0.985951	0.831308	18.7925	19.06	unchanged	n
Galnt18	24.74	23.25	24.95	24.67	19.35	19.27	22.22	23.7	-0.238818	0.176957	0.00257062	24.4025	21.135	unchanged	n
Atp11c	3.19	3.35	2.89	3.04	3.64	4.06	3.79	3.41	0.239834	0.348002	0.0110092	3.1175	3.725	unchanged	n
Ttc13	14.51	12.41	13.53	12.31	13.7	14.36	13.07	13.59	0.020523	0.985951	0.775965	13.19	13.68	unchanged	n
Atp6v1h	78.78	84.45	86.25	74.04	77.27	77.41	85.21	86.08	-0.0223488	0.985951	0.732331	80.88	81.4925	unchanged	n
Rdh12	1.42	2.02	1.79	1.53	1.31	2.07	1.54	1.27	-0.163274	0.985951	0.517005	1.69	1.5475	unchanged	n
Sfxn5	38.7	40.73	39.13	39.23	40.49	40.82	38.22	35.86	-0.0542954	0.958177	0.311282	39.4475	38.8475	unchanged	n
Nt5c3	23.98	25	27.1	19.75	26.43	24.15	26.87	25.19	0.0638904	0.985951	0.455096	23.9575	25.66	unchanged	n
Syt2	3.79	3.47	4.1	3.89	3.53	4.58	4.22	3.67	0.0442885	0.985951	0.653633	3.8125	4	unchanged	n
Art3	2.4	2.29	2.05	1.59	2.37	2.13	1.43	1.65	-0.171743	0.985951	0.488949	2.0825	1.895	unchanged	n
Uba5	24.34	24.24	25.46	22.58	25.41	23.24	24.97	23.62	-0.0273358	0.985951	0.675477	24.155	24.31	unchanged	n
Lmf2	5.18	4.7	4.94	5.6	5.37	4.99	5.33	4.53	-0.0467421	0.985951	0.670323	5.105	5.055	unchanged	n
Rab28	37.84	37.22	38.96	34.02	36.26	38.09	39.13	37.98	0.00924973	0.991967	0.885081	37.01	37.865	unchanged	n
Ebag9	14.64	15.98	14.73	12.61	13.57	14.99	14.03	15.3	-0.0332911	0.985951	0.724618	14.49	14.4725	unchanged	n
Uck1	19.59	17.32	19.76	17.81	17.26	16.77	17.77	17.39	-0.138718	0.703666	0.0723449	18.62	17.2975	unchanged	n
Tcte1	1.13	0.74	0.93	0.89	0.83	0.9	0.85	0.94	-0.0996048	0.985951	0.670192	0.9225	0.88	unchanged	n
Adgra2	2.71	2.35	2.71	2.71	3.05	3.16	2.45	2.35	0.0414765	0.985951	0.72249	2.62	2.7525	unchanged	n
Gabbr1	164.6	164.49	170.89	169.9	178.69	168.01	178.57	165.17	0.012382	0.985951	0.779571	167.47	172.61	unchanged	n
Cybrd1	0.99	1.14	1.12	1.04	1.07	1.1	0.95	1.03	-0.0759272	0.985951	0.641771	1.0725	1.0375	unchanged	n
Ptms	502.75	420.55	465.14	552.78	440.67	385.98	423.92	475.52	-0.206844	0.379463	0.0136961	485.305	431.522	unchanged	n
Twistnb	5.17	6.65	6.78	6.51	6.61	7.85	7.68	5.61	0.107801	0.980812	0.396959	6.2775	6.9375	unchanged	n
Card10	1.22	0.96	1.05	0.98	1.1	1.05	1.33	0.89	0.0229613	0.995434	0.897699	1.0525	1.0925	unchanged	n
Sh3bp4	7.36	6.77	7.13	6.73	7.37	7.93	7.18	7.83	0.0970803	0.911413	0.221358	6.9975	7.5775	unchanged	n
Rpl7l1	18.16	17.74	19.75	17.02	18.88	19.16	18.25	18.29	0.00507205	0.999767	0.941218	18.1675	18.645	unchanged	n
Ccnj	2.39	2.18	2.54	1.9	2.1	2.99	2.41	2.3	0.0788246	0.985951	0.585957	2.2525	2.45	unchanged	n
Renbp	1.82	0.92	1.65	1.14	1.34	1.52	0.99	0.97	-0.236922	0.985951	0.451586	1.3825	1.205	unchanged	n
Bbc3	1.8	1.81	1.91	2.09	1.79	1.87	1.32	2.37	-0.0791598	0.985951	0.731855	1.9025	1.8375	unchanged	n
Prox1	23.63	24.62	24.17	24.33	26.84	25.39	26.18	22.28	0.0172003	0.985951	0.754814	24.1875	25.1725	unchanged	n
Dnajc25	2.02	2.05	1.44	1.43	1.88	2.11	1.69	2.37	0.170523	0.985951	0.456894	1.735	2.0125	unchanged	n
Zfp119a	1.64	1.64	1.73	1.63	2.41	1.57	2.08	1.61	0.162492	0.985951	0.425892	1.66	1.9175	unchanged	n
Wdr34	11.75	10.94	9.99	11.58	10.16	11.45	11.59	11.68	-0.0133889	0.993843	0.892838	11.065	11.22	unchanged	n
Il1rap	19.95	19.18	19.23	19.08	21.71	23.79	23.36	18.92	0.142794	0.520974	0.0296581	19.36	21.945	unchanged	n
Tyw1	5.23	5.47	4.8	5.58	4.65	4.4	5.27	4.84	-0.161279	0.817579	0.131257	5.27	4.79	unchanged	n
Pcdh1	35.01	43.85	40.24	51.08	37.98	38.91	39.83	38.15	-0.176182	0.646547	0.05303	42.545	38.7175	unchanged	n
Crabp2	1.16	1.05	0.62	0.53	0.82	0.99	1.52	0.7	0.225327	0.985951	0.634339	0.84	1.0075	unchanged	n
Nov	53.88	58.46	53.31	48.69	35.27	41.31	39.75	47.83	-0.415604	0.00131263	1.39e-06	53.585	41.04	down_regulated	n
Carmil1	6.18	6.33	5.78	6.18	6.39	6.76	6.39	5.46	0.000672345	0.999767	0.993485	6.1175	6.25	unchanged	n
Osgepl1	6.77	5.95	5.41	5.13	6.43	6.22	5.14	5.91	0.0583771	0.985951	0.6412	5.815	5.925	unchanged	n
Pcmtd1	35.06	37.94	36.32	33.34	38.02	39.36	40.55	39.29	0.110323	0.614919	0.0454981	35.665	39.305	unchanged	n
Rpusd1	37.51	31.16	32.38	36.39	35.16	28.77	36.14	37.05	-0.0291535	0.985951	0.745462	34.36	34.28	unchanged	n
9930104L06Rik	6.45	5.91	5.9	5.48	5.9	6	6.34	5.78	-0.0108239	0.997849	0.911366	5.935	6.005	unchanged	n
1810037I17Rik	35.26	25.06	30.98	32.18	30.54	28.86	32.3	30.56	-0.0536287	0.985951	0.595222	30.87	30.565	unchanged	n
Cadm2	37.56	44.96	41.9	39.89	42.88	41.66	44.08	41.97	0.0240655	0.985951	0.689454	41.0775	42.6475	unchanged	n
Dcaf12	16.97	16.08	15.9	16.51	15.86	16.66	15.41	15.85	-0.0710469	0.929662	0.253971	16.365	15.945	unchanged	n
Ephb2	3.01	3.04	3.14	3.16	2.94	2.74	2.56	2.87	-0.182113	0.450957	0.0207498	3.0875	2.7775	unchanged	n
Vstm4	0.98	1.27	1.49	1	1.17	1.53	1.47	1.24	0.157582	0.985951	0.471379	1.185	1.3525	unchanged	n
Klhl40	2.22	1.83	2.12	2.18	2.18	1.91	1.33	2.1	-0.186307	0.96258	0.325253	2.0875	1.88	unchanged	n
P2rx6	1.73	1.51	1.74	1.58	1.92	1.42	1.57	1.76	0.00865061	0.999767	0.966208	1.64	1.6675	unchanged	n
Nkx6-2	4.79	2.46	3.84	5.07	4.64	4.87	4.11	2.98	-0.00170822	0.999767	0.993804	4.04	4.15	unchanged	n
Atrx	21.71	25.78	22.72	22.65	25.25	26.1	26.21	23.76	0.0939479	0.817327	0.130983	23.215	25.33	unchanged	n
Tmem39a	3.96	3.34	3.13	3.94	4.45	4.3	3.5	3.3	0.143083	0.96258	0.32527	3.5925	3.8875	unchanged	n
Tmem169	7.19	6.59	7.14	6.16	6.89	7.79	6.87	6.86	0.0298241	0.985951	0.752963	6.77	7.1025	unchanged	n
Vkorc1	21.91	18.72	19.79	17.06	19.91	18.42	20.38	19.21	-0.0354124	0.985951	0.766609	19.37	19.48	unchanged	n
Ccna2	1.15	0.89	1.05	0.89	1.78	1.06	1.36	1.3	0.469653	0.530002	0.0308291	0.995	1.375	up_regulated	n
Trim44	73.84	83.98	77.28	75.51	78.65	82.68	82.55	78.59	0.023039	0.985951	0.66241	77.6525	80.6175	unchanged	n
Lpxn	1.29	0.63	0.6	0.55	0.96	1.21	1.29	0.51	0.334421	0.976404	0.370914	0.7675	0.9925	unchanged	n
Dtx1	23.09	19.39	20.92	22.03	21.24	20.79	18.77	20.33	-0.105301	0.789767	0.115037	21.3575	20.2825	unchanged	n
Hnrnpa0	28.45	31.23	29.28	29.28	32.43	31.76	29.39	33.01	0.0661296	0.95354	0.303756	29.56	31.6475	unchanged	n
Flt3	3.19	3	3.43	3.44	2.97	2.79	3.29	2.55	-0.202179	0.773978	0.104661	3.265	2.9	unchanged	n
Coq9	27.74	28.15	25.63	26.79	26.34	27.66	26.21	28.71	-0.0259341	0.985951	0.718428	27.0775	27.23	unchanged	n
Tac2	4.2	4.93	6.08	6.64	24.66	4.77	25.61	5.66	1.40948	0.488153	0.0244989	5.4625	15.175	up_regulated	n
Col11a2	4.09	2.67	3.58	2.94	4.33	3.26	3.16	2.64	0.0125071	0.999767	0.924217	3.32	3.3475	unchanged	n
Ephx4	43.19	38.43	39.3	39.39	38.2	35.98	38.58	39.8	-0.108836	0.825765	0.13795	40.0775	38.14	unchanged	n
Mcl1	25.48	26.88	27.45	24.57	26.97	28.35	26.22	25.21	-0.000311694	0.999849	0.995795	26.095	26.6875	unchanged	n
Ttc1	31.02	30.42	33.18	29.39	36.38	33.53	36.33	34.78	0.149675	0.546481	0.0340749	31.0025	35.255	unchanged	n
Cenpa	1.91	1.67	1.39	1.68	1.38	1.17	1.32	1.54	-0.407649	0.8333	0.143719	1.6625	1.3525	unchanged	n
Zfp35	10.61	10.17	9.87	7.88	10.24	10.64	11.69	10.22	0.120933	0.890775	0.191861	9.6325	10.6975	unchanged	n
Lig1	1.83	2.05	1.82	2.22	2.22	2.66	2.13	1.81	0.119282	0.985951	0.467437	1.98	2.205	unchanged	n
Rpl29	324.33	270.27	324.51	303.73	315.05	281.57	296.74	319.1	-0.0523517	0.985951	0.451931	305.71	303.115	unchanged	n
Ap5m1	8.6	9.25	8.46	7.7	9.56	9.64	9.26	8.56	0.0888404	0.920177	0.232031	8.5025	9.255	unchanged	n
Sorcs1	2.23	2.11	2.2	2.32	2.22	2.59	2.21	1.77	-0.0765907	0.985951	0.511107	2.215	2.1975	unchanged	n
Gpx8	5.59	4.83	4.67	5.56	4.67	4.16	5.94	5.51	-0.0647281	0.985951	0.74041	5.1625	5.07	unchanged	n
Rps16	304.1	217.46	266.9	240.57	238.04	214.47	216.57	258.01	-0.197961	0.545617	0.0338111	257.257	231.773	unchanged	n
Stard13	5.62	5.1	5.23	4.7	5.84	5.92	5.28	4.58	0.0484068	0.985951	0.585964	5.1625	5.405	unchanged	n
Rspo3	4.74	5.33	5.01	4.43	4.6	4.33	5.17	4.14	-0.129557	0.952549	0.298009	4.8775	4.56	unchanged	n
Sema5b	4.22	3.45	3.66	4.37	3.55	3.48	3.02	2.88	-0.302022	0.283942	0.0071381	3.925	3.2325	down_regulated	n
Cep83	11.97	11.77	12.02	10.58	11.61	11.11	11.64	13.05	-0.000721433	0.999767	0.992887	11.585	11.8525	unchanged	n
Pias4	10.35	8.89	10.36	9.93	10.42	10.06	10.49	10.35	0.0294794	0.985951	0.773449	9.8825	10.33	unchanged	n
Zc3hc1	12.5	11.38	11.64	11.24	11.85	11.57	10.62	11.49	-0.0715763	0.985951	0.439312	11.69	11.3825	unchanged	n
Shb	3.75	3.36	3.81	3.43	2.4	2.92	3.2	3.14	-0.330982	0.418816	0.017314	3.5875	2.915	down_regulated	n
Smpdl3a	19.02	20.22	19.53	16.64	18.21	17.37	17.8	16.94	-0.135154	0.757178	0.0981904	18.8525	17.58	unchanged	n
Snap91	90.5	100.15	93.56	92.85	89.31	89.37	91.24	91.27	-0.0909585	0.693301	0.0685589	94.265	90.2975	unchanged	n
Cdan1	4.29	3.6	3.53	3.02	4.12	3.94	3.91	3.5	0.0684296	0.985951	0.49255	3.61	3.8675	unchanged	n
Rps14	656.98	444.66	596.35	454.19	618.48	468.18	529.47	585.78	-0.0143086	0.999767	0.931311	538.045	550.477	unchanged	n
Oat	41.57	42.26	39.87	38.44	38.51	44.32	45.21	42.15	0.0370141	0.985951	0.562719	40.535	42.5475	unchanged	n
Itpr1	38.77	47.72	40.61	44.62	37.4	41.2	43.84	43.02	-0.085136	0.930224	0.25517	42.93	41.365	unchanged	n
BC034090	1.2	1.23	1.03	1.27	1.22	1.19	1.1	0.72	-0.253464	0.878864	0.17927	1.1825	1.0575	unchanged	n
Ccdc181	12.57	12.24	13.52	12.21	14.13	13.19	12.18	13.84	0.0442142	0.985951	0.623778	12.635	13.335	unchanged	n
Tpm3	93.63	99.18	94.24	93.74	96.09	95.59	97.9	97.67	0.00123244	0.999767	0.978252	95.1975	96.8125	unchanged	n
Srrd	13.76	11.13	11.29	11.4	14.4	12.97	11.98	13.17	0.0774046	0.985951	0.498338	11.895	13.13	unchanged	n
Crlf1	16.47	14.8	15.6	16.37	16.07	14.28	16.06	17.64	-0.025103	0.985951	0.788896	15.81	16.0125	unchanged	n
Pcdhb13	1.23	1.7	1.22	1.58	1.21	1.87	1.8	1.79	0.18721	0.961388	0.316283	1.4325	1.6675	unchanged	n
Mc4r	4.56	3.81	3.51	4.14	3.66	4.43	3.64	4.53	-0.00840863	0.999767	0.949042	4.005	4.065	unchanged	n
Crtc2	8.28	6.47	8.57	7.8	8.88	7.78	7.38	7.42	-0.0169933	0.990088	0.872285	7.78	7.865	unchanged	n
Ecpas	17.16	19.28	18.88	17.17	17.95	19.07	18.39	18.08	0.00885118	0.990088	0.874141	18.1225	18.3725	unchanged	n
Egfl8	0.87	0.39	0.68	0.15	0.59	0.33	0.23	0.52	-0.166242	0.985951	0.74251	0.5225	0.4175	unchanged	n
Calca	1.58	0.69	0.86	0.77	0.72	0.87	0.79	1	-0.235455	0.985951	0.593625	0.975	0.845	unchanged	n
Wnk3	3.46	4.51	3.5	3.84	4.15	4.56	4.45	4.07	0.141331	0.794101	0.116511	3.8275	4.3075	unchanged	n
Gm4724	0.77	8.24	5.26	4.78	12.32	9.57	1	4.88	0.507408	0.985951	0.5763	4.7625	6.9425	unchanged	n
Rnf38	11.37	10.6	11.78	10.51	11.04	11.4	10.52	9.7	-0.0903558	0.88585	0.186854	11.065	10.665	unchanged	n
Ptcd1	7.95	9.91	7.3	8.35	9.41	8.83	8.96	8.95	0.0789377	0.985951	0.418075	8.3775	9.0375	unchanged	n
Atf7	6.73	6.82	7.16	6.6	6.54	6.95	7.01	6.52	-0.0390697	0.985951	0.55898	6.8275	6.755	unchanged	n
Immp1l	25.29	24.68	25.6	20.15	20.66	25.65	25.45	24.78	-0.0264775	0.985951	0.802153	23.93	24.135	unchanged	n
Irf5	1.95	1.4	1.75	1.64	1.99	1.94	1.77	1.32	0.0339302	0.990088	0.872052	1.685	1.755	unchanged	n
Chdh	1.18	1.21	1.66	1.22	1.25	1.72	1.37	0.93	-0.0544954	0.985951	0.757923	1.3175	1.3175	unchanged	n
Phlpp2	7.05	7.1	7	6.93	6.88	7.54	7.37	6.42	-0.0389931	0.985951	0.551743	7.02	7.0525	unchanged	n
Rtn3	482.39	509.58	478.41	452.87	464.77	471.52	479.63	486.07	-0.0444993	0.974211	0.353076	480.812	475.498	unchanged	n
Steap3	2.35	2.66	1.93	2.86	2.36	2.93	2.52	1.99	-0.0356529	0.985951	0.833798	2.45	2.45	unchanged	n
Elp3	29.14	30.5	29.86	27.85	29.3	28.84	28.66	29.06	-0.0500509	0.977519	0.374258	29.3375	28.965	unchanged	n
Bcl2a1b	1.09	0.87	0.65	0.97	0.56	1.22	1.55	0.65	0.103481	0.985951	0.840722	0.895	0.995	unchanged	n
Rasd2	25.97	24.53	25.51	29.51	26.75	25.02	28.44	31.59	0.052501	0.985951	0.539283	26.38	27.95	unchanged	n
Hmgcs2	1.87	1.59	1.5	1.35	2.43	2.59	2.32	1.77	0.49871	0.184623	0.00283671	1.5775	2.2775	up_regulated	n
Tpgs1	25.15	17.25	24.88	28.06	26.96	21.43	23.9	26.36	0.010895	0.999767	0.932692	23.835	24.6625	unchanged	n
Rcn1	4.12	4.6	4.85	3.85	5.33	4.81	5.11	4.05	0.113702	0.970244	0.339732	4.355	4.825	unchanged	n
Wasf3	27.88	31.5	30.5	30.4	29.13	32.44	31.57	27.65	-0.0215389	0.985951	0.731457	30.07	30.1975	unchanged	n
Utp15	7.95	8.23	8.16	7.6	9.1	8.68	8.81	8.64	0.110351	0.821785	0.133934	7.985	8.8075	unchanged	n
Kif3b	17.71	20.97	18.26	18.58	18.76	19.52	19.81	19.99	0.0174773	0.985951	0.791462	18.88	19.52	unchanged	n
Tuba1b	458.07	441.3	444.67	433.76	404.08	429.28	435.36	427.78	-0.106164	0.351709	0.0113188	444.45	424.125	unchanged	n
Fbxo5	0.44	0.73	0.74	0.47	0.24	0.4	0.24	0.31	-1.04309	0.466385	0.0219408	0.595	0.2975	down_regulated	n
Ppfibp2	2.88	1.86	1.84	2.35	2.45	2.67	2.76	2.21	0.139709	0.978315	0.384252	2.2325	2.5225	unchanged	n
Slc2a13	22.58	24.16	22.89	23.59	23.52	25.54	27.34	24.17	0.0788954	0.881566	0.182087	23.305	25.1425	unchanged	n
Hist1h4k	1.64	1.12	2.43	2.4	1.42	2.26	1.72	1.63	-0.185736	0.985951	0.743983	1.8975	1.7575	unchanged	n
Thoc6	3.4	3.11	3.45	2.83	3.74	3.71	3.44	3.76	0.151163	0.981641	0.398686	3.1975	3.6625	unchanged	n
Zfp362	9.31	7.83	8.03	9.1	8.39	7.82	8.08	7.79	-0.126812	0.861215	0.161875	8.5675	8.02	unchanged	n
Stx1a	45.4	43.99	40.98	43.25	41.17	39.09	37.25	42.21	-0.152165	0.395795	0.014949	43.405	39.93	unchanged	n
Odc1	32.5	31.29	32.59	28.46	30.41	31.86	33.15	32.71	0.00627743	0.999767	0.919609	31.21	32.0325	unchanged	n
Fastkd5	4.47	4.59	4.25	3.97	4.79	4.52	5.32	4.25	0.0965722	0.978315	0.386834	4.32	4.72	unchanged	n
Tsg101	52.24	51.19	53.81	50.21	53.41	48.12	52.54	57.44	-0.0365347	0.985951	0.577892	51.8625	52.8775	unchanged	n
Efhc2	0.74	1.11	0.82	0.92	0.77	0.86	0.98	0.88	-0.153285	0.985951	0.559112	0.8975	0.8725	unchanged	n
Cd38	4.17	4.41	3.13	3.97	4.98	4.21	3.8	4.18	0.0987038	0.985951	0.45285	3.92	4.2925	unchanged	n
Drc3	4.13	4.23	3.87	3.8	4.98	4.95	4.72	4.09	0.1887	0.87659	0.176775	4.0075	4.685	unchanged	n
Ppp1r13l	1.38	0.89	1	1.63	1.35	1.27	1.09	1	-0.083903	0.985951	0.709843	1.225	1.1775	unchanged	n
Ap3s2	14.36	14.96	14.86	15.71	13.72	14.06	13.08	14.12	-0.153959	0.358806	0.0117383	14.9725	13.745	unchanged	n
0610010B08Rik	2.66	3.1	2.01	1.49	2.11	2.17	2.18	1.55	-0.244031	0.882638	0.183594	2.315	2.0025	unchanged	n
Slc12a7	0.81	0.74	0.68	0.94	0.85	1.02	1.08	0.93	0.265	0.851494	0.155794	0.7925	0.97	unchanged	n
Gcc1	5.27	6.39	5.62	5.7	6.44	6.19	6.43	6.25	0.107374	0.917858	0.230516	5.745	6.3275	unchanged	n
Ring1	8.51	7.59	9.28	9.11	9.83	9.25	9.34	8.1	0.0473321	0.985951	0.651984	8.6225	9.13	unchanged	n
Fam111a	0.56	0.48	0.5	0.57	0.32	0.45	0.61	0.44	-0.238376	0.985951	0.441736	0.5275	0.455	unchanged	n
Pip4k2c	56.37	57.66	56.65	56.99	51.89	48.32	54.79	58.64	-0.126428	0.645507	0.052745	56.9175	53.41	unchanged	n
Rttn	0.65	0.63	0.49	0.49	0.72	0.84	0.58	0.65	0.310169	0.779902	0.10934	0.565	0.6975	unchanged	n
Cacng3	39.65	39.35	39.18	34.46	41.68	39.26	40.39	40.43	0.0490113	0.985951	0.456848	38.16	40.44	unchanged	n
Sod2	33.15	41.34	38.34	37.42	35.86	37.47	38.81	35.98	-0.0529822	0.985951	0.44619	37.5625	37.03	unchanged	n
E2f4	19.65	15.29	18.14	17.78	17.77	16.14	16.98	17.99	-0.0730757	0.981641	0.398891	17.715	17.22	unchanged	n
Col6a2	1.68	1.06	0.97	1.34	1.51	1.56	1.02	0.98	-0.0346922	0.990088	0.869129	1.2625	1.2675	unchanged	n
Sec62	63.85	66.61	65.97	65.39	72.57	74.32	73.46	73.21	0.14452	0.0990361	0.000996005	65.455	73.39	unchanged	n
Homer1	35.15	41.94	41.43	39.28	30.74	33.02	37.13	36.27	-0.152399	0.520974	0.029661	39.45	34.29	unchanged	n
Clp1	4.18	3.01	4.52	3.97	3.92	4.02	3.81	3.45	-0.0779956	0.985951	0.624678	3.92	3.8	unchanged	n
Soat1	4.75	4.95	4.07	4.56	4.57	5.22	4.4	3.72	-0.066467	0.985951	0.526713	4.5825	4.4775	unchanged	n
Mpv17l	31.77	35.46	33.32	31.27	37.13	36.45	36.65	35.06	0.102943	0.684414	0.0636048	32.955	36.3225	unchanged	n
LOC105244402	1.41	1.34	1.54	1	2.01	0.77	1.03	1.46	-0.0336721	0.999767	0.922498	1.3225	1.3175	unchanged	n
Dnah1	0.56	0.44	0.55	0.45	0.56	0.53	0.76	0.38	0.128666	0.985951	0.479316	0.5	0.5575	unchanged	n
Polr2j	66.93	46.49	57.71	63.21	58.45	49.67	55.4	54.54	-0.155853	0.859381	0.160612	58.585	54.515	unchanged	n
Rcor3	9.66	7.88	9.95	8.77	10.25	8.85	8.66	10.47	0.0184525	0.985951	0.840562	9.065	9.5575	unchanged	n
Cep41	1.94	2.17	2.35	2.11	2.33	2.08	2.52	2.59	0.113108	0.985951	0.441042	2.1425	2.38	unchanged	n
Mier3	5.53	5.28	5.8	4.67	5.62	5.68	5.19	5.38	0.00887717	0.999767	0.91667	5.32	5.4675	unchanged	n
Stra6	3.17	2.82	2.77	2.92	3.01	3.16	2.87	3.36	0.0595909	0.985951	0.663018	2.92	3.1	unchanged	n
Ngb	1.12	0.61	0.98	0.53	1.5	0.94	1.21	0.53	0.33165	0.976404	0.367248	0.81	1.045	unchanged	n
Abce1	34.76	36.27	35.64	32.13	35.82	35.42	38.09	34.73	0.0218993	0.985951	0.691578	34.7	36.015	unchanged	n
Zfp982	0.66	1.17	0.83	1.36	2.06	1.2	1.85	1.03	0.564069	0.785553	0.111329	1.005	1.535	unchanged	n
Shox2	0.21	0.05	0	0	1.55	2.54	1.95	0.03	4.52262	0.22199	0.0041124	0.065	1.5175	up_regulated	n
Zfp773	0.75	0.66	0.72	0.56	0.99	0.97	0.9	0.56	0.312198	0.921587	0.23683	0.6725	0.855	unchanged	n
Gsto1	41.71	38.61	40.18	35.23	37.87	38.03	38.38	35.26	-0.0958924	0.882638	0.184093	38.9325	37.385	unchanged	n
Sugct	1.83	2.03	1.85	1.48	1.94	1.75	2.03	1.76	0.0220388	0.999767	0.920648	1.7975	1.87	unchanged	n
Chd5	16.76	19.17	17.75	18.98	18.24	19.33	17.29	17.16	-0.0431136	0.985951	0.490797	18.165	18.005	unchanged	n
Thap1	5.91	5.33	5.49	5.57	5.21	5.99	5.45	6.67	0.032882	0.985951	0.783105	5.575	5.83	unchanged	n
Ube2e2	76.13	79.04	76.64	83.07	72.36	74.81	71.27	81.7	-0.102911	0.809397	0.124408	78.72	75.035	unchanged	n
Snrpb	48.85	45.67	48.92	48.86	47.81	43.73	49.59	49.68	-0.0467356	0.985951	0.518385	48.075	47.7025	unchanged	n
Hadh	14.25	12.63	11.24	13.97	13.64	14.59	12.08	10.86	-0.0611898	0.985951	0.567826	13.0225	12.7925	unchanged	n
Oplah	6.7	6.26	5.93	6.37	5.43	6.23	6.19	5.96	-0.121267	0.866346	0.165383	6.315	5.9525	unchanged	n
Itsn1	17.01	19.96	17.29	19.85	20.41	19.92	20.36	18.96	0.0581806	0.970084	0.338785	18.5275	19.9125	unchanged	n
Thsd7a	5.78	6.06	5.13	5.27	6.73	7.07	6.78	5.25	0.174774	0.617284	0.0461977	5.56	6.4575	unchanged	n
Sigmar1	18.03	15.66	19.06	17.86	16.65	15.25	15.83	16.1	-0.173857	0.618911	0.0467764	17.6525	15.9575	unchanged	n
Prkaa2	4.51	4.68	4.94	4.86	4.33	4.61	4.46	3.96	-0.153044	0.588275	0.040658	4.7475	4.34	unchanged	n
Hexa	32.19	27.48	29.03	27.15	25.16	29.38	30.93	28.67	-0.0810796	0.956687	0.308531	28.9625	28.535	unchanged	n
Tmem163	4.18	4.17	3.48	3.56	5.57	6.38	5.79	2.96	0.420751	0.534791	0.0321508	3.8475	5.175	up_regulated	n
Slc1a3	159.37	168.46	150.98	157.63	153.16	158.9	146.2	150.26	-0.0960041	0.620252	0.0474953	159.11	152.13	unchanged	n
Olfm1	931.48	857.59	892.97	901.2	939.3	815.4	877.78	952.62	-0.0216687	0.985951	0.686696	895.81	896.275	unchanged	n
Sarnp	37.39	34.07	38.12	33.91	34.38	37.94	35.1	38.73	-0.0155947	0.985951	0.83461	35.8725	36.5375	unchanged	n
Pank3	12.35	14.98	13.72	12.37	13.02	15.36	14.09	11.7	-0.0120381	0.99168	0.884412	13.355	13.5425	unchanged	n
Fzd3	7.71	9.38	8.52	8	9.13	9.4	9.58	8.54	0.0938172	0.872018	0.172989	8.4025	9.1625	unchanged	n
Slc14a2	0.48	0.48	0.87	0.66	0.62	0.78	0.31	0.52	0.0327822	0.999767	0.934859	0.6225	0.5575	unchanged	n
Gclm	12.8	14.39	13.98	13.34	13.88	13.63	14.54	12.49	-0.0339311	0.985951	0.689444	13.6275	13.635	unchanged	n
Tmeff2	25.27	24.03	24.28	21.94	25.6	25.56	25.7	20.99	0.00281413	0.999767	0.967484	23.88	24.4625	unchanged	n
Actl6a	7.09	6.45	7.96	6.68	7.24	7.09	7.74	6.18	-0.0305784	0.985951	0.791629	7.045	7.0625	unchanged	n
Nrxn2	30.33	27.5	29.46	36.25	28.94	28.42	28.73	29.42	-0.127481	0.740537	0.0920506	30.885	28.8775	unchanged	n
Map3k10	37.6	32.8	35.8	42.35	35.48	33.98	31.87	35.76	-0.149943	0.62403	0.0482229	37.1375	34.2725	unchanged	n
Rbm5	50.01	42.95	46.37	39.73	47.81	46.75	48.37	41.07	0.00588702	0.999767	0.930618	44.765	46	unchanged	n
Pwwp2b	13.65	14.52	15.17	15.79	14.12	12.15	13.35	15.13	-0.134014	0.826626	0.138426	14.7825	13.6875	unchanged	n
Ctxn3	0.22	0.3	0.3	0.24	0.89	1.73	0.71	0.36	1.94153	0.0418265	0.000242934	0.265	0.9225	up_regulated	n
Mrpl16	15.2	14.47	14.38	13.88	15.27	14.2	16.26	17.36	0.0866083	0.985951	0.423328	14.4825	15.7725	unchanged	n
Gm14296	2.22	2.74	4.7	2.68	3.61	2.49	0.02	4.05	-0.303027	0.985951	0.7778	3.085	2.5425	unchanged	n
Phf5a	12.89	11.19	13.66	11.49	12.55	12.61	13.29	11.56	-0.0118718	0.996751	0.904143	12.3075	12.5025	unchanged	n
Osbp	18.92	17.83	18.59	18.62	18.49	18.97	19.15	17.05	-0.0252962	0.985951	0.653714	18.49	18.415	unchanged	n
Acr	0.61	0.53	0.75	0.6	0.72	0.35	0.69	0.81	0.18658	0.985951	0.634466	0.6225	0.6425	unchanged	n
Tmem220	0.82	0.98	0.72	0.54	0.82	0.68	0.86	0.63	-0.0609903	0.989397	0.865643	0.765	0.7475	unchanged	n
1700007K13Rik	3.79	1.62	2.03	3.03	3.98	3.41	6.32	2.22	0.558703	0.738617	0.0911474	2.6175	3.9825	unchanged	n
Smim1	3.58	1.94	2.63	2.34	3.4	3.05	2.32	2.99	0.107755	0.985951	0.553813	2.6225	2.94	unchanged	n
Csrp1	179.13	154.66	172.36	165.03	163.59	189.16	166.25	150.14	-0.0393764	0.985951	0.535577	167.795	167.285	unchanged	n
Coch	1.57	1.5	1.61	1.27	2.47	2.57	2.48	1.4	0.562965	0.276511	0.00654714	1.4875	2.23	up_regulated	n
Fcho2	11.42	11.47	11.06	9.75	11.74	13.3	12.54	11.29	0.133685	0.665111	0.0579343	10.925	12.2175	unchanged	n
Atp5b	678.11	679.68	697.83	635.06	658.48	643.63	688.17	675.6	-0.046697	0.952549	0.298746	672.67	666.47	unchanged	n
Amph	88.31	97.26	91.59	98.01	91.88	88.5	89.57	97.19	-0.059463	0.953252	0.299954	93.7925	91.785	unchanged	n
Casd1	25.77	27.71	26.34	25.17	27.33	27.48	27.12	26.05	0.00655726	0.996751	0.904583	26.2475	26.995	unchanged	n
Mrpl54	28.08	18.11	27.78	30.38	26.5	21.76	22.84	25.35	-0.166382	0.946065	0.282774	26.0875	24.1125	unchanged	n
Cfl1	764.26	724.14	765.05	815.02	690.88	670.36	677.42	745.66	-0.177514	0.169745	0.00240894	767.117	696.08	unchanged	n
Hba-a1	202.8	175.79	162.39	184.25	202.68	201.02	313.81	180.74	0.252065	0.869676	0.170384	181.308	224.562	unchanged	n
Cryzl1	26.6	25.33	27.31	25.75	28.47	27.24	28.86	28.6	0.0742096	0.936698	0.268854	26.2475	28.2925	unchanged	n
Slc41a1	23.09	21.89	21.34	22.92	21.99	20.41	20.41	22.41	-0.0966767	0.77676	0.107822	22.31	21.305	unchanged	n
Crip1	12.47	8.38	9.54	10.6	9.54	7.99	9.33	7.26	-0.331178	0.86651	0.168286	10.2475	8.53	unchanged	n
Rpl36	143.78	144.07	194.75	154.88	180.46	152.63	183.26	183.99	0.0620742	0.985951	0.551392	159.37	175.085	unchanged	n
Chrnb3	0.13	0.13	0.06	0.15	0.76	0.2	0.94	0.16	2.11917	0.0116659	3.65e-05	0.1175	0.515	up_regulated	n
Timm44	26.28	22.85	25.17	23.45	25.82	25.27	24.55	23.99	-0.0063624	0.999767	0.928276	24.4375	24.9075	unchanged	n
Taf1d	8.71	10.2	10.96	10.49	12.61	11.45	12.71	12.69	0.255121	0.22199	0.00415076	10.09	12.365	unchanged	n
Rab32	1.48	1.64	1.5	1.29	1.32	1.79	1.68	1.62	0.0845511	0.985951	0.701865	1.4775	1.6025	unchanged	n
Hsf4	5.09	3.65	3.57	4.01	4.01	4.74	3.71	3.28	-0.0758518	0.985951	0.652017	4.08	3.935	unchanged	n
Baz1b	24.25	23.17	23.03	23.31	24.57	24.75	25.44	23.14	0.0317011	0.985951	0.502281	23.44	24.475	unchanged	n
Rab35	42.24	43.44	43.37	44.42	45.67	44.48	43.81	47.72	0.0297815	0.985951	0.610022	43.3675	45.42	unchanged	n
Rufy2	17.2	20.8	19.65	18.7	21.45	20.02	19.32	19.14	0.0741554	0.90853	0.216984	19.0875	19.9825	unchanged	n
Map2k5	15.76	15.81	14.66	15.12	14.42	13.68	12.48	13.8	-0.17612	0.43377	0.0186857	15.3375	13.595	unchanged	n
Cdc14a	1.14	1.3	0.88	0.96	0.96	1.4	1.3	0.94	0.0625265	0.985951	0.742236	1.07	1.15	unchanged	n
Micall1	11.08	10.62	11.11	10.69	11.21	12.43	11.51	9.4	-0.00372464	0.999767	0.960093	10.875	11.1375	unchanged	n
Tollip	54.89	55.88	54.72	54.06	51.38	53.81	51.95	52.16	-0.100131	0.488527	0.024702	54.8875	52.325	unchanged	n
Rhobtb2	13.88	12.39	13.67	14.05	13.83	13.52	14.14	13.22	-0.0078292	0.995792	0.899652	13.4975	13.6775	unchanged	n
Acbd4	10.51	9.52	9.96	8.74	8.48	8.61	8.49	8.42	-0.220198	0.470522	0.0224365	9.6825	8.5	unchanged	n
Sec23a	35.54	43.55	37.86	37.47	36.6	39.7	38.33	37.03	-0.0582326	0.978315	0.383911	38.605	37.915	unchanged	n
Dhfr	1.06	0.92	1.03	1.08	1.01	1.08	1.23	1.07	0.0738995	0.985951	0.649902	1.0225	1.0975	unchanged	n
Sh2b2	1.98	1.87	2.04	1.79	2.03	2.11	2.31	2.17	0.146079	0.97788	0.378507	1.92	2.155	unchanged	n
Ipo11	19.63	20.17	19.28	19.35	18.34	19.51	21.48	20.87	0.00304545	0.999767	0.962812	19.6075	20.05	unchanged	n
Pam	42.42	42.63	44.24	41.97	40.46	41.35	44.55	40.44	-0.0712677	0.856861	0.159231	42.815	41.7	unchanged	n
Nop2	10.93	9.61	11.02	10.4	11.42	10.52	10.83	10.06	-0.00248141	0.999767	0.976312	10.49	10.7075	unchanged	n
1110004F10Rik	70.94	72.82	64.5	64.06	71.5	73.32	71.38	70.08	0.03795	0.985951	0.515191	68.08	71.57	unchanged	n
Lancl3	0.64	1.23	0.97	0.96	0.73	1.21	1.1	0.81	-0.0148785	0.999767	0.949118	0.95	0.9625	unchanged	n
Map3k12	34.56	30.33	32.81	32.47	33.49	32.44	31.81	32.29	-0.0297144	0.985951	0.568432	32.5425	32.5075	unchanged	n
Akr1b3	30.72	29.68	31.39	30.21	33.21	30.87	31.91	32.26	0.0362891	0.985951	0.604622	30.5	32.0625	unchanged	n
Grm8	1.79	2.08	1.91	1.44	1.43	2.35	2.01	1.8	-0.00804876	0.999767	0.964258	1.805	1.8975	unchanged	n
C330007P06Rik	15.38	17.82	15.51	16.49	15.67	17.36	18.06	16.59	0.0207449	0.985951	0.782756	16.3	16.92	unchanged	n
Zfp965	1	1.8	1.48	0	2.07	1.27	1.21	1.27	0.410341	0.985951	0.647661	1.07	1.455	unchanged	n
Cdc25a	2.33	1.83	1.91	1.65	2.02	1.75	1.82	1.27	-0.196276	0.923986	0.244032	1.93	1.715	unchanged	n
Ssx2ip	28.54	32.06	28.53	27.5	31.31	29.85	30.13	29.84	0.0215669	0.985951	0.722069	29.1575	30.2825	unchanged	n
Hnrnpul2	41.86	51.03	45.25	46.42	45.56	48.22	48.57	46.46	0.00515319	0.999767	0.933918	46.14	47.2025	unchanged	n
Smarca2	65.88	70.73	66.36	66.84	72.17	73.29	69.21	71.82	0.0734163	0.946065	0.282875	67.4525	71.6225	unchanged	n
Ttr	88.46	49.03	15.93	43.33	74.07	50.87	189.6	178.08	1.29968	0.589167	0.0407549	49.1875	123.155	up_regulated	n
Sertad3	2.15	1.7	2.12	1.77	1.64	1.56	0.96	2.06	-0.35091	0.911735	0.221593	1.935	1.555	unchanged	n
Gm38495	11.54	7.9	9.8	8.32	10.5	10.21	9.1	9.92	0.0536712	0.985951	0.562132	9.39	9.9325	unchanged	n
Parp1	39.77	38.07	41.12	37.53	33.34	35.83	37.53	37.76	-0.14551	0.36703	0.0128672	39.1225	36.115	unchanged	n
Cenpj	0.74	0.56	0.75	0.65	0.62	0.56	0.7	0.61	-0.081429	0.985951	0.70581	0.675	0.6225	unchanged	n
Tmtc3	4.07	4.24	4.02	3.8	4.96	4.33	4.55	4.17	0.11833	0.872018	0.172597	4.0325	4.5025	unchanged	n
Pcdh8	18.53	15.96	17.26	20.39	15.34	14.27	15.49	15.45	-0.289369	0.0418265	0.000242243	18.035	15.1375	down_regulated	n
Hgsnat	23.46	22.7	21.14	23.85	21.12	21.66	21.86	23.2	-0.0847767	0.908458	0.216379	22.7875	21.96	unchanged	n
Noc2l	35.4	32.65	34.08	32.31	35.21	34.24	35.57	34.14	0.0184713	0.985951	0.728915	33.61	34.79	unchanged	n
Izumo4	12.96	12.55	13.76	14.51	14.44	13.28	13.78	13.44	-0.0176659	0.9905	0.881658	13.445	13.735	unchanged	n
Gm46901	1.08	1.1	1.07	0.88	1.43	1.5	1.05	1.28	0.320061	0.8076	0.122907	1.0325	1.315	unchanged	n
Mgrn1	64.28	62.88	63.61	67.5	59.35	63.98	62.99	64.88	-0.0749891	0.856572	0.158967	64.5675	62.8	unchanged	n
Dcaf13	12.99	14.23	13.93	13.21	14.39	13.92	13.95	13.71	0.00649406	0.999767	0.943777	13.59	13.9925	unchanged	n
Pnkp	8.99	7.44	7.95	8.26	9.54	8.66	8.24	9.58	0.0749091	0.985951	0.467411	8.16	9.005	unchanged	n
Acadl	18.14	19.2	17.19	15.53	19.07	21.55	17.99	17.91	0.0929749	0.94377	0.280263	17.515	19.13	unchanged	n
Med24	37.27	33.61	33.92	35.4	34.11	33.34	32.38	36.48	-0.0702359	0.921828	0.241178	35.05	34.0775	unchanged	n
Nes	1.59	1.72	1.6	1.48	2.04	1.86	1.43	1.47	0.0589841	0.985951	0.66778	1.5975	1.7	unchanged	n
Msi2	13.06	14.21	13.58	14.97	16.3	15.31	15.04	13.52	0.0956654	0.838915	0.147394	13.955	15.0425	unchanged	n
Prdm8	39.99	34.72	36.98	38.57	38.38	38.34	34.52	37.4	-0.0463758	0.985951	0.440389	37.565	37.16	unchanged	n
Chmp1b	14.25	14.04	14.5	14.04	15.02	15.78	15.74	15.43	0.0923806	0.892165	0.193525	14.2075	15.4925	unchanged	n
Tmem168	4.18	5.41	5.07	4.21	5.43	5.04	5.79	5.02	0.112019	0.941886	0.278202	4.7175	5.32	unchanged	n
Tmtc1	8.52	9.55	8.68	8.93	8.49	9.28	8.94	8.08	-0.068382	0.950246	0.294503	8.92	8.6975	unchanged	n
Galnt6	2.55	2.42	2.44	2.17	2.65	3.3	2.68	1.78	0.0854612	0.985951	0.544924	2.395	2.6025	unchanged	n
Dip2b	8.86	9.01	9.22	8.95	8.52	9.35	8.39	8.09	-0.106056	0.734002	0.0844978	9.01	8.5875	unchanged	n
6430571L13Rik	0.63	0.66	0.81	1.1	0.88	0.84	0.92	0.67	0.0139324	0.999767	0.960458	0.8	0.8275	unchanged	n
Zfp786	1.58	1.48	1.41	1.57	1.97	1.75	1.55	1.56	0.146955	0.985951	0.423531	1.51	1.7075	unchanged	n
2023-03-04	6.41	6.53	6.38	7.32	6.27	6.23	6.87	6.9	-0.0666303	0.985951	0.462208	6.66	6.5675	unchanged	n
Sugp1	17.95	18.61	20.33	19.55	20.09	18.38	20.14	19.75	-0.00357375	0.999767	0.961508	19.11	19.59	unchanged	n
Zbtb46	1.62	1.5	1.65	1.75	1.77	1.9	1.87	1.79	0.104709	0.985951	0.460581	1.63	1.8325	unchanged	n
Mrpl38	28.78	22.45	27.59	28.13	25.27	23.31	25.26	27.04	-0.119105	0.892165	0.194295	26.7375	25.22	unchanged	n
Ube2l3	80.41	81.42	80.85	78.37	84.74	83.35	83.47	82.9	0.0253618	0.985951	0.556144	80.2625	83.615	unchanged	n
Sesn1	30.89	34.38	31.46	29.44	29.5	30.59	29.08	33.06	-0.0760026	0.939987	0.271839	31.5425	30.5575	unchanged	n
Arhgef40	2.99	2.89	2.79	2.58	3.11	3.29	2.59	2.45	-0.00322795	0.999767	0.977496	2.8125	2.86	unchanged	n
Ap4m1	6.1	6.33	6.71	6.33	6.3	7.44	8.35	7.89	0.129309	0.89357	0.198205	6.3675	7.495	unchanged	n
Sdc4	38.85	41.77	39.87	45.8	37.91	42.55	41.2	42.36	-0.053353	0.985951	0.451184	41.5725	41.005	unchanged	n
Fastk	42.93	35.77	40.17	39.6	38.75	40.02	35.79	37.49	-0.0855143	0.893247	0.198034	39.6175	38.0125	unchanged	n
Ano4	6.25	4.86	5.89	4.76	5.58	6.01	6.04	4.87	-0.0009434	0.999767	0.992547	5.44	5.625	unchanged	n
Phf14	10.88	12.7	12.16	11.57	12.19	14.13	12.29	11.87	0.0391471	0.985951	0.653418	11.8275	12.62	unchanged	n
Tead1	4.02	4.86	4.34	4.31	4.86	4.66	4.82	4.28	0.0456901	0.985951	0.548652	4.3825	4.655	unchanged	n
Adgrl4	5.41	6.27	5.34	5.78	5.72	6.7	6.45	6.67	0.133213	0.851494	0.15576	5.7	6.385	unchanged	n
Tns2	4.49	3.51	3.7	3.71	5.18	5.18	4.34	3.99	0.245578	0.454656	0.0210609	3.8525	4.6725	unchanged	n
Lhfpl3	7.81	9.57	7.75	7.61	10.84	10.92	11.18	9.1	0.329468	0.0776912	0.00065147	8.185	10.51	up_regulated	n
Fst	1.14	1.09	1.55	1.63	0.94	1.13	1.09	0.84	-0.460073	0.619263	0.0469552	1.3525	1	down_regulated	n
9130401M01Rik	21.57	19.64	19.03	19.4	21.99	19.59	20.32	19.95	0.00330676	0.999767	0.96965	19.91	20.4625	unchanged	n
Ppard	7.63	6.7	6.87	6.68	7.38	7.15	7.04	6.07	-0.0445224	0.985951	0.627657	6.97	6.91	unchanged	n
Mrto4	17.48	16.73	18.58	17.45	17.47	16.69	19.56	19.71	0.024105	0.985951	0.808093	17.56	18.3575	unchanged	n
Uhrf1bp1	2.44	2.23	2.25	2.37	2.67	2.55	2.43	2.24	0.0621519	0.985951	0.498196	2.3225	2.4725	unchanged	n
Ndst3	8.57	8.42	8.94	7.63	7.94	8.29	7.58	8.18	-0.106356	0.856572	0.158962	8.39	7.9975	unchanged	n
Adprm	6.53	6.8	7.32	7.17	6.57	7.55	7.41	7.48	0.0276307	0.985951	0.829545	6.955	7.2525	unchanged	n
Ddx18	12.16	13.3	13.38	10.66	14.29	13.05	12.55	13.08	0.0644159	0.985951	0.476883	12.375	13.2425	unchanged	n
Triqk	8.63	9.4	7.29	6.89	8.91	8.65	9.25	8.01	0.0775034	0.985951	0.537215	8.0525	8.705	unchanged	n
Gapdhs	0.62	0.54	0.74	0.49	0.46	0.79	0.55	0.9	0.145892	0.985951	0.688222	0.5975	0.675	unchanged	n
Armc2	1.05	1.03	1.21	1.11	1.28	1.47	1.26	1	0.148127	0.97788	0.377933	1.1	1.2525	unchanged	n
Ldhb	309.53	276.14	327.83	281.82	297.9	305.75	328	294.82	0.000952958	0.999767	0.987015	298.83	306.618	unchanged	n
Selenof	133.86	121.47	127.95	112.81	126.16	118.15	115.88	127.07	-0.0597918	0.961453	0.317297	124.022	121.815	unchanged	n
Vps54	9.88	8.75	8.42	8.5	9.1	9.89	9.5	8.53	0.0507985	0.985951	0.502478	8.8875	9.255	unchanged	n
Dtd2	4.34	3.5	3.9	4.46	4.71	4.51	3.71	3.67	-0.030757	0.985951	0.833555	4.05	4.15	unchanged	n
Asna1	81.87	67.02	78.8	72.09	67.45	72.18	74.44	77.26	-0.0772754	0.946747	0.284794	74.945	72.8325	unchanged	n
Zfp580	17.12	12.58	18.66	21.16	15.45	12.87	15.08	15.98	-0.266416	0.669989	0.0597068	17.38	14.845	unchanged	n
Ndufa12	246.15	208.5	255.06	213.35	226.34	206.15	219.49	241.58	-0.0977217	0.909793	0.219239	230.765	223.39	unchanged	n
Snap47	198.75	193.92	203.69	203.03	205.66	202.07	194.21	213.02	-0.00579173	0.997387	0.907729	199.847	203.74	unchanged	n
Pus7	6.44	5.79	6.16	5.67	6.32	5.4	6.01	4.93	-0.120443	0.905621	0.21206	6.015	5.665	unchanged	n
Micu2	11.22	10.55	11.31	11.3	11.77	11.83	12.21	11.15	0.0476401	0.985951	0.563756	11.095	11.74	unchanged	n
Notch3	1.16	1.31	1.15	1.24	1.34	1.41	1.23	1.1	0.0254275	0.985951	0.842078	1.215	1.27	unchanged	n
Pccb	26.09	27.34	25.74	24.43	26.99	24.81	24.63	24.96	-0.0638392	0.963893	0.327057	25.9	25.3475	unchanged	n
Cd274	0.52	0.56	0.66	0.63	0.79	0.93	0.76	0.66	0.369193	0.816988	0.129865	0.5925	0.785	unchanged	n
Rpl21	226.59	202.27	243.42	196.72	220.79	206.28	238.7	214.61	-0.0137777	0.985951	0.836262	217.25	220.095	unchanged	n
Nsd2	12.25	13.63	12.96	11.91	13.79	14.8	13.94	13.34	0.11744	0.654956	0.0549639	12.6875	13.9675	unchanged	n
Rasgrp4	1.12	0.69	1	0.99	1.18	0.81	0.98	0.93	0.00268852	0.999767	0.989231	0.95	0.975	unchanged	n
Tro	24.82	26.74	24.37	24.12	26.87	27.59	30.47	26.19	0.124084	0.533589	0.031765	25.0125	27.78	unchanged	n
Kif21b	8.34	6.57	7.33	7.52	8.05	7.76	6.96	6.12	-0.073275	0.978315	0.381357	7.44	7.2225	unchanged	n
Itch	16.28	15.83	16.16	16.01	17.11	17.11	18.25	16.42	0.0682465	0.90747	0.214852	16.07	17.2225	unchanged	n
Plat	18.06	16.3	14.97	14.57	16.29	16.94	15.73	14.95	-0.0316442	0.985951	0.686023	15.975	15.9775	unchanged	n
Cd47	20.12	20.54	20.66	22.32	21.38	20.72	20.96	19.63	-0.0782796	0.923111	0.243021	20.91	20.6725	unchanged	n
Yes1	3.5	3.5	3.07	3.33	3.64	3.72	3.89	3.36	0.0974523	0.975028	0.359494	3.35	3.6525	unchanged	n
Nt5m	30.38	26.55	28.85	29.88	28.52	26.9	28.85	30.54	-0.0499591	0.985951	0.537432	28.915	28.7025	unchanged	n
Gtpbp10	3.23	3.64	3.33	3.41	2.98	4.02	3.58	3.09	-0.00574312	0.999767	0.965785	3.4025	3.4175	unchanged	n
Xiap	14.67	17.4	16.32	15.41	17.29	17.95	17.06	15.33	0.054028	0.985951	0.430751	15.95	16.9075	unchanged	n
Pik3c3	17.05	16.62	17.31	16.47	16.34	15.72	18.55	18.09	-0.00312139	0.999767	0.965548	16.8625	17.175	unchanged	n
Fam181b	7.67	5.9	6.74	8.88	8.6	8.3	8.25	6.44	0.0776194	0.985951	0.567226	7.2975	7.8975	unchanged	n
Map4	178.48	196.92	190.88	193.46	178.74	190.84	187.66	187.32	-0.0578234	0.92154	0.233546	189.935	186.14	unchanged	n
Dad1	138.45	111.37	132.82	122.66	124.44	105.22	136.37	116.12	-0.109278	0.892631	0.19734	126.325	120.537	unchanged	n
Slco2a1	1.44	1.37	1.32	1.77	1.41	1.15	1.21	1.46	-0.201451	0.925556	0.2465	1.475	1.3075	unchanged	n
Tgs1	9.6	11.41	9.95	9.42	9.91	10.59	10.4	10.03	-0.0120776	0.990088	0.875999	10.095	10.2325	unchanged	n
Acacb	0.52	0.61	0.52	0.51	0.53	0.59	0.64	0.55	0.091169	0.985951	0.604692	0.54	0.5775	unchanged	n
Atp1a2	158.73	156.7	159.01	164.75	162.7	168.55	162.1	153.74	-0.0130969	0.985951	0.752563	159.798	161.773	unchanged	n
Tmem64	11.95	13.43	11.91	12.03	13.92	13.6	12.95	11.82	0.0521932	0.985951	0.459535	12.33	13.0725	unchanged	n
Zc3h7b	29.76	31.25	28.92	31.29	29.99	30.31	30.01	29.63	-0.050296	0.969373	0.336383	30.305	29.985	unchanged	n
Zswim5	5.7	5.52	5.51	4.99	5.03	5.05	5.15	5.09	-0.125144	0.789394	0.114762	5.43	5.08	unchanged	n
Pawr	1.13	1.22	1.24	0.97	1.74	1.96	1.56	1.15	0.455374	0.715221	0.0761256	1.14	1.6025	unchanged	n
Tbc1d8b	3.58	5.08	4.06	3.5	4.51	4.83	4.13	3.11	-0.00251572	0.999767	0.984794	4.055	4.145	unchanged	n
Azin2	8.49	8.35	9.43	9.59	8.37	7.98	8.39	9.22	-0.159826	0.831602	0.142317	8.965	8.49	unchanged	n
Engase	2.15	2.31	2.03	2.47	2.53	2.02	2.06	2.28	-0.0657975	0.985951	0.633118	2.24	2.2225	unchanged	n
Rab18	40.62	46.89	42.84	40.24	46.59	47.34	46.65	46.36	0.10046	0.734163	0.0854511	42.6475	46.735	unchanged	n
Acad11	8.54	9	8.61	9.05	8.62	9.13	9.7	8.64	0.00461754	0.999767	0.954448	8.8	9.0225	unchanged	n
Kcnk3	3.09	2.84	3.27	3.2	2.61	3.78	3.4	2.97	0.00949723	0.999767	0.9412	3.1	3.19	unchanged	n
Psmd9	10.67	11.17	9.68	9.89	10.1	11.36	11.26	11.74	0.0708721	0.985951	0.420418	10.3525	11.115	unchanged	n
Pcolce	3.38	2.45	2.67	1.97	3.51	4.16	3.65	2.63	0.378549	0.688665	0.066409	2.6175	3.4875	unchanged	n
Plekhh2	2.34	2.17	1.82	1.78	2.12	2.71	2.12	1.81	0.0825201	0.985951	0.508624	2.0275	2.19	unchanged	n
Kalrn	83.64	81.43	85.39	87.37	87.61	83.88	81.4	81.66	-0.0388599	0.97788	0.377713	84.4575	83.6375	unchanged	n
Rnf187	202.53	183.29	199.13	200.55	187.32	173.61	181.71	191.88	-0.129826	0.403533	0.0161054	196.375	183.63	unchanged	n
Tacc1	25.63	24.3	25.75	25.49	26.36	25.48	25.39	24.53	-0.0195173	0.985951	0.676483	25.2925	25.44	unchanged	n
Psmg2	15.54	13.99	16.03	13.33	15.39	14.53	14.8	15.75	0.00052447	0.999849	0.996213	14.7225	15.1175	unchanged	n
Osbpl5	4.17	3.93	4.65	4.39	4.93	4.76	4.98	3.65	0.0675187	0.985951	0.551784	4.285	4.58	unchanged	n
Cwc15	61.6	53.54	62.46	55.21	60.35	57.05	62.95	63.97	0.0317588	0.985951	0.659753	58.2025	61.08	unchanged	n
Dok5	7.92	7.38	8.15	7.91	8.57	7.24	7.12	7.23	-0.0907775	0.985951	0.425892	7.84	7.54	unchanged	n
Tshb	1.77	1.27	1.52	1.43	1.7	1.53	1.73	1.38	0.0541361	0.985951	0.72598	1.4975	1.585	unchanged	n
Nedd8	141.97	109.87	143.74	136.71	123.31	103.83	128.23	114.08	-0.232785	0.358881	0.0119565	133.072	117.362	unchanged	n
Pdlim2	9.21	7.06	9.01	8.42	10.81	10.69	9.23	7.5	0.142021	0.942129	0.278518	8.425	9.5575	unchanged	n
Ptprb	2.61	3.19	2.71	2.83	3.31	3.57	3.02	2.97	0.152896	0.721303	0.0790176	2.835	3.2175	unchanged	n
Stmn1	223.44	199.76	226.78	201.61	205.77	224.78	223.91	190.2	-0.0513724	0.980662	0.396676	212.898	211.165	unchanged	n
Krt1	2.1	1.19	1.49	1.74	1.18	1.34	1.22	1.45	-0.361814	0.763753	0.101551	1.63	1.2975	unchanged	n
Slco2b1	5.92	5.57	5.85	5.81	5.94	5.21	5.26	5.26	-0.0772193	0.976404	0.371487	5.7875	5.4175	unchanged	n
Dcp2	7.81	9.91	9.29	9.15	9.91	10.32	10.35	8.94	0.0955867	0.911413	0.220976	9.04	9.88	unchanged	n
Mfsd11	14.37	13.19	12.42	12.9	13.25	13.44	12.92	11.82	-0.0674632	0.978315	0.387074	13.22	12.8575	unchanged	n
Gpr108	8.38	7.92	8.79	8.58	9.78	9.64	9.54	8.17	0.105201	0.946623	0.283979	8.4175	9.2825	unchanged	n
Grem1	1.59	2.07	2.36	2.11	1.34	1.19	2.16	1.63	-0.403956	0.760475	0.0992961	2.0325	1.58	unchanged	n
Serpind1	0.91	0.92	0.93	1.13	1.74	1.75	1.67	1.16	0.666517	0.276511	0.00660367	0.9725	1.58	up_regulated	n
Lmo2	9.51	8.18	8.28	8.51	9.09	8.81	7.92	9.4	-0.00214078	0.999767	0.984894	8.62	8.805	unchanged	n
C8g	0.45	0.59	0.59	0.59	0.76	0.15	0.37	0.54	-0.239182	0.985951	0.685605	0.555	0.455	unchanged	n
Hyou1	27.11	26.91	24	28.8	24.07	25.05	27.76	28.52	-0.048738	0.985951	0.514892	26.705	26.35	unchanged	n
S100a6	9.82	7.64	10.89	8.04	11.76	12.1	10.21	7.49	0.142985	0.985951	0.441383	9.0975	10.39	unchanged	n
Myrf	13.26	11.08	11.51	12.96	12	13.18	12.08	11.93	-0.0211055	0.985951	0.762391	12.2025	12.2975	unchanged	n
Sdhc	83.55	75.62	85.57	74.3	75.75	86.01	81.89	83.69	7.1e-05	0.999849	0.999134	79.76	81.835	unchanged	n
1700001L19Rik	4.79	4.6	5.56	3.6	4.9	4.47	4.26	5.45	0.00937025	0.999767	0.951805	4.6375	4.77	unchanged	n
Gipr	0.7	0.55	0.43	0.61	0.6	0.39	0.39	1	-0.0334222	0.998711	0.914509	0.5725	0.595	unchanged	n
Fam163b	96.32	88.98	94.3	100.03	99.46	84.07	77.86	82.22	-0.176327	0.355165	0.0115094	94.9075	85.9025	unchanged	n
Rps27a	272.43	223.97	276.17	229.84	251.51	235.56	236.29	240.52	-0.0955111	0.868082	0.16961	250.602	240.97	unchanged	n
Rab14	102.11	118.62	103.1	102.83	111.7	116.48	121.13	117.64	0.0981319	0.763753	0.101561	106.665	116.737	unchanged	n
Cers6	11.37	12.52	11.63	11.73	12.02	12.83	12.14	11.95	0.021162	0.985951	0.71821	11.8125	12.235	unchanged	n
Nifk	26.83	25.28	26.66	21.77	25.23	22.76	23.87	25.2	-0.0830796	0.947217	0.290087	25.135	24.265	unchanged	n
Slc25a30	3.73	3.13	3.37	2.67	2.93	3.17	3.16	3	-0.127675	0.985951	0.449713	3.225	3.065	unchanged	n
Ppil3	15.11	13.37	14.91	14.79	13.05	14.46	14.17	14.6	-0.0482778	0.985951	0.670106	14.545	14.07	unchanged	n
Serinc2	7.73	4.95	6.58	7.21	6.62	5.97	6.94	6.93	-0.0405084	0.985951	0.741927	6.6175	6.615	unchanged	n
Ufm1	16.37	16.87	16.38	15.7	16.57	17.87	17.92	17.13	0.0589237	0.95354	0.30099	16.33	17.3725	unchanged	n
Stt3a	9.58	11.61	9.39	9.34	12.41	11.13	11.35	9.52	0.0826425	0.946747	0.287162	9.98	11.1025	unchanged	n
Lekr1	2.64	1.77	2.52	1.83	2.37	2.38	2.42	2.8	0.172515	0.961453	0.322217	2.19	2.4925	unchanged	n
Immt	58.28	57.36	59.2	56.87	54.74	56.25	59.74	56.08	-0.0652184	0.887364	0.189739	57.9275	56.7025	unchanged	n
Setbp1	5.83	6.16	5.63	5.78	5.01	5.63	6.04	5.44	-0.111183	0.798617	0.119627	5.85	5.53	unchanged	n
Prdm2	16.1	15.28	15.4	15.98	14.54	16.14	15.49	16.54	-0.0079519	0.990088	0.8784	15.69	15.6775	unchanged	n
Gabrr2	0.75	1	0.75	0.74	0.56	1.18	1.25	1.27	0.355837	0.93948	0.271377	0.81	1.065	unchanged	n
Klf5	0.71	1.06	1.15	1.11	0.84	1.46	0.91	0.78	-0.0515881	0.990088	0.870564	1.0075	0.9975	unchanged	n
Fam241b	13.05	11.81	13.43	13.15	13.23	12.25	11.29	11.46	-0.0568418	0.985951	0.588205	12.86	12.0575	unchanged	n
B3galnt1	24.92	25.93	23.95	22.88	25.16	26.45	26.7	27.04	0.0793243	0.917858	0.23043	24.42	26.3375	unchanged	n
Inf2	35.39	29.37	32.91	39.43	33.27	31.35	32.72	32.77	-0.0823963	0.934528	0.26501	34.275	32.5275	unchanged	n
Pias1	15.9	16.13	15.47	16.3	16.55	17.49	15.58	15.39	0.0247984	0.985951	0.668929	15.95	16.2525	unchanged	n
Rsbn1	8.09	8.12	7.94	6.9	8.31	9.24	8.43	7.87	0.105406	0.866445	0.166175	7.7625	8.4625	unchanged	n
Phf20	21.61	24.33	23.54	23.6	23.34	23.87	23.42	23.82	-0.00809601	0.993177	0.888177	23.27	23.6125	unchanged	n
Fech	26.32	25.58	26.92	25.77	25.66	25.87	26.67	26.47	-0.0311642	0.985951	0.583055	26.1475	26.1675	unchanged	n
Mpp1	15.84	15.99	17.96	14.75	16.77	15.83	15.82	16.84	-0.0157915	0.985951	0.839211	16.135	16.315	unchanged	n
Ndst4	10.43	12.32	13.62	11.03	9	10.47	11.58	9.25	-0.268922	0.22199	0.00407502	11.85	10.075	down_regulated	n
Tmem47	40.51	46.9	41.11	40.67	52.15	55.41	52.76	42.46	0.228087	0.165629	0.00230426	42.2975	50.695	unchanged	n
Jam2	11.45	11.9	10.95	10.61	12.31	13.2	12.36	10.36	0.0929359	0.912237	0.222167	11.2275	12.0575	unchanged	n
Abcg4	22.9	22.09	21.93	22.47	21.45	22.04	21.53	20.57	-0.0961348	0.713059	0.0756002	22.3475	21.3975	unchanged	n
Tha1	2.06	1.1	1.49	0.82	1.22	1.57	1.4	1.1	-0.081794	0.985951	0.778149	1.3675	1.3225	unchanged	n
Rhebl1	2.06	1.65	2.81	1.87	1.83	2.31	2.3	2.5	0.0538256	0.985951	0.836481	2.0975	2.235	unchanged	n
Nebl	26.04	30.73	27.64	30.38	26.75	29.98	32.48	29.84	0.0219667	0.985951	0.723742	28.6975	29.7625	unchanged	n
Frg1	23.67	24.86	24.12	24.13	25.26	25.08	23.4	24.36	-0.01424	0.990052	0.867866	24.195	24.525	unchanged	n
Runx2	4.98	4.74	4.62	4.34	4.58	4.87	4.63	5.37	-0.00796976	0.999767	0.936916	4.67	4.8625	unchanged	n
Ccdc124	82.62	68.89	83.39	90.03	71.1	66.72	70.06	76.35	-0.231475	0.290066	0.00752704	81.2325	71.0575	unchanged	n
Abcd3	22.38	25.51	22.09	21.71	23.82	24.94	25.35	22.83	0.047557	0.985951	0.477853	22.9225	24.235	unchanged	n
Kdelc1	4.81	3.4	4.59	4.11	4.32	5.11	4.32	3.51	-0.0680866	0.985951	0.639317	4.2275	4.315	unchanged	n
Ubl5	56.94	45.6	53.38	60.02	50.1	41.9	54.07	45.98	-0.082272	0.963551	0.32641	53.985	48.0125	unchanged	n
Epm2a	8.63	8.28	9.46	6.97	7.78	8.11	7.16	5.84	-0.247132	0.77676	0.106956	8.335	7.2225	unchanged	n
Pgam2	9.79	7.13	7.07	7.39	7.11	7.47	8.17	7.22	-0.106121	0.985951	0.523259	7.845	7.4925	unchanged	n
Smg5	18.75	18.9	19.61	20.41	18.09	19.11	20.21	20.36	-0.0343048	0.985951	0.599651	19.4175	19.4425	unchanged	n
Faah	45.16	41.93	45.16	43.71	45.81	41.38	40.13	45.13	-0.0524784	0.976404	0.368389	43.99	43.1125	unchanged	n
Grid2	1.55	1.82	1.91	1.8	1.83	1.67	1.63	1.51	-0.159063	0.932285	0.257966	1.77	1.66	unchanged	n
Myo5a	35.19	42.3	36.84	37.98	39.26	41.12	40.07	36.95	0.0107246	0.9905	0.88068	38.0775	39.35	unchanged	n
Urm1	13.56	10.98	12.6	12.11	12.31	12.05	11.72	13.88	-0.0104167	0.997849	0.911622	12.3125	12.49	unchanged	n
Pak4	3.49	3.44	3.55	4.14	3.73	3.84	3.69	3.05	-0.0604757	0.985951	0.6398	3.655	3.5775	unchanged	n
Zfp365	101.53	110.78	100.58	103.33	106.38	111.48	99.56	110.66	0.00945518	0.989005	0.864569	104.055	107.02	unchanged	n
Rab5a	65.5	68.87	66.09	61.53	69.02	73.11	71.18	71.86	0.0895727	0.730183	0.0832362	65.4975	71.2925	unchanged	n
Phlda3	9.04	9.24	7.91	9.33	10.51	8.52	9.58	9.44	0.0627891	0.985951	0.59682	8.88	9.5125	unchanged	n
Ppara	0.89	0.8	0.79	0.73	0.9	0.8	0.84	0.78	0.0247026	0.990088	0.873684	0.8025	0.83	unchanged	n
Plxdc1	2.03	2.6	2.08	2.53	3.17	3.93	3.33	2.79	0.460104	0.175431	0.00253864	2.31	3.305	up_regulated	n
Elf2	11.79	11.96	11.14	10.8	12.92	12.84	12.24	10.72	0.0464977	0.985951	0.544087	11.4225	12.18	unchanged	n
Ldb1	44.02	39.92	43.97	42.8	43.69	41.26	40.63	42.16	-0.0687441	0.92154	0.236246	42.6775	41.935	unchanged	n
Dnajc24	5.36	5.88	4.99	5.54	4.81	5.01	4.87	5.59	-0.139914	0.979027	0.393263	5.4425	5.07	unchanged	n
Siah1b	2.39	2.2	3.21	1.94	2.5	1.82	2.31	2.18	-0.157453	0.985951	0.439835	2.435	2.2025	unchanged	n
Mdga1	11.54	12.27	11.74	13.07	11.02	10	10.32	12.61	-0.173332	0.530002	0.0314696	12.155	10.9875	unchanged	n
Insm1	2.11	1.7	2.56	2.49	2.02	1.93	1.69	1.96	-0.253571	0.822396	0.136357	2.215	1.9	unchanged	n
Gpr137b	9.46	9.37	8.53	8.28	9.79	9.76	9.24	8.42	0.0447123	0.985951	0.605835	8.91	9.3025	unchanged	n
Ppp1r3e	2.39	2.48	2.4	2.86	2.31	2.74	2.76	2.42	-0.0205445	0.997849	0.910682	2.5325	2.5575	unchanged	n
Man2c1	15.96	12.95	14.84	15.35	16.58	16.21	14.7	14.5	0.0373419	0.985951	0.61455	14.775	15.4975	unchanged	n
Rfx2	1.01	0.77	1.01	1.02	1.42	1.19	1.51	1.13	0.42954	0.567207	0.0371736	0.9525	1.3125	up_regulated	n
Wwc2	6.4	8.03	7.44	7.89	7.35	7.17	6.68	7.32	-0.093372	0.946747	0.28878	7.44	7.13	unchanged	n
Psmd14	62.48	64.27	59.35	54.15	62.99	60.55	65.58	65.07	0.0470319	0.985951	0.461798	60.0625	63.5475	unchanged	n
Smim17	4.3	6.44	4.44	5.33	5.62	5.9	5.2	5.64	0.0898293	0.985951	0.519182	5.1275	5.59	unchanged	n
Abcd4	4.77	4.81	4.52	3.43	5	5.15	4.78	4.11	0.0810006	0.985951	0.528513	4.3825	4.76	unchanged	n
Kcmf1	21.55	18.84	21.38	19.9	20.64	21.45	21.54	21.7	0.0328491	0.985951	0.601405	20.4175	21.3325	unchanged	n
Zfpl1	18.41	15.76	15.4	18.2	18.42	16.22	16.6	16.75	-0.0444058	0.985951	0.649962	16.9425	16.9975	unchanged	n
Kcnk10	0.99	1.27	1.32	1.64	1.69	1.43	1.69	1.17	0.132414	0.974211	0.353122	1.305	1.495	unchanged	n
Tmem14c	27.51	26.32	25.41	24.19	20.02	23.91	26.43	27.46	-0.123977	0.925556	0.24648	25.8575	24.455	unchanged	n
Fbxw4	12.95	9.83	10.88	10.9	11.03	10.61	10.81	11.34	-0.0576415	0.985951	0.559259	11.14	10.9475	unchanged	n
Tm9sf2	44.66	50.31	44.44	43.45	45.68	46.98	49.88	48.04	0.0278781	0.985951	0.649001	45.715	47.645	unchanged	n
Scamp1	64.22	77.91	68.56	67.43	72.29	74.33	66.72	73.34	0.0117439	0.987436	0.859772	69.53	71.67	unchanged	n
Rtbdn	0.67	0.82	0.33	0.65	1.06	0.99	0.64	0.98	0.378086	0.961453	0.317903	0.6175	0.9175	unchanged	n
AW549877	18.47	19.58	18.94	16.9	19.04	20.3	19.9	17.52	0.0242076	0.985951	0.699541	18.4725	19.19	unchanged	n
Rab26	26.66	20.73	22.07	21.54	19.28	21.34	22.28	21.45	-0.143538	0.794101	0.116639	22.75	21.0875	unchanged	n
Hectd1	15.95	18.43	16.84	17.76	17.72	18.37	18.91	18	0.0515316	0.97844	0.391135	17.245	18.25	unchanged	n
Tmem254c	3.93	1.85	14.21	6.69	6.23	2.78	2.3	5.39	-0.762097	0.944754	0.28103	6.67	4.175	unchanged	n
Man1a	22.47	25.46	26.03	22.06	20.93	22.53	23.38	24.02	-0.113332	0.797254	0.118812	24.005	22.715	unchanged	n
Sdhaf4	20.92	20.31	25.88	18.67	20.27	20.29	20.5	19.41	-0.139745	0.942851	0.279199	21.445	20.1175	unchanged	n
Casq2	0.58	0.56	0.6	0.74	0.62	0.83	0.49	0.62	0.0106575	0.999767	0.972537	0.62	0.64	unchanged	n
Narf	14.54	14.07	14.52	14.17	14.23	13.81	12.71	13.25	-0.116565	0.662716	0.0574417	14.325	13.5	unchanged	n
Pex5	15.38	14.67	15.75	15.14	15.31	15.54	14.07	14.95	-0.0507572	0.985951	0.445951	15.235	14.9675	unchanged	n
Prdm10	3.71	3.68	4.07	3.81	4.21	4.52	4.42	3.81	0.125165	0.818063	0.132413	3.8175	4.24	unchanged	n
Rock2	35.55	42.38	38.55	39.66	37.81	39.63	42.68	41.33	0.0163341	0.985951	0.785674	39.035	40.3625	unchanged	n
Tsr2	19.46	18.62	20.77	18.74	17.9	19.68	17.76	18.49	-0.103226	0.759878	0.0990074	19.3975	18.4575	unchanged	n
Mocos	1.14	0.42	0.88	0.73	0.44	0.6	1.01	0.51	-0.403605	0.902816	0.207123	0.7925	0.64	unchanged	n
Zfp935	4.68	5.79	4.21	4.34	5	5.13	5.32	4.52	0.0348481	0.985951	0.784843	4.755	4.9925	unchanged	n
Sik1	2.69	3.15	3.38	2.58	3.03	2.47	2.48	2.09	-0.259256	0.632077	0.0508544	2.95	2.5175	unchanged	n
Rpp21	32.37	28.18	31.35	24.53	27.45	22.87	25.51	27.48	-0.208656	0.794101	0.116786	29.1075	25.8275	unchanged	n
LOC105244208	504.62	483.14	481.95	416.82	515.95	471.61	518.26	505.39	0.0508464	0.97788	0.37873	471.632	502.803	unchanged	n
1700016K19Rik	2.45	1.62	1.22	2	3.49	1.4	2.28	1.7	0.248243	0.985951	0.473297	1.8225	2.2175	unchanged	n
Mxra8	2.68	1.77	2.08	2.19	3.13	2.6	2.13	2.92	0.248255	0.892165	0.193189	2.18	2.695	unchanged	n
Ptrh1	1.86	1.54	2.38	2.15	2.69	1.99	1.62	2.41	0.0803476	0.985951	0.802436	1.9825	2.1775	unchanged	n
Tceal3	104.2	107.28	109.46	105.57	111.94	108.41	109.15	114.76	0.0202896	0.985951	0.711853	106.627	111.065	unchanged	n
Snrnp40	20	17.38	17.1	16.63	17.34	16.09	16.04	18.92	-0.0747611	0.982761	0.402533	17.7775	17.0975	unchanged	n
Rps25	302.29	236.53	303.46	241.19	268.6	232.6	261.71	264.95	-0.120918	0.839332	0.148375	270.868	256.965	unchanged	n
Efcab7	0.54	0.83	0.57	0.69	0.94	0.89	0.5	0.8	0.212499	0.985951	0.542914	0.6575	0.7825	unchanged	n
Gpr12	12.42	11.99	11.84	13.12	13.03	13.09	11.19	13.23	0.00619392	0.999767	0.944061	12.3425	12.635	unchanged	n
Mcts2	11.05	12.77	12.87	9.47	13.2	11.79	13.26	14.27	0.144892	0.962184	0.324139	11.54	13.13	unchanged	n
Cept1	22.58	24.04	22.38	20.53	21.99	24.62	26.33	25.81	0.129736	0.808734	0.123493	22.3825	24.6875	unchanged	n
Rac2	0.88	0.77	0.74	0.89	0.85	0.95	0.92	0.89	0.102313	0.985951	0.662872	0.82	0.9025	unchanged	n
Tmem63a	9.64	7.65	9.41	9.01	10.63	11.75	10.72	7.25	0.13209	0.933909	0.263692	8.9275	10.0875	unchanged	n
Limk1	12.68	11.07	12.14	12.02	10.33	11.66	12.1	10.66	-0.141338	0.709494	0.0745687	11.9775	11.1875	unchanged	n
Col12a1	0.69	0.86	0.58	0.61	0.83	0.92	0.79	0.63	0.154002	0.961293	0.315445	0.685	0.7925	unchanged	n
Ghitm	148.38	164.75	156.24	144.69	157.69	159.82	166.44	160.01	0.0366065	0.985951	0.479186	153.515	160.99	unchanged	n
Dmac2	23.97	20.94	22.8	22.14	20.67	22.3	21.56	22.47	-0.0911364	0.92432	0.244843	22.4625	21.75	unchanged	n
Rps20	21.91	16.63	21.39	20.87	21.2	19.06	18.19	21.24	-0.0498341	0.985951	0.563863	20.2	19.9225	unchanged	n
Nupl1	16.36	18.5	17.29	16.79	17.56	18.75	17.16	16.51	-0.0123395	0.990088	0.868002	17.235	17.495	unchanged	n
Emd	19.32	21.67	21.65	21.01	17.33	18.52	20	22.37	-0.131939	0.866445	0.166571	20.9125	19.555	unchanged	n
Rpn2	50.57	49.87	49.27	46.75	47.65	49.56	48.67	46.24	-0.0624391	0.892631	0.197118	49.115	48.03	unchanged	n
Spin2c	3.89	4.57	3.56	3.09	4.14	4.94	4.81	5.38	0.306324	0.733035	0.0838362	3.7775	4.8175	unchanged	n
Zic5	0.38	0.46	0.49	0.38	0.83	0.59	0.93	0.35	0.621068	0.739269	0.0916961	0.4275	0.675	unchanged	n
Atp5h	379.11	355.99	400.55	343.95	357.19	341.89	367.89	376.62	-0.0810049	0.892025	0.19253	369.9	360.897	unchanged	n
Akain1	7.18	7.63	6.86	6.94	6.68	6.77	7.11	6.82	-0.0969075	0.961453	0.321753	7.1525	6.845	unchanged	n
Tmbim6	151.92	141.26	146.41	151.81	148.24	149.68	149.37	145.39	-0.0306743	0.985951	0.475088	147.85	148.17	unchanged	n
2023-03-02	23.79	22.22	22.48	19.62	21.26	20.73	24.12	20.14	-0.0449374	0.985951	0.494921	22.0275	21.5625	unchanged	n
Itpripl2	0.9	0.84	0.9	0.76	0.96	1.03	0.81	0.84	0.07127	0.985951	0.652303	0.85	0.91	unchanged	n
Crhr1	4.34	4.4	3.88	4.83	4.95	4.64	4.18	5.05	0.128815	0.921587	0.238024	4.3625	4.705	unchanged	n
Cstf1	13.21	12.16	14.64	11.92	15.25	13.92	13.66	13.48	0.0581158	0.985951	0.496902	12.9825	14.0775	unchanged	n
Klhl5	22.27	22.97	21.08	20.45	22.07	21.73	22.47	22.01	-0.00189471	0.999767	0.97489	21.6925	22.07	unchanged	n
Ttc39c	14.35	15.24	13.57	14.78	16.03	14.91	15.93	13.59	0.027123	0.985951	0.735171	14.485	15.115	unchanged	n
Tmem150a	10.01	5.63	6.94	5.93	7.57	6.4	6.47	5.95	-0.144387	0.97788	0.377407	7.1275	6.5975	unchanged	n
Malsu1	10.17	8.02	11.77	10.85	10.49	7.95	10.49	10.13	-0.0732787	0.985951	0.572324	10.2025	9.765	unchanged	n
Azi2	23.44	23.92	22.81	21.18	24.03	23.95	26.15	23.25	0.0869254	0.879439	0.181018	22.8375	24.345	unchanged	n
Slc25a10	3.52	3.15	3.14	3.51	3.35	3.26	2.86	2.77	-0.154076	0.879162	0.180431	3.33	3.06	unchanged	n
Lair1	1.66	1.73	1.71	1.72	2.05	2.18	1.84	2.12	0.269817	0.70473	0.072994	1.705	2.0475	unchanged	n
Hmgb1	93.88	101.23	101.4	100.75	102.46	101.51	97.83	101.58	-0.0101695	0.985951	0.839128	99.315	100.845	unchanged	n
Ankrd26	3.31	3.54	3.08	3.03	3.88	3.65	3.9	3.23	0.13598	0.849251	0.153925	3.24	3.665	unchanged	n
Rgs4	70.47	63.35	68.9	62.75	61.83	65.38	65.78	59.99	-0.10104	0.628279	0.0494015	66.3675	63.245	unchanged	n
Atp5g2	194.2	162.72	182.3	175.08	177.49	173.48	162.49	172.09	-0.10703	0.773978	0.10465	178.575	171.387	unchanged	n
Cacfd1	23.07	20.84	24.02	22.25	22.58	22.45	23.47	21.18	-0.047216	0.985951	0.539543	22.545	22.42	unchanged	n
Ube4a	12.36	13.3	13.08	12.67	13.99	13.25	14.18	13.16	0.0579854	0.961453	0.321882	12.8525	13.645	unchanged	n
Arf1	306.56	315.18	318.54	313.1	302.84	298.24	292.12	326.44	-0.0725829	0.866445	0.167479	313.345	304.91	unchanged	n
Sh3bp5l	12.76	11.9	11.88	12.95	11.27	11.94	11.96	11.78	-0.107878	0.835662	0.145547	12.3725	11.7375	unchanged	n
Cyp27a1	1.92	1.47	1.43	1.5	1.7	1.67	1.94	1.59	0.097411	0.985951	0.653569	1.58	1.725	unchanged	n
Mt1	968.46	771.64	1007.67	858.23	969.45	862.26	1240.73	1070.68	0.145484	0.954094	0.305983	901.5	1035.78	unchanged	n
Ankrd34a	23.86	18.45	22.49	25.25	25.85	21.95	22.4	22.23	-0.00290652	0.999767	0.973908	22.5125	23.1075	unchanged	n
Rpl32	399.75	347.33	438.31	353.79	418.49	330.76	400.57	387.78	-0.0579198	0.985951	0.496196	384.795	384.4	unchanged	n
Rnls	0.22	0.4	0.79	1	0.54	0.49	1.09	0.63	0.142173	0.985951	0.75732	0.6025	0.6875	unchanged	n
Hck	0.94	0.99	0.77	1	0.99	0.94	1.07	1.06	0.104958	0.985951	0.697664	0.925	1.015	unchanged	n
Copb2	40.45	43.19	44.57	39.47	42.85	41.69	45.53	42.75	0.0118589	0.985951	0.838763	41.92	43.205	unchanged	n
Vamp3	18.48	17.38	17.13	14.46	17.32	18.52	17	17.35	0.0250812	0.985951	0.757925	16.8625	17.5475	unchanged	n
LOC100041593	3.5	1.19	3.41	2.93	3.44	4.31	3.66	4.53	0.50252	0.515622	0.0288927	2.7575	3.985	up_regulated	n
Pfdn5	250.63	206.41	245.44	213.51	240.12	224.2	224.76	243.72	-0.0192271	0.985951	0.785966	228.998	233.2	unchanged	n
Ogn	3.44	3.49	3.51	3.08	2.85	4.56	3.58	2.66	-0.0206609	0.995434	0.897777	3.38	3.4125	unchanged	n
H2afy	37.4	35.48	35.09	38.8	38.59	36.88	34.25	39.58	0.0167035	0.985951	0.797634	36.6925	37.325	unchanged	n
Uhrf2	17.41	16.5	16.57	17.15	16.87	17.74	17.95	17.01	0.0126486	0.985951	0.834816	16.9075	17.3925	unchanged	n
Mtcl1	5.4	5.35	5.13	5.68	5.43	5.25	4.79	4.5	-0.141607	0.686342	0.0648503	5.39	4.9925	unchanged	n
Wdr54	9.98	9.45	9.74	8.84	10.07	8.04	8.48	7.95	-0.170741	0.875059	0.175573	9.5025	8.635	unchanged	n
Ido2	0.73	0.85	0.76	0.54	0.9	0.91	0.54	0.95	0.21139	0.985951	0.430777	0.72	0.825	unchanged	n
2610002M06Rik	12.25	14.38	12.69	12.3	13.31	14.02	13.7	13.29	0.0423164	0.985951	0.525657	12.905	13.58	unchanged	n
Camsap3	7.19	6.19	6.38	6.48	6.78	6.31	6.08	6.59	-0.064372	0.985951	0.43657	6.56	6.44	unchanged	n
Tmem132a	36.65	32.68	33.43	37.69	35.74	35.19	35.14	36.32	-0.0113399	0.987102	0.85044	35.1125	35.5975	unchanged	n
Ppat	4.71	5.02	4.67	3.87	5.13	5.5	5.11	4.52	0.116675	0.929101	0.253586	4.5675	5.065	unchanged	n
Slc27a1	26.69	20.75	24.08	26.82	29.15	27.34	23.58	24.16	0.0520136	0.985951	0.536813	24.585	26.0575	unchanged	n
Ccdc9b	1.62	1.76	1.77	1.95	1.83	1.93	1.91	1.93	0.0809036	0.985951	0.543574	1.775	1.9	unchanged	n
Ndufaf2	24.57	21.45	23.74	26.76	25.02	24.21	23.91	24.56	-0.0311508	0.985951	0.787128	24.13	24.425	unchanged	n
Celf4	151.2	156.52	144.15	165.27	153.69	147.64	144.1	157.85	-0.0650604	0.934579	0.265138	154.285	150.82	unchanged	n
Zrsr1	17.67	18.19	18.61	18.25	17.68	18.49	20.31	18.52	0.0132075	0.985951	0.831061	18.18	18.75	unchanged	n
Naga	9.19	7.17	7.32	7.74	8.9	8.8	8.13	8.91	0.120272	0.943704	0.279844	7.855	8.685	unchanged	n
Dock2	0.65	0.72	0.84	0.74	0.95	0.83	0.7	0.7	0.0784096	0.985951	0.674768	0.7375	0.795	unchanged	n
Abhd3	30.33	31.64	29.17	28.64	33.06	33.77	32.29	31.12	0.0870637	0.86651	0.168276	29.945	32.56	unchanged	n
Gspt2	18.08	17.86	17.04	17.34	16.8	16.68	15.81	19.03	-0.072964	0.973656	0.349587	17.58	17.08	unchanged	n
Hip1	7.13	7.1	7.55	7.78	7.04	7.98	7.64	7.46	-0.00531406	0.999767	0.936975	7.39	7.53	unchanged	n
Ttc26	3.23	2.98	3.5	2.7	3.47	3.58	3.54	2.83	0.0588924	0.985951	0.616369	3.1025	3.355	unchanged	n
Chordc1	31.63	33.39	31.36	29.97	32.68	36.13	39.47	33.19	0.129568	0.684414	0.0636575	31.5875	35.3675	unchanged	n
St5	7.74	7.22	7.14	8.07	8.12	8.47	8.24	8.31	0.0934644	0.925774	0.24678	7.5425	8.285	unchanged	n
Tmem176a	10.88	9.99	10.98	10.1	11.3	10.73	10.56	9.8	-0.0267693	0.985951	0.830029	10.4875	10.5975	unchanged	n
Nrp2	9.77	11.9	10.16	11.92	10.73	10.8	12.28	8.92	-0.0560415	0.985951	0.548861	10.9375	10.6825	unchanged	n
Cdk5rap3	11.22	10.13	10.19	9.57	10.41	8.94	9.01	9.12	-0.15047	0.77676	0.108011	10.2775	9.37	unchanged	n
Eipr1	21.53	22.21	21.65	22.1	23.33	21.37	21.65	21.85	-0.0241334	0.985951	0.745105	21.8725	22.05	unchanged	n
Nudt10	13.51	14.16	14.3	13.22	16.1	15.66	15.23	15.47	0.145747	0.738248	0.0906599	13.7975	15.615	unchanged	n
Ola1	65.72	76.78	68.92	62.94	66.81	70.26	72.11	74.56	0.0184385	0.985951	0.788065	68.59	70.935	unchanged	n
Zfp959	3.42	2.53	3.31	2.62	3.56	3.4	2.73	2.79	0.0405132	0.985951	0.801441	2.97	3.12	unchanged	n
Kcnn2	41.8	41.41	40.77	37.14	36.33	36.54	36.87	40.14	-0.135402	0.505714	0.0274845	40.28	37.47	unchanged	n
Snx12	21.11	23.71	25.71	23.49	24.36	22.81	23.05	24.4	-0.0485269	0.985951	0.547133	23.505	23.655	unchanged	n
Sap30l	9.12	9.79	8.83	10.26	8.78	10.16	9.57	9.99	-0.0164738	0.991498	0.883806	9.5	9.625	unchanged	n
Mrpl49	25.8	22.6	23.46	22.29	23.47	24.29	24.34	25.5	0.0190542	0.985951	0.797866	23.5375	24.4	unchanged	n
C1galt1c1	18.95	18.73	18.8	14.56	17.33	19.73	21.49	20.61	0.122205	0.913569	0.223722	17.76	19.79	unchanged	n
Kxd1	22	19.95	21.47	18.37	21.07	20.23	19.99	20.57	-0.0350946	0.985951	0.696408	20.4475	20.465	unchanged	n
Usp51	0.87	0.8	0.69	0.87	1.09	0.89	0.98	0.94	0.259071	0.975596	0.362089	0.8075	0.975	unchanged	n
Nfyc	26.3	24.98	26.72	25.84	26.24	25.13	24.42	25.89	-0.0592857	0.976804	0.373636	25.96	25.42	unchanged	n
Dnajc2	19.91	22.17	22.83	20.14	19	21.91	22.44	22.48	-0.0201703	0.985951	0.806214	21.2625	21.4575	unchanged	n
Plcxd1	2.19	2.01	2.32	2.39	2.11	2.44	2.02	2.02	-0.0515196	0.985951	0.727884	2.2275	2.1475	unchanged	n
Ccdc116	0.85	0.65	0.55	0.83	0.68	0.57	0.71	0.74	-0.233864	0.952549	0.298659	0.72	0.675	unchanged	n
Pigm	2.04	2.05	2.36	2.26	2.43	2.74	2.73	2.47	0.221624	0.502981	0.0265644	2.1775	2.5925	unchanged	n
Rps12	322.03	287.67	342.47	290.73	334.63	310.9	331.16	331.23	0.0183358	0.985951	0.784336	310.725	326.98	unchanged	n
Brsk1	112.87	105.82	109.89	116.59	104.7	102.62	100.81	105.86	-0.139809	0.231714	0.00456957	111.293	103.498	unchanged	n
Nosip	19.18	18.08	19.57	21.22	17.71	16.41	19.26	17.97	-0.126713	0.821952	0.135963	19.5125	17.8375	unchanged	n
Spata9	0.99	0.39	0.62	0.49	0.53	0.92	0.78	0.67	0.27029	0.985951	0.567778	0.6225	0.725	unchanged	n
Stx1b	153.91	174.82	163.11	179.56	163.58	165.28	166.68	163.94	-0.0697838	0.885863	0.188054	167.85	164.87	unchanged	n
Fmod	1.73	1.15	1.41	1.02	2.17	2.72	1.91	1.75	0.655885	0.10705	0.00109594	1.3275	2.1375	up_regulated	n
Klhdc8b	5.33	4.79	4.46	4.69	6.27	5.3	5.77	3.67	0.107384	0.985951	0.413734	4.8175	5.2525	unchanged	n
Dab2ip	18.33	18.2	17.68	18.86	17.59	16.76	17.29	17.45	-0.098349	0.69563	0.069657	18.2675	17.2725	unchanged	n
Sumf1	8.96	10.28	11.14	9.48	8.75	8.73	8.26	9.09	-0.213577	0.505714	0.0274422	9.965	8.7075	unchanged	n
Etfb	36.25	31.93	33.5	31.58	38	36.9	34.66	34.8	0.0745876	0.976404	0.371604	33.315	36.09	unchanged	n
Slc25a29	11.34	8.42	9.47	10.61	9.45	8.53	8.77	9.59	-0.164873	0.818063	0.131863	9.96	9.085	unchanged	n
Slc17a6	4.38	4.11	5.87	3.45	8.59	9.29	10.71	3.29	0.846591	0.516899	0.0291402	4.4525	7.97	up_regulated	n
Rnf41	19.43	18.97	19.59	19.74	19.1	19.39	18.83	20.67	-0.0256325	0.985951	0.665392	19.4325	19.4975	unchanged	n
Adamtsl4	1.35	1.35	1.58	1.32	1.89	2.4	1.66	1.29	0.375598	0.530002	0.0309817	1.4	1.81	up_regulated	n
Kpna4	30.35	37.72	32.1	31.35	33.27	35.51	35.9	36.21	0.0676213	0.973656	0.350663	32.88	35.2225	unchanged	n
Lrrc56	1.31	1.12	1.13	0.93	1.23	1.15	1.38	1.15	0.0389403	0.987565	0.86139	1.1225	1.2275	unchanged	n
Ralgps2	11.91	13.16	11.69	12.4	12.75	12.59	13.11	13.17	0.0393474	0.985951	0.526288	12.29	12.905	unchanged	n
Mrpl12	59.55	51.64	53.4	48.33	54.3	48.67	50.72	56.35	-0.0579146	0.985951	0.473979	53.23	52.51	unchanged	n
Slc35g2	9.8	8.46	9.7	7.74	10.6	10.56	9.28	8.79	0.100542	0.978315	0.383974	8.925	9.8075	unchanged	n
Lsm4	30.99	26.76	28.19	28.14	27.79	26.08	26.14	27.03	-0.0987699	0.937101	0.269695	28.52	26.76	unchanged	n
Ier2	3.16	2.95	3.51	3.32	2.58	2.5	2.2	2.41	-0.454113	0.424535	0.0180269	3.235	2.4225	down_regulated	n
Zfp687	6.23	5.63	6.18	6.1	7.35	6.52	6.09	5.45	0.0298976	0.985951	0.748364	6.035	6.3525	unchanged	n
Eif5b	19.1	19.81	19.53	19.7	20.58	20.51	19.98	20.52	0.032357	0.985951	0.502411	19.535	20.3975	unchanged	n
Slc24a4	7.02	9.11	7.79	9.61	7.55	8.1	8.54	8.67	-0.0798917	0.985951	0.43881	8.3825	8.215	unchanged	n
Amn1	9.92	9.99	11.56	9.15	9.17	10.03	10.36	10.36	0.0425565	0.985951	0.727467	10.155	9.98	unchanged	n
Sppl2a	12.35	12.77	12.66	11.7	12.33	13.01	13.48	11.86	-0.000179187	0.999849	0.997659	12.37	12.67	unchanged	n
Ncs1	104.7	98.22	101.17	102.33	103.89	97	94.74	102.53	-0.0607794	0.903325	0.209711	101.605	99.54	unchanged	n
Ift81	9.44	12.49	10.33	9.47	12.39	12.94	11.95	11.68	0.190002	0.598026	0.042869	10.4325	12.24	unchanged	n
Gpm6b	342.38	386.96	337.81	324.75	355.3	359.49	345.6	344.51	-0.0110166	0.986453	0.845802	347.975	351.225	unchanged	n
Trip4	7.23	7.63	7.55	7.02	7.58	7.18	7.79	7.43	-0.0059515	0.999767	0.930053	7.3575	7.495	unchanged	n
Bend7	0.51	0.5	0.43	0.45	0.62	0.56	0.5	0.52	0.182167	0.985951	0.501301	0.4725	0.55	unchanged	n
Dsg2	0.77	0.85	0.62	0.88	0.69	0.77	0.94	0.88	0.0417626	0.985951	0.825792	0.78	0.82	unchanged	n
Senp7	9.78	11.3	10.48	8.89	9.88	11.77	11	10.46	0.0374487	0.985951	0.645422	10.1125	10.7775	unchanged	n
Enho	27.27	23.8	26.68	24.86	30.8	28.71	28.81	29.11	0.158038	0.616903	0.0460144	25.6525	29.3575	unchanged	n
Kirrel	0.89	1	0.94	0.69	0.83	0.99	1.19	0.97	0.148489	0.976404	0.368989	0.88	0.995	unchanged	n
Sfrp4	0.98	0.56	0.44	0.64	0.7	0.9	0.65	0.44	0.00226137	0.999789	0.995273	0.655	0.6725	unchanged	n
Ap1s2	37.31	32.47	31.98	32.27	35.67	36.47	35.68	34.16	0.0657406	0.951286	0.295507	33.5075	35.495	unchanged	n
Jph1	12.26	11.8	13.11	11.34	11.94	12.29	13.11	10.82	-0.0185646	0.985951	0.793239	12.1275	12.04	unchanged	n
Lifr	5.79	6.73	6.3	5.71	6.05	6.03	5.88	6.42	-0.0435688	0.985951	0.550655	6.1325	6.095	unchanged	n
Erbb3	1.03	0.98	1.1	1.18	0.95	1.38	1.28	0.76	-0.00512579	0.999767	0.980039	1.0725	1.0925	unchanged	n
Tbk1	18.64	17.78	18.19	17.13	17.98	18.47	19	19.27	0.0288061	0.985951	0.650658	17.935	18.68	unchanged	n
Hmga1	37.93	30.55	31.62	33.59	34.79	35.02	32.73	31.17	-0.0355624	0.985951	0.626993	33.4225	33.4275	unchanged	n
Spx	1.56	0.89	0.85	1.18	1.7	1.12	1.48	1.42	0.234121	0.953593	0.305077	1.12	1.43	unchanged	n
Tigd5	0.96	1.13	1.12	1.07	0.9	0.96	1.26	1.13	-0.0385339	0.985951	0.827654	1.07	1.0625	unchanged	n
Xrcc5	7.71	8.74	7.73	6.37	8.5	8.29	9.23	8.18	0.144522	0.861215	0.161979	7.6375	8.55	unchanged	n
Sec16a	7.83	9.33	8.21	8.76	9.39	8.9	9.3	8.65	0.0698994	0.958554	0.312059	8.5325	9.06	unchanged	n
Ndufab1	125.07	97.93	124.92	100.1	99.48	95.71	116.89	110.76	-0.130112	0.866346	0.165647	112.005	105.71	unchanged	n
Usp33	40.89	43.55	44.12	40.74	38.99	42.01	45.01	43.21	-0.0384315	0.985951	0.515717	42.325	42.305	unchanged	n
Pltp	35.85	32.03	33.04	35.17	40.56	41.66	37.94	31.19	0.116807	0.838376	0.146921	34.0225	37.8375	unchanged	n
Rps11	450.75	365.43	461.61	399.91	432.99	384.83	466.75	432.76	-0.0164328	0.985951	0.832924	419.425	429.332	unchanged	n
Ccnd2	20.67	20.67	18.87	20.55	18.37	17.94	17.8	17.33	-0.205981	0.0282806	0.000127852	20.19	17.86	unchanged	n
Gm33869	0.65	0.89	0.84	0.71	0.84	1.03	0.88	0.62	0.0943091	0.985951	0.593404	0.7725	0.8425	unchanged	n
Ndufb4b	0.65	0	0.49	1.41	0.54	0.62	0.38	0	-1.1651	0.958554	0.312752	0.6375	0.385	unchanged	n
Gatb	8.39	8.86	9.11	7.37	9.05	8.18	8.85	8.24	0.0151165	0.990088	0.873611	8.4325	8.58	unchanged	n
Rpp38	9.58	9.72	10.22	7.23	12.37	9.89	10.34	10.81	0.153805	0.952549	0.298285	9.1875	10.8525	unchanged	n
Epha3	2.6	2.99	2.86	2.79	2.46	2.31	2.63	2.67	-0.190565	0.81161	0.125414	2.81	2.5175	unchanged	n
Apc	24.08	30	26.69	26.22	28.4	29.75	26.34	23.71	-0.0157687	0.985951	0.833532	26.7475	27.05	unchanged	n
Polr2c	29.08	27.78	28.82	29.95	30.19	27.06	31.7	30.75	0.0152844	0.985951	0.839281	28.9075	29.925	unchanged	n
Ccdc80	1.31	1.2	1	1.08	1.1	1.09	0.77	0.99	-0.261196	0.894957	0.199952	1.1475	0.9875	unchanged	n
Rxrg	1.77	1.18	0.77	1.28	1.31	1.45	1.44	0.88	0.0570204	0.985951	0.832411	1.25	1.27	unchanged	n
Exoc7	19.21	17.09	18.85	16.66	17.85	18.28	18.13	17.62	-0.0289762	0.985951	0.648997	17.9525	17.97	unchanged	n
Ecd	13.39	13.82	13.35	14.35	12.56	12.6	13.04	13.65	-0.114205	0.800201	0.119954	13.7275	12.9625	unchanged	n
Ppm1a	47.01	50.86	49.76	49.08	52.5	54.47	54.67	54.47	0.087672	0.691608	0.067391	49.1775	54.0275	unchanged	n
Nkiras1	59.48	59.92	58.73	52.98	60.3	56.59	60.19	68.98	0.0896333	0.837765	0.146649	57.7775	61.515	unchanged	n
Eed	6.14	6.07	5.75	4.9	6.11	6.15	6.13	5.15	0.00811753	0.999767	0.946419	5.715	5.885	unchanged	n
Atg7	7.24	7.42	6.75	7.22	6.68	6.64	7.32	7.32	0.0133728	0.990088	0.876443	7.1575	6.99	unchanged	n
Msl3l2	6.71	7.38	5.86	6.44	6.67	7.07	7.82	8.11	0.137332	0.921587	0.237536	6.5975	7.4175	unchanged	n
Actr10	32.65	36.12	32.56	30.64	35.14	34.22	36.94	36.38	0.0817538	0.881566	0.182081	32.9925	35.67	unchanged	n
C1ql2	30.47	29.5	29.35	34.27	46.06	35.67	37.63	34.84	0.283889	0.113435	0.00126123	30.8975	38.55	up_regulated	n
Peg3	31.25	34.6	31.78	31.4	34.63	35.79	37.06	31.08	0.0726448	0.911735	0.221683	32.2575	34.64	unchanged	n
Anks1b	85.82	93.68	91.12	95.25	85.32	90.9	95.48	96.1	-0.0407445	0.985951	0.471134	91.4675	91.95	unchanged	n
[truncated: 11,829 more rows]
