# Supplementary material for: Enhanced Protein Synthesis and Hippocampus‐Dependent Memory via Inhibition of YTHDF2‐Mediated m6A mRNA Degradation
Source: Adv Sci (Weinh). 2025 Sep 17;12(45):e14926. doi: 10.1002/advs.202514926 (PMC12677670; doi:10.1002/advs.202514926)
Supplement: Supplementary file 4 — Supplemental Table 3 [file ADVS-12-e14926-s005.xlsx]

## Sheet: RNAseq_ACTD_tpm0.5_halflife
gene_id	gene_symbol	tpm_Con1	tpm_Con2	tpm_Con3	tpm_Con3h_1	tpm_Con3h_2	tpm_Con3h_3	tpm_Con6h_1	tpm_Con6h_2	tpm_Con6h_3	tpm_KO1	tpm_KO2	tpm_KO3	tpm_KO3h_1	tpm_KO3h_2	tpm_KO3h_3	tpm_KO6h_1	tpm_KO6h_2	tpm_KO6h_3	average_tpm_control	average_tpm_control3h	average_tpm_control6h	average_tpm_KO	average_tpm_KO3h	average_tpm_KO6h	Control_k3h	Control_k6h	Control_halflife	ko_k3h	ko_k6h	ko_halflife	log2_halflife_ko/control	df2_binding
108168679	LOC108168679	0.45	0.42	2.39	1.21	1.33	0.65	0.49	1.17	0.37	1.75	3.39	3.2	0.45	1.04	0.86	0.4	0.29	0.33	1.08667	1.06333	0.676667	2.78	0.783333	0.34	0.0104385	0.113899	16.0853	0.609129	0.505246	1.79473	-3.1639	n
108169010	LOC108169010	0.45	0.42	2.39	1.21	1.33	0.65	0.49	1.17	0.37	1.75	3.39	3.2	0.45	1.04	0.86	0.4	0.29	0.33	1.08667	1.06333	0.676667	2.78	0.783333	0.34	0.0104385	0.113899	16.0853	0.609129	0.505246	1.79473	-3.1639	n
381463	Nr1h5	0.21	0.3	0.22	0.3	0.12	0.22	0.12	0.28	0.25	0.82	0.73	0.81	0.22	0.32	0.53	0.5	0.19	0.29	0.243333	0.213333	0.216667	0.786667	0.356667	0.326667	0.0632749	0.0279095	21.9336	0.380392	0.211322	3.38001	-2.69804	n
100503915	Smpd5	0.39	0.24	0.16	0.07	0.19	0.47	0.31	0.25	0.06	0.49	0.74	0.87	0.44	0.39	0.44	0.25	0.12	0.06	0.263333	0.243333	0.206667	0.7	0.423333	0.143333	0.0379854	0.0582641	20.7793	0.241854	0.38133	3.20933	-2.69481	n
20306	Ccl7	2.29	2.71	2.58	2.6	3.82	2.04	0.19	1.13	1.52	3.04	1.3	3.96	1.19	0.4	1.25	0.4	0	0.38	2.52667	2.82	0.946667	2.76667	0.946667	0.26	-0.0528199	0.236051	10.9152	0.51574	0.568594	1.84445	-2.56507	n
66532	Rep15	1.13	1.46	0.38	0.74	1.04	1.81	0.7	0.69	0	1.86	0.95	1.8	0.25	0.89	1.68	0.73	0.42	0.28	0.99	1.19667	0.463333	1.53667	0.94	0.476667	-0.0911736	0.182563	21.8844	0.236357	0.281459	3.86238	-2.50234	n
12061	Bdkrb1	0.23	0.11	0.47	0.55	0.28	0.19	0	0.26	0	1.15	0.35	1.43	0.31	0.46	0.38	0	0.09	0.35	0.27	0.34	0.0866667	0.976667	0.383333	0.146667	-0.110858	0.273235	12.317	0.449756	0.455888	2.20838	-2.4796	n
442834	D830031N03Rik	4.23	3.89	5.11	4.28	4.31	4.26	3.41	3.2	2.9	5.5	5.48	4.44	0.14	3.62	3.81	2.91	2.55	2.54	4.41	4.28333	3.17	5.14	2.52333	2.66667	0.0140149	0.0793826	21.4138	0.342146	0.157788	4.00053	-2.42028	n
319196	Ankef1	0.66	0.58	1.05	0.65	0.48	0.48	1.17	0.89	0.73	2.42	2.63	1.82	0.61	1.02	1.45	1.08	0.76	0.89	0.763333	0.536667	0.93	2.29	1.02667	0.91	0.169429	-0.0474863	16.4011	0.385793	0.221902	3.29113	-2.31714	n
622408	Mcidas	2	1.58	4.53	2.17	1.4	1.83	4.26	4.46	3.12	12.66	14.22	13.01	5.47	4.82	9.2	7.41	6.25	6.53	2.70333	1.8	3.94667	13.2967	6.49667	6.73	0.195581	-0.0909825	19.1208	0.344431	0.163731	3.93575	-2.28043	n
387334	Defb50	1.22	1.18	0	0.95	0.96	0.99	0.98	0	0	2.54	0	2.07	0.88	1.01	0	0	1.95	0.98	0.8	0.966667	0.326667	1.53667	0.63	0.976667	-0.0910062	0.215363	16.0827	0.428794	0.108978	3.71905	-2.1125	n
115490197	LOC115490197	2.15	4.24	1.38	3.29	2.51	1.57	1.34	2.27	2.13	3.43	2.83	1.86	0.38	1.92	1.62	2.02	1.76	2.26	2.59	2.45667	1.91333	2.70667	1.30667	2.01333	0.0254167	0.0728106	20.3609	0.350209	0.0711552	4.74649	-2.10087	n
258380	Olfr461	0.8	0.39	0.61	0.32	0.79	0.81	0.45	0.3	0.15	0.4	0.41	0.35	0	0.16	0.16	0.62	0.3	0.45	0.6	0.64	0.3	0.386667	0.106667	0.456667	-0.0310365	0.166667	14.746	0.619327	-0.0400085	3.45233	-2.09468	n
72873	Bbof1	5.54	6.88	8.94	6.49	5.59	5.85	6.83	7.01	6.46	17.15	20.52	13.19	7.07	8.81	11.9	12.05	9.66	9.65	7.12	5.97667	6.76667	16.9533	9.26	10.4533	0.0841787	0.0122387	20.7431	0.290828	0.116268	4.91285	-2.078	n
22127	Tsx	1.18	1.26	1.92	1.24	0.91	1.49	0.79	0.96	1	2.34	2.2	1.69	0.94	0.21	0.88	1.21	0.15	0.61	1.45333	1.21333	0.916667	2.07667	0.676667	0.656667	0.0867966	0.110816	10.1208	0.539251	0.276839	2.45071	-2.04605	n
11877	Arvcf	147.41	130.62	163.14	140.3	126.62	133.05	126.95	120.34	126.38	212.81	229.89	215.7	110.5	153.33	149.79	127.17	118.91	127.97	147.057	133.323	124.557	219.467	137.873	124.683	0.0471476	0.0399283	22.9685	0.223553	0.135956	5.56315	-2.04568	n
635702	Naaladl2	2.36	2.74	2.71	2.31	2.29	2.07	2.61	2.37	2.59	4.34	3.99	2.88	1.43	2.57	2.73	2.65	2.53	2.55	2.60333	2.22333	2.52333	3.73667	2.24333	2.57667	0.0758786	0.00750487	23.9856	0.245369	0.0893743	5.97472	-2.00522	n
381622	5031410I06Rik	0.06	0.11	0.18	0	0.18	0.12	0.07	0.1	0.07	0.48	0.66	0.48	0.16	0.16	0.51	0	0.29	0.11	0.116667	0.1	0.08	0.54	0.276667	0.133333	0.0741308	0.0907201	12.1322	0.321604	0.33632	3.03987	-1.99676	n
72281	Sh2d4a	1.13	0.57	0.54	0.77	1.16	0.78	0.18	0.36	0.31	1.19	1.24	1.41	0.83	0.61	0.83	0.19	0.36	0.54	0.746667	0.903333	0.283333	1.28	0.756667	0.363333	-0.091598	0.232994	14.1447	0.252805	0.302796	3.59971	-1.97431	n
105246049	Gm41408	0.58	0.52	0.54	0.6	0.42	0.51	0.37	0.3	0.4	0.7	0.72	0.86	0.38	0.28	0.43	0.28	0.47	0.33	0.546667	0.51	0.356667	0.76	0.363333	0.36	0.0333881	0.102681	14.6984	0.354902	0.179667	3.74133	-1.97404	n
629114	Defb23	0.38	1.11	1.56	0.3	0.3	0.92	3.21	1.42	2.31	1.92	3.57	1.32	0.78	0.61	1.27	2.75	1.45	0.58	1.01667	0.506667	2.31333	2.27	0.886667	1.59333	0.334913	-0.197688	14.5746	0.452076	0.0851074	3.72312	-1.96887	n
115485636	LOC115485636	0.5	0.96	0.84	0.58	0.77	0.47	0.7	0.99	0.59	1.81	1.42	0.95	0.27	0.52	1.3	1.26	0.98	0.37	0.766667	0.606667	0.76	1.39333	0.696667	0.87	0.112565	0.00210001	17.4421	0.333333	0.113242	4.47853	-1.96148	n
194231	Cnksr1	0.43	0.7	0.84	0.53	0.5	0.75	0.38	0.65	0.62	0.42	0.63	0.67	0.48	0.45	0.17	0.2	0.38	0.46	0.656667	0.593333	0.55	0.573333	0.366667	0.346667	0.0487728	0.0426216	21.8832	0.214968	0.120971	5.95346	-1.87802	n
327958	Pitpnm3	15.81	13.91	17.3	14.05	10	12.41	16.85	16.83	15.02	30.73	35.92	24.88	11.91	16.77	19.95	19.96	18.18	18.89	15.6733	12.1533	16.2333	30.51	16.21	19.01	0.12232	-0.00844121	17.5625	0.304133	0.113754	4.78599	-1.87561	n
399599	Ccdc87	1.58	1.53	1.45	1.66	1.22	1.75	0.96	0.79	0.69	4.65	5.7	4.59	2.78	2.42	3.27	1.77	1.7	1.85	1.52	1.54333	0.813333	4.98	2.82333	1.77333	-0.00732612	0.150359	13.9828	0.272915	0.24828	3.83733	-1.86548	n
65969	Cubn	2.18	2.04	2.38	2.02	1.68	1.99	2.26	1.99	1.94	1.9	2.26	1.53	0.78	1.25	1.49	1.28	1.33	1.39	2.2	1.89667	2.06333	1.89667	1.17333	1.33333	0.0713458	0.0154211	23.0503	0.230951	0.0847381	6.33535	-1.86329	n
102371	Myzap	2.34	2.66	2.55	2.33	2.54	2.03	1.48	1.87	1.58	7.16	7.48	6.71	4.62	3.64	4.71	1.94	2.26	2.26	2.51667	2.3	1.64333	7.11667	4.32333	2.15333	0.0432934	0.102481	13.7198	0.239686	0.287438	3.79417	-1.8544	n
100862470	LOC100862470	0.86	0.86	0.35	0.65	0.51	0.63	0.77	0.48	0.68	1.29	0.98	1.14	0.68	0.82	0.98	0.73	0.38	0.65	0.69	0.596667	0.643333	1.13667	0.826667	0.586667	0.0698904	0.0168383	23.0604	0.153144	0.159033	6.40663	-1.84778	n
102636203	4930519L02Rik	2.33	1.87	1.97	1.82	1.84	1.25	2.64	0.6	2.34	2.33	3.61	2.67	0.26	1.24	2.25	2.1	1.19	2.83	2.05667	1.63667	1.86	2.87	1.25	2.04	0.109849	0.0241676	14.9235	0.399708	0.0820803	4.15121	-1.84598	n
404710	Iqgap3	6.26	6.57	5.89	6.22	6.24	5.39	4.37	4.51	3.54	6.58	6.17	5.83	2.44	5.07	4.1	2.91	2.62	2.56	6.24	5.95	4.14	6.19333	3.87	2.69667	0.0228855	0.0986525	16.4558	0.226128	0.199923	4.69428	-1.80962	n
667552	Gm8700	0.05	0.05	0.5	0.2	0.12	0.12	0.08	0.33	0.2	0.41	0.95	0.39	0	0.36	0.44	0.39	0.37	0.26	0.2	0.146667	0.203333	0.583333	0.266667	0.34	0.149153	-0.00397446	13.7761	0.376428	0.129798	3.95081	-1.80195	n
21825	Thbs1	607.66	510.58	506.57	521.7	508.99	518.43	398.93	391.72	384.29	384.29	380.78	340.61	170.49	279.12	252.14	209.36	210.61	218.06	541.603	516.373	391.647	368.56	233.917	212.677	0.0229407	0.0779473	19.824	0.218635	0.132206	5.70058	-1.79806	n
545490	Zfp973	14	11.89	13.19	11.27	10.1	11.6	10.16	12.26	13.7	18.6	16.3	11.82	5.01	8.52	12.3	12.46	11.08	12.19	13.0267	10.99	12.04	15.5733	8.61	11.91	0.0817589	0.0189388	19.8614	0.284998	0.0644841	5.72276	-1.79519	n
667962	Zfp966	6.17	15.88	7.3	4.87	7.96	15.73	5.25	3.56	9.06	10.77	22.37	8.91	3.08	9.73	8.38	11.09	5.64	7.97	9.78333	9.52	5.95667	14.0167	7.06333	8.23333	0.0131215	0.119303	15.1029	0.329574	0.127932	4.37152	-1.78862	n
66220	Zdhhc12	12.35	10.1	11.91	11.86	12.47	9.6	8.96	8.59	5.91	13.29	12.99	19.43	12.05	9.87	12.73	6.12	7.75	6.33	11.4533	11.31	7.82	15.2367	11.55	6.73333	0.0060562	0.0917545	20.4477	0.133218	0.196359	6.06838	-1.75255	n
71914	Antxr2	16.96	14.89	17.13	15.14	14.08	13.83	13.64	13.81	15.05	22.11	22.08	18.49	9.96	14.31	14.34	14	14.81	14.58	16.3267	14.35	14.1667	20.8933	12.87	14.4633	0.0620598	0.0341217	20.794	0.23301	0.0884404	6.2218	-1.74077	y
286942	Kif19a	2.92	3.61	3.89	2.58	2.22	3.25	3.83	3.75	3.82	8.95	11.93	10.4	5.11	6.24	7.55	7.65	6.33	6.95	3.47333	2.68333	3.8	10.4267	6.3	6.97667	0.124098	-0.0216131	19.515	0.242285	0.0966114	5.90151	-1.72543	n
110094	Phka2	11.6	12.28	13.29	11.4	10.43	12.43	10.01	10.98	9.8	16.95	15.58	12.51	9.14	10.49	12.17	9.39	10.48	9.44	12.39	11.42	10.2633	15.0133	10.6	9.77	0.0392045	0.0452795	23.6731	0.167393	0.103302	7.38837	-1.67992	n
382543	Ankfn1	1.85	2.73	2.56	1.86	1.69	1.8	2.44	2.04	1.66	5.53	6.4	5.78	0.99	3.18	3.23	3.84	3.1	3.05	2.38	1.78333	2.04667	5.90333	2.46667	3.33	0.138795	0.0362809	11.4236	0.419656	0.137668	3.58858	-1.67053	n
18595	Pdgfra	1.93	1.5	2.13	1.76	1.72	1.45	1.29	1.15	1.01	2.23	1.98	3.07	0.95	1.8	1.32	0.84	0.83	0.72	1.85333	1.64333	1.15	2.42667	1.35667	0.796667	0.0578324	0.114748	11.5888	0.279637	0.267821	3.65325	-1.66548	y
66715	Henmt1	0.15	0.48	0.56	0.47	0.21	0.37	0.33	0.3	0.09	0.43	0.89	0.81	0.08	0.68	0.34	0.23	0.13	0.39	0.396667	0.35	0.24	0.71	0.366667	0.25	0.0601907	0.120815	11.0493	0.317783	0.250982	3.51639	-1.65179	n
231510	Gpat3	15.53	11.48	16.56	12.48	13.4	11.42	13.61	12.3	11.68	21.74	23.77	19.34	11.68	13.25	13.53	15.09	13.95	14.85	14.5233	12.4333	12.53	21.6167	12.82	14.63	0.0747198	0.0354977	18.1459	0.251249	0.0938691	5.79511	-1.64674	n
74717	Spata17	8.6	7.59	9.84	6.88	7.05	6.06	8.57	11.34	8.7	20.37	19.87	16.54	8.34	13.14	13.74	13.49	12.36	12.29	8.67667	6.66333	9.53667	18.9267	11.74	12.7133	0.126966	-0.022724	19.1862	0.229663	0.0956797	6.14737	-1.64203	n
207596	Thsd4	0.95	0.84	0.53	0.73	0.68	0.63	0.74	0.79	0.31	0.46	0.5	0.45	0.18	0.41	0.28	0.23	0.24	0.34	0.773333	0.68	0.613333	0.47	0.29	0.27	0.0618519	0.0557365	17.0085	0.232203	0.133284	5.47216	-1.63607	n
12018	Bak1	42.99	40.43	40.3	39.86	39.87	41.33	28.05	30.65	25.49	49.49	50.34	63.79	33.42	42.92	42.21	26.2	28	28.57	41.24	40.3533	28.0633	54.54	39.5167	27.59	0.0104522	0.0925597	19.4152	0.154951	0.163862	6.27328	-1.6299	n
110751	Adam33	0.55	0.46	0.61	0.57	0.36	0.4	0.38	0.5	0.44	0.19	0.5	0.23	0.2	0.17	0.12	0.2	0.15	0.16	0.54	0.443333	0.44	0.306667	0.163333	0.17	0.0948559	0.0492426	13.8794	0.302951	0.141856	4.49633	-1.62612	n
116810	Foxn4	0.6	0.38	0.61	0.51	0.32	0.4	0.19	0.35	0.48	3.81	2.96	2.26	1.52	1.24	1.19	0.75	0.9	0.83	0.53	0.41	0.34	3.01	1.31667	0.826667	0.123456	0.106743	8.68813	0.397624	0.310731	2.82344	-1.62159	n
70110	Ifi35	12.37	12.7	12.08	13.37	11.75	12.18	8.46	7.37	8.07	13.05	13.55	17.1	11.45	13.43	10.86	6.08	5.02	6.22	12.3833	12.4333	7.96667	14.5667	11.9133	5.77333	-0.00193781	0.106059	19.2085	0.0966979	0.222532	6.26507	-1.61634	n
213391	Rassf4	72.94	60.32	86.97	66.52	62.47	70.65	60.83	56.13	60.47	115.59	115.38	95.02	52.33	82.62	80.99	68.53	67.88	73.98	73.41	66.5467	59.1433	108.663	71.98	70.13	0.0472034	0.0519602	20.1687	0.198066	0.105294	6.59284	-1.61315	y
100862261	Fam205a3	0.68	0	2.21	1.41	1.46	0	0.49	0.33	0.7	1.99	1.12	2.27	0.4	1.64	1.97	0.73	0	0.58	0.963333	0.956667	0.506667	1.79333	1.33667	0.436667	0.00333959	0.1545	12.6711	0.141335	0.339673	4.15794	-1.6076	n
56520	Nme4	15.76	11.43	12.01	15.33	14.73	11.93	6.7	6.67	7.65	11.9	13.97	16.79	9.64	14.18	10.8	5.84	4.94	3.99	13.0667	13.9967	7.00667	14.22	11.54	4.92333	-0.033064	0.149848	17.1256	0.100426	0.255036	5.62648	-1.60585	n
100504263	2210418O10Rik	6.14	1.04	1.29	5.05	2.59	0	2.24	0.51	0.46	2.17	12.38	3.67	1.67	2.14	1.33	3.94	0	3.66	2.82333	2.54667	1.07	6.07333	1.71333	2.53333	0.0495964	0.233298	7.06977	0.608561	0.210242	2.44259	-1.53325	n
69146	Gsdmd	1.05	1.2	0.83	0.85	0.92	0.96	0.38	0.53	0.75	0.91	0.36	0.86	0.29	0.48	0.36	0.37	0	0.26	1.02667	0.91	0.553333	0.71	0.376667	0.21	0.0580098	0.148625	9.67893	0.304844	0.292905	3.34589	-1.53246	n
27494	Amot	73.03	65.63	76.73	65.78	64.94	69	60.37	55.25	59.9	78.29	74.32	57.68	38.28	59.14	55.45	49.16	47.89	45.76	71.7967	66.5733	58.5067	70.0967	50.9567	47.6033	0.0363242	0.0492193	23.3799	0.153358	0.0930472	8.1167	-1.52631	y
13874	Ereg	0.9	0.64	0.42	0.44	0.61	0.47	0.36	0.28	0.33	0.58	0.42	0.55	0.27	0.24	0.14	0.11	0.03	0.13	0.653333	0.506667	0.323333	0.516667	0.216667	0.09	0.122261	0.169133	6.86357	0.417919	0.420206	2.38628	-1.5242	n
50773	Nt5c	47.12	54.34	38.26	53.6	48.91	50.06	27.98	28.26	25.48	53.8	64.65	92.1	59.85	55.53	61.15	34.57	35.93	35.91	46.5733	50.8567	27.24	70.1833	58.8433	35.47	-0.0423109	0.128963	23.0808	0.0847498	0.164088	8.03736	-1.5219	n
140493	Kcnn3	14.17	13.29	16.53	14.14	11.91	12.8	12.41	11.14	11.5	22.03	24.63	15.58	5.37	15.1	17.61	15.71	13.95	12.98	14.6633	12.95	11.6833	20.7467	12.6933	14.2133	0.0597537	0.0546269	17.4855	0.23627	0.0909391	6.11231	-1.51637	n
11979	Atp7b	28.95	25.17	33.62	25.18	22.16	25.13	19.91	18.88	19.04	47.91	52.25	38.19	13.63	28.06	27.3	21	19.98	18.04	29.2467	24.1567	19.2767	46.1167	22.9967	19.6733	0.0919503	0.100236	10.4066	0.334621	0.204841	3.7074	-1.48902	y
76527	Il34	7.71	7.47	6.06	7.68	7.62	6.79	4.65	4.31	4.48	9.56	10.22	11.68	8.34	7.95	8.48	5.95	6.05	5.51	7.08	7.36333	4.48	10.4867	8.25667	5.83667	-0.0188699	0.110042	21.9366	0.114975	0.14089	7.81663	-1.48872	n
99035	Olah	0.22	0.21	0.11	0.26	0	0	0.4	0.32	0.32	0.43	1.42	0.38	0.29	0.17	0.35	0.83	0.48	0.48	0.18	0.0866667	0.346667	0.743333	0.27	0.596667	0.351483	-0.157592	10.3151	0.487017	0.0528474	3.70464	-1.47735	n
239789	Gmnc	3.89	3.79	4.06	3.08	2.77	2.93	3.86	3.81	3.54	10.12	12.5	8.26	4.39	3.95	8.12	6.06	6.57	6.39	3.91333	2.92667	3.73667	10.2933	5.48667	6.34	0.139713	0.0111077	13.2608	0.302569	0.116526	4.77218	-1.47444	n
244209	Cyp2r1	1.04	0.2	0.6	0.68	0.55	0.49	0.36	0.29	0.15	0.78	0.5	0.42	0.2	0.19	0.25	0.15	0.3	0.38	0.613333	0.573333	0.266667	0.566667	0.213333	0.276667	0.0324324	0.200272	8.59458	0.469797	0.172392	3.11435	-1.4645	y
20708	Serpinb6b	3.53	4.09	3.43	2.79	3.15	3.64	2.39	2.33	2.04	6.51	7.33	6.02	3.77	3.53	3.34	3.29	2.69	2.23	3.68333	3.19333	2.25333	6.62	3.54667	2.73667	0.0686496	0.118159	10.7062	0.300122	0.212402	3.90225	-1.45606	n
21753	Tes	4.77	4.62	3.61	4.26	3.78	3.22	3.39	4	3.34	4.5	4.64	2.76	1.7	2.74	3.62	3.07	2	1.92	4.33333	3.75333	3.57667	3.96667	2.68667	2.33	0.0691016	0.0461436	17.3543	0.18737	0.127933	6.34311	-1.45203	n
58223	Mmp19	11.89	11.2	11.78	11.58	11.07	10.24	9.02	8.61	9.58	24.83	22.56	23.64	13.57	20.19	17.65	15.08	17.2	17.72	11.6233	10.9633	9.07	23.6767	17.1367	16.6667	0.0281125	0.0596416	22.791	0.15546	0.0844167	8.33762	-1.45076	n
239559	A4galt	1.18	0.84	1.18	0.72	0.72	0.73	0.45	0.56	0.5	1.91	1.89	2.15	0.71	0.65	0.8	0.35	0.29	0.06	1.06667	0.723333	0.503333	1.98333	0.72	0.233333	0.186792	0.180587	5.44396	0.487286	0.514577	1.99628	-1.44734	y
209737	Kif15	5.44	5.36	5.07	4.91	5.08	4.7	4.13	4.48	3.37	4.69	4.61	4.39	2.53	3.59	3.65	2.44	2.63	3.19	5.29	4.89667	3.99333	4.56333	3.25667	2.75333	0.0371559	0.0676124	19.0897	0.162231	0.121485	7.04932	-1.43724	n
105244833	Gm40369	1.36	3.34	3.26	2.54	1.71	0.68	0.5	1.42	0.48	3.84	4.61	3.54	0.04	0.12	1.11	1.45	0.97	0.69	2.65333	1.64333	0.8	3.99667	0.423333	1.03667	0.230394	0.288289	3.85592	1.07964	0.324474	1.42438	-1.43674	n
17921	Myo7a	7.22	7.2	8.05	6.39	5.48	6.82	8.24	6.26	5.77	13.12	15.71	11.55	6.05	8.07	9.8	11.92	9.88	10.35	7.49	6.23	6.75667	13.46	7.97333	10.7167	0.0885779	0.0247757	17.6439	0.251808	0.0548037	6.52291	-1.43558	n
16562	Kif1c	120.63	113.71	116.68	109.78	104.41	113.99	85.72	78.18	80.56	142.48	147.72	135.79	56.53	123.07	118.3	80.1	80.5	73.48	117.007	109.393	81.4867	141.997	99.3	78.0267	0.0323553	0.0869925	16.7577	0.171997	0.14397	6.32978	-1.4046	n
71562	Afmid	7.04	6.32	7.14	5.91	6.76	5.35	5.73	6.61	6.41	6.15	7.72	8.02	5.59	5.93	5.36	5.16	4.74	4.83	6.83333	6.00667	6.25	7.29667	5.62667	4.91	0.0620083	0.0214556	23.9625	0.124986	0.0952524	9.08108	-1.39984	y
623474	Rad54b	2.48	3.47	2.9	2.37	2.11	2.51	1.77	2.15	1.87	3.88	4.68	3.36	1.42	1.7	2.15	1.73	2.03	1.98	2.95	2.33	1.93	3.97333	1.75667	1.91333	0.113462	0.102019	9.28157	0.392503	0.17571	3.5198	-1.39887	n
58229	Efcc1	0.42	0.44	0.71	0.26	0.48	0.36	0.36	0.47	0.4	1.12	0.9	0.55	0.28	0.38	0.44	0.41	0.37	0.35	0.523333	0.366667	0.41	0.856667	0.366667	0.376667	0.171087	0.0586844	8.7043	0.408088	0.197574	3.30217	-1.39832	y
216274	Cep290	7.47	5.97	8.44	6.38	5.94	6.19	6.22	5.45	6.21	12.41	12.73	7.66	3.86	7.29	8.93	8.28	6.69	6.33	7.29333	6.17	5.96	10.9333	6.69333	7.1	0.0804359	0.0485443	15.5062	0.235979	0.103807	5.88606	-1.39748	n
15258	Hipk2	44	37.74	49.7	37.23	34.63	39.73	42.85	37	37.31	59.9	60.94	44.13	18.08	42.82	42.64	44.48	42.92	43.24	43.8133	37.1967	39.0533	54.99	34.5133	43.5467	0.0787322	0.027654	18.7994	0.224005	0.0561012	7.14015	-1.39666	n
11811	Apobec2	0.14	0	0.29	0	0.23	0	0.21	0.21	0.11	0.7	0.57	0.25	0.28	0.45	0.11	0.11	0	0.21	0.143333	0.0766667	0.176667	0.506667	0.28	0.106667	0.300901	-0.0502759	7.98005	0.285203	0.374655	3.03096	-1.39663	n
238505	Mtr	16.78	15.5	19.82	14.27	13.25	14.04	15.12	15.37	14.73	24.36	26	21.65	6.71	15.6	17.5	18.48	14.94	16.15	17.3667	13.8533	15.0733	24.0033	13.27	16.5233	0.108696	0.0340537	14.0105	0.285022	0.0897883	5.33603	-1.39267	n
14709	Gng8	0.62	1.17	1.03	0.65	0.66	1.1	0.25	0.61	0.92	0.49	0.41	0.43	0.11	0.32	0.27	0.16	0.31	0.16	0.94	0.803333	0.593333	0.443333	0.233333	0.21	0.075554	0.110636	10.7417	0.308666	0.179667	4.09556	-1.39109	n
224344	Rbm11	2.11	2.7	2.39	2.58	3.57	1.64	0.82	0.41	0.65	2.71	1.71	3.86	1.01	1.12	0.97	0.72	0.77	1.17	2.4	2.59667	0.626667	2.76	1.03333	0.886667	-0.0378755	0.322877	7.0175	0.472454	0.273034	2.68281	-1.38721	n
20271	Scn5a	20.89	19.28	20.12	18.49	19.07	18.74	13.41	14.66	14.72	13.69	13.88	13.62	5.71	11.73	9.84	7.98	9.34	9.59	20.0967	18.7667	14.2633	13.73	9.09333	8.97	0.0329279	0.0824408	17.3357	0.19815	0.102359	6.65538	-1.38115	n
226695	Ifi205	0.38	0.87	0.59	0.61	0.5	0.48	0.34	0.44	0.57	1.01	1.53	0.93	0.86	0.5	0.66	0.66	0.53	0.96	0.613333	0.53	0.45	1.15667	0.673333	0.716667	0.0702263	0.0744577	13.8232	0.260193	0.1151	5.32917	-1.37511	n
18383	Tnfrsf11b	1.69	2.76	1.8	1.88	1.72	1.98	1.36	1.28	1.36	3.16	3.74	3.23	2.03	2.3	2.07	1.45	1.28	1.71	2.08333	1.86	1.33333	3.37667	2.13333	1.48	0.0545304	0.107309	12.3579	0.22083	0.198334	4.7714	-1.37295	n
66330	1700020L24Rik	1.67	0.88	0.91	0.8	0.54	0.5	0.52	0.6	0.4	2.99	0.89	2.59	0.59	0	0.97	0.16	0	0.35	1.15333	0.613333	0.506667	2.15667	0.52	0.17	0.303689	0.197783	3.98826	0.684073	0.610866	1.54447	-1.36864	n
69928	Cenps	7.17	6.74	6.83	5	7.44	6.56	4.6	4.38	5.49	6.49	8.09	8.15	5.43	5.31	4.99	3.02	3.05	5.95	6.91333	6.33333	4.82333	7.57667	5.24333	4.00667	0.0421388	0.0865585	15.5403	0.177026	0.153193	6.05657	-1.35944	n
100038882	Isg15	7.25	8.35	14.69	8.75	9.46	15.86	5.46	4.94	5.63	14.14	12.52	26.19	15.46	16.97	12.55	9.19	8.35	8.58	10.0967	11.3567	5.34333	17.6167	14.9933	8.70667	-0.0565535	0.153011	20.7345	0.0775399	0.169458	8.09723	-1.35653	n
545652	Gm13275	0.55	1.02	0.94	0.52	0.41	1.12	0.95	0.66	0.39	0.62	1.06	1.59	0.52	0.59	0.94	0.81	0.57	0.27	0.836667	0.683333	0.666667	1.09	0.683333	0.55	0.0973545	0.0546146	13.1606	0.224556	0.164471	5.14104	-1.35609	n
236643	Sytl5	0.43	0.5	0.65	0.45	0.37	0.54	0.3	0.24	0.31	0.59	0.56	0.24	0.11	0.26	0.3	0.16	0.13	0.28	0.526667	0.453333	0.283333	0.463333	0.223333	0.19	0.072106	0.149065	9.04278	0.350951	0.214342	3.53799	-1.35384	n
20296	Ccl2	8.33	9.03	7.41	6.55	12.96	8.5	3.23	2.8	2.45	6.77	4.37	7.41	5.21	3.19	4.12	1.97	1.7	1.32	8.25667	9.33667	2.82667	6.18333	4.17333	1.66333	-0.059116	0.257743	10.0691	0.189062	0.315718	3.96213	-1.34559	n
21877	Tk1	13.6	14.76	13.91	10.95	14.42	13.23	10.09	12.79	9.09	14.45	11.81	15.77	10.93	11.33	9.5	6.88	9.22	6.73	14.09	12.8667	10.6567	14.01	10.5867	7.61	0.0436778	0.0671526	18.0456	0.134736	0.146748	7.10519	-1.3447	n
16826	Ldb2	2.6	1.86	2.19	2.13	1.5	1.8	1.88	1.3	1.59	6.8	5.25	5.01	3.05	3.85	3.64	2.86	1.77	2.26	2.21667	1.81	1.59	5.68667	3.51333	2.29667	0.0974674	0.0798942	11.2764	0.231581	0.218007	4.44852	-1.34191	n
11548	Adra1b	2.8	2.22	2.71	3.16	2.07	2.82	1.12	1.48	1.05	3.33	3.79	3.6	2.8	2.77	1.94	1.22	1.24	1.55	2.57667	2.68333	1.21667	3.57333	2.50333	1.33667	-0.0195068	0.180429	12.4284	0.17114	0.236438	4.90703	-1.34072	n
68743	Anln	20.77	18.74	20.46	18.73	19.89	17.98	15.75	13.89	14.85	23.09	23.57	18.66	13.31	17.71	17.38	13.58	15.09	13.16	19.99	18.8667	14.83	21.7733	16.1333	13.9433	0.027813	0.0717933	20.0791	0.144173	0.107164	7.95744	-1.33531	n
320632	Snrnp200	60.79	59.2	63.49	59.96	59.74	58.25	45.98	43.8	46.18	63.95	64.27	53.93	28.76	54.85	54.9	43.2	40.95	43.31	61.16	59.3167	45.32	60.7167	46.17	42.4867	0.014717	0.0720734	23.044	0.131712	0.0858471	9.19289	-1.3258	n
72960	Top1mt	10.05	9.5	11.59	9.63	9.26	9.03	9.45	7.99	9.44	9.96	9.31	10.41	6.89	7.18	8.39	7.23	6.35	7.17	10.38	9.30667	8.96	9.89333	7.48667	6.91667	0.05249	0.0353726	22.7628	0.134044	0.0860633	9.08646	-1.32489	n
233406	Prc1	37.98	34.56	43.76	36.78	38.45	36.37	25.31	25.6	26.4	41.59	41.77	36.07	25.18	32.75	31.21	21.24	20.62	21.18	38.7667	37.2	25.77	39.81	29.7133	21.0133	0.019838	0.0981874	16.9455	0.140673	0.153638	6.79553	-1.31824	n
53357	Pla2g6	10.78	11.99	10.62	11.07	10.32	10.02	8.57	8.4	7.55	13.54	11.15	13.02	8.45	10.76	9.18	7.78	7.8	7.17	11.13	10.47	8.17333	12.57	9.46333	7.58333	0.0293974	0.0742429	19.2975	0.136521	0.121513	7.75089	-1.31598	n
619287	Rtl4	0.62	0.28	0.68	0.65	0.48	0.4	0.21	0.21	0.2	0.36	0.93	0.48	0.24	0.38	0.35	0.09	0.12	0.28	0.526667	0.51	0.206667	0.59	0.323333	0.163333	0.0154643	0.224931	8.31964	0.289231	0.308816	3.34422	-1.31485	y
100504234	Ccdc170	11.4	10.44	14.21	10.53	7.76	10.42	11.04	10.44	8.18	32.18	36.22	21.06	13.24	15.75	23.23	19.63	16.6	16.25	12.0167	9.57	9.88667	29.82	17.4067	17.4933	0.109482	0.0469134	12.7881	0.25888	0.128246	5.16628	-1.3076	n
70640	Dcp2	24.45	20.89	25.61	20.28	18.96	19.8	20.53	18.34	18.77	28.81	28.46	20.61	9.48	17.2	18.76	19.49	18	17.59	23.65	19.68	19.2133	25.96	15.1467	18.36	0.08837	0.0499554	14.4587	0.259097	0.0832874	5.84139	-1.30755	n
56368	Cyb561d2	7.84	9.51	9.19	9.03	8.49	10.95	4.86	5.3	4.55	10.22	11.12	12.7	9.34	8.31	9.57	6.28	4.56	6.67	8.84667	9.49	4.90333	11.3467	9.07333	5.83667	-0.033758	0.141895	18.495	0.107521	0.159842	7.48046	-1.30594	n
210808	Lacc1	11.57	10.66	12.88	11.82	11.34	10.95	8.43	8.71	7.49	19.52	18.36	16.29	13.52	12.91	14.53	11.52	10.84	11.84	11.7033	11.37	8.21	18.0567	13.6533	11.4	0.0138957	0.0852442	20.1735	0.134426	0.110583	8.16296	-1.3053	n
16158	Il11ra2	0.74	0.3	0.88	0.66	0.58	0.42	0.27	0.54	0.31	0.84	0.88	1.19	0.62	0.64	0.38	0.34	0.1	0.74	0.64	0.553333	0.373333	0.97	0.546667	0.393333	0.0699744	0.129601	10.0213	0.275774	0.217039	4.05833	-1.30411	n
68427	Slc39a13	55.79	52.91	46.52	50.64	47.81	49.81	36.68	32.58	34.26	45.14	47.79	52.86	36.7	38.14	34.9	25.56	26.82	23.37	51.74	49.42	34.5067	48.5967	36.58	25.25	0.0220617	0.0974008	16.7417	0.136601	0.157429	6.80203	-1.2994	n
382075	Odf3l1	0.33	0.16	0.17	0.39	0.13	0.13	0.11	0.25	0	0.64	0.66	0.7	0.44	0.12	0.5	0.26	0.36	0.87	0.22	0.216667	0.12	0.666667	0.353333	0.496667	0.0073421	0.145745	13.0645	0.305312	0.0707813	5.31783	-1.29674	n
403175	Tigd4	0.17	0.45	0.38	0.17	0.23	0.17	0.28	0.28	0.25	0.46	0.59	0.48	0.11	0.1	0.17	0.48	0.22	0.25	0.333333	0.19	0.27	0.51	0.126667	0.316667	0.270322	0.0506677	6.23073	0.66982	0.114589	2.54969	-1.28908	n
27278	Clnk	0.43	0.5	0.21	0.07	0.14	0.34	0.23	0.6	0.3	1.11	1.24	0.86	0.2	0.4	0.34	0.24	0.42	0.38	0.38	0.183333	0.376667	1.07	0.313333	0.346667	0.35051	0.00211851	5.67169	0.590614	0.270998	2.32123	-1.28889	n
66988	Lap3	71.62	68.27	72.94	67.9	70.52	69.93	50.67	48.86	49.82	81.92	74.59	89	64.03	72.79	65.77	44.46	46.07	46.5	70.9433	69.45	49.7833	81.8367	67.53	45.6767	0.0102308	0.0851674	20.9648	0.0924063	0.140215	8.59767	-1.28595	n
208795	Tmem63a	16.96	17.22	15.95	14.62	14.95	16.59	12.73	12.7	12.2	17	16.2	15.62	10.67	13.72	12.07	9.63	9.41	10.07	16.71	15.3867	12.5433	16.2733	12.1533	9.70333	0.039677	0.0689652	18.4091	0.140386	0.124326	7.55538	-1.28484	n
677884	Pakap	9.18	7.99	7	4.8	5.83	7.51	3.65	2.66	1.97	14.71	11.44	12.25	0.59	4.8	5.1	3.45	3.29	2.76	8.05667	6.04667	2.76	12.8	3.49667	3.16667	0.138014	0.257586	5.05561	0.624031	0.335851	2.08359	-1.27881	y
213081	Wdr19	22.55	16.66	21.82	20.09	17.22	17.55	18.65	16.3	16.18	26.25	32.03	19.62	13.12	20.57	22.98	20.04	18.68	18.62	20.3433	18.2867	17.0433	25.9667	18.89	19.1133	0.0512547	0.0425581	21.3191	0.153013	0.0736802	8.82251	-1.27288	n
17281	Fyco1	22.63	20.37	22.4	18.44	17.7	18.28	15.99	14.67	14.9	30.36	32.32	23.05	9.49	18.71	20.61	16.13	15.77	14.07	21.8	18.14	15.1867	28.5767	16.27	15.3233	0.0883846	0.0869205	11.4087	0.270874	0.149851	4.75369	-1.26301	y
109082	Fbxw17	13.15	12.58	14.5	12.97	11.15	12.41	10.01	8.39	9.13	18.12	18.12	16.72	11.95	10.1	12.93	9.65	10.59	10.53	13.41	12.1767	9.17667	17.6533	11.66	10.2567	0.0463967	0.0912112	14.5341	0.199458	0.130563	6.06023	-1.26199	y
53614	Reck	14.27	13.81	16.28	11.25	10.21	12.04	11.41	12.06	11.44	15.89	17.77	14.62	6.86	10.02	7.91	9.15	8.8	8.88	14.7867	11.1667	11.6367	16.0933	8.26333	8.94333	0.135033	0.0576032	10.3823	0.320556	0.141263	4.3307	-1.26145	y
12977	Csf1	329.7	288.7	333.17	291.74	282.27	271.43	210.94	215.8	209.58	363.33	383.4	321	187.21	260.98	236.44	188.8	196.17	181.11	317.19	281.813	212.107	355.91	228.21	188.693	0.0568691	0.0967596	13.0184	0.213717	0.152578	5.46008	-1.25356	y
73251	Setd7	90.14	78.19	92.1	70.76	67.37	70.61	87.01	81.56	81.58	112.25	119.9	82.76	44.68	75.02	76.3	88.12	84.81	84.47	86.81	69.58	83.3833	104.97	65.3333	85.8	0.106396	0.0096837	17.2295	0.228029	0.0484879	7.23284	-1.25225	n
12175	Bnip2	101.33	89.96	105.13	88.26	90.07	87.01	78	71.13	77	115.34	111.56	103.85	66	86.93	80.83	73.68	65.99	66.1	98.8067	88.4467	75.3767	110.25	77.92	68.59	0.0532669	0.0650817	16.8992	0.166904	0.114118	7.11687	-1.24764	n
100039781	Hrct1	1.26	0.61	1.7	1.82	0.66	1.85	0.63	0.47	0.16	1.25	2.13	1.64	1.39	1.16	1.37	0.33	0.63	0.78	1.19	1.44333	0.42	1.67333	1.30667	0.58	-0.0928143	0.250417	12.6902	0.118945	0.254767	5.35173	-1.24563	n
75736	Bcl2l12	11.61	12.44	10.39	11.61	9.71	10.34	8.89	10.13	9.34	17.73	17.2	16.38	14.28	14.44	15.02	10.01	11.1	8.85	11.48	10.5533	9.45333	17.1033	14.58	9.98667	0.0404746	0.0467046	22.9412	0.0767623	0.129367	9.70265	-1.24149	n
215113	Slc43a2	77.32	73.01	84.29	70.47	67.8	67.6	67.65	66.26	66.59	100.54	113.47	96.15	49.16	93.74	85.86	70.71	72.61	68.88	78.2067	68.6233	66.8333	103.387	76.2533	70.7333	0.0628641	0.0377873	19.8706	0.146393	0.0912647	8.41548	-1.23951	n
320910	Itgb8	78.78	72.46	91.56	66.79	62.49	65.17	67.05	56.15	63.68	90.44	94.32	74.18	11.86	64.74	62.74	58.58	57.34	53	80.9333	64.8167	62.2933	86.3133	46.4467	56.3067	0.10679	0.0629427	11.7833	0.298003	0.102713	4.99107	-1.23932	n
56489	Ikbke	5.47	5.21	6.59	4.63	4.62	5.55	6.03	4.38	4.47	11.62	12.4	9.78	6.09	7.65	10.2	8.15	7.92	6.91	5.75667	4.93333	4.96	11.2667	7.98	7.66	0.0742236	0.0358156	18.1753	0.165867	0.0927741	7.73273	-1.23293	y
229524	Msto1	30.6	31.48	29.08	27.25	31.25	30.66	18.42	18.02	18.82	29.34	32.8	41.72	24.24	28.05	26.98	16.86	15.84	16.87	30.3867	29.72	18.42	34.62	26.4233	16.5233	0.0106681	0.120361	15.2638	0.129931	0.17785	6.49812	-1.23202	n
68117	Apool	29.6	27.19	29.92	26.96	29.69	25.69	14.88	16.02	16.42	36.01	35.17	31.74	25.99	24.29	22.65	13.58	12.21	13.03	28.9033	27.4467	15.7733	34.3067	24.31	12.94	0.0248683	0.145625	11.7307	0.165646	0.234442	4.9989	-1.23061	n
20648	Snta1	80.56	71.8	82.81	69.02	63.89	73.04	55.13	52.07	50.58	110.26	112.99	146.28	78.52	85.85	84.48	54.43	56.61	60.82	78.39	68.65	52.5933	123.177	82.95	57.2867	0.0638033	0.0959649	12.5181	0.190138	0.184076	5.34453	-1.22789	n
102635802	Gm33049	0.27	0.77	1.1	0.2	0.66	0.21	0.39	0.19	0.19	2.69	2.45	0.98	0.35	0	0.23	0.67	0.58	1.17	0.713333	0.356667	0.256667	2.04	0.193333	0.806667	0.333333	0.24578	3.45355	1.13314	0.223087	1.47468	-1.22768	n
74002	Psd2	70.43	65.34	75.75	65.48	62.7	68.27	56.42	51.01	54.18	95.76	106.52	83.09	56.95	78.1	83.05	60.59	62.47	61.13	70.5067	65.4833	53.87	95.1233	72.7	61.3967	0.035544	0.0647129	19.9488	0.129281	0.105273	8.5268	-1.22622	n
75555	1700020D05Rik	3.6	2.44	3.81	2.27	2.42	1.73	2.15	2.39	2.01	4.27	3.82	2.81	0.24	1.69	1.89	2.23	1.47	0.94	3.28333	2.14	2.18333	3.63333	1.27333	1.54667	0.20585	0.0981048	6.57992	0.504228	0.205355	2.81856	-1.22311	n
230872	Crocc	8.05	8.07	8.54	6.86	6.58	7.5	8.92	7.18	6.89	11.45	15.22	9.98	5.04	8.85	11.72	11.23	9.18	9.32	8.22	6.98	7.66333	12.2167	8.53667	9.91	0.0786371	0.0168611	20.9428	0.172369	0.0503156	8.98133	-1.22145	y
12362	Casp1	5.1	4.83	3.71	6.51	5.32	5.21	1.53	2.79	1.69	4.16	5	5.66	4.83	5.33	5.32	2.49	1.6	1.6	4.54667	5.68	2.00333	4.94	5.16	1.89667	-0.107027	0.197068	22.2122	-0.0209533	0.230174	9.55928	-1.21638	n
353169	Slc2a12	7.24	5.34	8.09	6.24	5.51	5.79	6.56	6.94	6.17	10.98	14	11.6	8.22	9.32	10.4	8.36	8.49	9.21	6.89	5.84667	6.55667	12.1933	9.31333	8.68667	0.0789632	0.0119236	22.0054	0.129574	0.0815363	9.4737	-1.21586	n
633640	Tmem267	12.56	13.8	14.85	16.09	12.25	13.33	10.07	9.24	9.18	39.97	49.4	37.89	31.54	27.54	38.45	30.91	33.68	32.23	13.7367	13.89	9.49667	42.42	32.51	32.2733	-0.00533821	0.0887565	23.9756	0.127954	0.0657337	10.3259	-1.21529	n
328258	Slc25a48	1.77	1.49	2.48	1.73	1.61	1.09	1.06	1.57	1.22	3.35	2.97	2.72	1.25	1.54	1.6	1.77	1.94	0.86	1.91333	1.47667	1.28333	3.01333	1.46333	1.52333	0.124581	0.096032	9.06563	0.347367	0.164021	3.91092	-1.2129	n
75723	Amotl1	50.09	45.7	58.67	40.81	37.96	38.71	35.88	34.3	36.62	77.76	74.8	62.24	20.38	45.27	40.28	35.71	35.57	34.52	51.4867	39.16	35.6	71.6	35.31	35.2667	0.131606	0.0887203	9.07745	0.339961	0.170276	3.91975	-1.21152	n
71998	Slc25a35	8.54	8.83	8.63	7.28	7.03	8.61	5.82	6.36	3.81	11.29	13.85	11.16	7.31	7.88	7.98	5.44	4.79	5.89	8.66667	7.64	5.33	12.1	7.72333	5.37333	0.0606349	0.11689	11.266	0.215904	0.195186	4.86511	-1.21143	n
78617	Cstad	3.71	3.35	2.75	2.72	3.13	5.35	1.49	0.91	0.74	5.16	4.53	3.85	4.28	2.54	3.03	0.97	1.11	1.3	3.27	3.73333	1.04667	4.51333	3.28333	1.12667	-0.0637246	0.273915	9.51519	0.153011	0.333689	4.10931	-1.21134	y
544696	Tbc1d32	9.23	8.75	9.37	7.45	7.27	8.56	7.6	6.93	7.37	12.72	13.97	10.14	5.75	9.11	10.5	7.79	6.98	7.52	9.11667	7.76	7.3	12.2767	8.45333	7.43	0.0774833	0.053435	15.2767	0.179442	0.120747	6.66245	-1.19721	n
69713	Pin4	106.19	96.63	104.85	106.18	117.75	104.93	52.89	51.52	52.31	156.76	135.17	127.17	133.99	98.45	107.25	58.52	64.4	61.78	102.557	109.62	52.24	139.7	113.23	61.5667	-0.0320299	0.162199	15.3646	0.101025	0.197018	6.71043	-1.19514	n
18230	Nxn	61.45	59.33	62.28	65.65	59.19	64.05	37.67	39.31	41.07	71.69	70.16	97.41	69.03	70.19	69.67	45.5	42.62	44.97	61.02	62.9633	39.35	79.7533	69.63	44.3633	-0.0150766	0.105486	22.1215	0.0652786	0.14103	9.69424	-1.19025	y
21689	Tekt1	32.73	31.39	37.31	35.81	26.93	31.33	25.85	25.05	25.43	93.33	97.48	71.22	75.11	58.89	78.01	49.94	49.65	48.82	33.81	31.3567	25.4433	87.3433	70.67	49.47	0.0362259	0.0683604	19.123	0.101867	0.136691	8.38373	-1.18964	n
26373	Clcn7	29.05	31.75	29.01	27.23	27.36	26.63	25.64	23.72	24.3	33.53	34.36	30.51	19.1	28.36	26.34	22.31	24.19	23.88	29.9367	27.0733	24.5533	32.8	24.6	23.46	0.048347	0.0476658	20.8306	0.138346	0.0805821	9.13542	-1.18916	n
73873	Fam161a	9.94	9.21	12.11	7.66	6.48	8.48	10.02	9.93	9.68	20.5	24.57	17.86	10.28	10.71	13.5	15.98	13.1	13.42	10.42	7.54	9.87667	20.9767	11.4967	14.1667	0.155573	0.0128765	11.873	0.28919	0.0943809	5.21416	-1.18718	n
21814	Tgfbr3	8	6.92	8.71	6.22	5.73	6.15	8.94	8.81	8.18	11.27	15.32	10.42	6.28	8.98	9.53	10.72	10.02	9.54	7.87667	6.03333	8.64333	12.3367	8.26333	10.0933	0.12821	-0.0223338	18.89	0.192719	0.0482583	8.29954	-1.18652	n
19893	Rpgr	34.11	30.74	36.02	31.53	27.8	27.55	30.46	29.61	29.63	53.15	54.33	38.59	31.57	36.52	42.57	35.94	31.66	31.49	33.6233	28.96	29.9	48.69	36.8867	33.03	0.0718004	0.0282195	19.996	0.133509	0.0933081	8.81769	-1.18124	n
17122	Mxd4	102.15	98.73	103.84	90.24	83.84	91.49	73.62	68.74	65.56	130.26	143.53	162.65	68.68	106.99	100.8	81.54	82.21	82.36	101.573	88.5233	69.3067	145.48	92.1567	82.0367	0.0661307	0.0919093	12.655	0.219553	0.137747	5.59753	-1.17685	n
216505	Pik3ip1	84.36	85.26	86.25	70.57	64.96	66.52	67.31	67.38	69.31	91.25	94.53	115.24	55.51	61.08	60.77	60.9	59.24	59.29	85.29	67.35	68	100.34	59.12	59.81	0.113566	0.0544736	11.9019	0.254393	0.124406	5.27984	-1.17263	n
320226	Ccdc171	2.41	2.36	2.84	1.88	1.73	1.94	2.63	1.79	2.06	4.92	6.47	4.39	1.77	2.76	3.27	3.81	4.01	3.03	2.53667	1.85	2.16	5.26	2.6	3.61667	0.151803	0.0386504	10.5013	0.33885	0.090067	4.6629	-1.17126	n
233549	Mogat2	0.81	0.87	0.81	0.85	0.64	0.72	0.6	0.72	0.53	0.88	0.81	1.33	0.35	0.35	1.44	0.62	0.59	0.6	0.83	0.736667	0.616667	1.00667	0.713333	0.603333	0.0573665	0.0714367	15.5276	0.165646	0.123093	6.92667	-1.1646	n
381112	Arhgef33	2.56	2.54	2.48	2.21	1.7	2.04	2.8	2.49	2.29	3.29	4.45	3.1	1.83	2.29	2.97	2.85	2.85	2.87	2.52667	1.98333	2.52667	3.61333	2.36333	2.85667	0.116436	0	17.1768	0.204169	0.0564996	7.67257	-1.16268	n
217140	Scrn2	16.34	15.5	16.84	15.73	13.72	17.68	12.67	12.94	10.4	17.88	21.73	24.63	19.71	18.09	17.25	13.07	13.77	11.7	16.2267	15.71	12.0033	21.4133	18.35	12.8467	0.0155612	0.0724886	22.7144	0.0742431	0.122853	10.1474	-1.16251	n
17293	Mesp2	0.57	0.63	0.41	0.45	0.26	0.45	0.3	0.18	0.12	0.32	0.24	0.49	0.16	0.06	0.13	0.12	0	0.12	0.536667	0.386667	0.2	0.35	0.116667	0.08	0.157645	0.237338	5.06351	0.528321	0.354881	2.26449	-1.16095	n
67399	Pdlim7	132.8	137.67	120.88	122.06	123.55	124.59	97.86	99.76	96.9	104.39	94.16	153.17	101.55	104.52	82.3	64.96	76.5	75.23	130.45	123.4	98.1733	117.24	96.1233	72.23	0.0267182	0.068349	21.0378	0.0955021	0.116466	9.43539	-1.15683	n
98870	AI182371	2.43	1.56	2.76	1.43	1.28	1.75	2.27	2.09	2.53	3.46	3.9	2.16	2.06	1.48	1.29	2.41	2.27	1.47	2.25	1.48667	2.29667	3.17333	1.61	2.05	0.199281	-0.00493608	10.291	0.326313	0.105063	4.63633	-1.15032	n
26434	Prnd	2.52	2.53	1.3	1.92	2.4	1.94	0.56	1.71	1.04	1.17	0.5	0.41	0.77	0	0.67	0.19	0.35	0.42	2.11667	2.08667	1.10333	0.693333	0.48	0.32	0.00686464	0.156654	12.231	0.176838	0.185913	5.51342	-1.14952	n
269955	Rccd1	4.79	4.63	4.42	3.98	3.25	3.85	4.02	3.97	3.6	6.29	7.21	4.96	3.34	4.36	4.6	3.95	3.2	3.31	4.61333	3.69333	3.86333	6.15333	4.1	3.48667	0.106962	0.0426606	13.367	0.195248	0.136587	6.0271	-1.14914	y
18207	Nthl1	12.33	15.05	13.63	10.57	12.97	12.28	8.55	7.19	7.27	17.16	17.27	21.45	11.09	12.49	12.14	5.68	8.46	6.81	13.67	11.94	7.67	18.6267	11.9067	6.98333	0.0650701	0.138952	9.80284	0.2152	0.235897	4.43364	-1.14471	n
72137	Wdsub1	17.11	19.42	17.65	14.95	15.12	16.66	10.27	11.83	11.63	24.81	25.17	27.22	16.41	17.44	15.76	11.92	10.76	11.46	18.06	15.5767	11.2433	25.7333	16.5367	11.38	0.0711371	0.113955	10.8054	0.212657	0.19619	4.89181	-1.14332	n
71492	Bbs7	25.44	24.35	27.57	23.84	22.05	22.18	20.94	22.05	20.81	36.59	37.93	31.36	23.51	23.52	27.62	28.9	24.75	25.46	25.7867	22.69	21.2667	35.2933	24.8833	26.37	0.0615229	0.0463386	18.5423	0.168072	0.070083	8.39789	-1.14272	n
78803	Fbxo43	0.08	0.33	0.3	0.14	0.06	0.24	0.09	0.21	0.04	0.6	0.71	0.45	0.12	0.2	0.19	0.29	0.04	0.17	0.236667	0.146667	0.113333	0.586667	0.17	0.166667	0.230105	0.177047	4.91216	0.595669	0.302596	2.22652	-1.14157	n
68352	Aspdh	0.97	0.56	0.78	0.46	0.61	0.31	0.87	1.29	0.29	0.96	0.39	0.84	0.26	0.61	0.32	0.15	0.43	0.29	0.77	0.46	0.816667	0.73	0.396667	0.29	0.247742	-0.0141481	8.56189	0.293323	0.221974	3.88126	-1.1414	n
269224	Pask	3.75	4.4	4.51	3.26	3.26	3.53	3.51	3.98	3.35	5.74	5.77	5.12	2.55	3.96	3.99	3.7	3.71	3.41	4.22	3.35	3.61333	5.54333	3.5	3.60667	0.111027	0.0373188	13.482	0.221133	0.103348	6.16369	-1.12917	y
73379	Dcbld2	39.65	36.21	39.94	38.39	34.89	36.09	28.68	28.72	27.28	46.84	51.68	41.43	27.06	40.15	36.66	33.47	34.34	32.09	38.6	36.4567	28.2267	46.65	34.6233	33.3	0.0274727	0.075257	19.4686	0.143377	0.0810592	8.9112	-1.12745	n
71169	Nbas	16.97	15.44	17.38	14.92	14.43	16.05	12.79	10.96	12.2	18	18.12	17.44	7.61	15.4	15.55	12.4	10.92	10.67	16.5967	15.1333	11.9833	17.8533	12.8533	11.33	0.0443879	0.0783107	16.3001	0.158017	0.109341	7.48061	-1.12365	n
237611	Stac3	0.72	0.77	0.72	0.34	0.49	1.15	0.71	0.53	0.49	1.12	1.24	0.62	0.54	0.68	0.92	0.63	0.76	0.71	0.736667	0.66	0.576667	0.993333	0.713333	0.7	0.0528486	0.0588791	17.9007	0.159234	0.0841538	8.21734	-1.12327	n
97064	Wwtr1	94.79	89.84	104.17	85.57	86.68	85.87	82.58	78.68	77.47	112.49	113.75	108.21	68.16	92.65	90.87	80.29	78	81.21	96.2667	86.04	79.5767	111.483	83.8933	79.8333	0.0540096	0.0457818	20.0418	0.136733	0.0802941	9.21542	-1.12089	n
72333	Palld	331.72	299.21	357.21	303.14	290	299.64	203.23	193.25	195.26	377.03	357.25	299.62	224.95	280.96	239.24	134.81	147.23	149.74	329.38	297.593	197.247	344.633	248.383	143.927	0.0488036	0.123292	11.6214	0.157498	0.209955	5.44288	-1.09435	n
115490174	LOC115490174	35.16	31.36	33.11	27.5	27.42	27.72	28.29	22.97	27.74	33.98	36	24.92	5.45	26.15	26.27	25.49	21.76	22.82	33.21	27.5467	26.3333	31.6333	19.29	23.3567	0.0899133	0.0557879	13.7267	0.237864	0.0729352	6.43502	-1.09297	n
108169023	Gm46901	1.81	1.57	1.63	1.13	0.98	1.18	1.19	1.01	1.58	2.29	2.52	1.66	0.34	0.96	1.6	1.19	0.98	0.77	1.67	1.09667	1.26	2.15667	0.966667	0.98	0.202241	0.0677374	7.408	0.385904	0.189658	3.47486	-1.09213	n
15531	Ndst1	163.32	145.61	177.26	142.93	135.46	145.41	126.6	118.36	126.76	195.34	207.47	175.52	80.46	158.72	157.71	129.18	127.72	129.43	162.063	141.267	123.907	192.777	132.297	128.777	0.0660455	0.0645507	15.3144	0.181051	0.0970099	7.19266	-1.09029	n
22306	Vmn2r30	0	0.12	0.25	0	0.1	0.06	0.27	0.22	0.43	0.7	1.33	0.75	0.35	0.46	0.46	1.11	0.83	0.67	0.123333	0.0533333	0.306667	0.926667	0.423333	0.87	0.403151	-0.219018	10.8617	0.376752	0.0151725	5.10302	-1.08983	n
70060	Spata3	2.66	2.57	4.3	2.6	1.82	2.82	4.47	2.23	2.49	5.99	4.25	3.13	2.67	2.74	2.95	3.61	3.09	3.13	3.17667	2.41333	3.06333	4.45667	2.78667	3.27667	0.132162	0.00873523	14.1947	0.225808	0.073956	6.67191	-1.08918	n
69675	Pxdn	36.85	31.69	36.72	24.45	26.45	26.32	32.84	33.41	30.76	36.69	36.76	34.78	16.92	23.39	23.06	23.97	24.35	22.74	35.0867	25.74	32.3367	36.0767	21.1233	23.6867	0.14897	0.0196253	11.8627	0.25741	0.101165	5.57764	-1.08871	y
14088	Fancc	5.86	6.58	5.82	5.92	5.57	4.41	3.38	3.49	3.25	7.25	7.83	6.84	4.44	4.84	5.05	2.65	2.7	2.86	6.08667	5.3	3.37333	7.30667	4.77667	2.73667	0.0665533	0.141913	9.59388	0.204403	0.236132	4.53993	-1.07944	n
225358	Fam13b	48.48	48.38	49.61	41.99	41.88	44.81	43.97	41.61	43.77	57.76	60.83	44.3	31.31	42.74	46.12	46.53	42.51	44.13	48.8233	42.8933	43.1167	54.2967	40.0567	44.39	0.0622725	0.0298875	21.7014	0.146274	0.0484382	10.2716	-1.07913	n
12236	Bub1b	12.55	13.42	14.17	12.62	13.17	10.15	9.19	9.23	8.6	13	12.65	12.37	6.81	10.07	10.01	6.6	7.49	6.6	13.38	11.98	9.00667	12.6733	8.96333	6.89667	0.0531501	0.0951688	13.4845	0.166563	0.146304	6.39249	-1.07685	n
100503584	Zfp534	0.4	0.22	0.27	0.24	0.15	0.03	0.06	0.17	0.09	0.64	0.71	0.59	0	0.12	0.15	0.23	0.17	0.09	0.296667	0.14	0.106667	0.646667	0.09	0.163333	0.361139	0.245956	3.29438	0.948342	0.330867	1.56347	-1.07526	n
17087	Ly96	4.49	3.15	3.33	3.19	2.89	1.97	2.8	0.91	2.73	4.5	5.49	3.85	3.04	2.61	1.02	2.17	1.86	1.24	3.65667	2.68333	2.14667	4.61333	2.22333	1.75667	0.148834	0.128072	7.22266	0.351028	0.232162	3.42941	-1.07457	n
75221	Dpp3	43.67	42.89	42.24	42.15	38.75	41.61	31.86	31.23	28.46	42.83	46.3	47.3	32.03	35.3	36.5	29.86	30.92	32.18	42.9333	40.8367	30.5167	45.4767	34.61	30.9867	0.0240777	0.0820835	18.8393	0.131313	0.0922465	8.94618	-1.0744	n
102638918	Gm35364	0.56	0.23	0.43	0.23	0.26	0.39	0.46	0.24	0.19	0.55	0.75	0.98	0.43	0.33	0.42	0.37	0.38	0.36	0.406667	0.293333	0.296667	0.76	0.393333	0.37	0.157102	0.075834	8.58605	0.316749	0.173079	4.08307	-1.07234	n
77595	Nup210l	1.2	0.93	0.9	0.81	0.95	0.93	0.75	0.77	0.72	1.03	0.81	0.84	0.36	0.85	0.69	0.64	0.73	0.35	1.01	0.896667	0.746667	0.893333	0.633333	0.573333	0.0572372	0.0726365	15.3996	0.165411	0.106637	7.35163	-1.06675	n
69871	Ppp1r35	22.53	26.49	24.51	22.83	21.4	20.18	10.51	11.98	10.82	40.15	38.91	58.6	25.9	30.41	25.2	13.55	11.51	18.1	24.51	21.47	11.1033	45.8867	27.17	14.3867	0.0636828	0.190396	7.87157	0.25202	0.27889	3.76711	-1.06319	n
115487832	LOC115487832	11.56	9.57	11.21	8.86	8.96	9.79	10.42	8.6	10.4	12.91	14.39	8.21	4.09	11.07	11.01	10.8	8.2	8.71	10.78	9.20333	9.80667	11.8367	8.72333	9.23667	0.0760429	0.0227537	20.2436	0.14677	0.0596364	9.6896	-1.06296	n
229898	Gbp5	1.96	1.71	2.26	2.28	2.05	1.96	1.08	1.22	1.15	2.3	2.68	2.52	1.97	2.24	2.07	1.19	1.97	1.26	1.97667	2.09667	1.15	2.5	2.09333	1.47333	-0.0283426	0.130239	19.6277	0.0853753	0.127141	9.41105	-1.06047	n
234311	Ddx60	1.61	1.29	1.79	1.3	1.24	1.48	1.36	1.15	1.46	1.74	1.88	2.11	0.74	1.48	1.66	1.79	1.6	1.26	1.56333	1.34	1.32333	1.91	1.29333	1.55	0.0741308	0.0400748	17.5123	0.187493	0.0502174	8.4136	-1.05757	n
18861	Pms2	14.08	11.83	16.66	11.1	9.33	10.77	17.24	15.43	14.02	24.93	28.74	17.87	12.17	12.35	18.93	24.83	20.72	19.01	14.19	10.4	15.5633	23.8467	14.4833	21.52	0.14943	-0.0222127	15.7211	0.239798	0.0246849	7.56193	-1.05588	n
21936	Tnfrsf18	1.96	2.24	0.98	0.98	1.12	1.35	0.88	1.22	1.15	1.23	2.17	1.47	0.48	0.98	0.43	0.96	0.53	0.79	1.72667	1.15	1.08333	1.62333	0.63	0.76	0.195452	0.112085	6.50328	0.455179	0.182481	3.13647	-1.05203	n
208164	Fam180a	0.53	0.72	0.43	0.51	0.42	0.34	0.08	0.08	0.24	1.16	0.21	0.47	0.28	0.17	0.34	0.16	0	0	0.56	0.423333	0.133333	0.613333	0.263333	0.0533333	0.134544	0.345065	4.17006	0.406594	0.58726	2.01237	-1.05117	n
75686	Nudt16	9.45	8.72	9.31	9.02	9.31	8.85	6.55	6.25	5.76	11.42	13.82	11.41	9.9	11.32	8.38	9.04	7.25	7.54	9.16	9.06	6.18667	12.2167	9.86667	7.94333	0.00527885	0.0943642	20.0716	0.102739	0.103506	9.69723	-1.04951	n
66500	Slc30a7	19.3	17.03	20.04	18.41	17.46	14.47	9.44	11.54	7.9	24.69	23.49	23.02	9.04	16.38	17.32	9.11	11.92	9.96	18.79	16.78	9.62667	23.7333	14.2467	10.33	0.0544075	0.160809	9.29295	0.24543	0.200012	4.48992	-1.04945	n
18414	Osmr	59.47	52.68	73.69	56.33	56.83	56.88	41.89	42.2	42.85	73.66	72.23	63.84	35.5	57.97	54.37	43.4	45.34	44.35	61.9467	56.68	42.3133	69.91	49.28	44.3633	0.042729	0.0916524	14.883	0.168166	0.109355	7.20667	-1.04626	y
332110	Mapk15	23.05	21.79	25.25	18.67	12.88	17.84	34.78	30.84	27.22	44.33	57.17	44.01	32.26	28.92	37.23	48.37	45.35	40.33	23.3633	16.4633	30.9467	48.5033	32.8033	44.6833	0.16833	-0.0675896	19.853	0.18808	0.0197245	9.62441	-1.04459	n
218121	Mboat1	5.78	5.8	7.14	6.12	4.78	4.94	4.45	4.35	4.6	7.08	9.3	7.72	5.37	5.12	5.25	4.74	5.02	4.56	6.24	5.28	4.46667	8.03333	5.24667	4.77333	0.080336	0.0803912	12.4434	0.204866	0.125167	6.06	-1.03799	y
66341	Eid3	1.82	1.77	1.71	1.75	1.24	0.52	0.48	1.25	0.87	2.06	1.44	1.36	0	1.02	0.53	0.5	0.87	0.68	1.76667	1.17	0.866667	1.62	0.516667	0.683333	0.198174	0.171247	5.41388	0.549563	0.207555	2.6416	-1.03525	n
14211	Smc2	17.9	16.26	19.41	16.99	15.88	15.55	12.46	12.59	12.72	19.27	19.05	15.17	9.49	14.86	14.2	11.31	10.85	11.26	17.8567	16.14	12.59	17.83	12.85	11.14	0.0486074	0.0840308	15.0786	0.157513	0.113093	7.39083	-1.0287	n
666731	Trim43c	0.7	0.25	0.53	0.28	0.28	0.07	0.26	0.3	0.39	0.94	1.05	0.99	0	0.41	0.14	0.47	0.1	0.52	0.493333	0.21	0.316667	0.993333	0.183333	0.363333	0.410724	0.1066	3.86605	0.812603	0.241831	1.89675	-1.02733	n
66618	Snrnp27	67.41	61.24	70.13	68.57	61.55	66.84	39.85	38.99	36.77	80.64	75.59	78.69	69.32	61.81	58.47	37.31	39.6	38.44	66.26	65.6533	38.5367	78.3067	63.2	38.45	0.00442331	0.130318	14.8433	0.10307	0.171025	7.29673	-1.02449	n
279766	Rhbdd3	19.52	17.08	17.1	16.92	15.91	18.01	13.6	13.04	11.27	21.29	20.61	23.71	17.04	17.5	19.01	13.85	13.78	11.21	17.9	16.9467	12.6367	21.87	17.85	12.9467	0.0263194	0.0837239	18.1747	0.0976764	0.126062	8.93901	-1.02374	n
232341	Wnk1	152.92	133.63	153.62	137.81	133.83	142.93	110.3	103.51	107.64	147.69	149.32	106.47	69.62	120.78	118.69	96.88	92.52	95.09	146.723	138.19	107.15	134.493	103.03	94.83	0.028815	0.0755777	19.1584	0.128157	0.0840199	9.42611	-1.02324	n
68178	Cgnl1	22.92	22.55	23.29	18.85	17.96	19.3	14.16	11.68	12.39	33.43	29.38	26.09	11.14	20.9	19.8	11.65	10.49	12.63	22.92	18.7033	12.7433	29.6333	17.28	11.59	0.0977705	0.141144	8.37119	0.259373	0.225723	4.1229	-1.02178	n
54004	Diaph2	13.95	11.79	13.9	12.06	10.67	11.02	8.78	8.66	8.94	14.08	14.82	10.24	6.03	9.49	9.5	7.43	7.09	7.31	13.2133	11.25	8.79333	13.0467	8.34	7.27667	0.0773565	0.0979187	11.4106	0.215187	0.140389	5.62468	-1.02054	n
67533	Ppfibp1	62.78	53.05	64.79	51.04	53.38	53.32	39.19	44.25	40.83	75.41	69.46	54.5	32.48	54.7	51.4	38.02	37.78	35.76	60.2067	52.58	41.4233	66.4567	46.1933	37.1867	0.0651364	0.0899133	12.8991	0.17491	0.139605	6.35901	-1.0204	n
11764	Ap1b1	61.89	58	60.62	58.07	57.23	58.13	47.09	42.8	44.34	55.49	58.81	61.89	38.55	52.02	51.43	42.57	42.56	41.35	60.17	57.81	44.7433	58.73	47.3333	42.16	0.0192418	0.0712286	22.1067	0.103747	0.0797038	10.9021	-1.01988	n
100198	H6pd	14.04	12.64	13.02	8.86	9.82	8.91	5.86	6.31	5.63	12.28	13.09	13.44	3.8	6.27	5.26	3.49	3.58	4.25	13.2333	9.19667	5.93333	12.9367	5.11	3.77333	0.174998	0.192877	5.43663	0.44669	0.296259	2.69197	-1.01405	y
93898	Cers1	27.81	33.01	0.25	17	17.46	17.32	10.16	10.87	10.76	24.01	20.78	24.02	12.13	17.25	18.06	0	10	10	20.3567	17.26	10.5967	22.9367	15.8133	6.66667	0.0793563	0.156982	8.46245	0.178838	0.297103	4.2022	-1.00993	n
17535	Mre11a	8.17	8.48	10.39	8.45	7.69	8.29	6.58	6.53	6.48	10.59	9.7	8.1	5.78	7.88	7.5	5.95	5.7	6.17	9.01333	8.14333	6.53	9.46333	7.05333	5.94	0.0488138	0.0774963	15.8341	0.141348	0.111981	7.89488	-1.00404	n
14356	Timm10b	34.11	35.04	36.31	33.2	36.45	34.11	26.09	25.82	18.76	31.44	40.39	45.87	35.89	32.23	32.59	18.43	25.45	23.61	35.1533	34.5867	23.5567	39.2333	33.57	22.4967	0.00781517	0.0962543	19.2179	0.0749691	0.133728	9.58326	-1.00386	n
20532	Slc3a1	0.3	0.87	0.22	0.17	0.18	0.35	0.22	0.16	0.22	0.65	0.6	0.69	0.28	0.06	0.12	0.11	0.19	0.11	0.463333	0.233333	0.2	0.646667	0.153333	0.136667	0.329886	0.202008	3.76014	0.692117	0.373727	1.87645	-1.00278	n
66611	Ribc1	3.15	2.63	2.73	2.23	1.53	2	1.5	2.08	1.53	8.09	9.56	7.49	3.94	4.85	4.97	1.92	2.43	2.01	2.83667	1.92	1.70333	8.38	4.58667	2.12	0.187697	0.122639	6.44463	0.289835	0.330481	3.22416	-0.999171	n
19684	Rdx	121.19	113.47	130.23	117.83	111.91	111.74	93.49	92.01	92.74	155.8	153.36	116.24	93.37	120.81	126.97	98.72	97.38	99.25	121.63	113.827	92.7467	141.8	113.717	98.45	0.0318868	0.0651886	20.6025	0.106138	0.0877324	10.3162	-0.997913	n
171170	Mbnl3	0.43	0.53	0.79	0.63	0.67	0.47	0.48	0.38	0.33	0.66	0.79	0.48	0.4	0.42	0.5	0.82	0.68	0.5	0.583333	0.59	0.396667	0.643333	0.44	0.666667	-0.00546481	0.0927322	22.9181	0.182688	-0.00856653	11.4863	-0.996576	n
67892	Coa6	68.12	63.18	73.2	70.08	57.69	64.07	34.57	37.35	39.69	81.67	82.44	128.88	75.97	82.32	57.57	37.71	44.65	42.67	68.1667	63.9467	37.2033	97.6633	71.9533	41.6767	0.0307324	0.145606	11.3418	0.146918	0.204763	5.68697	-0.995924	n
73062	Ppp1r16a	37.59	33.39	33.96	28.27	27.35	32.29	26.15	24.6	23.38	43.25	42.18	53.7	26.25	31.28	33.82	27.53	26.61	25.6	34.98	29.3033	24.71	46.3767	30.45	26.58	0.0851552	0.0835725	11.8534	0.202319	0.133843	5.94951	-0.99446	y
66732	Spertl	0.64	0	0.32	0.25	0.13	0.13	0	0.24	0.12	0.63	0.81	0.28	0.32	0.38	0	0.12	0	0	0.32	0.17	0.12	0.573333	0.233333	0.04	0.304179	0.23584	3.70358	0.432327	0.640217	1.86472	-0.989956	n
320795	Pkn1	30.44	32.95	28.83	26.4	27.68	30.45	22	19.19	19.93	34.09	32.91	32.87	15.17	28.87	29.05	20.07	19.47	18.91	30.74	28.1767	20.3733	33.29	24.3633	19.4833	0.0418721	0.0989059	14.2068	0.150126	0.128808	7.17016	-0.986502	y
237930	Ttll6	11.18	10.31	14.02	7.54	6.48	7.28	14.11	12.88	10.76	29.24	36.31	22.09	10.8	11.7	17.64	21.99	21.09	19.18	11.8367	7.1	12.5833	29.2133	13.38	20.7533	0.245791	-0.0147085	8.65493	0.375516	0.082214	4.36939	-0.986092	y
66824	Pycard	0.72	0.56	0.65	0.68	1.14	0.75	0.27	0.32	0.16	0.57	0.65	0.44	0.66	0.79	0.46	0.17	0.16	0.27	0.643333	0.856667	0.25	0.553333	0.636667	0.2	-0.137723	0.227273	22.3338	-0.0674631	0.244691	11.2849	-0.984835	n
67993	Nudt12	10.88	7.94	8.83	7.84	8.01	7.74	5.62	5.32	5.78	11.47	10.98	10.33	5.11	7.3	8.76	5.14	4.94	5.42	9.21667	7.86333	5.57333	10.9267	7.05667	5.16667	0.076368	0.120951	10.1359	0.210265	0.180091	5.12353	-0.984263	n
100302688	Gm17455	17.34	14.57	15.87	19.79	12.2	13.83	7.45	7.72	9.53	29.41	35.7	38.68	29.48	22.99	26.79	13.32	12.66	14.92	15.9267	15.2733	8.23333	34.5967	26.42	13.6333	0.0201431	0.158649	11.1862	0.129668	0.223916	5.65638	-0.983764	n
218341	Rfesd	10.59	7.79	9.5	8.33	8.38	8.28	8.5	8.34	6.42	10.38	10.01	9.52	8.15	7.57	7.56	8.64	6.67	7.09	9.29333	8.33	7.75333	9.97	7.76	7.46667	0.0526266	0.0435632	20.7922	0.120512	0.0695215	10.5244	-0.9823	n
66950	Pacc1	12.8	14.23	13.71	10.26	12.31	12.33	11.22	9.14	10.11	12.84	15.16	14.4	10.19	10.52	10.14	8.47	8.37	7.65	13.58	11.6333	10.1567	14.1333	10.2833	8.16333	0.0744063	0.0698427	13.8649	0.152931	0.131979	7.01976	-0.981944	n
24052	Sgcd	8.46	8.28	9.09	7.19	6.89	7.55	7.45	7.2	6.9	9.58	10.5	7.98	3.52	7.93	7.86	6.45	7.24	6.89	8.61	7.21	7.18333	9.35333	6.43667	6.86	0.085338	0.04356	15.5161	0.179722	0.0745453	7.86573	-0.980118	n
16194	Il6ra	11.7	9.41	14.52	8.67	7.07	7.83	7.41	6.77	6.9	16.49	16.83	12.75	3.04	7.4	7.88	6.38	7.35	6.59	11.8767	7.85667	7.02667	15.3567	6.10667	6.77333	0.198714	0.126203	6.15543	0.443469	0.196821	3.12358	-0.978658	y
117171	1110038F14Rik	30.08	33.21	33.58	31.06	29.14	30.27	24.27	21.15	21.43	43.31	50.7	42.17	37.48	36.54	32.81	27.79	27.29	26.42	32.29	30.1567	22.2833	45.3933	35.61	27.1667	0.0328702	0.0891871	16.3858	0.116733	0.12344	8.32733	-0.976517	y
330662	Dock1	35.78	32.41	35.69	30.66	30.31	31.53	23.66	21.9	21.6	41.9	39.91	35.52	17.94	32.82	31.01	22.35	22.32	20.3	34.6267	30.8333	22.3867	39.11	27.2567	21.6567	0.0557975	0.104874	12.4478	0.173643	0.142121	6.33385	-0.974732	n
14429	Galr3	0.69	1.38	0.14	0.56	0.66	0.56	0.21	0.41	0	1.12	1.03	0.51	0.19	0.57	0.47	0.24	0.1	0.1	0.736667	0.593333	0.206667	0.886667	0.41	0.146667	0.104056	0.305618	4.88193	0.370923	0.432642	2.48891	-0.971937	n
66765	4933411K16Rik	1.07	0.35	0.6	0.47	0.19	0.29	0.8	0.09	0.44	0.35	0.84	0	0.08	0.09	0.1	0.27	0.26	0	0.673333	0.316667	0.443333	0.396667	0.09	0.176667	0.362785	0.100488	4.3171	0.71331	0.194483	2.20315	-0.970499	n
270091	Lrrc36	3.36	3.45	3.56	2.46	2.81	2.55	3.32	2.78	2.63	8.17	9.34	7.21	4.69	4.04	6	6.32	5.05	5.09	3.45667	2.60667	2.91	8.24	4.91	5.48667	0.135725	0.0413937	11.2919	0.248974	0.0977857	5.76769	-0.969218	n
67694	Ift74	60.1	55.56	70.83	59.57	53.11	57.71	44.12	40.69	46.66	99.3	98.99	80.85	71.55	64.43	77.76	58.36	55.03	55.34	62.1633	56.7967	43.8233	93.0467	71.2467	56.2433	0.0434192	0.0840608	15.6887	0.128377	0.121045	8.01852	-0.968322	n
11826	Aqp1	1.24	0.84	0.65	0.77	0.68	0.78	0.8	0.63	0.36	0.9	0.86	0.47	0.32	0.55	0.48	0.49	0.32	0.4	0.91	0.743333	0.596667	0.743333	0.45	0.403333	0.0972857	0.10149	10.0616	0.241361	0.147006	5.14976	-0.966279	n
14087	Fanca	3.61	3.68	3.56	3.35	2.71	3.2	3.57	3.16	2.43	3.4	3.13	4.05	1.83	2.53	2.82	2.98	3.1	2.81	3.61667	3.08667	3.05333	3.52667	2.39333	2.96333	0.0762036	0.0407126	17.1063	0.186428	0.0418474	8.76135	-0.9653	y
115489126	LOC115489126	3.74	3.56	4.13	2.17	3.35	3.14	2.85	2.28	3.31	4.47	3.69	2.61	0.93	2.94	2.26	1.95	1.7	2.58	3.81	2.88667	2.81333	3.59	2.04333	2.07667	0.133462	0.0729184	9.69083	0.27102	0.131619	4.96723	-0.964179	n
78781	Zc3hav1	7.1	6.63	9.22	6.9	5.61	7.35	4.64	4.58	4.86	5.67	5.72	8.25	3.9	4.92	4.5	3.11	3.35	2.92	7.65	6.62	4.69333	6.54667	4.44	3.12667	0.0695428	0.117474	10.6942	0.186734	0.177689	5.48813	-0.962441	n
23794	Adamts5	4.15	3.41	2.98	3.3	4.13	2.94	1.26	1.06	1.1	2.84	2.68	2.55	1.41	1.97	1.61	0.84	0.68	0.69	3.51333	3.45667	1.14	2.69	1.66333	0.736667	0.00781966	0.270634	7.18251	0.231176	0.31142	3.68598	-0.962441	n
77559	Agl	38.84	36.67	38.14	33.03	35.25	37.41	28.97	28.74	26.37	38.13	37.46	33.09	19.48	32.15	31.07	26.55	25.92	26.22	37.8833	35.23	28.0267	36.2267	27.5667	26.23	0.0349196	0.0724605	18.6254	0.131376	0.077639	9.5687	-0.960878	n
100038538	Gm10767	1.46	1.51	1.77	1.54	1.16	1.64	1.37	1.22	1.01	1.54	2.05	2.47	0.83	1.98	1.8	1.12	1.72	1.51	1.58	1.44667	1.2	2.02	1.53667	1.45	0.0423973	0.0661484	18.4254	0.131517	0.0797171	9.46817	-0.96054	n
19892	Rpe65	1.63	0.33	0.84	1.33	1.15	0.82	0.63	0.3	0.38	1.14	0.94	0.85	1.29	0.73	0.71	0.65	0.49	0.32	0.933333	1.1	0.436667	0.976667	0.91	0.486667	-0.0790131	0.182643	19.2994	0.0339999	0.167489	9.92612	-0.959253	n
76469	Cmya5	1.07	1.26	1.16	0.77	0.75	0.7	0.95	0.95	0.92	2.32	2.67	2.34	0.57	1.39	1.33	1.68	1.25	1.24	1.16333	0.74	0.94	2.44333	1.09667	1.39	0.217556	0.0512553	7.44017	0.385242	0.135628	3.83973	-0.954329	n
50762	Fbxo6	30.94	27.77	30.98	30.55	28.85	27.21	18.73	21.8	20.05	30.93	35.45	48.9	33.23	30.13	30.82	22.63	24.43	23.5	29.8967	28.87	20.1933	38.4267	31.3933	23.52	0.0168045	0.0943509	17.9928	0.0972165	0.118037	9.29138	-0.953456	n
68794	Flnc	62.98	58.49	75.16	54.5	46.81	53.35	44.23	40.91	40.24	69.98	70.13	61.66	21.95	46.67	43.61	33.83	38.08	36.05	65.5433	51.5533	41.7933	67.2567	37.41	35.9867	0.115461	0.108196	8.94226	0.282084	0.150369	4.62477	-0.951256	n
252837	Ackr4	0.51	0.43	1.03	0.98	0.46	0.76	0.27	0.22	0.16	0.43	0.73	0.45	0.33	0.57	0.47	0.06	0.18	0.16	0.656667	0.733333	0.216667	0.536667	0.456667	0.133333	-0.0531026	0.266614	9.36718	0.0776283	0.334831	4.84896	-0.94994	n
100861668	Gm21119	1.99	0.92	1.7	1.06	1.4	1.09	1.21	0.91	0.55	1.82	2.95	1.83	0.14	1.48	1.56	1.22	0.99	1.41	1.53667	1.18333	0.89	2.2	1.06	1.20667	0.125649	0.131321	7.783	0.351146	0.144413	4.03585	-0.947455	n
233733	Galnt18	78.83	67.9	67.13	67.06	68.9	70.95	47.18	45.77	51.78	45.57	41.98	51.11	36.54	42.79	41.34	25.27	25.25	25.44	71.2867	68.97	48.2433	46.22	40.2233	25.32	0.0158878	0.0938838	18.2197	0.0668282	0.144707	9.45471	-0.946391	n
19650	Rbl1	9.36	9.45	10.42	8.95	7.7	8.16	7.37	6.29	6.42	9.71	10.47	7.32	4.69	7.45	7.31	5.25	4.47	4.54	9.74333	8.27	6.69333	9.16667	6.48333	4.75333	0.0788427	0.0902818	11.8256	0.166554	0.15791	6.16402	-0.939971	n
192159	Prpf8	119.78	114.71	122.65	111.18	104.41	112.23	91.79	83.97	90.16	115.8	117.62	97.32	45.66	98.99	98.96	85.86	81.76	81.68	119.047	109.273	88.64	110.247	81.2033	83.1	0.0411953	0.0709162	17.8394	0.147041	0.0679691	9.30187	-0.939473	n
353208	Zfp931	5.21	5.23	6.99	4.08	4.86	3.72	5.38	3.88	4.69	9.11	8.48	5.49	2.6	3.61	6.12	5.99	3.77	5.72	5.81	4.22	4.65	7.69333	4.11	5.16	0.153765	0.0535512	9.64709	0.30149	0.0960396	5.03107	-0.939229	n
208285	Cyp4f17	22.67	20.41	19.67	18.57	15.96	16.92	22.27	21.93	20.65	23.26	25.03	23.48	14.36	18.21	20.12	20.42	23.23	22.6	20.9167	17.15	21.6167	23.9233	17.5633	22.0833	0.0954815	-0.00791519	22.8398	0.148617	0.0192434	11.9146	-0.938817	n
242669	Azin2	52.91	51.51	52.87	46.85	46.13	48.43	42.88	39.79	41.45	53.11	52.69	71.84	43.73	47.66	46.92	41.27	43.33	39.16	52.43	47.1367	41.3733	59.2133	46.1033	41.2533	0.0511809	0.0569486	18.4963	0.12035	0.0869019	9.65008	-0.938628	n
17863	Myb	5.23	5.17	7.28	3.48	2.12	3.02	3.99	4.09	3.09	23.46	27.57	19.74	6.7	6.16	8.77	7.01	6.16	6.9	5.89333	2.87333	3.72333	23.59	7.21	6.69	0.345453	0.110415	4.38724	0.570035	0.303016	2.29082	-0.937451	n
214063	Dnajc16	20.32	20.8	22.04	19.7	17.41	18.01	18.53	17.66	18.91	25.74	26.31	24.31	13.14	21.24	21.53	22.32	22.16	20.65	21.0533	18.3733	18.3667	25.4533	18.6367	21.71	0.0654784	0.0328265	20.3449	0.149904	0.0382491	10.6297	-0.936569	n
16402	Itga5	21.64	21.35	22.68	13.42	14	14	9.05	10.39	9.79	23.18	22.3	23.67	6.9	10.2	8.7	5.84	6.6	5.67	21.89	13.8067	9.74333	23.05	8.6	6.03667	0.221636	0.194631	4.80462	0.474119	0.322157	2.51169	-0.935762	y
244608	Ccdc113	11.7	15.28	15.93	13.46	8.47	12.49	10.32	8.88	9.76	42.14	43.07	44.21	30.92	23.54	31.62	21.11	18.13	20.13	14.3033	11.4733	9.65333	43.14	28.6933	19.79	0.106022	0.094542	9.97186	0.196104	0.187376	5.21541	-0.935084	n
52276	Cdca8	20.28	21.37	22.09	20.17	22.81	19	9.87	11.25	9.63	17.6	18.52	18.6	15.09	12.08	13.33	6.99	7.6	7.7	21.2467	20.66	10.25	18.24	13.5	7.43	0.0134654	0.175269	10.5969	0.144715	0.215945	5.54538	-0.934286	n
233064	Wdr62	3.01	3.88	3.32	2.76	3.11	2.9	1.24	1.52	1.55	3.58	4.09	3.95	1.86	2.51	2.24	1.35	1.26	1.26	3.40333	2.92333	1.43667	3.87333	2.20333	1.29	0.0731114	0.207371	7.13059	0.271296	0.264367	3.73369	-0.933419	n
21982	Tmem165	84.35	84.43	89.01	80.84	75.29	75.4	75.16	76.32	74.38	88.53	93.62	102.48	83.2	75.11	76.63	71.25	68.13	76.21	85.93	77.1767	75.2867	94.8767	78.3133	71.8633	0.0516657	0.0317946	23.9635	0.0922651	0.0667996	12.5735	-0.930452	n
105244600	Gm40190	0.41	0.27	0.42	0.27	0.27	0.17	0.46	0.35	0.51	0.41	1.1	0.24	0.31	0.32	0.39	0.47	0.45	0.46	0.366667	0.236667	0.44	0.583333	0.34	0.46	0.210538	-0.0438391	11.9977	0.259595	0.0571144	6.31493	-0.92592	n
118453	Mmp28	3.47	2.47	2.11	1.58	1.47	2.08	0.97	1.01	0.92	3.65	2.94	3.32	0.67	1.38	1.19	0.86	0.83	0.74	2.68333	1.71	0.966667	3.30333	1.08	0.81	0.216677	0.245489	4.32745	0.53763	0.337988	2.2841	-0.921891	y
63828	Fn3k	5.55	6.47	4.73	4.48	4.21	6.29	2.6	2.81	2.05	11.05	11.64	9.28	7.4	4.76	7.05	4.86	4.25	3.45	5.58333	4.99333	2.48667	10.6567	6.40333	4.18667	0.0537078	0.194486	8.05823	0.244954	0.224647	4.25894	-0.91997	n
15366	Hmmr	10.17	10.65	11.42	10.11	9.39	7.98	4.79	3.97	5.29	10.33	8.87	10.7	4.59	6.27	5.8	3.7	3.86	3.4	10.7467	9.16	4.68333	9.96667	5.55333	3.65333	0.0768232	0.199714	7.23231	0.281252	0.241316	3.82725	-0.918149	n
17120	Mad1l1	15.99	15.4	16.31	16.71	15.56	15.29	7.11	6.22	8.71	19.31	17.46	21.21	14.13	17.16	14.99	6.69	7.5	6.8	15.9	15.8533	7.34667	19.3267	15.4267	6.99667	0.00141352	0.185644	10.6919	0.108389	0.244309	5.67058	-0.914949	n
56219	Extl1	15.71	13.91	16.13	12.1	10.67	10.76	9.56	8.95	9.37	26.44	28.09	28.04	13.2	17.2	14.7	8.72	12.17	12.82	15.25	11.1767	9.29333	27.5233	15.0333	11.2367	0.14944	0.11909	7.44796	0.29083	0.215407	3.95072	-0.91473	y
71876	Cenpu	4.94	4.2	4.18	4.58	2.76	4.03	1.81	2.25	1.34	4.12	4.23	3.57	2.07	1.95	1.97	1.56	1.65	1.55	4.44	3.79	1.8	3.97333	1.99667	1.58667	0.0761206	0.217094	6.82095	0.330919	0.220725	3.62553	-0.911781	n
192292	Nrbp1	96.08	101.57	103.49	86.03	87.96	84.44	64.19	61.3	60.73	106.31	113.21	142.58	73.91	82.73	84.04	61.19	63.54	62.07	100.38	86.1433	62.0733	120.7	80.2267	62.2667	0.0735536	0.115571	10.575	0.196424	0.159149	5.62473	-0.910808	n
233066	Syne4	1.09	1.69	0.38	0.39	0.73	1.04	0.74	0.37	0.83	0.98	0.37	0.84	0.24	0.29	0.39	0.64	0.37	0.18	1.05333	0.72	0.646667	0.73	0.306667	0.396667	0.182964	0.117311	6.66054	0.417075	0.146662	3.54776	-0.908733	n
381319	Batf3	0.61	0.59	1.56	0.72	0.97	0.25	0	0.23	0.69	1.83	1.26	4.49	1.03	1.22	0.25	1.21	0.46	0.69	0.92	0.646667	0.306667	2.52667	0.833333	0.786667	0.169537	0.26416	4.61151	0.533423	0.280568	2.45703	-0.908325	n
28064	Yipf3	59.99	61.51	59.8	58.07	56.36	58.7	40.35	37.66	39.56	67.56	66.95	91.5	64.92	65.4	61.98	36.36	39.25	41.15	60.4333	57.71	39.19	75.3367	64.1	38.92	0.0221744	0.104143	15.8331	0.0776759	0.158807	8.45728	-0.904679	n
11744	Anxa11	100.27	89.27	106.86	93.23	78.11	84.76	66.67	63.36	58.16	122.13	127.58	121.66	80.37	87.48	88.17	63.1	63.19	67.01	98.8	85.3667	62.73	123.79	85.34	64.4333	0.0702794	0.109226	11.1417	0.178867	0.157003	5.95469	-0.903874	n
213019	Pdlim2	113.01	104.92	111.83	89.86	88.73	87.11	54.01	57.82	53.93	140	156.16	167.82	86.06	97.05	91.34	54.61	55.45	54.24	109.92	88.5667	55.2533	154.66	91.4833	54.7667	0.103873	0.165387	7.42778	0.252506	0.249622	3.98305	-0.899058	n
108099	Prkag2	79.37	82.79	85.75	69.75	74.37	70.77	48.91	47.34	47.33	105.62	100.75	105.45	68.52	76.14	78.48	39.78	45.19	44.45	82.6367	71.63	47.86	103.94	74.38	43.14	0.0687394	0.131327	9.99669	0.160921	0.211442	5.37109	-0.896234	n
21752	Tert	0.9	0.64	0.81	0.5	0.53	0.64	0.39	0.68	0.62	0.97	0.69	1.22	0.43	0.36	0.85	0.45	0.64	0.27	0.783333	0.556667	0.563333	0.96	0.546667	0.453333	0.164271	0.0792729	8.21208	0.270791	0.18041	4.43261	-0.88959	n
328370	Rft1	20.61	19.86	22.34	17.83	16.91	17.48	14.7	13.37	12.65	24.8	27.15	21.19	15.2	15.6	15.48	13.14	13.09	15.14	20.9367	17.4067	13.5733	24.38	15.4267	13.79	0.0887973	0.104209	10.3623	0.220091	0.137013	5.60062	-0.88769	n
56739	Rec8	4.43	5.51	5.61	5.96	3.72	5.76	4.02	3.4	2.15	4.33	5.02	4.87	3.59	3.93	4.8	2.7	1.88	2.95	5.18333	5.14667	3.19	4.74	4.10667	2.51	0.00341394	0.116721	16.648	0.0689731	0.152867	9.01552	-0.884866	n
68918	1190005I06Rik	45.95	44.78	44.08	31.96	29.73	36.02	20.01	27.16	20.09	59.12	61.4	89.33	42.46	33.46	33.94	19.57	24.79	20.3	44.9367	32.57	22.42	69.95	36.62	21.5533	0.154783	0.167184	6.21181	0.311231	0.283069	3.36531	-0.884275	n
74044	Ttf2	10.05	8.09	8.94	8.27	7.61	7.5	6.14	5.33	5.24	11.42	10.49	9.3	5.97	7.25	8.16	5.84	5.06	4.96	9.02667	7.79333	5.57	10.4033	7.12667	5.28667	0.0706509	0.116086	10.7103	0.181916	0.162769	5.8024	-0.88427	n
115489041	LOC115489041	0.23	0.45	0.5	0.21	0.2	0.19	0.13	0.2	0.09	0.58	1.17	0.3	0	0.2	0.2	0.52	0	0.14	0.393333	0.2	0.14	0.683333	0.133333	0.22	0.325251	0.248388	3.48652	0.785851	0.272514	1.88971	-0.883624	n
72136	Chst14	12.22	11.26	8.55	6.49	6.39	7.87	4.11	4.57	3.99	11.13	10.5	11.42	4.3	4.43	3.62	2.54	3.26	2.84	10.6767	6.91667	4.22333	11.0167	4.11667	2.88	0.208771	0.223001	4.63207	0.47338	0.322591	2.51265	-0.882446	n
22330	Vcl	100.24	96.21	89.16	79.7	81.2	80.65	52.01	51.04	49.62	70.27	71.09	64.73	31.1	52.94	46.47	30.69	29.91	26.88	95.2033	80.5167	50.89	68.6967	43.5033	29.16	0.0805749	0.150605	8.65127	0.219705	0.206042	4.69763	-0.880978	y
55943	Stx8	53.94	52.16	59.89	48.94	62.76	50.86	23.29	25.17	25.54	56.02	85.22	63.83	48.18	55.93	50.93	30.24	27.33	17.86	55.33	54.1867	24.6667	68.3567	51.68	25.1433	0.0100413	0.19425	9.78995	0.134492	0.240484	5.33367	-0.876173	n
75422	Mettl5	23.42	22.78	24.69	21.28	21.47	21.67	14.47	13.54	16.54	33.77	32.62	31.1	31.57	26.47	25.18	14.52	10.12	15.72	23.63	21.4733	14.85	32.4967	27.74	13.4533	0.0460245	0.111693	12.6809	0.076108	0.212055	6.94052	-0.869543	n
114663	Impa2	3.22	4.72	3.32	3.34	2.69	3.67	1.9	1.75	1.7	2.8	2.57	4.8	2.28	2.65	1.77	1.33	1.28	0.88	3.75333	3.23333	1.78333	3.39	2.23333	1.16333	0.0717167	0.178933	7.97927	0.200696	0.25717	4.36809	-0.869254	n
52588	Tspan14	31.21	33.53	32.09	27.84	26.64	30.07	22.12	21.44	19.96	35.09	35.92	40.21	23.69	30.3	25.86	21.69	19.9	19.29	32.2767	28.1833	21.1733	37.0733	26.6167	20.2933	0.0652164	0.101374	12.0055	0.159351	0.144896	6.57361	-0.868937	n
218271	B4galt7	12.42	12.96	12.99	10.78	10.61	9.78	7.06	6.87	8.52	13.55	13.47	14.88	9.64	8.11	9.35	5.71	5.8	6.11	12.79	10.39	7.48333	13.9667	9.03333	5.87333	0.0999402	0.128877	8.74059	0.209552	0.208289	4.7865	-0.86876	y
105246824	Gm42048	197.47	192.21	204.96	170.37	166.11	180.38	169.5	177.7	155.24	193.04	194.32	162.57	107.04	159.84	167.96	132.26	131.42	124.54	198.213	172.287	167.48	183.31	144.947	129.407	0.0674143	0.0405109	18.5314	0.112921	0.0837289	10.1704	-0.865599	n
320736	Vstm4	27.16	24.22	27.3	21.55	20.72	21.89	18.78	19.33	19.37	40.32	43.81	39.38	27.7	27.34	31.03	23.33	21.7	23.28	26.2267	21.3867	19.16	41.17	28.69	22.77	0.0981076	0.0754895	11.5209	0.173682	0.14241	6.32728	-0.8646	n
108169073	Gm15921	1.7	0.55	0.58	0.44	0.89	0	0	0.42	0	1.72	0.6	0.96	0.39	0	0	0.46	0	0	0.943333	0.443333	0.14	1.09333	0.13	0.153333	0.363125	0.458723	2.43354	1.02405	0.472332	1.33656	-0.864533	n
73296	Rhobtb3	47.14	41.2	43.2	39.95	41.63	39.04	37.33	36.41	34.93	46.71	45.72	37.96	31.66	41.03	38.97	30.85	31.42	29.41	43.8467	40.2067	36.2233	43.4633	37.22	30.56	0.0416775	0.0459246	22.8305	0.0745736	0.0846924	12.5576	-0.8624	n
13844	Ephb2	16.27	14.98	16.13	13.83	15.18	13.77	11.43	11.73	11.37	16.6	16.2	15.38	8.54	13.75	12.51	11.4	12.72	11.72	15.7933	14.26	11.51	16.06	11.6	11.9467	0.0491139	0.0760713	15.9763	0.156449	0.071144	8.78762	-0.862392	n
109115	Supt3	8.73	9.26	8.98	7.65	9.12	8.18	2.78	3.24	2.47	8.35	8.57	10.17	6.7	6.51	5.33	1.46	1.9	1.98	8.99	8.31667	2.83	9.03	6.18	1.78	0.0374386	0.27792	6.34199	0.182373	0.390475	3.49133	-0.86116	n
70571	Tcerg1l	72.86	60.32	77.66	62.27	58.79	65.45	50.32	47.41	48.12	113.75	112.78	96.32	78.81	87.49	84.12	56.47	62.27	57.36	70.28	62.17	48.6167	107.617	83.4733	58.7	0.0589652	0.0886105	13.5524	0.122171	0.145745	7.46502	-0.860327	n
19106	Eif2ak2	36.05	33.45	39.33	33.11	30.29	31.75	23.76	21.17	21.92	45.07	44.64	37.61	17.82	35.01	34.37	23.88	23.43	21.57	36.2767	31.7167	22.2833	42.44	29.0667	22.96	0.0646002	0.117179	11.0023	0.18202	0.147717	6.06545	-0.859123	y
227095	Hibch	41.59	37.95	40.5	39.44	42.03	36.35	24.55	25.94	28.13	50.86	52.09	48.71	38.72	45.94	48.64	27.81	27.96	29.65	40.0133	39.2733	26.2067	50.5533	44.4333	28.4733	0.00897692	0.101758	18.0612	0.0620546	0.138032	9.99565	-0.85352	n
71943	Tom1l1	58.58	53.31	62.35	51.64	49.11	51.38	32.64	32.18	32.36	78.71	83.69	71.06	52.54	52.72	57.99	34.28	31.68	35.94	58.08	50.71	32.3933	77.82	54.4167	33.9667	0.0652571	0.140391	9.72536	0.172031	0.199337	5.3855	-0.852673	n
17532	Mras	107.42	109.62	110.07	96.02	88.66	94.1	81.97	73.06	79.81	141.93	144.98	158.59	79.08	123.47	122.56	83.13	88.18	87.2	109.037	92.9267	78.28	148.5	108.37	86.17	0.0768829	0.079683	12.7742	0.151499	0.130868	7.08299	-0.8508	n
381217	Fam189a2	25.78	25.53	27.93	24.01	19.88	21.66	25.27	22.91	24.19	46.17	50.2	49.43	38.72	38.13	35.99	35.38	32.98	36.17	26.4133	21.85	24.1233	48.6	37.6133	34.8433	0.091211	0.0218062	17.6964	0.123237	0.0800123	9.84011	-0.84671	n
21869	Nkx2-1	0.31	0.18	0.5	0.2	0.15	0.2	0.09	0.23	0.18	0.66	0.71	0.81	0.2	0.24	0.4	0.24	0.14	0.14	0.33	0.183333	0.166667	0.726667	0.28	0.173333	0.282666	0.16425	4.47512	0.458622	0.344624	2.4899	-0.84584	n
73067	Tmem192	29.84	25.04	26.71	25.59	25.76	21.86	12.12	14.41	12.43	28.97	26.3	40.51	21.8	23.61	21.44	11.2	11.09	13.01	27.1967	24.4033	12.9867	31.9267	22.2833	11.7667	0.0521172	0.177733	8.70131	0.172932	0.240009	4.8433	-0.845243	n
214854	Neurl3	1.05	0.46	0.29	0.69	0.83	0.65	0.17	0.21	0.13	0.46	0.64	0.4	0.61	0.18	0.28	0.13	0.3	0.17	0.6	0.723333	0.17	0.5	0.356667	0.2	-0.0898994	0.303238	9.37477	0.162451	0.220321	5.22504	-0.84334	n
17385	Mmp11	9.39	12.22	10.25	8.62	8.24	7.42	7.13	8.28	7.1	15.95	16.02	15.28	9.79	8.75	9.69	8.82	9.82	8.15	10.62	8.09333	7.50333	15.75	9.41	8.93	0.130659	0.08353	9.33753	0.247695	0.136437	5.20655	-0.842714	n
383766	Tldc2	0.86	0.63	0.88	0.52	0.59	0.79	0.65	0.61	0.66	1.12	1.89	1.06	0.62	0.82	1.29	0.97	1.25	0.59	0.79	0.633333	0.64	1.35667	0.91	0.936667	0.106296	0.0506301	12.7449	0.192043	0.0890764	7.11442	-0.841097	n
54135	Lsr	0.82	1.03	0.82	0.36	0.75	1.06	0.55	0.81	0.9	1.32	0.82	0.93	0.39	1.13	0.66	0.83	0.64	0.68	0.89	0.723333	0.753333	1.02333	0.726667	0.716667	0.0997149	0.0400862	14.306	0.164637	0.0856503	7.99082	-0.840209	n
227058	Dnah7b	12.36	11.43	14.72	9.5	8.73	9.94	15.02	13.72	13.94	19.08	23.11	12.68	7.39	12.63	16.76	18.74	15.34	13.85	12.8367	9.39	14.2267	18.29	12.26	15.9767	0.150358	-0.0247212	15.9189	0.192365	0.0325148	8.89363	-0.839899	y
100039830	Gm2446	0.3	0.64	0.75	0.15	0.32	0.36	0.15	0.05	0.37	0.8	1.03	0.45	0.15	0.24	0.21	0.12	0.2	0.05	0.563333	0.276667	0.19	0.76	0.2	0.123333	0.341947	0.261332	3.31522	0.642	0.437239	1.85316	-0.839119	n
100039815	Gm2436	0.3	0.64	0.75	0.15	0.32	0.36	0.15	0.05	0.37	0.8	1.03	0.45	0.15	0.24	0.21	0.12	0.2	0.05	0.563333	0.276667	0.19	0.76	0.2	0.123333	0.341947	0.261332	3.31522	0.642	0.437239	1.85316	-0.839119	n
17913	Myo1c	50.23	50.16	54.35	33.95	35.43	34.2	23.02	24.08	23.3	48.85	48.94	47.12	14.87	24.27	21.51	16.37	17.07	14.71	51.58	34.5267	23.4667	48.3033	20.2167	16.05	0.193034	0.189366	5.23012	0.418859	0.264925	2.9249	-0.838458	n
71870	Cfap45	17.36	19.09	20.42	15.84	13.06	15.13	5.78	6.63	6.1	41.57	48.03	36.44	19.05	17.91	24.92	10.27	8.29	9.79	18.9567	14.6767	6.17	42.0133	20.6267	9.45	0.12306	0.269894	5.08965	0.342112	0.358744	2.85365	-0.834756	n
23970	Pacsin2	99.87	92.07	98.1	86.29	85.42	87.17	77.98	77.38	77.12	112.3	114.4	102.55	76.23	91.77	88.17	79.02	82.07	83.45	96.68	86.2933	77.4933	109.75	85.39	81.5133	0.0546561	0.0531909	18.5448	0.120694	0.0715188	10.4051	-0.833718	n
233979	Tpcn2	8.99	7.87	10.2	7.04	6.37	7.33	6.52	6.73	6.4	13.55	13.56	10.39	7.01	7.56	8.84	7.57	7.25	6.3	9.02	6.91333	6.55	12.5	7.80333	7.04	0.127915	0.0769388	9.76305	0.226589	0.138047	5.48493	-0.831858	n
234396	Ankle1	3.19	3.02	2.95	2.69	2.51	2.48	2.56	3.09	2.77	2.34	3.1	2.84	1.74	2.04	2.5	2.45	2.56	1.61	3.05333	2.56	2.80667	2.76	2.09333	2.20667	0.0847471	0.0202546	19.0473	0.132955	0.0537999	10.7092	-0.830737	n
76117	Arhgap15	6.18	5.36	7.01	4.35	3.47	3.64	4.02	3.51	4.54	8.68	9.25	4.9	1.62	3.65	4.77	4.44	2.66	2.84	6.18333	3.82	4.02333	7.61	3.34667	3.31333	0.231604	0.103332	5.97128	0.395057	0.199936	3.36139	-0.828985	n
12419	Cbx5	196.08	159	196.82	129.44	144.73	139.95	114.35	109.43	108.61	217.16	207.2	148.34	57.56	116.1	141.66	106.42	84.31	86.34	183.967	138.04	110.797	190.9	105.107	92.3567	0.138119	0.121922	7.6911	0.286988	0.174588	4.33298	-0.827829	n
67628	Anp32b	168.35	163.41	169.73	152.87	153.25	160.09	114.31	113.14	123.98	186.03	180.55	166.09	150.78	144.9	139.33	110.41	113	104.73	167.163	155.403	117.143	177.557	145.003	109.38	0.0350803	0.0854973	16.5868	0.0973978	0.116488	9.35076	-0.826882	n
12737	Cldn1	3.03	2.76	2.86	2.69	2.87	2.57	2.14	2.09	2.07	2.93	2.53	3.48	2.35	2.32	2.64	2.34	1.92	1.86	2.88333	2.71	2.1	2.98	2.43667	2.04	0.0298149	0.0762247	18.8609	0.0968011	0.0911239	10.6425	-0.825553	n
11409	Acads	23.33	25.77	23.53	20.49	21.33	20.67	13.02	15.71	12.26	28.14	25.18	36.23	20.12	20.64	23.15	12.85	12.8	11.79	24.21	20.83	13.6633	29.85	21.3033	12.48	0.0723134	0.137549	9.53006	0.162217	0.209685	5.37775	-0.825482	n
277360	Prex1	60.94	53.38	56.96	41.6	39.84	46.35	40.99	35.2	36.07	58.98	58.25	58.76	20.83	39.3	36.74	34.07	31.07	32.37	57.0933	42.5967	37.42	58.6633	32.29	32.5033	0.140861	0.101585	8.24926	0.287124	0.141979	4.66089	-0.823658	n
77031	Slc9a8	15.14	15.92	15.74	13.44	12.58	14.2	13.86	12.03	13.25	15.94	15.88	16.64	8.93	13.03	13.49	13.3	12.81	12.53	15.6	13.4067	13.0467	16.1533	11.8167	12.88	0.0728651	0.0429775	17.2648	0.150336	0.0544499	9.76629	-0.821952	n
207425	Wdr11	27.19	28.42	27.61	22.6	25.03	24.61	17.04	18.07	16.95	24.88	30.86	25.11	15.89	20.2	22.08	14.28	14.06	13.03	27.74	24.08	17.3533	26.95	19.39	13.79	0.0680441	0.112792	11.0597	0.158324	0.16111	6.26106	-0.820834	n
67472	Mtfr1	15.79	15.3	17.76	12.45	13.2	12.59	13.53	11.03	12.6	19.18	18.95	16.17	10.72	11.79	11.5	12.59	11.9	11.47	16.2833	12.7467	12.3867	18.1	11.3367	11.9867	0.117759	0.065768	10.8976	0.224998	0.0990932	6.17111	-0.820409	n
226422	Rab29	123.52	119.58	143.02	116.94	108.33	115.03	59.18	58.75	59.46	208.23	222.96	221.09	161.71	157.82	141.9	71.96	73.14	66.17	128.707	113.433	59.13	217.427	153.81	70.4233	0.0607474	0.187021	8.07206	0.16646	0.271067	4.57115	-0.820382	n
19018	Scand1	41.14	43.05	37.77	44.07	36.35	40.41	26.14	23.23	27.95	42.36	44.4	90.54	57.62	51.89	52.98	30.28	32.67	28.42	40.6533	40.2767	25.7733	59.1	54.1633	30.4567	0.00447645	0.109582	17.5348	0.0419472	0.1594	9.93309	-0.819907	n
20652	Soat1	28.64	25.36	26.43	23.72	24.21	23.62	23.26	24.7	23.55	36.51	36.61	28.26	21.37	28.14	30.99	29.81	28.41	28.26	26.81	23.85	23.8367	33.7933	26.8333	28.8267	0.0562607	0.0282648	23.6615	0.110904	0.0382224	13.4114	-0.81908	n
115489542	LOC115489542	3.01	3	3.41	2.23	1.86	3.14	1.28	1.98	3.74	3.68	4.07	2.27	0.89	2.82	3.02	3.02	0.66	1.5	3.14	2.41	2.33333	3.34	2.24333	1.72667	0.127244	0.0713954	10.0685	0.191401	0.158643	5.71356	-0.817388	n
63873	Trpv4	1	0.75	0.37	0.54	0.34	0.24	0.23	0.1	0.23	0.78	0.68	1.11	0.12	0.17	0.25	0.21	0.31	0.07	0.706667	0.373333	0.186667	0.856667	0.18	0.196667	0.306855	0.320094	3.19005	0.750246	0.35383	1.81147	-0.816418	n
109267	Ssc4d	0.55	0.53	0.5	0.56	0.26	0.51	0.2	0.24	0.12	0.59	0.55	0.77	0.46	0.26	0.25	0.25	0.28	0.12	0.526667	0.443333	0.186667	0.636667	0.323333	0.216667	0.0828328	0.249404	6.0198	0.325839	0.259177	3.41871	-0.816262	n
77974	Rdh12	0.86	0.83	0.67	0.47	0.38	0.77	0.15	0.14	0.28	0.66	0.48	0.43	0.25	0.22	0.15	0	0.07	0.15	0.786667	0.54	0.19	0.523333	0.206667	0.0733333	0.180931	0.341626	3.82734	0.446808	0.472532	2.17547	-0.815011	n
652925	Tmem243	22.02	22.94	24.69	24	21.27	22.3	15.75	16.78	15.12	21.96	19.98	24.61	21.77	19.06	18.77	13.12	12.57	12.61	23.2167	22.5233	15.8833	22.1833	19.8667	12.7667	0.0145802	0.0912745	18.8938	0.0530421	0.132849	10.759	-0.812373	n
70291	Mkrn2os	0.36	0.34	0.48	0.33	0.19	0.19	0.31	0.39	0.18	0.35	0.83	0.57	0.12	0.23	0.38	0.36	0.48	0.17	0.393333	0.236667	0.293333	0.583333	0.243333	0.336667	0.244299	0.0705352	6.35256	0.420462	0.132167	3.61907	-0.81172	n
67101	2310039H08Rik	31.5	26.02	24.81	27.05	24.87	26.75	16.42	16.51	14.3	35.05	32.68	66.65	37.56	32.55	33.48	22.37	25.39	25.04	27.4433	26.2233	15.7433	44.7933	34.53	24.2667	0.0218682	0.133619	12.8628	0.125145	0.147385	7.33866	-0.809614	n
234730	Fcsk	11.27	10.47	10.75	9.42	8.65	9.79	6.94	6.14	6.46	12.92	11.8	13.21	7.37	9.95	9.47	6.41	6.1	5.71	10.83	9.28667	6.51333	12.6433	8.93	6.07333	0.0739335	0.122261	10.194	0.167215	0.176303	5.82212	-0.808101	n
11513	Adcy7	1.92	2.29	1.73	1.65	1.97	2	1.18	1.48	1.03	1.89	2.02	1.47	0.89	1.69	1.46	1.06	1.24	1.12	1.98	1.87333	1.23	1.79333	1.34667	1.14	0.0266309	0.114474	14.1739	0.13775	0.108935	8.1075	-0.805906	y
71712	Dram1	2.76	2.61	1.38	1.72	1.93	1.7	1.8	2.02	2.31	2.24	2.29	1.76	1.42	1.92	1.24	1.31	1.79	1.35	2.25	1.78333	2.04333	2.09667	1.52667	1.48333	0.111783	0.0231667	14.8203	0.152571	0.0832091	8.48249	-0.80502	n
12036	Bcat2	16.97	17.47	16.66	14.64	15.73	13.83	9.36	11.17	9.11	15.18	15	21.39	12.07	12.71	12.83	8.6	7.49	6.5	17.0333	14.7333	9.88	17.19	12.5367	7.53	0.069759	0.130963	9.96403	0.151805	0.198475	5.70972	-0.80331	n
71891	Cdadc1	34.03	31.2	33.83	31.28	31.25	31.67	23.93	23.2	24.49	41.75	45.29	33.26	28.62	35.77	35.13	28.65	28.01	27.13	33.02	31.4	23.8733	40.1	33.1733	27.93	0.0241919	0.07799	19.5729	0.0911928	0.0869644	11.226	-0.802011	n
101401	Adamts9	11.31	10.96	13.07	6.1	6.21	6.13	6.06	5.34	5.55	18.63	20.68	16.04	3.16	6.63	7.59	5.86	4.74	5.54	11.78	6.14667	5.65	18.45	5.79333	5.38	0.312821	0.176669	4.08588	0.557052	0.296324	2.34363	-0.8019	n
54608	Abhd2	45.86	43.59	52.69	37.88	38.01	37.68	31.91	28.73	29.06	48.8	46.36	41.35	8.21	36.7	35.16	28.62	26.75	25.96	47.38	37.8567	29.9	45.5033	26.69	27.11	0.10791	0.110689	9.14917	0.256558	0.124525	5.24821	-0.801815	n
208263	Tor1aip1	70.44	62.61	68.58	56.57	54.49	64.17	62.39	59.78	59.12	86.8	84.29	77.48	49.2	73.08	73.84	66.54	68.75	68.09	67.21	58.41	60.43	82.8567	65.3733	67.7933	0.0674868	0.0255685	21.4926	0.113972	0.0482457	12.3291	-0.801769	n
319236	Trim12c	14.17	12.46	13.49	11.6	9.87	11.4	8.24	7.54	7.86	16.85	18.34	14.26	9.81	12.52	11.23	7.19	6.95	7.23	13.3733	10.9567	7.88	16.4833	11.1867	7.12333	0.09585	0.127182	8.96732	0.186409	0.201731	5.15278	-0.799326	n
22774	Zic4	7.32	5.18	8.07	4.76	3.45	4.44	4.84	4.34	3.91	7.52	9.79	7.13	3.15	4.65	3.06	4.25	3.21	2.95	6.85667	4.21667	4.36333	8.14667	3.62	3.47	0.233801	0.108679	5.83974	0.390073	0.205212	3.35973	-0.797559	n
320701	Tafa4	2.51	1.96	2.52	1.51	1.42	1.34	2.49	2.09	1.93	3.25	3.75	1.79	0.66	1.32	2.32	2.62	1.63	1.61	2.33	1.42333	2.17	2.93	1.43333	1.95333	0.237019	0.0171058	7.87015	0.343842	0.0974938	4.5317	-0.796341	n
93689	Lmod1	7.48	8.42	6.58	5.22	6.65	5.48	2.51	2.15	2.08	7.9	6.78	5.98	2.93	2.95	3.27	2.03	1.71	1.56	7.49333	5.78333	2.24667	6.88667	3.05	1.76667	0.124569	0.289637	4.82852	0.391666	0.327129	2.78244	-0.795233	n
75763	Dcaf17	11.37	8.63	11.23	8.75	8.72	9.65	8.52	6.39	10	11.94	12.38	9.47	8.26	8.24	9.52	7.1	8.33	8.16	10.41	9.04	8.30333	11.2633	8.67333	7.86333	0.0678585	0.0543679	16.3631	0.125658	0.0864035	9.43121	-0.79493	n
28146	Serp1	157.44	140.5	147.58	137.39	136.86	133.26	128.47	123.48	122.43	148.97	145.97	155.57	122.39	135.8	127.56	115.26	106.46	111.8	148.507	135.837	124.793	150.17	128.583	111.173	0.0428849	0.0418311	23.6083	0.074631	0.0722976	13.6121	-0.794408	n
328424	Kcnrg	0.83	0.61	0.97	0.18	0.09	0.28	0.37	0.26	0.18	0.47	0.54	0.85	0	0.17	0	0.2	0	0	0.803333	0.183333	0.27	0.62	0.0566667	0.0666667	0.71051	0.262173	2.05617	1.15057	0.536205	1.1857	-0.794222	n
27205	Podxl	51.02	46.33	61.08	34.42	34.45	32.4	22.87	22.84	25.28	62.43	70.58	54.99	18.91	32.1	28.5	17.51	19.91	17.91	52.81	33.7567	23.6633	62.6667	26.5033	18.4433	0.215213	0.193026	4.89909	0.413841	0.2941	2.82509	-0.794215	n
100705	Acacb	3.06	2.39	2.59	2.12	2	2.36	2.55	1.95	1.9	3.7	2.86	2.8	1.09	2.49	2.67	2.67	2.15	1.87	2.68	2.16	2.13333	3.12	2.08333	2.23	0.103734	0.0548539	12.6113	0.194217	0.0807504	7.27358	-0.793981	n
15353	Hmg20b	27.1	25.02	25.09	23.61	23.05	25.4	22.17	18.85	20.42	34.41	33.82	38.24	29.95	31.96	34.38	24.22	22.43	22.45	25.7367	24.02	20.48	35.49	32.0967	23.0333	0.0331964	0.0549349	22.6934	0.0483297	0.103948	13.1339	-0.788981	n
81910	Rrbp1	119.73	117.68	109.05	112.3	100.81	105.6	66.55	72.5	65.68	159.79	143.75	127.66	109.54	109.44	114.89	74.56	69.58	73.25	115.487	106.237	68.2433	143.733	111.29	72.4633	0.0401482	0.126494	12.0017	0.123024	0.164679	6.95163	-0.787819	n
67884	Cfap410	34.22	31.24	28.7	29.99	27.34	28.72	24.08	22.96	22.35	37.81	42.34	41.6	33.35	31.74	32.95	26.41	27.34	27.5	31.3867	28.6833	23.13	40.5833	32.68	27.0833	0.043313	0.0733978	17.1364	0.10416	0.097247	9.93015	-0.787174	n
14595	B4galt1	18.58	17.03	17.05	15.28	13.64	14.07	11.96	11.31	11.5	24.11	23.9	19.94	12.06	15.18	16.22	14.12	13.75	12.47	17.5533	14.33	11.59	22.65	14.4867	13.4467	0.0975688	0.0998107	10.1328	0.214928	0.125377	5.87707	-0.785858	n
68510	Ints1	28.65	28.13	27.71	26	26.43	26.93	22.31	20.83	22.25	25.45	26.14	24.81	13.5	25.18	23.85	20.41	18.92	19.79	28.1633	26.4533	21.7967	25.4667	20.8433	19.7067	0.0301229	0.0616184	21.8004	0.0963414	0.0616544	12.6586	-0.784243	n
99375	Cul4a	69.11	67.9	69.94	61.14	62.11	66.49	55.23	53.65	52.68	74.84	73.16	67.33	47.76	64.1	62.67	53.37	52.96	52.67	68.9833	63.2467	53.8533	71.7767	58.1767	53	0.0417528	0.0595354	19.7456	0.101025	0.0729204	11.4979	-0.780167	n
68514	Micu2	88.99	77.92	87.59	85.01	81.65	82.85	56.71	56.01	64.7	100.91	99.22	87.94	77.71	88.41	83.75	63.92	64.2	64.55	84.8333	83.17	59.14	96.0233	83.29	64.2233	0.00952267	0.0867495	20.7744	0.0684139	0.0967146	12.1118	-0.778398	n
73738	Haus7	34.01	39.66	36	35.33	31.69	33.43	23.51	30.16	22.09	38.56	36.85	35.92	31.2	31.3	31.26	21.93	22.3	17.35	36.5567	33.4833	25.2533	37.11	31.2533	20.5267	0.0422305	0.0889434	15.2469	0.0825993	0.142385	8.88952	-0.778342	n
11553	Adra2c	1.56	1.56	1.52	1.31	1.24	2.13	0.37	0.51	0.54	1.13	1.79	0.88	0.9	0.93	0.95	0.35	0.24	0.37	1.54667	1.56	0.473333	1.26667	0.926667	0.32	-0.00412791	0.284706	7.12815	0.150305	0.330816	4.15696	-0.777997	y
94217	Lrp1b	5.47	4.79	5.77	4.46	4.99	4.54	4.77	4.17	4.71	5.36	4.96	3.67	1.74	4.46	4.54	3.99	3.74	3.59	5.34333	4.66333	4.55	4.66333	3.58	3.77333	0.0654595	0.0386456	19.2114	0.127134	0.0509203	11.2325	-0.774277	n
56207	Uchl5	34.58	32.36	35.29	32.18	32.78	34.76	17.28	17.29	20.54	37.41	38.27	38.68	30.65	32.41	34.6	16.96	17.33	15.82	34.0767	33.24	18.37	38.12	32.5533	16.7033	0.0119546	0.148572	12.459	0.0759143	0.198402	7.29085	-0.773027	n
26377	Dapp1	12.43	12.06	12.37	11.68	10.18	10.77	8.56	8.17	8.09	16.45	16.25	14.57	10.72	10.79	12.74	11.52	9.5	9.2	12.2867	10.8767	8.27333	15.7567	11.4167	10.0733	0.058619	0.0950922	13.0114	0.15494	0.10757	7.61874	-0.772153	y
73061	Cldn34c1	3.76	4.05	4.65	3.39	3.75	3.33	2.73	2.57	2.38	4.48	5.91	3.92	3.05	3.92	3.32	2.32	2.35	2.02	4.15333	3.49	2.56	4.77	3.43	2.23	0.0836809	0.116354	9.99824	0.158594	0.182824	5.85793	-0.771285	y
53860	2023-09-09	184.42	180.69	167.63	171.62	161.83	163.57	133.9	131.28	132.72	181.82	170.06	216.2	145.45	173.83	161.24	122.14	126.52	132.1	177.58	165.673	132.633	189.36	160.173	126.92	0.0333759	0.070171	19.3149	0.0804992	0.096202	11.3185	-0.771028	n
227377	Farp2	8.75	8.36	9.24	6.67	7.03	7.05	4.11	4.43	5.35	9.2	9.04	7.16	3.5	5.73	5.54	3.99	3.21	3.95	8.78333	6.91667	4.63	8.46667	4.92333	3.71667	0.114897	0.153959	7.43891	0.26072	0.197964	4.3603	-0.770663	n
272428	Acsm5	0.29	0.18	0.52	0.27	0.33	0.18	0.29	0.29	0.18	0.48	0.36	0.69	0.27	0.32	0.34	0.28	0.44	0.45	0.33	0.26	0.253333	0.51	0.31	0.39	0.114651	0.0635715	11.2219	0.23941	0.0645039	6.58082	-0.769978	n
67151	Psmd9	31.37	26.24	27.18	28.06	25.3	24.57	22.94	23.28	23.48	31.98	34.29	33.37	30.65	28.5	27.67	22.4	23.78	24.39	28.2633	25.9767	23.2333	33.2133	28.94	23.5233	0.0405718	0.0471226	22.8065	0.0662325	0.082945	13.4068	-0.766475	n
67542	Cog6	36.88	35.49	36.91	31.81	33.55	35.4	26.83	25.49	27.52	37.03	37.2	33.46	27.62	30.98	32.98	23.38	21.41	21.54	36.4267	33.5867	26.6133	35.8967	30.5267	22.11	0.0390355	0.0754743	17.4658	0.0779266	0.116525	10.2853	-0.763942	n
241324	Crb2	90.53	79.57	100.7	55.61	49.19	53.65	41.45	36.18	37.2	122.73	136.84	111.72	33.54	51.06	51	36.17	35.39	33.7	90.2667	52.8167	38.2767	123.763	45.2	35.0867	0.257733	0.206288	4.31015	0.484396	0.303098	2.5397	-0.763079	y
243753	Slc23a4	0.07	0.51	0.43	0.1	0.17	0.26	0.34	0.24	0.05	0.77	0.79	0.57	0.13	0.41	0.23	0.3	0.28	0.24	0.336667	0.176667	0.21	0.71	0.256667	0.273333	0.310097	0.113489	4.7216	0.489308	0.229526	2.78228	-0.763005	n
18452	P4ha2	32.1	30.26	26.78	19.81	19.95	20.57	18.81	15.74	15.67	25.01	24.35	22.43	10.13	13.06	12.54	10	10.35	8.82	29.7133	20.11	16.74	23.93	11.91	9.72333	0.187732	0.137968	6.1406	0.335549	0.21655	3.62254	-0.761378	n
73254	Ccdc18	2.47	1.43	2.35	1.3	1.22	1.35	1.32	1.4	1.27	4.43	3.84	2.7	1.06	1.83	2.3	1.9	1.41	1.2	2.08333	1.29	1.33	3.65667	1.73	1.50333	0.230508	0.107911	5.90984	0.359919	0.213727	3.48647	-0.761352	n
242570	Raver2	32.96	31.92	34.38	27.46	29.46	28.63	21.49	20.9	21.93	41.88	45.11	38.36	25.71	33.81	31.16	23.02	23.16	23.19	33.0867	28.5167	21.44	41.7833	30.2267	23.1233	0.0714815	0.104324	11.3762	0.155702	0.142263	6.7122	-0.761161	n
17350	Mlh1	16.59	15.09	16.92	13.18	14.08	14.34	7.33	8.65	6.83	18.6	19.96	16.86	10.14	12.33	13.15	8.19	6.76	7.03	16.2	13.8667	7.60333	18.4733	11.8733	7.32667	0.0747909	0.181882	7.79203	0.212573	0.222369	4.59831	-0.760895	n
20541	Slc8a1	27.97	25.48	35.46	27.66	27.76	30.07	16.13	15.93	19	34.87	37.88	28.74	11.07	31.81	30.64	22.96	22.33	20.89	29.6367	28.4967	17.02	33.83	24.5067	22.06	0.0188633	0.133359	13.1387	0.155043	0.102812	7.75631	-0.760381	n
115488343	LOC115488343	0.95	0.99	0.89	0.33	0.3	0.88	0.66	0.79	0.47	1.17	1.9	1.34	0.42	0.35	0.99	0.63	0.59	0.49	0.943333	0.503333	0.64	1.47	0.586667	0.57	0.302085	0.0932826	5.05859	0.441734	0.227797	2.98716	-0.759959	n
75747	Sesn3	75.62	67.45	77.67	68.05	59.18	63.48	45.45	38.81	45.61	93.89	94.54	72.92	19.77	74.75	71.89	58.86	51.05	50.1	73.58	63.57	43.29	87.1167	55.47	53.3367	0.0703225	0.127547	10.1077	0.21708	0.11797	5.96925	-0.759832	n
71207	Nudt4	185.27	172.87	219.52	168.97	140.26	151.29	139.33	125.54	120.88	320.54	339.25	277.76	202.74	217.25	235.98	154.82	146.03	148.29	192.553	153.507	128.583	312.517	218.657	149.713	0.108986	0.0970924	9.70506	0.171755	0.176955	5.73542	-0.758839	n
20204	Prrx2	6.15	6.21	7.36	6.05	5.53	4.33	3	2.94	4.2	7.48	7.58	9.97	6.18	5.88	5.48	1.86	3.29	2.85	6.57333	5.30333	3.38	8.34333	5.84667	2.66667	0.103242	0.159934	7.59949	0.171003	0.274264	4.49168	-0.758647	n
381925	Plpp4	3.61	4.91	3.66	3.64	3.25	3.95	2.83	2	1	5.3	3.36	7.4	3.52	4.18	3.19	2.15	2.65	1.97	4.06	3.61333	1.94333	5.35333	3.63	2.25667	0.0560498	0.177158	8.57605	0.186823	0.207707	5.06932	-0.758521	n
11666	Abcd1	18.68	19.19	20.34	15.28	14.32	15.06	10.45	11.13	10.59	24.37	25.61	26.15	12.11	17.39	15.73	10.39	11.59	10.29	19.4033	14.8867	10.7233	25.3767	15.0767	10.7567	0.127428	0.142592	7.40687	0.250395	0.206379	4.37854	-0.758414	n
18639	Pfkfb1	0.64	0.44	0.82	0.39	0.26	0.52	0.28	0.34	0.12	0.8	1.17	1	0.42	0.18	0.59	0.28	0.27	0.18	0.633333	0.39	0.246667	0.99	0.396667	0.243333	0.233164	0.226734	4.3488	0.439834	0.337416	2.57318	-0.757066	n
20913	Stxbp4	31.92	29.86	34.23	26.7	25.82	27.9	28.19	26.27	27.39	41.36	42.71	29.23	19.62	29.77	34.63	32.1	26.96	27.44	32.0033	26.8067	27.2833	37.7667	28.0067	28.8333	0.0852101	0.038367	16.1842	0.143781	0.064896	9.58419	-0.75586	n
319939	Tns3	191.18	157.05	194.63	155.67	145.66	150.07	97.51	91.59	99.8	217.02	227.47	171.1	100.83	154.28	141.97	93.32	90.18	90.3	180.953	150.467	96.3	205.197	132.36	91.2667	0.0887246	0.151668	8.31971	0.210847	0.194808	4.9303	-0.754857	n
71091	Cdkl1	0.53	1.31	0.72	0.5	0.79	0.91	0.39	0.37	0.6	1.37	2.34	1	0.82	0.92	1.19	0.74	0.8	0.97	0.853333	0.733333	0.453333	1.57	0.976667	0.836667	0.0728801	0.15209	8.89009	0.228275	0.15134	5.26849	-0.754808	n
14173	Fgf2	24.16	19.05	30.23	17.76	19.27	15.5	10.63	10.59	9.05	51.85	43.08	38.38	11	27.57	25.83	15.3	13.38	12.73	24.48	17.51	10.09	44.4367	21.4667	13.8033	0.161141	0.213113	5.34396	0.349884	0.281122	3.16954	-0.753636	y
15229	Foxd1	2.89	2.14	1.91	0.63	1.22	0.88	0.41	0.32	0.5	0.97	0.74	2.2	0.08	0.43	0.15	0.05	0.18	0.09	2.31333	0.91	0.41	1.30333	0.22	0.106667	0.448678	0.416046	2.31288	0.855544	0.601837	1.37232	-0.753066	n
434436	Lsmem2	1.14	0.18	0.18	0.45	0.15	0.3	1.03	0.56	0.71	0.75	0.58	2.14	0.75	0.9	0.78	1.33	0.56	0.71	0.5	0.3	0.766667	1.15667	0.81	0.866667	0.245655	-0.102779	13.9981	0.171326	0.069404	8.30805	-0.752649	n
22341	Vegfc	9.5	5.87	7.63	7.83	6.67	7.26	4.19	5.15	5.17	6.99	7.93	7.91	6.54	6.03	6.16	3.82	4.53	4.6	7.66667	7.25333	4.83667	7.61	6.24333	4.31667	0.0266518	0.110764	14.5543	0.0951933	0.13633	8.63845	-0.752605	n
57896	Krcc1	42.92	34.49	40.61	36.6	33.98	33.89	27.67	27.73	26.81	49.4	49.99	51.11	41.33	34.53	38.7	30.86	30.01	32.84	39.34	34.8233	27.4033	50.1667	38.1867	31.2367	0.0586476	0.0869409	13.7374	0.13122	0.113915	8.15878	-0.751679	n
11733	Ank1	1.44	1.46	1.59	1.45	0.99	1.63	1.18	1.02	1.02	1.54	1.98	1.54	0.96	1.45	1.44	1.11	1.4	1.08	1.49667	1.35667	1.07333	1.68667	1.28333	1.19667	0.0472289	0.0799425	15.7268	0.131426	0.0825256	9.3479	-0.750513	n
211286	Cln5	42.12	38.05	40.61	37.99	38.24	38.27	28.82	30.78	28.7	55.56	53.13	54.63	41.41	49.43	46.34	36.56	39.92	37.81	40.26	38.1667	29.4333	54.44	45.7267	38.0967	0.025678	0.075316	19.8032	0.0838771	0.0858337	11.7848	-0.748808	n
67138	Herc6	5.75	5.08	6.76	5.14	5.04	6.03	4.96	4.49	4.41	6.05	6.06	5.54	4.09	4.87	5.58	4.55	4.45	4.25	5.86333	5.40333	4.62	5.88333	4.84667	4.41667	0.0392905	0.0573047	20.705	0.0932136	0.068946	12.3335	-0.747392	y
11630	Crybg1	8.72	8.55	11.13	7.78	7.07	7.19	4.81	5.22	4.88	10.35	9.85	8.1	4.31	6.25	6.18	3.92	3.65	4.14	9.46667	7.34667	4.97	9.43333	5.58	3.90333	0.121922	0.154935	7.22394	0.252501	0.212177	4.30406	-0.747088	y
103220	Ttc41	2.07	3.01	2.17	2.27	2.13	2.21	1.86	2.44	1.72	2.33	2.45	1.7	1.43	1.71	2.26	1.72	1.77	1.52	2.41667	2.20333	2.00667	2.16	1.8	1.67	0.0444436	0.0447029	22.435	0.0876781	0.0618639	13.3742	-0.746301	n
320159	Togaram2	5.03	5.63	6.88	4.41	3.3	4.1	5.63	4.74	3.03	11.13	14.24	11.98	6.33	6.29	7.94	7.22	7.15	6.46	5.84667	3.93667	4.46667	12.45	6.85333	6.94333	0.190213	0.064736	7.8447	0.287089	0.140408	4.6784	-0.745704	n
72119	Tpx2	30.48	29.89	30.96	27.47	29.81	26.9	20.65	20.03	22.97	30.12	28.86	26.09	19.08	26.71	24.71	16.46	17.97	17.01	30.4433	28.06	21.2167	28.3567	23.5	17.1467	0.0392038	0.0868214	15.8698	0.0903424	0.12096	9.46511	-0.745597	n
21423	Tcf3	53.71	55.52	49.44	43.96	43.7	40.83	34.57	34.9	30.8	56.96	56.88	67.52	36.44	42.87	42.48	29.74	31.02	31.09	52.89	42.83	33.4233	60.4533	40.5967	30.6167	0.101458	0.110357	9.44223	0.191487	0.163584	5.63268	-0.745307	n
67936	Wdr55	8.88	10.7	8.93	7.78	6.08	6.5	3.05	2.47	3.37	11.51	11.73	15.45	6.31	6.92	6.27	2.99	1.36	2.64	9.50333	6.78667	2.96333	12.8967	6.5	2.33	0.16191	0.280202	4.52374	0.329496	0.411433	2.69932	-0.744921	n
17771	Tesmin	0.69	1.28	1.31	0.6	0.82	0.77	1.06	0.65	0.87	1.48	1.91	2.39	1.21	1.24	0.82	0.78	1.47	0.88	1.09333	0.73	0.86	1.92667	1.09	1.04333	0.194255	0.0577208	7.93727	0.273926	0.147484	4.74596	-0.741942	n
14936	Gys1	25.38	24.74	25.23	20.98	21.25	21.77	20.28	17.87	17.98	30.23	30.24	28.69	17.11	24.14	22.71	21.23	19.78	20.32	25.1167	21.3333	18.71	29.72	21.32	20.4433	0.0785119	0.0708059	13.3943	0.159742	0.0899673	8.00931	-0.741865	n
403180	Ccdc121	2.09	2.44	2.54	2.13	1.51	1.18	2.19	2.17	2.06	7.95	8.09	5.83	5.4	3.39	5.23	4.32	3.51	4.75	2.35667	1.60667	2.14	7.29	4.67333	4.19333	0.184226	0.0231895	9.6425	0.213822	0.13297	5.76714	-0.741551	n
12391	Cav3	0.46	0.29	0.31	0.12	0.36	0	0	0.22	0	1.2	0.92	0.53	0.2	0.36	0.37	0	0.11	0	0.353333	0.16	0.0733333	0.883333	0.31	0.0366667	0.380986	0.378081	2.63481	0.503563	0.765069	1.5765	-0.740974	n
66374	2310011J03Rik	47.16	44.54	40.49	40.07	41.47	42.99	29.4	29.3	30.21	50.78	53.93	74.4	47.47	52.08	48.52	35.54	35.31	39.88	44.0633	41.51	29.6367	59.7033	49.3567	36.91	0.0287066	0.0953659	16.1196	0.0915222	0.115633	9.65458	-0.739531	n
20148	Dhrs3	47.61	44.51	48.94	38.32	35.59	37.81	21.86	22.56	23.9	65.39	66.33	67.41	46.2	41.57	34.33	22.39	23.54	26.54	47.02	37.24	22.7733	66.3767	40.7	24.1567	0.11214	0.174322	6.98173	0.235216	0.243042	4.18184	-0.739446	n
433700	Spag8	8.03	10.37	11.28	6.17	4.34	6.77	6.92	5.84	4.32	20.63	31.8	23.96	11.46	10.44	12.7	8.64	7.65	8.03	9.89333	5.76	5.69333	25.4633	11.5333	8.10667	0.260129	0.132864	5.08915	0.380871	0.275207	3.04842	-0.739362	n
69297	Lrrc46	9.05	6.1	7.66	5.8	4.77	5.98	2.93	2.03	2.53	21.09	26.12	30.33	14.3	11.79	13.32	5.75	5.04	5.25	7.60333	5.51667	2.49667	25.8467	13.1367	5.34667	0.154278	0.267771	4.73878	0.32546	0.378878	2.83955	-0.738853	n
11489	Adam12	19.16	19.51	20.04	13.29	15.14	13.1	10.49	11.94	9.98	21.09	18.69	17.59	6.25	12.75	10.65	8.27	8.98	7.89	19.57	13.8433	10.8033	19.1233	9.88333	8.38	0.166484	0.142861	6.46527	0.317421	0.198385	3.87742	-0.737612	n
319189	H2bc18	11.55	8.21	8.11	4.73	4.79	3.92	3.3	4.99	5.11	10.49	6.43	3.11	0.42	3.45	1.54	1.5	4.23	1.41	9.29	4.48	4.46667	6.67667	1.80333	2.38	0.350727	0.17608	3.79646	0.629487	0.248028	2.27916	-0.73615	n
112422	Zfp979	1.04	0.94	0.52	0.98	0.75	0.46	0.48	0.38	0.53	1.01	1.14	1.09	0.71	0.96	0.6	0.54	0.53	0.53	0.833333	0.73	0.463333	1.08	0.756667	0.533333	0.0636657	0.141141	9.76533	0.171101	0.169654	5.86933	-0.734471	n
233424	Tmc3	2.45	1.92	2.27	1.91	2.06	2.04	1.5	1.69	1.31	2.29	2.04	1.53	1.33	1.4	1.76	1.53	1.22	1	2.21333	2.00333	1.5	1.95333	1.49667	1.25	0.0479394	0.093543	14.136	0.128062	0.107335	8.49629	-0.734471	y
20556	Slfn2	1.35	1.59	1.46	0.92	0.92	0.7	0.14	0.07	0.36	0.86	0.39	0.93	0.32	0.15	0.16	0	0.14	0	1.46667	0.846667	0.19	0.726667	0.21	0.0466667	0.264225	0.491412	2.64677	0.596968	0.660138	1.59096	-0.734342	n
73660	Cabp4	0.32	0.86	0.44	0.26	0.6	0.09	0.4	0.48	0.64	0.56	0.43	0.09	0.08	0.34	0.09	0.09	0.33	0.32	0.54	0.316667	0.506667	0.36	0.17	0.246667	0.256665	0.0153204	7.35334	0.360821	0.0909057	4.42746	-0.731921	n
76568	Ift46	36.81	35.34	37.28	33.13	31.14	31.58	25.44	26.21	26.36	48.63	51.58	54.33	41.29	36.42	43.29	32.97	28.76	30.85	36.4767	31.95	26.0033	51.5133	40.3333	30.86	0.0637193	0.0813796	13.7837	0.117658	0.123201	8.30361	-0.731153	n
13607	Eda	3.36	3.48	3.78	2.82	2.85	3.23	2.62	2.09	2.62	3.72	3.99	3.01	2.01	2.96	2.61	2.15	2.27	2.03	3.54	2.96667	2.44333	3.57333	2.52667	2.15	0.0849688	0.0891498	11.4864	0.166678	0.122156	6.92439	-0.73017	n
108161	Fam50b	0.41	0.53	0.55	0.33	0.22	0.22	0.1	0.1	0.1	2.03	2.9	2.63	0.9	0.97	1.44	0.21	0	0.1	0.496667	0.256667	0.1	2.52	1.10333	0.103333	0.317461	0.38538	2.8456	0.397185	0.768008	1.71645	-0.7293	n
67747	Ribc2	3.84	2.46	3.8	1.87	1.82	1.97	1.7	1.26	0.83	4.72	7.12	5.46	1.56	2.22	1.49	1.78	1.6	2.02	3.36667	1.88667	1.26333	5.76667	1.75667	1.8	0.278494	0.235681	3.88973	0.571632	0.279957	2.34855	-0.727899	n
243725	Ppp1r9a	29.65	28.38	31.94	24.4	25.18	25.44	22.27	21.33	22.11	37.25	40	24.9	12.65	28.32	30.94	24.33	22.2	20.88	29.99	25.0067	21.9033	34.05	23.97	22.47	0.0873896	0.0755552	12.2741	0.168808	0.0999424	7.44184	-0.721886	y
226641	Atf6	27.05	24.71	29.1	22.55	20.8	22.82	22.67	19.61	20.85	27.97	28.27	22.68	12.54	20.64	20.89	19.92	18.52	19.36	26.9533	22.0567	21.0433	26.3067	18.0233	19.2667	0.0964163	0.0595167	12.826	0.181854	0.0748869	7.78995	-0.719388	n
14400	Gabrb1	49.04	45.17	52.62	44.36	44.43	45	38.58	37.16	41.01	66.39	68.34	45.6	33.3	56.65	58.96	47.06	44.19	42.27	48.9433	44.5967	38.9167	60.11	49.6367	44.5067	0.0447255	0.0551207	20.0308	0.0920663	0.0722639	12.1706	-0.718818	y
20822	Ro60	37.89	32.73	40.86	30.18	29.52	29.62	28.87	25.99	25.79	45.72	48.67	34.57	18.28	31.48	33.9	30.59	28.49	27.83	37.16	29.7733	26.8833	42.9867	27.8867	28.97	0.106577	0.0778397	10.845	0.208105	0.0948883	6.60082	-0.716317	n
74268	Aven	12.72	12.43	13.04	12.27	9.13	9.99	4.37	6.32	5.06	18.21	20.57	15.36	10.04	10.48	11.65	6.27	5.81	6.71	12.73	10.4633	5.25	18.0467	10.7233	6.26333	0.0942966	0.212974	6.50892	0.250326	0.254455	3.96211	-0.716149	n
71966	Nkiras2	27.97	27.77	29.75	22.41	22.43	23.68	20.29	19.9	20.49	28.5	30.26	35.88	20.23	24.15	22.69	16.75	17.68	17.44	28.4967	22.84	20.2267	31.5467	22.3567	17.29	0.10641	0.0824224	10.5914	0.165594	0.144592	6.44775	-0.716025	n
252838	Tox	0.79	0.41	0.32	0.38	0.17	0.5	0.19	0.15	0.12	0.1	0.11	0.55	0.14	0.09	0.25	0.04	0	0.04	0.506667	0.35	0.153333	0.253333	0.16	0.0266667	0.177894	0.287394	4.29841	0.220988	0.541321	2.62361	-0.712252	n
109212	Pimreg	23.54	22.98	22.56	20.86	20.73	16.33	11.15	12.37	14.09	19.98	16.05	31.32	15.93	18.43	14.95	8.43	9.17	8.51	23.0267	19.3067	12.5367	22.45	16.4367	8.70333	0.0847355	0.146192	8.66073	0.149933	0.227846	5.29411	-0.710101	n
71213	Cage1	1.59	1.23	1.8	1.36	0.77	0.83	0.71	0.77	0.61	2.23	2.4	1.9	0.68	0.9	1.21	0.69	0.85	0.74	1.54	0.986667	0.696667	2.17667	0.93	0.76	0.214099	0.190732	4.94034	0.408939	0.253008	3.02139	-0.7094	y
230972	Arhgef16	1.1	1.34	0.66	0.96	0.95	1.23	0.37	0.4	0.53	1.55	2.55	1.95	1.51	1.49	1.99	0.74	0.77	0.73	1.03333	1.04667	0.433333	2.01667	1.66333	0.746667	-0.00616545	0.208959	9.86223	0.0926318	0.238906	6.03249	-0.709159	n
78935	Saal1	11.64	8.93	10.07	9.98	9.48	8.95	5.96	6.22	6.09	11.8	13.52	12.55	9.24	10.86	9.95	6.31	6.59	7.29	10.2133	9.47	6.09	12.6233	10.0167	6.73	0.0363392	0.124323	12.4485	0.11123	0.151236	7.62004	-0.708097	y
233073	U2af1l4	51.69	55.93	52.04	52.45	52.35	55.09	33.31	40.49	32.11	53.96	55.5	68.9	59.89	46.45	57.48	33.71	33.44	41.51	53.22	53.2967	35.3033	59.4533	54.6067	36.22	-0.000692265	0.098694	20.4078	0.0408935	0.119162	12.4957	-0.707692	n
547097	B020011L13Rik	0.28	0.48	0.61	0.13	0.31	0.22	0.2	0.28	0.28	0.87	0.72	0.24	0.32	0.13	0.22	0.08	0.2	0.2	0.456667	0.22	0.253333	0.61	0.223333	0.16	0.351213	0.141684	4.05764	0.483204	0.32179	2.48449	-0.707691	n
22163	Tnfrsf4	0.74	2.43	1.01	0.96	1.16	0.88	1.59	0.86	1.17	1.33	0.74	1.15	0.8	0.72	0.74	0.24	0.98	0.53	1.39333	1	1.20667	1.07333	0.753333	0.583333	0.159513	0.0345855	10.304	0.170246	0.146618	6.31186	-0.707069	n
234663	Dync1li2	145.73	133.61	144.44	125.64	132.48	130.9	125.12	112.95	112.59	134.49	134.32	98.19	73.91	110.87	113.91	104.92	102.21	100.49	141.26	129.673	116.887	122.333	99.5633	102.54	0.0411571	0.0455404	23.0687	0.0990437	0.0424385	14.1361	-0.706558	n
12566	Cdk2	21.28	20.67	22.28	14.85	15.89	17.56	13.88	14.39	12.55	23.15	21	20.73	11.94	14.94	13.84	10.33	11.26	9.42	21.41	16.1	13.6067	21.6267	13.5733	10.3367	0.137075	0.108995	8.12777	0.224012	0.177507	4.98109	-0.706399	n
212114	Nhlrc3	11.81	10.83	13.03	8.66	6.86	9.78	7.9	7.53	7.58	11.42	10.58	9.64	3.69	7.58	5.2	6.72	6.54	5.4	11.89	8.43333	7.67	10.5467	5.49	6.22	0.165191	0.105408	7.39099	0.31397	0.126967	4.5358	-0.704411	n
237504	Rassf9	2.28	2.02	2.46	1.2	0.65	0.65	1.33	0.95	1.28	8.94	10.36	6.49	1.73	1.28	2.75	3.01	2.26	1.84	2.25333	0.833333	1.18667	8.59667	1.92	2.37	0.478365	0.154191	3.16178	0.72089	0.309815	1.94042	-0.704367	y
72151	Rfc5	15.51	17.16	17.17	16.04	12.49	14.98	9.71	12.07	10.37	17.34	17	21.53	14.06	14.16	15.11	8.96	9.84	10.42	16.6133	14.5033	10.7167	18.6233	14.4433	9.74	0.065319	0.105414	11.7142	0.122236	0.155853	7.19195	-0.703802	n
69671	Tmem52	4.74	4.92	6.62	3.66	5.31	4.76	1.93	3.36	1.62	11.45	9.66	12.27	8.79	7.22	5.42	4.01	4.16	3.39	5.42667	4.57667	2.30333	11.1267	7.14333	3.85333	0.081923	0.206057	6.94492	0.213117	0.254974	4.27267	-0.70082	n
320473	Heatr5b	21.18	18.35	20.26	17.82	17.26	17.24	12.47	12.04	11.7	19.63	20.02	16.08	7.86	16.36	15.92	11.04	10.12	9.65	19.93	17.44	12.07	18.5767	13.38	10.27	0.0641806	0.120586	10.8245	0.157805	0.142509	6.6597	-0.700767	n
17299	Mettl1	19.27	23.5	19.85	18.98	17.48	17.41	9.31	12.48	8.81	25.62	19.73	24.08	13.7	18.97	16.47	7.26	9.77	9.52	20.8733	17.9567	10.2	23.1433	16.38	8.85	0.0723805	0.172182	8.17787	0.16622	0.231141	5.0332	-0.70025	n
240084	Cchcr1	14.61	14.86	17.46	9.29	10.55	9.71	8.9	9.2	7.93	26.84	25.71	26.11	8.48	12.33	15.17	10.96	10.82	10.43	15.6433	9.85	8.67667	26.22	11.9933	10.7367	0.222451	0.141723	5.49189	0.376145	0.214687	3.38506	-0.698123	n
381538	Mroh7	0.79	0.48	0.38	0.42	0.41	0.31	0.65	0.41	0.34	0.64	0.85	0.71	0.45	0.39	0.37	0.63	0.65	0.4	0.55	0.38	0.466667	0.733333	0.403333	0.56	0.177811	0.0395065	9.20313	0.287499	0.0648404	5.67635	-0.697162	n
67573	Loxl4	0.73	0.81	0.86	0.95	0.58	0.56	0.56	0.69	0.75	1	0.83	0.71	0.63	0.63	0.77	0.71	0.61	0.57	0.8	0.696667	0.666667	0.846667	0.676667	0.63	0.0665105	0.0438391	18.1242	0.107783	0.0710737	11.1821	-0.696723	n
19366	Rad54l	3.59	3.55	4.58	2.81	3.37	3.32	2.07	2.06	2.53	5.2	4.31	3.45	1.56	3.1	3.3	2.93	2.09	1.94	3.90667	3.16667	2.22	4.32	2.65333	2.32	0.100991	0.135896	8.44283	0.234408	0.149484	5.20979	-0.696502	n
67605	Akt1s1	69.27	67.86	68.77	62.64	57.19	61.63	40.17	43.11	46.18	70.55	62.86	98.58	59.22	58.58	62.81	38.95	39.47	41.5	68.6333	60.4867	43.1533	77.33	60.2033	39.9733	0.0607641	0.111573	11.6052	0.120395	0.158665	7.16692	-0.695343	n
19357	Rad21	140.75	138.76	141.35	131.32	129.4	127.84	92.14	91.18	95.94	153.59	155.76	124.84	100.97	129.33	127.15	83.03	87.96	83.63	140.287	129.52	93.0867	144.73	119.15	84.8733	0.038401	0.0986219	14.5961	0.0935283	0.12833	9.01476	-0.695223	n
72391	Cdkn3	11.44	10.97	8.68	6.73	8.45	5.33	2.57	2.28	3.41	11.21	12.49	11.71	5.59	5.59	4.86	1.38	2.17	1.75	10.3633	6.83667	2.75333	11.8033	5.34667	1.76667	0.200041	0.318706	3.85544	0.380828	0.456682	2.38803	-0.691074	n
67512	Agpat2	8.06	6.01	5.41	6.2	4.47	6.54	2.84	3.34	3.02	6.83	6.94	9.24	5.18	5.42	5.48	3.69	1.98	3.74	6.49333	5.73667	3.06667	7.67	5.36	3.13667	0.0595822	0.180381	8.3346	0.172331	0.214999	5.16355	-0.690749	n
66394	Nosip	29.77	34.25	28.3	25.87	24.52	24.81	17.69	16.78	16.34	34.05	34.38	43.42	25.85	25.68	25.47	17.22	14.89	14.42	30.7733	25.0667	16.9367	37.2833	25.6667	15.51	0.0986369	0.143588	8.25678	0.179545	0.210889	5.12251	-0.688728	n
108167440	LOC108167440	7.52	5.87	7.69	5.09	4.4	4.87	4.32	4.3	3.91	10.79	10.98	8.01	3.8	5.46	5.75	5.22	4.84	4.65	7.02667	4.78667	4.17667	9.92667	5.00333	4.90333	0.184606	0.125081	6.45812	0.329473	0.169591	4.0075	-0.688411	n
230316	Megf9	138.22	122.3	155.86	108.05	101.89	108.93	75.45	65.68	73.59	170.28	173.57	138.14	36.58	119.76	114.51	76.43	76.28	69.52	138.793	106.29	71.5733	160.663	90.2833	74.0767	0.128311	0.159241	6.95528	0.27717	0.186158	4.3166	-0.688213	y
99650	4933434E20Rik	86.79	89.75	93.18	78.49	78.69	80.54	81.56	66.45	71.22	119.45	105.93	100.23	76.36	92.48	89.95	95.31	77.93	72.98	89.9067	79.24	73.0767	108.537	86.2633	82.0733	0.0607331	0.0498362	18.0882	0.110454	0.0671995	11.2578	-0.684119	n
67429	Nudcd1	14.04	12.29	12.87	12.25	12.86	11.94	8.09	8.4	7.45	12.72	10.72	9.65	7.42	9.65	9.61	6.83	5.87	6.54	13.0667	12.35	7.98	11.03	8.89333	6.41333	0.0271267	0.118572	13.727	0.103546	0.130381	8.54969	-0.68307	n
50770	Atp11a	69.53	64.48	76.64	58.27	55.06	58.83	59.47	53.04	52.33	79.19	83.93	64.13	31.08	58.61	62.19	62.66	59.21	57.67	70.2167	57.3867	54.9467	75.75	50.6267	59.8467	0.0970326	0.0589636	12.8208	0.193783	0.0566625	7.98578	-0.682984	y
244585	Rpgrip1l	14.43	14.1	16.66	10.63	9.2	10.54	10.63	10.4	10.89	21.74	25.18	16.83	8.53	10.93	14.03	13.31	11.47	12.12	15.0633	10.1233	10.64	21.25	11.1633	12.3	0.191119	0.0835905	7.28042	0.309565	0.131467	4.53481	-0.682979	n
107527	Il1rl2	0.74	0.82	0.64	0.48	0.65	0.59	0.53	0.6	0.24	0.49	0.22	0.66	0.21	0.3	0.26	0.43	0.18	0.31	0.733333	0.573333	0.456667	0.456667	0.256667	0.306667	0.118365	0.113888	8.6113	0.277082	0.095745	5.36442	-0.682809	n
54366	Ctnnal1	79.34	69.45	76.28	51.75	51.32	47.39	30.88	32.16	29.55	92.9	94.06	74.91	33.54	42	41.81	29.68	29.63	26.82	75.0233	50.1533	30.8633	87.29	39.1167	28.71	0.193665	0.213574	4.91112	0.386011	0.267377	3.06097	-0.682065	y
232431	Gprc5a	4.26	4.27	2.7	2.07	2.49	1.67	0.28	0.38	0.33	2.28	2.02	2.54	0.59	0.81	0.48	0.06	0.16	0.06	3.74333	2.07667	0.33	2.28	0.626667	0.0933333	0.283351	0.583964	2.30597	0.621088	0.768416	1.43936	-0.679941	n
238333	Samd15	1.89	0.97	1.18	1.2	0.95	1.18	0.67	0.31	0.69	2.15	2.72	0.99	0.84	0.76	1.29	1.05	1.18	0.92	1.34667	1.11	0.556667	1.95333	0.963333	1.05	0.0929444	0.212418	6.5496	0.339944	0.149258	4.08829	-0.679908	n
12289	Cacna1d	15.39	14.09	17.85	12.93	13.28	13.14	11.51	11.72	11.01	16.73	18.31	11.64	6.68	12.24	13.71	10.91	10.51	10.09	15.7767	13.1167	11.4133	15.56	10.8767	10.5033	0.0887971	0.0778454	12.0017	0.172202	0.0944991	7.49903	-0.678467	n
225467	Pggt1b	31.72	26.94	31.58	21.71	21.35	21.34	18.07	14.63	16.68	34.95	33.93	27.99	7.66	21.3	22	17.1	14.46	13.77	30.08	21.4667	16.46	32.29	16.9867	15.11	0.162235	0.144973	6.51023	0.308895	0.182597	4.06924	-0.677949	n
101351	Eogt	12.21	10.83	12.37	10.35	8.64	10.68	9.8	11.41	8.9	15.03	18.24	13.43	11.86	12.36	12.06	12.1	11.3	10.51	11.8033	9.89	10.0367	15.5667	12.0933	11.3033	0.0850506	0.0389857	16.1243	0.121416	0.076952	10.0823	-0.677417	n
14933	Gk	27.64	23.44	26.87	22.2	24.11	24.24	18.85	19.02	19.4	27	24.36	22.27	15.07	20.97	22.56	17.15	17.17	17.29	25.9833	23.5167	19.09	24.5433	19.5333	17.2033	0.0479676	0.0741282	16.3806	0.109798	0.0854405	10.2439	-0.677221	n
16341	Eif3e	213.31	210.56	225.23	215.84	206.63	203.53	162.1	161.38	157.61	228.33	218.91	225.14	212.62	207.22	193.11	142.75	145.89	157.78	216.367	208.667	160.363	224.127	204.317	148.807	0.017426	0.0720223	22.3593	0.0445025	0.0984792	13.9878	-0.676703	n
106052	Fbxo4	8.48	7.84	8.16	7.34	7.18	7.52	4.19	5.1	3.93	11.34	10.59	11.87	7.65	7.72	8.99	6.53	5.42	5.44	8.16	7.34667	4.40667	11.2667	8.12	5.79667	0.0504931	0.148147	10.0685	0.157503	0.159794	6.30324	-0.675679	n
71609	Tradd	12.34	9.37	8.89	9.07	10.72	8.13	5.21	6.58	4.57	13.82	12.63	18.72	12.14	10.2	10.12	7.05	8.92	8.05	10.2	9.30667	5.45333	15.0567	10.82	8.00667	0.0440776	0.15056	10.2755	0.158901	0.151855	6.43593	-0.674991	y
72508	Rps6kb1	48.78	47.45	54.97	35.51	44.03	37.88	30.3	24.97	29.15	68	57.14	40.6	17.18	32.01	46.63	32.57	27.26	27.46	50.4	39.14	28.14	55.2467	31.94	29.0967	0.121593	0.140134	7.64155	0.263508	0.154172	4.78836	-0.674336	y
101100	Ttll3	37.57	33.66	44.78	23.86	21.45	28.2	54.74	50.84	41.77	73.5	88.81	54.79	33.7	39.39	59.17	74.21	69.43	56.33	38.67	24.5033	49.1167	72.3667	44.0867	66.6567	0.219412	-0.0574996	12.3523	0.238328	0.0197627	7.74922	-0.672661	y
67088	Cand2	13.65	12.18	12.89	11.86	9.6	11.53	7.98	7.68	7.82	15.75	17.46	16.82	8.1	13.16	13.49	9.31	9.51	9.23	12.9067	10.9967	7.82667	16.6767	11.5833	9.35	0.0770167	0.120274	10.1373	0.17526	0.139132	6.36148	-0.67224	n
53872	Caprin1	243.47	244.64	248.24	224.68	232.58	230.72	178.54	172.67	174.38	243.54	245.33	210.62	152.46	209.75	223.15	162.15	153.07	155.17	245.45	229.327	175.197	233.163	195.12	156.797	0.032675	0.0810756	17.5823	0.0856598	0.0954077	11.0456	-0.670652	n
66757	Adat2	12.4	11.67	16.62	10.76	11.87	8.29	4.9	4.62	4.46	16.21	14.94	7.98	4.91	9.29	7.26	2.75	2.82	4.35	13.5633	10.3067	4.66	13.0433	7.15333	3.30667	0.132045	0.256885	5.14232	0.288875	0.329977	3.23179	-0.670086	n
21968	Tom1	41.69	43.18	44.26	37.71	36.43	37.91	26.74	28.26	26.29	51.87	47.28	59.47	37.96	43.17	41.31	26.63	27.23	27.39	43.0433	37.35	27.0967	52.8733	40.8133	27.0833	0.0682272	0.111279	11.1417	0.1245	0.160856	7.0088	-0.668727	n
74471	4933440N22Rik	2.59	2.35	1.9	2.33	1.63	1.95	0.73	1.88	1.12	3.17	3.35	3.15	2.19	2.66	1.4	1.44	1.54	2.57	2.28	1.97	1.24333	3.22333	2.08333	1.85	0.0702794	0.145803	9.25571	0.209887	0.133505	5.82426	-0.668269	n
72155	Cenpn	6.93	7.58	8.28	7.89	7.26	6.14	5.86	4.56	4.92	7.78	7.56	6.96	6.32	6.09	5.7	4.7	4.98	4.84	7.59667	7.09667	5.11333	7.43333	6.03667	4.84	0.0327417	0.0951837	15.6341	0.100086	0.103167	9.83996	-0.667972	n
320267	Fubp3	82.24	71.58	79.07	68	69.03	69.44	65.72	63.31	61.58	83.95	85.56	77.59	50.81	71.07	77.32	66.03	60.29	62.36	77.63	68.8233	63.5367	82.3667	66.4	62.8933	0.0579055	0.0481708	18.8543	0.103626	0.0648589	11.8705	-0.667515	n
80888	Hspb8	337.48	318.08	367.04	268.75	255.85	267.07	157.15	155.71	161.09	547.3	548.58	813.57	400.96	412.79	394.83	206.95	215.53	201.9	340.867	263.89	157.983	636.483	402.86	208.127	0.12309	0.184906	6.49359	0.219948	0.268777	4.09228	-0.66611	n
239591	Ttll8	11.2	9.79	10.89	6.07	7.39	6.54	9.89	8.54	6.91	16.53	18.62	12.14	5.2	8.54	10.47	11.26	9.54	7.78	10.6267	6.66667	8.44667	15.7633	8.07	9.52667	0.224217	0.0552059	7.15761	0.321977	0.121088	4.514	-0.665069	y
18802	Plcd4	140.75	124.7	139.67	126.02	125.96	116.15	92.12	84.92	85.51	172.66	172.29	136.37	118.32	131.64	141.61	93.93	90.91	85.17	135.04	122.71	87.5167	160.44	130.523	90.0033	0.0460447	0.104293	13.3034	0.099242	0.138997	8.39492	-0.664206	n
66515	Cul7	39.52	39.77	42.49	34.54	33.04	35.69	23.49	21.47	21.52	46	48.91	48.04	22.97	37.55	36.2	24.92	23.24	22.88	40.5933	34.4233	22.16	47.65	32.24	23.68	0.0792853	0.145547	8.8955	0.187875	0.168135	5.61783	-0.663062	n
77569	Limch1	109.54	96.13	103.15	93.95	97.13	95.95	84.63	80.13	82.51	106.07	101.79	85.53	61.74	93.81	90.77	78.16	78.92	75.34	102.94	95.6767	82.4233	97.7967	82.1067	77.4733	0.0351882	0.0534465	22.5645	0.0840953	0.0560142	14.2745	-0.660612	y
243853	Fkrp	25.59	24.43	25.47	20.5	21.16	19.36	13.75	13.94	13.35	26.9	27.29	31.5	17.24	20.56	18.53	13.71	12.18	12.84	25.1633	20.34	13.68	28.5633	18.7767	12.91	0.102334	0.146542	8.0361	0.201741	0.190946	5.09311	-0.657947	y
22321	Vars	36.61	36.09	36.29	31.67	30.73	32.05	27.75	24.37	24.01	38.16	39.73	41.62	24.82	33.08	31.36	25.93	24.84	26.67	36.33	31.4833	25.3767	39.8367	29.7533	25.8133	0.0688577	0.0862765	12.8921	0.140349	0.10433	8.17399	-0.657372	n
115487084	LOC115487084	0.5	0.87	0.71	0.24	0.55	0.4	0.3	0.15	0.3	0.2	0.8	1.22	0.07	0.16	0.4	0.28	0.15	0.52	0.693333	0.396667	0.25	0.74	0.21	0.316667	0.268541	0.24527	3.89248	0.605712	0.204093	2.46973	-0.656338	n
213556	Plekhh2	19.88	15.93	18.69	13.37	14.37	12.84	10.07	9.21	9.28	19.84	19.02	15.76	8.09	12.01	11.3	8.58	7.76	7.22	18.1667	13.5267	9.52	18.2067	10.4667	7.85333	0.141829	0.155377	6.72934	0.266222	0.202182	4.26983	-0.656289	n
212531	Sh3bgrl2	19.29	16.99	19.51	14.13	12.8	14.55	19.86	18.3	18.32	25.93	25.87	20.5	12.12	16.7	18.21	24.68	21.47	22.32	18.5967	13.8267	18.8267	24.1	15.6767	22.8233	0.14253	-0.00295559	14.3293	0.206805	0.0130873	9.09537	-0.655759	n
12286	Cacna1a	44.15	40.21	48	34.27	31.2	34.81	38.01	34.81	34.84	48.4	50.12	38.54	19.78	33.36	34.48	33.38	34.12	33.59	44.12	33.4267	35.8867	45.6867	29.2067	33.6967	0.133478	0.0496641	10.9205	0.215158	0.0731946	6.93594	-0.654874	n
55950	Bri3	54.41	55.08	56.71	48.04	47.93	47.62	39.52	43.41	39.34	60.21	65.32	73.16	65.28	50.24	50.47	36.14	35.63	39.07	55.4	47.8633	40.7567	66.23	55.33	36.9467	0.0703217	0.0738083	13.8764	0.0864743	0.14034	8.81778	-0.654142	n
13605	Ect2	14.3	14.68	15.07	10.76	10.13	9.83	5.98	6.06	6.26	16.15	15.8	15.13	5.9	8.88	8.34	5.29	5.35	5.18	14.6833	10.24	6.1	15.6933	7.70667	5.27333	0.173321	0.211216	5.20105	0.341991	0.262227	3.31006	-0.651945	n
15257	Hipk1	89.45	81.22	101.21	70.52	61.36	69.91	81.46	70.61	62.63	135.16	149.44	100.16	60.45	80.51	97.12	93.85	88.55	89.31	90.6267	67.2633	71.5667	128.253	79.36	90.57	0.143372	0.0567746	9.99268	0.230837	0.0836485	6.35958	-0.65194	n
70603	Mutyh	2.31	2.2	1.1	1.61	1.92	0.98	1.15	1.03	0.85	1.87	1.67	2.15	1.06	2.03	0.78	0.94	0.91	0.51	1.87	1.50333	1.01	1.89667	1.29	0.786667	0.104958	0.148114	7.9029	0.185365	0.211607	5.03814	-0.649492	n
75751	Ipo4	55.15	59.34	57.84	52.1	48.07	55.15	44.89	41.24	40.15	53.23	55.63	58.62	37.67	47.84	50.86	36.9	37.64	37.47	57.4433	51.7733	42.0933	55.8267	45.4567	37.3367	0.0499768	0.074758	16.034	0.0988208	0.0967269	10.2277	-0.648658	n
66898	Baiap2l1	0.9	0.88	0.95	0.36	0.39	0.51	0.5	0.53	0.23	1.33	1.76	1.62	0.44	0.6	0.58	0.45	0.17	0.43	0.91	0.42	0.42	1.57	0.54	0.35	0.371826	0.185913	3.58591	0.513244	0.36089	2.28798	-0.648265	n
66859	Slc16a9	27.05	30.1	31.97	22.1	20.13	22.62	18.84	19.06	19.91	55.32	61.39	48.72	26.02	38.07	34.36	28.06	29.46	29.99	29.7067	21.6167	19.27	55.1433	32.8167	29.17	0.152881	0.104072	7.78354	0.249586	0.153117	4.96644	-0.648213	y
17121	Mxd3	6.56	9.27	8.19	4.97	4.57	5.35	3.8	3.19	1.75	7.89	7.39	9.58	3.96	3.79	3.28	1.71	1.94	2.14	8.00667	4.96333	2.91333	8.28667	3.67667	1.93	0.229964	0.243088	4.22786	0.390798	0.350365	2.69846	-0.64779	n
106582	Nrm	6.02	7.6	7.01	4.75	5.75	6.44	4.04	3.58	3.01	6.37	8.09	7.61	5.76	4.16	4.67	3.04	3.26	3.34	6.87667	5.64667	3.54333	7.35667	4.86333	3.21333	0.09477	0.159434	7.86771	0.199036	0.199164	5.02261	-0.647505	n
77090	Ocel1	4.35	4.14	3.44	3.53	3.54	2.98	2.07	2.13	1.88	5.77	4.99	4.07	3.38	3.35	3.51	2.12	1.92	2.29	3.97667	3.35	2.02667	4.94333	3.41333	2.11	0.0824662	0.162075	8.17858	0.178101	0.204707	5.22455	-0.646542	y
27060	Tcirg1	13.25	14.94	11.89	8.85	10.13	9.18	8.35	8.01	7	15.61	15.55	17.21	8.49	8.9	9.13	7.64	8.61	6.65	13.36	9.38667	7.78667	16.1233	8.84	7.63333	0.169745	0.129807	6.67663	0.289011	0.179794	4.26617	-0.64618	y
22337	Vdr	1.42	1.02	1.06	0.7	0.91	0.9	0.24	0.24	0.17	1.52	1.05	1.06	0.58	0.51	0.63	0.07	0.19	0.15	1.16667	0.836667	0.216667	1.21	0.573333	0.136667	0.159889	0.404807	3.54173	0.359187	0.524379	2.26355	-0.645862	n
319701	Fbxo48	1.64	1.8	2.64	1.15	0.73	1.39	1.08	1.89	0.83	1.51	2.55	1.62	0.33	0.99	1.05	1	0.66	0.59	2.02667	1.09	1.26667	1.89333	0.79	0.75	0.29826	0.113012	4.86296	0.420335	0.222661	3.11044	-0.644715	y
66826	Taz	28.61	30.46	28.79	25.54	24.79	25.82	23.71	25.13	22.55	33.61	36.82	32.3	27.96	28.29	28.95	25.82	24.5	18.71	29.2867	25.3833	23.7967	34.2433	28.4	23.01	0.0687875	0.0499141	16.849	0.0899774	0.0955937	10.7775	-0.644633	y
26912	Gcat	8.07	10.61	8.77	7.41	9.73	8.89	5.33	5.64	6.02	7.96	7.24	9.94	7.09	7.57	5.46	5.91	4.5	5.31	9.15	8.67667	5.66333	8.38	6.70667	5.24	0.0255436	0.115353	14.1948	0.107118	0.112897	9.09027	-0.642963	n
104099	Itga9	5.59	5.56	6.41	3.85	4.46	4.52	5.42	5.18	4.82	8	7.64	7.52	3.85	5.78	5.34	5.53	6.01	5.46	5.85333	4.27667	5.14	7.72	4.99	5.66667	0.150924	0.0312483	10.9786	0.209854	0.0743501	7.0372	-0.641623	y
23854	Def8	31.18	29.67	28.87	28.42	29.09	31.09	21.11	21.04	21.94	31.97	34.75	31.34	25.74	31.28	32.18	22.88	23.06	21.5	29.9067	29.5333	21.3633	32.6867	29.7333	22.48	0.00604097	0.0808884	23.0072	0.0455404	0.09001	14.7547	-0.640914	n
16866	Lhb	3.28	3.96	5.73	2.99	1.21	2.25	3.62	3.04	2.83	9.37	12.6	12.38	4.39	3.75	5.94	5.07	4.31	4.84	4.32333	2.15	3.16333	11.45	4.69333	4.74	0.335936	0.0751164	4.86556	0.428888	0.212065	3.12036	-0.640895	n
217335	Fbf1	35.93	34.7	36.99	31.1	28.9	30.74	27.67	25.05	24.57	39.97	41.81	37.23	22.23	29.91	34.66	28.35	25.02	25.07	35.8733	30.2467	25.7633	39.67	28.9333	26.1467	0.0820452	0.0795988	12.3729	0.151772	0.100237	7.93623	-0.640655	n
244962	Snx14	37.63	37.94	38.33	32.15	34.13	35.49	30.27	29.11	29.48	40.16	38.82	33.9	26.04	32.3	33.49	26.05	29.97	25.52	37.9667	33.9233	29.62	37.6267	30.61	27.18	0.0541518	0.0596936	17.5677	0.0992508	0.0782017	11.2706	-0.640357	n
12235	Bub1	6.39	6.55	7.4	5.87	5.79	5.7	4.54	4.91	3.85	6.59	5.6	5.61	3.63	4.75	4.54	3.49	3.41	3.74	6.78	5.78667	4.43333	5.93333	4.30667	3.54667	0.0761842	0.102149	11.215	0.15409	0.12373	7.1989	-0.639577	n
227334	Usp40	18.16	16.39	18.53	13.19	13.09	12.83	11.24	9.48	10.3	20.12	20.99	16.4	7.78	12.58	12.9	10.34	8.7	9.72	17.6933	13.0367	10.34	19.17	11.0867	9.58667	0.146877	0.129162	7.24536	0.263342	0.166625	4.65153	-0.639354	y
209601	Erich3	13.41	10.28	16.49	9.07	7.7	7.91	11.62	9.06	10.25	27.71	30.02	19	9.11	12.14	17.14	17.9	13.71	13.11	13.3933	8.22667	10.31	25.5767	12.7967	14.9067	0.234378	0.0629118	6.72743	0.33302	0.129812	4.32122	-0.638616	n
56376	Pdlim5	210.6	195.28	210.91	174.35	176.14	173.14	167.61	153.55	151.33	219.44	208.41	174.32	116.73	163.78	167.13	150.56	143.15	138.59	205.597	174.543	157.497	200.723	149.213	144.1	0.0787439	0.0640826	14.003	0.142611	0.0796897	8.99684	-0.638246	n
21813	Tgfbr2	44.46	41.83	49.12	31.18	28.94	28.04	22.77	22.64	20.19	72.32	76.26	67.22	26.86	37.67	37.19	30.07	26.22	26.43	45.1367	29.3867	21.8667	71.9333	33.9067	27.5733	0.206379	0.174261	5.2543	0.361697	0.230564	3.37689	-0.637806	n
15951	Ifi204	6.08	4.41	5.69	4.83	3.53	3.79	3.28	2.98	2.25	9.41	9.86	8.52	5.03	5.03	6.31	4.07	3.5	4.53	5.39333	4.05	2.83667	9.26333	5.45667	4.03333	0.137752	0.154497	6.84349	0.254504	0.199926	4.40111	-0.636863	n
11426	Macf1	195.36	160.2	213.31	142.16	138.3	137.62	112.52	98.38	104.36	228.09	236.36	158.44	61.44	139.27	145.13	118.58	96.42	94.94	189.623	139.36	105.087	207.63	115.28	103.313	0.148107	0.141926	6.89577	0.282958	0.167831	4.43667	-0.636236	y
18491	Pappa	2.25	1.79	2.05	1.47	1.6	1.71	0.65	0.79	0.62	0.75	0.56	0.7	0.21	0.46	0.51	0.15	0.16	0.2	2.03	1.59333	0.686667	0.67	0.393333	0.17	0.116477	0.260633	5.30349	0.256136	0.329771	3.41351	-0.635686	n
232969	Zfp428	73.26	68.4	65.12	65.62	65.65	64.56	27.9	28.26	31.11	66.99	66.62	93	62.58	64.49	55.74	23.76	24.82	28.57	68.9267	65.2767	29.09	75.5367	60.9367	25.7167	0.026165	0.207423	8.56208	0.103289	0.259079	5.51925	-0.633488	n
16155	Il10rb	14.79	13.58	15.06	10.28	11.37	11.15	4.44	5.25	5.7	16.03	17	18.26	9.97	9.87	9.59	4.2	4.36	4.5	14.4767	10.9333	5.13	17.0967	9.81	4.35333	0.134999	0.24945	5.20226	0.26713	0.32892	3.35542	-0.632644	n
68099	Fam92a	68.87	73.29	68.98	65.62	66.71	69.59	50.6	54.17	54.5	70.02	77.09	77.26	77.63	63.2	66.36	51.48	47.69	48.86	70.38	67.3067	53.09	74.79	69.0633	49.3433	0.021472	0.0677876	22.4066	0.0383085	0.0999984	14.4606	-0.631793	n
76688	Arfrp1	19.15	19.73	20.66	18.92	18.15	18.97	16.03	15.81	14.89	21.32	22.66	20.9	18.86	17.71	20.49	16.52	15.14	16.11	19.8467	18.68	15.5767	21.6267	19.02	15.9233	0.0291341	0.0582517	22.887	0.0617647	0.0736115	14.7736	-0.631503	n
230598	Nrd1	101.08	99.13	102.51	96.29	92.58	95.98	82.54	78.46	80.3	98.24	105.87	81.2	61.47	86.13	92.95	82.23	77.94	73.83	100.907	94.95	80.4333	95.1033	80.1833	78	0.0292605	0.054526	23.8702	0.0820645	0.0476703	15.4161	-0.630775	n
67939	Prorsd1	9.1	9.28	10.42	7.1	7.16	8.59	5.49	6.98	6.54	16.17	13.22	13.06	10.19	9.6	10.73	7.38	7.56	6.18	9.6	7.61667	6.33667	14.15	10.1733	7.04	0.111292	0.099885	9.47075	0.15867	0.167859	6.12503	-0.628761	n
208583	Nek11	14.2	11.74	16.03	12.89	10.15	12.06	8.95	7.36	7.92	27.02	27.64	20.56	18.12	15.35	21.61	12.29	10.65	11.59	13.99	11.7	8.07667	25.0733	18.36	11.51	0.0859625	0.132094	9.17194	0.149863	0.187211	5.93342	-0.628362	n
56749	Dhodh	11.18	8.6	8.85	9.25	8.33	8.46	4.23	4.44	3.88	9.49	10.63	12.04	8.31	8.23	7.94	3.8	4.1	3.68	9.54333	8.68	4.18333	10.72	8.16	3.86	0.0455994	0.198307	8.19988	0.131221	0.245605	5.30748	-0.627575	n
231093	Agbl5	10.89	11.65	11.94	7.67	6.08	7.32	10.07	10.13	7.85	18.76	24.37	17.53	8.28	10.03	12.99	12.66	11.96	11.65	11.4933	7.02333	9.35	20.22	10.4333	12.09	0.236856	0.0496265	6.98122	0.318194	0.123661	4.52636	-0.625126	n
18685	Phtf1	41.63	39.52	47.43	32.47	32.05	29.92	29.51	27.99	25.73	59.58	62.76	46.3	32.56	30.99	36.84	34.33	28.84	30.76	42.86	31.48	27.7433	56.2133	33.4633	31.31	0.148399	0.104582	7.90575	0.249444	0.140715	5.12612	-0.625034	n
18971	Pold1	8.51	7.98	8.15	6.02	5.58	6.66	3.66	4.42	3.6	8.42	8.3	9.88	4.44	5.85	5.25	3.25	3.53	3	8.21333	6.08667	3.89333	8.86667	5.18	3.26	0.144105	0.179494	6.18049	0.25848	0.240587	4.00748	-0.625026	n
319638	Nt5dc1	8.41	7.86	8.64	6	5.14	5.79	6.74	4.64	4.89	10.61	9.65	9.42	6.5	4.54	5.66	4.81	4.77	5.19	8.30333	5.64333	5.42333	9.89333	5.56667	4.92333	0.185714	0.102418	6.94124	0.276548	0.167804	4.50094	-0.624966	n
54367	Zfp326	43.8	42.65	45.89	36.51	39.81	41.06	36.48	37.45	35.62	50.51	47.34	37.31	31.28	38.25	40.2	37	35.8	33.05	44.1133	39.1267	36.5167	45.0533	36.5767	35.2833	0.0576875	0.0454433	19.3928	0.100237	0.0587745	12.5777	-0.624653	n
22169	Cmpk2	20.24	17.69	23.5	18.96	15.19	18.46	9.59	9.4	9.28	35.14	36.42	36.98	22.69	24.75	27.42	13.37	14.74	14.66	20.4767	17.5367	9.42333	36.18	24.9533	14.2567	0.0745354	0.186612	7.65851	0.178653	0.223926	4.96797	-0.624409	n
320311	Rnf152	5.22	5.83	5.36	5.17	6.26	6.37	2.1	2.36	2.29	3.43	3.86	2.14	2.04	3.13	3.9	1.29	1.15	0.89	5.47	5.93333	2.25	3.14333	3.02333	1.11	-0.0391007	0.213603	11.4612	0.0187184	0.250289	7.43473	-0.624404	n
78891	Scyl1	42.65	43.34	41.45	39.4	36.01	37.45	20.43	19.69	21.02	47.93	49.47	53.56	34.1	36.98	38.97	20.65	20.02	22.32	42.48	37.62	20.38	50.32	36.6833	20.9967	0.058428	0.176605	8.50945	0.152002	0.210162	5.52236	-0.623782	n
64652	Nisch	241.41	234.83	238.82	209.43	211.22	220.44	194.31	183.87	185.39	236.41	238.95	212.83	121.67	207.7	209.43	189.13	182.03	184.59	238.353	213.697	187.857	229.397	179.6	185.25	0.0525125	0.0572449	18.222	0.117686	0.0513951	11.8287	-0.623395	n
15574	Hus1	19.54	19.39	20.96	17.59	15.68	16.37	16.64	15.27	16.11	23.17	23.93	21.95	13.43	19.22	19.03	17.37	15.74	16.09	19.9633	16.5467	16.0067	23.0167	17.2267	16.4	0.0902707	0.0531133	13.9486	0.139345	0.0814972	9.05624	-0.623133	n
671535	Parp10	7.48	7.22	8.18	6.59	5.51	5.16	3.25	3.23	2.99	9.09	8.45	9.74	3.53	5.73	5.89	3.32	3.18	3.05	7.62667	5.75333	3.15667	9.09333	5.05	3.18333	0.135552	0.212108	5.75275	0.282842	0.252379	3.73678	-0.622456	y
234686	Fhod1	5.65	7.76	6.82	4.68	4.11	4.15	3.33	3.48	2.8	9.85	10.3	10.76	4.1	5.63	5.4	3.65	3.47	3.25	6.74333	4.31333	3.20333	10.3033	5.04333	3.45667	0.214886	0.178981	5.07785	0.343554	0.26261	3.29944	-0.621996	y
71807	Tars2	18.39	19.53	16.53	14.96	14.11	13.97	11.18	10.02	9.81	17.79	19.44	19.62	11	12.16	12.89	9.24	8.89	10.71	18.15	14.3467	10.3367	18.95	12.0167	9.61333	0.113085	0.135366	8.04987	0.219054	0.163182	5.23238	-0.621499	n
27632	Nelfe	47.27	48.41	50.76	42.49	41.9	39.8	34.04	34.73	32.5	53.14	54.15	63.21	45.65	42.39	42.79	33.87	32.23	32.78	48.8133	41.3967	33.7567	56.8333	43.61	32.96	0.0792536	0.0886838	11.9092	0.127359	0.131004	7.74105	-0.621476	n
214585	Spg11	15.95	14.97	16.27	13.96	13.7	13.29	10.44	10.29	10.76	15.42	15.99	12.76	6.45	13.04	12.14	11.13	9.55	9.21	15.73	13.65	10.4967	14.7233	10.5433	9.96333	0.0682059	0.0972646	12.0867	0.160591	0.0939007	7.8588	-0.621045	n
333789	N4bp2	15.3	13.15	16.34	9.26	9.3	8.98	11.19	10.29	9.23	22.21	24.88	16.64	6.45	11.7	11.99	12.82	11.4	11.53	14.93	9.18	10.2367	21.2433	10.0467	11.9167	0.233883	0.0907447	6.16091	0.360098	0.139005	4.00719	-0.620552	y
16651	Sspn	46.45	40.66	47.57	38.57	39.94	37.79	26.49	24.41	25.84	62.88	61.05	53.8	38.3	48.44	45.52	29.46	28.26	28.4	44.8933	38.7667	25.58	59.2433	44.0867	28.7067	0.0705615	0.135247	9.71775	0.142103	0.174211	6.32282	-0.620054	n
17975	Ncl	171.96	161.83	181.75	163.57	164.6	158.84	114.14	114.75	121.96	210.86	202.53	154.84	131.87	163.79	170.62	132.62	126.9	132.62	171.847	162.337	116.95	189.41	155.427	130.713	0.0273777	0.0925383	16.6783	0.0950928	0.0891844	10.8532	-0.619853	n
97541	Qars	69.89	66.95	73.61	60.88	59.68	61.75	41.93	38.98	42.52	77.78	79.28	77.78	54.51	59.76	62.53	38.74	39.65	39.06	70.15	60.77	41.1433	78.28	58.9333	39.15	0.0690279	0.128297	10.1355	0.13652	0.166605	6.59793	-0.619338	n
360013	Myo18a	90.42	83.33	97.81	70.38	70.78	72.81	42.37	36.83	37.51	111.45	114.78	96.59	43.3	70.42	75.83	42.72	40.35	40.06	90.52	71.3233	38.9033	107.607	63.1833	41.0433	0.114621	0.203057	6.29568	0.256051	0.231758	4.09997	-0.61875	y
71263	Mro	28.73	26.76	27.87	24.91	24.37	24.05	24.91	23.25	24.17	36.24	41.6	36.96	33.36	31.19	34.33	29.96	25.82	28.17	27.7867	24.4433	24.11	38.2667	32.96	27.9833	0.0616506	0.0341269	20.8817	0.0717907	0.0752534	13.6014	-0.618491	n
100503185	Btbd8	2.66	2.57	2.84	1.6	1.73	1.63	1.28	1.04	0.35	3.86	3.78	3.12	0.51	1.22	2.02	1.33	1.27	1.04	2.69	1.65333	0.89	3.58667	1.25	1.21333	0.234076	0.265955	3.99975	0.506905	0.260611	2.60581	-0.61818	n
19249	Ptpn13	58.72	49.66	63.95	45.37	44.59	43.24	32.54	28.94	32.75	65.5	68.63	50.17	24.49	43.2	42.1	32.76	30.49	30	57.4433	44.4	31.41	61.4333	36.5967	31.0833	0.12386	0.145153	7.4346	0.249103	0.163813	4.84359	-0.618177	n
23943	Esyt1	13.35	15.53	10.19	10.87	10.82	10.35	8.01	8.72	7.6	8.3	8.66	10.07	4.25	6.93	5.69	6.12	6.42	5.72	13.0233	10.68	8.11	9.01	5.62333	6.08667	0.0953957	0.113887	9.55643	0.226701	0.0943125	6.23028	-0.617175	n
68121	Cep70	10.26	9.93	10.15	8.46	8.87	8.59	9.83	8.32	7.28	14.23	14.33	9.24	8.63	10.73	10.64	10.75	9.28	8.23	10.1133	8.64	8.47667	12.6	10	9.42	0.0757185	0.0424483	16.9252	0.111141	0.0699375	11.0449	-0.615793	n
22680	Zfp207	138.8	138.43	150.66	110.75	111.64	106.58	72.66	73.28	73.82	181.16	187.87	159.84	98.56	115.41	122.63	72.95	70.09	67.12	142.63	109.657	73.2533	176.29	112.2	70.0533	0.126428	0.160219	6.97723	0.217293	0.221904	4.55377	-0.615595	n
24084	Tekt2	2.86	2.67	2.77	1.67	1.79	1.78	1.49	1.25	1.41	2.5	2.61	2.21	1.56	0.74	1.11	1.51	0.87	0.47	2.76667	1.74667	1.38333	2.44	1.13667	0.95	0.221182	0.166667	5.15666	0.367357	0.226814	3.36603	-0.615386	y
246102	Rttn	1.89	1.77	2.34	1.17	1.08	1.07	1.17	1.08	1.05	3.04	3.56	2.99	0.87	1.43	1.51	1.57	1.25	1.15	2	1.10667	1.1	3.19667	1.27	1.32333	0.284593	0.143749	4.66916	0.443913	0.212065	3.04888	-0.614884	n
68035	Rbm42	81.28	79.35	70.54	70.06	63.35	69.07	38.16	35.29	36.63	77.53	73.16	113.38	67.91	63.74	60.91	35.2	36.69	34.39	77.0567	67.4933	36.6933	88.0233	64.1867	35.4267	0.0637249	0.1784	8.26019	0.151871	0.218842	5.39502	-0.614547	n
69727	Usp46	55.92	53.57	56.76	47.94	47.9	47.31	37.68	36.36	37.34	56.1	54.94	51.85	28.66	43.61	45.53	34.37	37.79	34.64	55.4167	47.7167	37.1267	54.2967	39.2667	35.6	0.0719422	0.0963107	11.8869	0.155853	0.101498	7.7715	-0.613103	n
226594	Rcsd1	8.72	7.65	9.2	5.34	4.14	4.2	2.15	1.82	1.72	14.74	15.56	14.63	4.89	4.44	4.72	2.09	2.8	1.94	8.52333	4.56	1.89667	14.9767	4.68333	2.27667	0.300795	0.361325	3.0206	0.559036	0.452954	1.9763	-0.61203	n
109168	Atl3	59.27	51.02	61.08	47.61	45.9	45.95	39.68	36.85	35.42	79.29	80.18	59.25	28.96	58.62	57.2	48.09	46.12	44.67	57.1233	46.4867	37.3167	72.9067	48.26	46.2933	0.0990877	0.102377	9.92731	0.198408	0.109208	6.50163	-0.610602	n
258405	Olfr1420	2.46	0.79	1.86	1.45	0.65	0.66	1.07	1.51	1.37	3.04	2.07	1.24	1.49	0.64	1.5	0.48	0.3	1.22	1.70333	0.92	1.31667	2.11667	1.21	0.666667	0.296218	0.0619118	5.58456	0.268929	0.277793	3.65817	-0.610323	n
238799	Tnpo1	83.73	75.81	85.22	62.48	60.19	63.43	65.26	59.56	59.67	88.42	87.34	67.82	30.09	60.83	63.98	61.88	54.57	53.04	81.5867	62.0333	61.4967	81.1933	51.6333	56.4967	0.131763	0.0679709	10.0133	0.217686	0.0871993	6.55984	-0.610186	n
224088	Atp13a3	80.84	75.22	86.31	59.04	61.83	61.97	52.72	48.95	49.65	82.24	76.64	63.35	28.69	52.91	52.64	42.94	41.84	40.79	80.79	60.9467	50.44	74.0767	44.7467	41.8567	0.135543	0.113268	8.03822	0.242413	0.13726	5.26769	-0.609707	n
22271	Upp1	4.21	4.5	4.53	2.58	2.38	4.37	2.02	1.01	0.89	3.1	3.43	5.21	1.87	2.35	2.5	0.11	0.61	1.21	4.41333	3.11	1.30667	3.91333	2.24	0.643333	0.168318	0.292663	4.33857	0.2683	0.434127	2.84727	-0.60764	n
11306	Abcb7	12.52	11.88	13.88	10.61	10.5	11.26	6.91	6.25	7.48	13.51	12.86	10.19	6.28	9.49	9.58	6.62	5.47	5.71	12.76	10.79	6.88	12.1867	8.45	5.93333	0.0806445	0.148525	8.72718	0.176093	0.173065	5.72806	-0.607468	n
24044	Scamp2	44.63	44.74	45.72	45.63	38.95	42.49	32.5	34.24	33.53	49.5	54.55	56.98	46.32	50.31	45.42	37.08	36.43	35.7	45.03	42.3567	33.4233	53.6767	47.35	36.4033	0.0294325	0.0716718	19.7816	0.0603102	0.0933708	13.014	-0.604094	n
12445	Ccnd3	139.47	125.91	121.41	99.89	100.84	97.09	68.19	65.63	66.44	108.18	108.09	138.85	76.27	81.04	67.42	48.24	49.14	50.14	128.93	99.2733	66.7533	118.373	74.91	49.1733	0.125703	0.158279	7.04268	0.220038	0.211233	4.63746	-0.602791	n
100862085	Gm16867	10.79	10.13	12.9	8.62	8.83	9.85	9.55	9.7	10.67	11.07	10.32	9.84	5.78	8.3	8.79	8.79	8.39	8.05	11.2733	9.1	9.97333	10.41	7.62333	8.41	0.102992	0.0294611	15.0997	0.149825	0.0512987	9.94411	-0.602606	y
14450	Gart	50.44	45.76	49.82	42.29	43.66	43.13	27.39	26.67	28.65	47.01	47.49	50.13	30.59	37.6	39.26	25.74	23.98	26.4	48.6733	43.0267	27.57	48.21	35.8167	25.3733	0.0593002	0.136672	10.2055	0.1429	0.154337	6.72864	-0.600965	n
234740	Tmem231	15.97	17.18	18.61	13.5	9.25	11.03	11.9	11.57	11.38	27.63	33.78	31.46	17.03	15.72	15.71	18.51	15.57	17.22	17.2533	11.26	11.6167	30.9567	16.1533	17.1	0.205223	0.0951132	6.65921	0.312806	0.142709	4.39063	-0.600922	n
106522	Pkdcc	17.32	17.38	19.13	5.7	7.37	6.33	5.24	4.24	3.74	19.37	25.66	34.73	5.94	6.42	5.19	2.58	3.27	3.08	17.9433	6.46667	4.40667	26.5867	5.85	2.97667	0.490785	0.337615	2.41429	0.728065	0.526489	1.59419	-0.598776	n
13430	Dnm2	94.13	86.76	91.16	89.39	82.86	85.71	67.7	67.45	67.46	89.46	86.93	82.54	63.28	82.22	81.48	60.06	61.67	61.99	90.6833	85.9867	67.5367	86.31	75.66	61.24	0.0255748	0.0708611	20.7392	0.0633323	0.0825089	13.7135	-0.596756	n
242443	Grin3a	3.46	3.32	3.19	2.64	2.89	2.58	1.89	1.67	1.53	5.11	5.14	5.11	2.28	3.84	4.03	2.51	1.93	2.38	3.32333	2.70333	1.69667	5.12	3.38333	2.27333	0.0992972	0.161655	7.66425	0.199233	0.195222	5.07028	-0.596078	n
20111	Rps6ka1	26.03	25.22	24.89	16.61	18.67	16.92	10.11	9.24	10.09	25.48	22.97	30.54	11.34	14.1	13.72	7.78	8.66	8.01	25.38	17.4	9.81333	26.33	13.0533	8.15	0.181535	0.228479	4.87788	0.33743	0.281973	3.22892	-0.595202	n
100383	Bsdc1	49.62	47.86	48.9	43.83	43.95	45.26	35.97	35.6	35.51	49.43	47.23	51.86	35.13	40.47	44.37	36.61	35.69	34.06	48.7933	44.3467	35.6933	49.5067	39.99	35.4533	0.0459528	0.0751716	16.512	0.102661	0.0802836	10.9323	-0.594919	n
12580	Cdkn2c	43.27	44.93	45.47	43.04	41.78	43.68	25.47	26.29	27.94	50.4	59.12	66.9	51.44	47.21	50.46	30.76	36.94	32.72	44.5567	42.8333	26.5667	58.8067	49.7033	33.4733	0.0189691	0.124337	13.9561	0.080879	0.135495	9.24327	-0.594421	n
83675	Bicc1	31.41	26.5	36.55	22.17	19.63	21.48	18.29	18.71	16.41	57.02	56.23	41.33	21.59	27.68	30.83	25.12	24.55	23	31.4867	21.0933	17.8033	51.5267	26.7	24.2233	0.192651	0.137099	6.0652	0.31616	0.181487	4.01891	-0.593748	n
329977	Fhad1	4.94	5.04	5.61	3.62	2.8	3.51	4.15	3.13	3.44	11.34	12.15	9.27	5.38	5.14	5.92	6.61	5.77	6.58	5.19667	3.31	3.57333	10.92	5.48	6.32	0.216918	0.0900527	6.51527	0.331575	0.131496	4.31899	-0.593131	n
67844	Rab32	22.5	19.6	24.5	17.12	16.38	15.58	6.59	7.6	8.2	34.42	40.59	36.84	21.33	22.13	19.83	8.58	8.36	10.01	22.2	16.36	7.46333	37.2833	21.0967	8.98333	0.146796	0.262111	4.89109	0.273839	0.342201	3.24654	-0.591251	n
18176	Nras	71.03	69.54	77.87	63.11	61.97	61.8	69.45	64.18	61.67	78.53	84.79	70.18	51.72	64.74	68.65	68.03	64.13	64.22	72.8133	62.2933	65.1	77.8333	61.7033	65.46	0.0750416	0.0269242	19.6144	0.11168	0.0416291	13.0455	-0.588357	n
235633	Als2cl	9.7	11.39	10.79	6.11	7.51	6.9	8.39	8.08	6.77	18.58	19.53	17.49	8.6	11.97	12.8	8.93	9.13	7.48	10.6267	6.84	7.74667	18.5333	11.1233	8.51333	0.211874	0.0760069	6.94733	0.245511	0.187054	4.62358	-0.587448	y
214444	Cdk5rap2	23.01	20.92	27.27	14.44	13.64	14.79	11.93	10.81	10.86	39.37	39.46	33.17	11.69	18.4	19.73	14.32	12.79	12.87	23.7333	14.29	11.2	37.3333	16.6067	13.3267	0.24397	0.180569	4.71099	0.389567	0.247691	3.13844	-0.585982	n
240028	Lnpep	39.01	31.01	39.57	23.24	23.89	22.09	18.41	15.28	17.66	37.97	38.5	27.16	2.06	21.72	21.78	16.28	13.18	13.88	36.53	23.0733	17.1167	34.5433	15.1867	14.4467	0.220952	0.18228	4.95993	0.395201	0.209612	3.30681	-0.584879	n
64685	Nmi	12.51	12.4	14.17	10.72	9.81	10.17	4.6	4.81	3.78	14.75	15.84	12.14	7.95	8.97	9.88	4.04	3.24	3.07	13.0267	10.2333	4.39667	14.2433	8.93333	3.45	0.116064	0.261164	5.30183	0.224339	0.340936	3.5381	-0.583516	n
24110	Usp18	4.85	4.52	4.24	3.12	3.55	3.81	1.73	1.58	1.33	5.65	5.66	8.91	4.87	4.68	3.46	1.17	1.78	1.52	4.53667	3.49333	1.54667	6.74	4.33667	1.49	0.125676	0.258745	5.20263	0.212054	0.362906	3.4785	-0.580774	n
112407	Egln3	64.07	57.52	71.27	41.63	41.96	39.99	20.57	19.83	19.64	87.14	97.19	88.87	40.17	44.66	43.73	17.27	18.88	20.98	64.2867	41.1933	20.0133	91.0667	42.8533	19.0433	0.214036	0.280593	4.04343	0.362505	0.376273	2.70717	-0.578794	n
11855	Arhgap5	136.08	107.45	152.2	89.17	79.08	83.75	92.6	82.29	86.06	227.35	246.91	168.9	60	126.54	136.69	127.89	114.3	112.92	131.91	84	86.9833	214.387	107.743	118.37	0.217031	0.100124	6.30607	0.330872	0.142819	4.22216	-0.578759	n
12571	Cdk6	16.27	14.01	15.3	10.43	11.41	10.29	8.91	8.76	9	15.86	15.69	10.97	7.77	9.51	8.25	6.31	6.2	6.15	15.1933	10.71	8.89	14.1733	8.51	6.22	0.16816	0.128864	6.73347	0.245316	0.198032	4.51113	-0.577861	n
268297	Scml4	0.62	0.51	0.46	0.38	0.17	0.2	0.14	0.17	0.02	0.65	0.46	1.2	0.1	0.12	0.32	0.12	0.08	0.23	0.53	0.25	0.11	0.77	0.18	0.143333	0.361355	0.378081	2.70476	0.698954	0.404247	1.81291	-0.577198	y
66266	Eapp	37.43	32.47	37.42	28.64	28.58	27.57	13.52	14.27	15.61	43.08	40.25	38.81	19.89	26.4	25.09	16.7	14.27	14.9	35.7733	28.2633	14.4667	40.7133	23.7933	15.29	0.113318	0.217692	6.04212	0.258315	0.235485	4.05022	-0.577054	n
208092	Chmp6	48.76	46.51	49.26	43.03	45.11	43.1	25.01	24.64	24.34	56.73	56.72	74.03	42.44	52.17	50.91	31.57	28.2	26.21	48.1767	43.7467	24.6633	62.4933	48.5067	28.66	0.0463872	0.160994	9.64406	0.12184	0.187444	6.46655	-0.576643	n
26941	Slc9a3r1	147.53	143.69	142.67	119.64	111.54	118.36	47.6	49.65	40.91	186.11	185.65	240.45	122.49	127.84	127.43	56.12	46.93	50.18	144.63	116.513	46.0533	204.07	125.92	51.0767	0.103957	0.275165	5.27534	0.232186	0.333055	3.53832	-0.576201	n
11514	Adcy8	17.43	15.24	16.59	13.63	11.97	12.63	7.04	6.06	7.12	22.95	21	18.97	11.18	15.01	13.96	5.71	6.37	7.16	16.42	12.7433	6.74	20.9733	13.3833	6.41333	0.121904	0.214106	5.95221	0.21604	0.284902	3.99248	-0.57614	n
209387	Trim30d	5.12	4.64	4.96	5.36	3.62	4.52	2.38	3.22	2.83	6.57	7.62	6.7	4.34	6.15	6.17	3.64	4.22	3.2	4.90667	4.5	2.81	6.96333	5.55333	3.68667	0.0416061	0.134029	11.3873	0.108808	0.15291	7.64181	-0.575434	n
240638	Slc16a12	7.13	7.37	6.63	5	5.12	5.72	3.98	3.32	3.1	5.02	5.36	6.23	2.78	3.55	3.37	2.56	2.28	2.34	7.04333	5.28	3.46667	5.53667	3.23333	2.39333	0.138573	0.170452	6.47197	0.258665	0.201666	4.3447	-0.574949	n
76561	Snx7	42.77	43.95	42.81	44.24	38.88	34.98	31.81	35.41	31.06	30.26	33.43	38.84	27.5	28.88	26.83	25.21	26.12	27.04	43.1767	39.3667	32.76	34.1767	27.7367	26.1233	0.0444258	0.0663861	18.0486	0.100406	0.0646121	12.1199	-0.57451	n
69723	Rpain	15.19	16.75	18.18	9.05	11.99	10.87	3.94	6.32	4.17	19.49	20.52	17.18	8.54	8.27	6.72	4.32	5.36	4.13	16.7067	10.6367	4.81	19.0633	7.84333	4.60333	0.217126	0.299386	3.87213	0.427087	0.341675	2.60158	-0.573736	n
18260	Ocln	7.23	7.03	8.31	6.13	4.73	5.37	7.37	5.79	4.42	8.92	13.14	9.39	6.43	5.77	6.54	9.47	7.01	6.42	7.52333	5.41	5.86	10.4833	6.24667	7.63333	0.158581	0.0600786	9.14663	0.24898	0.0762854	6.14883	-0.572929	n
67862	2310033P09Rik	23.3	22.01	19.42	17.28	18.65	17.53	8.56	9.59	8.74	25.03	22.74	23	15.58	17.02	14.2	8.64	7.07	9.14	21.5767	17.82	8.96333	23.59	15.6	8.28333	0.0919916	0.211227	6.59589	0.198876	0.251649	4.43926	-0.571247	n
54397	Ppt2	32.68	34.21	32.91	19.43	25.44	20.74	17.47	16.5	16.22	32.34	32.91	34.81	18.82	17.49	17.35	11.69	12.85	11.52	33.2667	21.87	16.73	33.3533	17.8867	12.02	0.201708	0.165273	5.44987	0.299649	0.245399	3.6694	-0.570676	n
442829	Ccin	0.08	0.3	0.62	0.18	0.24	0.24	0.74	0.34	0.17	0.6	0.54	1.07	0.35	0.42	0.43	1.46	0.79	0.79	0.333333	0.22	0.416667	0.736667	0.4	1.01333	0.199821	-0.0536547	13.6831	0.293671	-0.0766708	9.2166	-0.570086	n
211378	6720489N17Rik	9.41	7.63	9.64	6.08	6.68	6.34	4.93	4.25	4.51	12.84	13.59	9.57	5.53	8.39	7.47	4.31	5.02	4.71	8.89333	6.36667	4.56333	12	7.13	4.68	0.160729	0.160439	6.22727	0.250353	0.226409	4.19496	-0.569942	y
224912	Crb3	0.73	1.57	1.69	0.84	1.38	1.01	1.08	1.25	1.02	2.61	2.86	3.04	1.82	2.28	1.85	1.88	3.24	2.06	1.33	1.07667	1.11667	2.83667	1.98333	2.39333	0.101618	0.0420379	13.9221	0.17209	0.0408625	9.39177	-0.567911	n
672511	Rnf213	9.26	8.42	10.37	6.31	5.94	6.19	3.95	3.79	3.72	10.22	10.25	9.26	2.49	5.75	5.63	3.64	3.42	3.39	9.35	6.14667	3.82	9.91	4.62333	3.48333	0.201721	0.215232	4.7967	0.366651	0.251403	3.23597	-0.567847	y
14069	F8	2.05	1.56	1.83	1.41	1.34	1.4	1.23	1.05	1.04	2.28	2.77	1.66	1.01	1.89	1.29	1.32	1.23	1.16	1.81333	1.38333	1.10667	2.23667	1.39667	1.23667	0.130165	0.118737	8.03528	0.226454	0.142482	5.42099	-0.567792	n
17886	Myh9	213.23	190.3	199.98	127.59	125.46	126.83	77.43	73.65	72.84	169.74	160.02	140	40.79	85.41	77.32	49.66	47.97	48.37	201.17	126.627	74.64	156.587	67.84	48.6667	0.222611	0.238399	4.3383	0.402251	0.280993	2.92721	-0.567601	y
223672	Apol9a	0.22	0.3	0.73	0	0.43	0.62	0.08	0	0.22	0.54	0.48	1.86	0.55	0.42	0.62	0.34	0.08	0.26	0.416667	0.35	0.1	0.96	0.53	0.226667	0.0838463	0.343149	4.68389	0.285681	0.347077	3.16077	-0.567433	n
68215	Fam98b	95.21	85.65	94.96	81.2	81.89	86.02	64.57	70.83	64.18	99.67	102.03	95.08	77.02	85.38	82.04	69.2	68.2	62.95	91.94	83.0367	66.5267	98.9267	81.48	66.7833	0.0489814	0.0777933	15.776	0.0933045	0.0944786	10.6506	-0.5668	n
381738	Drc1	30.06	26.88	31.4	27.34	21.94	24.41	22.69	23.77	22.11	55.13	59.77	41.79	35.41	36.05	47.27	38.25	33.83	37.59	29.4467	24.5633	22.8567	52.23	39.5767	36.5567	0.0871993	0.0609149	13.5031	0.13341	0.0857907	9.12408	-0.565539	n
13424	Dync1h1	135.08	125.87	135.54	111.87	114.25	117.45	84.76	76.08	78.67	112.63	112.85	89.86	33.55	94.55	90.93	72.15	65.98	64.91	132.163	114.523	79.8367	105.113	73.01	67.68	0.0688935	0.1212	10.5212	0.17526	0.105857	7.11447	-0.564465	n
22594	Xrcc1	22.05	23.86	21.92	19.44	17.31	17.14	9.64	8.92	7.68	24.92	25.87	27.38	15.08	15.52	18.38	8.32	7.75	8.69	22.61	17.9633	8.74667	26.0567	16.3267	8.25333	0.110635	0.228359	5.8998	0.224807	0.276434	3.99009	-0.564243	n
19332	Rab20	0.69	0.66	0.46	0.11	0.27	0.33	0.17	0	0	0.79	0.92	0.48	0.09	0.32	0.09	0	0	0.08	0.603333	0.236667	0.0566667	0.73	0.166667	0.0266667	0.450033	0.568731	1.96316	0.71031	0.795798	1.32793	-0.564006	n
217653	Mis18bp1	5.74	5.07	5.76	1.93	1.76	2.07	2.33	2.33	2.15	7.48	6.63	6.08	1.35	1.22	2.12	1.63	1.61	1.18	5.52333	1.92	2.27	6.73	1.56333	1.47333	0.508144	0.213808	2.77027	0.701994	0.365254	1.87398	-0.56392	n
75423	Arl5a	73.49	67.12	75.72	64.02	63.38	62.16	60.5	57.51	60.43	82.2	80.51	66.61	51.97	63.93	65.67	63.65	60.32	62.44	72.11	63.1867	59.48	76.44	60.5233	62.1367	0.0635264	0.0462991	18.2107	0.112279	0.0498138	12.3386	-0.561605	y
16154	Il10ra	0.67	0.65	0.38	0.2	0.23	0.2	0.09	0.12	0.06	0.41	0.29	0.29	0.11	0.1	0.03	0	0	0.06	0.566667	0.21	0.09	0.33	0.08	0.02	0.47737	0.442417	2.17442	0.681465	0.674066	1.47544	-0.559485	y
72701	Zfp618	0.93	0.73	0.64	0.35	0.3	0.39	0.17	0.21	0.25	0.63	0.73	0.71	0.05	0.2	0.24	0.25	0.15	0.13	0.766667	0.346667	0.21	0.69	0.163333	0.176667	0.381683	0.311368	2.88579	0.692926	0.327594	1.95978	-0.55827	n
50760	Fbxo17	8.8	8.9	9.27	8.17	8.52	7.25	4.76	4.72	5	12.93	10.35	11.69	11.39	7.68	8.74	5.41	4.54	5.63	8.99	7.98	4.82667	11.6567	9.27	5.19333	0.0573108	0.149549	9.66839	0.110171	0.194404	6.56652	-0.558145	n
22601	Yap1	68.95	65.77	75.49	58.78	54.62	60.11	58.7	53.8	54.63	98.41	101.69	83.63	58.98	71.91	75	76.37	70.71	71.45	70.07	57.8367	55.71	94.5767	68.63	72.8433	0.0922708	0.0551434	13.5672	0.154215	0.0627812	9.21675	-0.557794	y
320865	Cdh18	1.05	1.1	0.97	0.73	0.43	0.93	0.23	0.19	0.36	1.43	0.64	0.57	0.14	0.59	0.26	0.17	0.28	0.3	1.04	0.696667	0.26	0.88	0.33	0.25	0.192681	0.333333	3.80218	0.471679	0.302596	2.58306	-0.557744	n
76524	Cln6	16.84	18.75	17.13	14.5	11.9	14.32	11.06	12.15	11.15	22.54	24.22	21.76	15.86	15.21	16.82	12.66	11.66	10.65	17.5733	13.5733	11.4533	22.84	15.9633	11.6567	0.124204	0.102937	8.8051	0.172267	0.161735	5.988	-0.556266	n
211577	Mrgprf	0.93	0.87	1.25	0.61	0.26	0.43	0.12	0.24	0.24	3.74	4.81	3.31	0.81	0.72	1.25	0.59	0.51	0.51	1.01667	0.433333	0.2	3.95333	0.926667	0.536667	0.410099	0.390962	2.49669	0.697649	0.480162	1.69807	-0.556123	n
115488023	LOC115488023	0.69	0.67	1.22	0.33	0.1	0.32	0.13	0.08	0	0.71	1.35	0.91	0.28	0.04	0.06	0	0.07	0.05	0.86	0.25	0.07	0.99	0.126667	0.04	0.594136	0.603152	1.67044	0.988797	0.771559	1.13613	-0.556098	n
235130	Adamts15	10.56	9.81	11.52	3.45	3.32	3.81	1.5	1.34	1.31	12.34	12.21	12.05	1.59	2.6	2.36	0.55	0.87	0.81	10.63	3.52667	1.38333	12.2	2.18333	0.743333	0.530588	0.49032	1.95904	0.827426	0.672788	1.33314	-0.555315	y
17219	Mcm6	35.75	38.13	39.63	33.43	35.5	33.78	21.44	22.72	21.81	34.68	35.65	28.34	24.05	28.47	27.09	16.28	17.06	17.56	37.8367	34.2367	21.99	32.89	26.5367	16.9667	0.0480809	0.13049	11.2001	0.103221	0.159158	7.62258	-0.555155	n
108014	Srsf9	80.52	82.14	74.28	68.01	73.21	72.54	56.18	55.2	50.03	84.14	79.52	90.45	70.66	73.26	70.58	50.9	50.79	48.39	78.98	71.2533	53.8033	84.7033	71.5	50.0267	0.04951	0.0922986	14.1035	0.0814918	0.12662	9.61021	-0.553416	n
74387	4932438H23Rik	20.44	17.87	24.21	18.44	16.78	18.59	15.45	14.29	15.83	37.32	41.41	28.5	22.53	27.5	33.07	27.7	22.3	22.27	20.84	17.9367	15.19	35.7433	27.7	24.09	0.0721478	0.0760389	13.4965	0.122596	0.0948733	9.1967	-0.553396	n
18034	Nfkb2	25.07	23.22	22.2	16.26	15.07	15.79	8.21	6.66	7.93	23.88	24.08	26.77	8.66	13.29	12.86	6.6	7.08	6.5	23.4967	15.7067	7.6	24.91	11.6033	6.72667	0.193693	0.271397	4.30024	0.367395	0.314794	2.93174	-0.55266	n
68796	Tmem214	43.83	44.92	43.04	32.83	32.62	32.34	19.51	19.17	17.63	52.85	50.71	52.08	26.05	33.61	32.24	16.62	18.35	18.51	43.93	32.5967	18.77	51.88	30.6333	17.8267	0.143494	0.204463	5.74784	0.253359	0.256857	3.91991	-0.552198	n
72584	Cul4b	38.13	35.24	40.81	33.28	31.73	32.01	24.97	22.87	23.58	41.19	39.88	34.29	24.09	29.97	29.96	24.02	22.06	21.72	38.06	32.34	23.8067	38.4533	28.0067	22.6	0.0783186	0.112818	10.4637	0.152446	0.127798	7.13664	-0.552076	n
217721	Flvcr2	1.24	1.48	1.41	0.77	1.08	1.05	1.01	0.68	0.75	1.46	1.44	1.25	0.86	0.82	0.94	0.66	0.5	0.55	1.37667	0.966667	0.813333	1.38333	0.873333	0.57	0.17003	0.126543	6.7437	0.221182	0.213186	4.6044	-0.550528	n
269016	Sh3rf2	2.88	2.44	2.53	0.89	1.02	0.69	0.31	0.82	0.67	4.31	3.85	3.37	0.38	0.79	1.02	0.41	0.72	0.33	2.61667	0.866667	0.6	3.84333	0.73	0.486667	0.531394	0.354116	2.25859	0.798797	0.496892	1.54358	-0.549139	n
16994	Ltb	0.16	0.95	0.17	0.39	0	0.39	0.12	0.24	0	0.81	0.5	0.43	0.22	0.26	0.4	0.13	0.12	0	0.426667	0.26	0.12	0.58	0.293333	0.0833333	0.238199	0.305012	3.68181	0.327837	0.466515	2.51778	-0.548263	n
226844	Flvcr1	32.65	32.65	40.74	23.88	18.46	21.27	27.51	25.48	22.41	72.55	79.47	54.13	28.97	34.17	44.87	40.8	31.71	29.85	35.3467	21.2033	25.1333	68.7167	36.0033	34.12	0.245761	0.0819954	6.10209	0.310843	0.16834	4.17377	-0.547955	n
103511	Calhm5	14.22	15.75	12.87	12.29	14.35	10.45	7.24	6.92	6.57	18.09	19.21	19.27	13.59	14.67	12.33	8.21	9.86	6.88	14.28	12.3633	6.91	18.8567	13.53	8.31667	0.0693094	0.17454	8.20179	0.159638	0.196833	5.61056	-0.547794	n
74666	4930432K21Rik	0.79	0.63	0.68	0.46	0.27	0.44	0.19	0.48	0.23	0.96	0.73	1.37	0.32	0.63	0.75	0.05	0.14	0.33	0.7	0.39	0.3	1.02	0.566667	0.173333	0.281294	0.203732	4.12349	0.282666	0.426158	2.82158	-0.547366	n
71919	Rpap3	56.42	56.29	63.81	54.61	50.81	53.78	33.57	31.34	36.48	77.12	78.45	64.72	55.02	60.11	62.27	35.8	37.99	37.95	58.84	53.0667	33.7967	73.43	59.1333	37.2467	0.0496638	0.133319	10.93	0.104133	0.16321	7.48104	-0.546978	n
107605	Rdh1	0.45	0.5	0.76	0.44	0.39	0.27	0.41	0.19	0.37	0.66	0.47	0.29	0.25	0.14	0.2	0.28	0.38	0.33	0.57	0.366667	0.323333	0.473333	0.196667	0.33	0.212164	0.136323	5.73909	0.422368	0.0867317	3.9285	-0.546841	n
67118	Bfar	41.13	40.93	41.1	36.73	36.46	37.94	35.55	34.27	35.64	43.46	46.58	41.73	34.14	36.73	39.28	38.97	35.8	36.57	41.0533	37.0433	35.1533	43.9233	36.7167	37.1133	0.0494285	0.0373063	23.0588	0.0861842	0.0405083	15.7863	-0.546648	n
66839	Dele1	39.63	37.11	34.65	29.43	29.67	32.54	17.38	17.79	17.69	40.51	38.66	45.99	26.59	29.75	29.42	16.32	16.87	17.64	37.13	30.5467	17.62	41.72	28.5867	16.9433	0.0938568	0.179229	7.32372	0.181799	0.21667	5.01921	-0.545116	n
320951	Pisd	69.74	82.04	77.64	70.5	64.33	66.76	66.5	65.48	64.53	82.2	85.52	91.29	71.79	70.09	76.13	67.45	65.43	67.1	76.4733	67.1967	65.5033	86.3367	72.67	66.66	0.062189	0.0372314	20.1166	0.0828712	0.062192	13.7871	-0.545067	n
68512	Tomm5	114.28	114.57	106.22	108.32	108.96	111.63	67.69	69.27	64.15	128.47	131.88	133.61	129	114.66	100.64	76.12	75.7	80.32	111.69	109.637	67.0367	131.32	114.767	77.38	0.00892322	0.122746	15.1895	0.0647943	0.127176	10.4183	-0.54396	n
236312	Ifi209	0.33	0.48	0.59	0.46	0.33	0.33	0.34	0.31	0.34	1.35	1.33	0.58	0.84	0.55	0.9	0.89	0.46	0.73	0.466667	0.373333	0.33	1.08667	0.763333	0.693333	0.107309	0.0833211	10.4915	0.169841	0.108048	7.1971	-0.543733	n
108907	Nusap1	13.33	13.66	15.98	11.94	13.02	11.53	6.91	5.67	5.01	12.76	13.27	12.27	8.39	10.46	8.43	4.15	4.29	4.32	14.3233	12.1633	5.86333	12.7667	9.09333	4.25333	0.0786095	0.214762	6.81728	0.163167	0.264286	4.67888	-0.543035	n
68917	Hint2	80.84	84.13	73.79	82.02	78.4	80.91	45.27	43.68	45.13	86.21	78.59	118.89	110.19	84.36	76.42	43.41	44.74	50.25	79.5867	80.4433	44.6933	94.5633	90.3233	46.1333	-0.0051487	0.138745	14.9705	0.0220607	0.172579	10.2754	-0.542928	n
13078	Cyp1b1	435.65	382.66	430.46	265.65	288.27	253.9	165.99	169.12	166.01	490.69	467.67	426.97	186.68	235.24	229.96	154.41	159.1	152.23	416.257	269.273	167.04	461.777	217.293	155.247	0.209467	0.219547	4.66185	0.362517	0.262105	3.20193	-0.54196	n
70989	Jhy	0.49	1.03	0.53	0.15	0.27	0.22	0.18	0.12	0.29	2.27	2.3	1.84	0.47	0.17	0.78	0.26	0.25	0.21	0.683333	0.213333	0.196667	2.13667	0.473333	0.24	0.559827	0.299473	2.32748	0.724811	0.525709	1.59933	-0.541296	n
215951	Afg1l	12.31	11	12.07	11.28	12.12	12.18	4.74	6.28	6.94	13.68	15.58	13.55	11.27	10.98	13.36	8.69	6.6	8.16	11.7933	11.86	5.98667	14.27	11.87	7.81667	-0.00271082	0.163024	12.4755	0.0885551	0.144727	8.57332	-0.541177	n
110012	Tpgs1	40.36	48.17	37.82	40.4	39.62	38.5	20.57	23.9	24.49	56.49	61.26	96.39	62.44	58.91	58.09	34.29	34.13	36.48	42.1167	39.5067	22.9867	71.38	59.8133	34.9667	0.030765	0.145599	11.3402	0.0850176	0.17159	7.794	-0.541007	n
54152	Dnal4	57.75	57.66	56.78	45.01	45.42	42.35	37.99	40.29	34.75	70.77	78.29	88.18	52.32	54.14	54.73	43.41	44.02	43.35	57.3967	44.26	37.6767	79.08	53.73	43.5933	0.124988	0.101216	8.84159	0.185862	0.143201	6.07787	-0.540739	n
16621	Klkb1	0.27	0.26	0.24	0.13	0.09	0.13	0.18	0.1	0.16	0.59	0.57	0.38	0.25	0.13	0.11	0.18	0.24	0.26	0.256667	0.116667	0.146667	0.513333	0.163333	0.226667	0.379168	0.134559	3.89312	0.550692	0.196554	2.67649	-0.540582	n
17156	Man1a2	42.33	40.3	44.12	35.97	33.98	34.35	29.15	28.2	28.52	47.02	47.78	39.32	21.68	34.86	36.79	30.57	29.3	29.34	42.25	34.7667	28.6233	44.7067	31.11	29.7367	0.0937489	0.0936266	10.6738	0.174371	0.0980412	7.34183	-0.539857	n
76857	Spopl	16.53	15.41	18.84	11.12	10.85	11.16	11.93	11.3	10.74	20.41	19.26	16.09	5.91	11.46	12.84	10.77	10.02	9.82	16.9267	11.0433	11.3233	18.5867	10.07	10.2033	0.205374	0.0966665	6.62163	0.294735	0.144205	4.55644	-0.539279	n
382551	Cd300ld3	3.63	3.11	0.24	3.89	3.15	2.44	0.5	1.66	0	0.93	1.04	0.22	0.66	1.21	0	0	0.76	0.57	2.32667	3.16	0.72	0.73	0.623333	0.443333	-0.14722	0.282033	14.8354	0.0759642	0.119917	10.2102	-0.539027	n
102607	Snx19	35.41	33.37	37.9	30.36	28.59	28.85	17.51	17.12	18.17	38.62	42.15	39.18	20.97	28.81	30.31	19.46	17.47	18.07	35.56	29.2667	17.6	39.9833	26.6967	18.3333	0.0936656	0.169113	7.61096	0.194246	0.187488	5.23924	-0.53872	n
100862247	Gm21586	1.13	0.44	1.14	0.36	0.54	0.54	0.51	0.5	0.34	1.35	1.8	0.91	0.3	0.53	1.1	0.53	0.34	0.17	0.903333	0.48	0.45	1.35333	0.643333	0.346667	0.304075	0.167556	4.24061	0.357626	0.327483	2.91924	-0.538677	n
71706	Slc46a3	5.42	5.57	5.74	3.41	3.23	3.38	3.26	3.45	3.23	8.31	9	7.35	4.31	4.16	3.5	3.4	3.45	4.23	5.57667	3.34	3.31333	8.22	3.99	3.69333	0.246518	0.125187	5.38061	0.347583	0.192369	3.70403	-0.538674	n
217449	Trappc12	29.09	28.5	28.11	29.25	26.31	28.97	15.46	15.22	15.7	32.32	33.26	31.61	22.87	30.83	27.65	17.83	18.25	18.56	28.5667	28.1767	15.46	32.3967	27.1167	18.2133	0.00661058	0.147632	12.9666	0.0855552	0.138475	8.92737	-0.538492	n
67153	Rnaseh2b	15.7	14.99	15.91	15.25	15.2	15.37	10.02	9.52	8.61	14.7	13.76	14.71	13.38	12.84	13.5	7.74	8.16	7.46	15.5333	15.2733	9.38333	14.39	13.24	7.78667	0.0081175	0.121199	15.4659	0.0400545	0.147665	10.6542	-0.537669	n
67073	Pi4k2b	12.51	12.13	12.41	9.15	8.77	9.36	9.52	9.71	9.35	12.6	13.63	12.9	7.56	9.26	8.82	9.68	8	8.05	12.35	9.09333	9.52667	13.0433	8.54667	8.57667	0.14721	0.0624113	9.54102	0.203293	0.100804	6.57685	-0.536746	n
13852	Stx2	29.65	28.03	30.86	20.3	20.06	21.07	17.62	16.81	15.39	38.26	38.22	36.31	19.43	22.12	23.23	17.97	17.37	16.07	29.5133	20.4767	16.6067	37.5967	21.5933	17.1367	0.175795	0.138267	6.36815	0.266673	0.18892	4.38989	-0.536692	y
72065	Rap2c	41.02	39.39	38.05	36.86	36.95	37.44	30.08	30.87	31.21	41.5	39.92	34.43	32.77	32.28	37.7	30.14	28.96	26.21	39.4867	37.0833	30.72	38.6167	34.25	28.4367	0.0301982	0.0603646	22.0841	0.0577066	0.0735785	15.234	-0.535713	n
235041	Kank2	29.97	27.51	29.05	20.72	19.65	19.63	9.68	8.29	8.95	37.19	37.27	32.59	15.86	20.17	18.13	9.38	8.04	9.23	28.8433	20	8.97333	35.6833	18.0533	8.88333	0.176079	0.280754	4.37797	0.327662	0.334346	3.02111	-0.535182	n
110648	Lmx1a	11.35	8.67	15.51	5.9	5.03	6.04	5.01	3.99	4.12	25.17	23.04	18.43	7.1	9.1	8.24	5.24	4.66	3.84	11.8433	5.65667	4.37333	22.2133	8.14667	4.58	0.35535	0.239545	3.36194	0.482381	0.379668	2.32005	-0.535134	n
18488	Cntn3	1.11	0.8	0.89	0.87	1	0.81	0.85	0.5	0.64	0.73	0.63	0.6	0.41	0.68	0.52	0.48	0.62	0.46	0.933333	0.893333	0.663333	0.653333	0.536667	0.52	0.0210646	0.0821097	19.3847	0.0945977	0.0548846	13.3795	-0.53489	n
72982	Tmem138	21.81	22.01	24.99	16.13	14.33	16.93	13.71	13.11	11.86	35.9	38.13	30.58	22.84	18.86	21.39	13.97	14.57	13.88	22.9367	15.7967	12.8933	34.87	21.03	14.14	0.179345	0.138505	6.29227	0.243179	0.217034	4.34581	-0.533955	n
217325	Llgl2	6.74	5.48	6.48	3.18	3.35	3.94	1.59	1.58	0.98	4.2	4.7	6.34	1.79	2.13	2	0.84	0.66	0.63	6.23333	3.49	1.38333	5.08	1.97333	0.71	0.278926	0.361976	3.1206	0.454731	0.473156	2.15543	-0.533847	n
18516	Pbx3	5.55	4.66	6.69	3.14	2.81	3.91	3.1	3.23	2.83	5.38	4.05	4.61	1.96	2.84	2.23	1.78	1.52	1.55	5.63333	3.28667	3.05333	4.68	2.34333	1.61667	0.259121	0.147267	4.9214	0.332649	0.255581	3.40003	-0.53352	n
381820	Smim10l1	82.06	78.25	81.48	72.37	71.5	72.52	57.62	56.44	59.87	92.52	88.91	86.3	68.21	73.98	75.94	64.58	60.03	56.99	80.5967	72.13	57.9767	89.2433	72.71	60.5333	0.0533736	0.079208	15.0851	0.0985302	0.0933358	10.4239	-0.533219	y
230738	Zc3h12a	4.73	3.7	3.46	1.6	1.01	1.53	1.33	1.05	1.14	5.89	4.92	5.33	0.9	0.93	1.36	1.17	1.24	0.94	3.96333	1.38	1.17333	5.38	1.06333	1.11667	0.507349	0.292684	2.4999	0.779671	0.378068	1.72751	-0.53318	n
98193	Dcaf8	107.79	101.96	117.63	99.41	92.75	97.52	77.26	73.73	70.45	136.45	140.72	126.54	85.51	112.91	116.23	91.34	88.71	84.88	109.127	96.56	73.8133	134.57	104.883	88.31	0.0588354	0.0940084	13.0853	0.119857	0.101285	9.04397	-0.532914	n
60440	Iigp1	3.3	2.33	4.95	3.56	2.83	3.97	2.09	1.66	2.74	6.49	6.34	9.11	4.68	6.47	6.3	5.8	5.56	4.74	3.52667	3.45333	2.16333	7.31333	5.81667	5.36667	0.0101052	0.117508	15.6723	0.110112	0.0744171	10.8384	-0.53207	n
18148	Npm1	525.08	513.2	571.27	512.34	526.36	525.82	388.14	382.78	392.66	543.75	521.29	486.2	483.96	465.32	477.08	362.14	342.29	353.15	536.517	521.507	387.86	517.08	475.453	352.527	0.0136458	0.0780145	21.8197	0.0403613	0.0921092	15.0977	-0.531302	n
108168956	LOC108168956	0.53	0.51	1.34	0.42	0.21	1.06	0.6	0.2	1.59	0.26	0.54	0.69	0.18	0.21	0.43	1.04	0.2	0.6	0.793333	0.563333	0.796667	0.496667	0.273333	0.613333	0.164646	-0.00100817	12.2221	0.287206	-0.0507322	8.45762	-0.53117	n
382793	Mtx3	21.59	20.59	21.95	15.87	17.71	16.29	18.4	17.22	16.62	25.75	26.87	16.69	10.41	16.76	20.77	19.12	18.33	14.63	21.3767	16.6233	17.4133	23.1033	15.98	17.36	0.120942	0.0493074	11.7474	0.177278	0.0687223	8.13007	-0.531006	n
57275	Lenep	4.09	2.96	2.42	1.33	1.61	2.46	2.33	1.26	2.05	3.06	4.56	3.52	2.07	1.63	1.41	1.08	1.54	2.32	3.15667	1.8	1.88	3.71333	1.70333	1.64667	0.270135	0.124612	5.06654	0.374785	0.195528	3.50685	-0.530826	y
212514	Spice1	8.66	9.7	9.22	6.93	5.81	6.88	5.69	5.11	4.45	15.15	14.36	11.32	7.42	7.84	8.47	7.01	5.96	6.23	9.19333	6.54	5.08333	13.61	7.91	6.4	0.163766	0.142469	6.53094	0.260972	0.181421	4.52087	-0.530691	n
213389	Prdm9	1.21	1.3	1.47	0.72	0.54	0.44	0.7	0.67	0.52	2.03	1.11	1.2	0.32	0.6	0.43	0.37	0.53	0.41	1.32667	0.566667	0.63	1.44667	0.45	0.436667	0.409078	0.179064	3.40054	0.561579	0.288021	2.35405	-0.53062	n
233865	D430042O09Rik	22.95	21.64	28.75	16.47	14.01	17.57	18.82	15.55	13.89	37.61	45.91	33	13.11	22.38	26.66	24.41	20.97	20.61	24.4467	16.0167	16.0867	38.84	20.7167	21.9967	0.203355	0.100629	6.57931	0.30225	0.13671	4.55622	-0.530098	n
15201	Hells	10.25	10.89	10.63	7.91	8.38	7.1	4.06	4.44	4.15	8.51	9.59	7.91	3.57	5.89	5.85	2.62	2.88	2.71	10.59	7.79667	4.21667	8.67	5.10333	2.73667	0.147258	0.221421	5.42477	0.254864	0.277269	3.75846	-0.529421	n
55960	Ebag9	15.52	18.1	20.45	15.12	14.08	14.27	9.11	10	9.52	23.3	23.58	18.02	15.05	14.89	15.73	9.99	8.58	9.33	18.0233	14.49	9.54333	21.6333	15.2233	9.3	0.104936	0.152883	7.75736	0.168991	0.202992	5.37659	-0.528874	n
239827	Pigz	1.3	1.26	1.26	0.93	0.98	0.86	1.25	1.23	1.45	2.59	2.24	1.87	1.63	1.3	1.52	2.37	2.07	1.82	1.27333	0.923333	1.31	2.23333	1.48333	2.08667	0.154562	-0.00682611	13.5377	0.196785	0.0163331	9.38446	-0.528632	n
108168499	Gm46696	0.61	0.77	1.29	0.24	0.1	0.44	0.14	0.31	0.13	1.62	1.46	1.06	0	0.33	0.29	0.28	0.04	0.27	0.89	0.26	0.193333	1.38	0.206667	0.196667	0.591765	0.367119	2.08576	0.913097	0.468474	1.44763	-0.526882	n
21677	Tead2	35.63	37.3	30.3	27.19	28.51	27.84	26.25	27.74	25.53	27.46	30.2	35.3	22.78	26.47	22.73	18.71	19.96	19.19	34.41	27.8467	26.5067	30.9867	23.9933	19.2867	0.101774	0.0627454	12.1566	0.123005	0.114007	8.43839	-0.526698	n
237615	Ankrd52	65.27	60.29	69.45	32.57	30.68	34.91	31.47	27.96	28.71	71.35	73.07	57.01	8.7	30.64	31.81	25.64	24.15	21.48	65.0033	32.72	29.38	67.1433	23.7167	23.7567	0.330114	0.190947	3.83833	0.500448	0.249819	2.66572	-0.525953	n
56847	Aldh1a3	0.6	0.21	0.78	0.41	0.54	0.52	0.25	0.22	0.25	0.38	0.51	0.23	0.22	0.3	0.31	0.23	0.13	0.16	0.53	0.49	0.24	0.373333	0.276667	0.173333	0.0377369	0.190493	8.7631	0.144105	0.184486	6.08659	-0.525806	n
56626	Poll	12.04	11.05	12.21	10.48	10.57	11.23	7.55	7.67	8.09	14.41	14.52	14.63	10.4	11.91	12.62	9.52	8.75	10.54	11.7667	10.76	7.77	14.52	11.6433	9.60333	0.0430092	0.0997865	14.006	0.106179	0.0994057	9.72834	-0.525781	n
76457	Ccdc134	18.96	16.97	20.11	12.65	11.35	12.68	13.06	13.28	10.7	23.7	23.64	21.74	12.36	12.56	12.03	12.43	14.09	12.74	18.68	12.2267	12.3467	23.0267	12.3167	13.0867	0.203821	0.0995621	6.59232	0.300898	0.135868	4.57911	-0.525719	n
240913	Adamts4	2.49	2.2	2.11	0.85	1.35	1.51	0.78	1.01	1	2.52	1.99	2.28	0.56	1.17	1.12	0.77	0.51	0.59	2.26667	1.23667	0.93	2.26333	0.95	0.623333	0.291372	0.214212	3.95583	0.417483	0.310062	2.74897	-0.525088	n
73363	1700056E22Rik	1.16	2.06	0.78	0.61	1.07	1.55	0.43	0.57	0.14	3.26	1.96	4.87	3.46	2.13	1.1	0.45	0.72	0.87	1.33333	1.07667	0.38	3.36333	2.23	0.68	0.102822	0.301828	4.94255	0.197616	0.384381	3.43644	-0.524338	n
21679	Tead4	3.64	3.27	4.57	0.83	0.74	1.07	0.81	0.85	0.36	4.11	4.47	4	0.25	0.34	0.55	0.78	0.42	0.64	3.82667	0.88	0.673333	4.19333	0.38	0.613333	0.706838	0.417783	1.77838	1.15468	0.462226	1.23693	-0.523794	n
20440	St6gal1	16.4	16.86	15.47	11.51	9.44	11.35	10.54	8.27	8.15	22.05	23.7	20.37	9.14	11.53	13.04	12.24	10.16	10.9	16.2433	10.7667	8.98667	22.04	11.2367	11.1	0.197759	0.142332	5.88079	0.32397	0.164927	4.09084	-0.523614	n
22612	Yes1	24.05	24.03	26.4	20.93	20.67	21	20.58	19.36	19.09	32.91	30.89	29.74	18.55	27.01	25.56	22.98	22.97	24.35	24.8267	20.8667	19.6767	31.18	23.7067	23.4333	0.0835635	0.0559008	14.3406	0.131776	0.0686765	9.97743	-0.523365	n
18510	Pax8	0.88	0.91	0.65	0	0.05	0.19	0	0.17	0	1.15	1.28	0.97	0.11	0	0	0.09	0	0	0.813333	0.08	0.0566667	1.13333	0.0366667	0.03	1.11526	0.640546	1.13908	1.64999	0.873244	0.792635	-0.52314	n
238673	Zfp367	32.93	29.82	36.78	27.63	26.55	25.48	27.66	23.86	26.69	43.1	47.26	31.72	25.04	31.63	31.97	30.79	28.53	27.04	33.1767	26.5533	26.07	40.6933	29.5467	28.7867	0.107092	0.0579631	12.1172	0.153932	0.083232	8.43297	-0.52294	n
115488284	LOC115488284	0.53	0.4	0.46	0.05	0.3	0.12	0.25	0.11	0.15	0.83	0.7	0.33	0	0.14	0.38	0.17	0.08	0	0.463333	0.156667	0.17	0.62	0.173333	0.0833333	0.521451	0.241086	2.62282	0.612906	0.48255	1.82572	-0.522654	n
192678	Rassf3	11.47	12.27	10.35	6.94	8.35	9.17	3.92	4.42	4.58	8.39	8.56	6.76	4.27	4.68	3.77	2.43	2.89	2.56	11.3633	8.15333	4.30667	7.90333	4.24	2.62667	0.159641	0.23329	5.08994	0.299466	0.264871	3.54398	-0.522278	y
217379	Ubxn2a	36.11	32.6	36.13	28.64	30.44	31.03	29.77	29.63	29.25	40.87	41.29	31.96	20.34	34.2	33.91	32.67	32.7	31.28	34.9467	30.0367	29.55	38.04	29.4833	32.2167	0.07281	0.0403328	17.6768	0.122539	0.0399517	12.3084	-0.522213	n
211652	Wwc1	347.61	305.97	356.13	267.72	239.84	247.38	173.55	158.6	154.46	404.09	417.65	363.54	209.03	265.28	255.45	167.84	154.07	153.95	336.57	251.647	162.203	395.093	243.253	158.62	0.139836	0.175517	6.3421	0.233245	0.219436	4.41812	-0.521528	n
28019	Ing4	56.41	54.44	56.83	45.4	45.59	44	33.73	31.38	25.38	66.84	70.25	67.7	46.91	49.34	50.27	31.75	31.41	25.54	55.8933	44.9967	30.1633	68.2633	48.84	29.5667	0.104286	0.148313	7.91767	0.161016	0.20119	5.52172	-0.519958	n
218693	Paip1	88.19	83.13	80.29	74.83	72.84	77.22	58	62.16	63.02	87.16	88.61	94.72	79.59	74.92	79.18	59.9	56.19	50.53	83.87	74.9633	61.06	90.1633	77.8967	55.54	0.0539899	0.0763212	15.3479	0.0703264	0.116502	10.705	-0.519756	n
239405	Rspo2	5.28	4.4	6.61	2.43	2.47	2.85	0.62	0.39	0.51	8.55	7.86	8.6	1.61	2.75	2.23	0.55	0.56	0.32	5.43	2.58333	0.506667	8.33667	2.19667	0.476667	0.357239	0.570307	2.15623	0.641385	0.68807	1.50438	-0.519343	n
20354	Sema4d	13.28	11.94	12.28	8.23	9.18	8.31	6.25	6.23	5.9	11.79	12.91	11.09	4.36	6.95	6.96	5.95	5.7	5.12	12.5	8.57333	6.12667	11.93	6.09	5.59	0.181333	0.171459	5.66906	0.32336	0.182279	3.95539	-0.519289	n
75620	Kxd1	46.5	48.19	49.01	43.3	47.16	44.52	31.63	31.6	30.58	53.75	62.01	67.87	56.84	52.87	53.97	34.14	33.51	37.21	47.9	44.9933	31.27	61.21	54.56	34.9533	0.0301048	0.102541	15.0777	0.0553079	0.134723	10.5246	-0.518653	n
67062	Slc25a53	8.85	8.13	11.53	7	5.87	7.77	7.44	5.7	5.89	14.4	14.34	12.75	7.59	8.33	10.52	7.91	7.42	7.37	9.50333	6.88	6.34333	13.83	8.81333	7.56667	0.155342	0.0971987	7.91952	0.21668	0.145012	5.52956	-0.518249	n
68971	Tamm41	22.59	21.97	22.93	16.86	20.65	19.53	12.23	11.12	11.4	24.53	23.71	29.2	20.75	18.51	19.89	9.2	10.58	11.91	22.4967	19.0133	11.5833	25.8133	19.7167	10.5633	0.0808999	0.15961	8.31566	0.129567	0.214842	5.80705	-0.518025	n
100201	Tmem64	26.44	25.54	29.85	20.73	20.1	20.79	22.52	21.31	21.26	31.89	34.18	29.73	18.19	23.86	22.04	23.91	21.54	23.02	27.2767	20.54	21.6967	31.9333	21.3633	22.8233	0.13641	0.0550323	10.447	0.193309	0.0807589	7.29747	-0.51762	n
67914	Coq9	39.01	43.08	42.54	38.48	36.62	39.96	24.83	25.88	25.28	43.01	46.8	56.15	38.22	42.22	44.79	26.78	24.78	26.13	41.5433	38.3533	25.33	48.6533	41.7433	25.8967	0.0384217	0.118962	12.7078	0.0736643	0.151629	8.87733	-0.51752	n
74351	Ddx23	70.49	72.18	74.96	59.6	56.89	58.34	38.64	33.86	34.18	81.96	78.16	70.87	38.92	55.04	55.79	36.96	32.96	35.93	72.5433	58.2767	35.56	76.9967	49.9167	35.2833	0.105308	0.171431	7.22701	0.208425	0.187635	5.04974	-0.517189	n
77733	Rnf170	21.24	21.57	23.1	18.22	18.75	19.83	20.37	19.47	21.08	26.27	27.93	20.55	17.4	23.44	22.15	21.6	20.64	19.21	21.97	18.9333	20.3067	24.9167	20.9967	20.4833	0.0715355	0.0189302	22.1078	0.0823169	0.0471101	15.4527	-0.516696	n
50787	Hs6st3	12.95	12.29	15.02	11.26	9.01	10.56	8.39	7.26	7.66	14.34	14.98	10.85	1.14	11.7	11	7.73	8.37	8.23	13.42	10.2767	7.77	13.39	7.94667	8.11	0.128337	0.1314	7.70009	0.250911	0.120564	5.38394	-0.516213	y
192197	Bcas3	27.66	24.37	27.74	26.62	24.27	24.61	15.6	16.61	16.9	27.27	27.85	26.93	19.04	25.44	24.49	16.21	16.29	17.08	26.59	25.1667	16.37	27.35	22.99	16.5267	0.0264565	0.116638	13.9767	0.0835115	0.121124	9.77347	-0.516086	n
75705	Eif4b	176.09	174.4	188.99	132.15	136.54	137.18	75.65	78.95	76.43	200.8	202.53	175.75	92.09	127.88	129.83	70.34	70.07	68.77	179.827	135.29	77.01	193.027	116.6	69.7267	0.136851	0.203915	5.86914	0.242411	0.244836	4.10469	-0.515874	n
102633763	Gm31513	0.64	0.43	0.6	0.39	0.21	0.28	0.15	0.31	0.19	0.76	0.49	0.28	0.09	0.22	0.22	0.27	0.07	0.19	0.556667	0.293333	0.216667	0.51	0.176667	0.176667	0.308091	0.226889	3.73846	0.509822	0.254911	2.61529	-0.515472	n
110326	Tas1r1	1.63	1.63	1.69	1.16	0.94	0.61	0.76	0.6	0.6	1.39	1.97	1.33	0.35	0.72	0.43	0.86	0.72	0.6	1.65	0.903333	0.653333	1.56333	0.5	0.726667	0.289712	0.222762	3.90263	0.548208	0.18421	2.73068	-0.515188	y
14013	Mecom	0.21	0.11	0.31	0.11	0.06	0.18	0.12	0.11	0.1	0.5	0.7	0.5	0.07	0.34	0.35	0.13	0.16	0.34	0.21	0.116667	0.11	0.566667	0.253333	0.21	0.282666	0.155481	4.56468	0.387154	0.238685	3.19571	-0.514379	n
272538	Tango6	3.87	3.59	4.63	3.06	2.83	3.14	3.23	3.55	2.92	5.42	6.11	5.96	3.12	3.58	4.2	5.42	3.96	4.91	4.03	3.01	3.23333	5.83	3.63333	4.76333	0.140339	0.0529596	10.3467	0.227401	0.0485874	7.24669	-0.513777	n
19290	Pura	40.77	34.92	44.55	30.53	29.2	30.81	29.37	27.26	28.66	57.14	58.95	40.17	21.58	36.12	39.42	38.68	36.28	35.23	40.08	30.18	28.43	52.0867	32.3733	36.73	0.13643	0.0825781	9.13209	0.228703	0.0839925	6.396	-0.513774	y
52874	Pum3	31.5	32.31	36.92	29.26	34.33	32.63	24.19	23.66	25.47	37.51	34.25	31.58	25.64	31.42	31.96	26.93	26.49	24.24	33.5767	32.0733	24.44	34.4467	29.6733	25.8867	0.0220282	0.0763691	20.3257	0.0717325	0.0686925	14.2425	-0.513108	n
69217	Plekha4	14.74	16.44	17.41	11.22	10.5	10.68	11.01	12.41	10.15	14.95	15.33	16.48	6.24	9.72	10.56	8.14	9.98	8.87	16.1967	10.8	11.19	15.5867	8.84	8.99667	0.194889	0.0889145	7.04714	0.272731	0.132142	4.93982	-0.51258	n
20410	Sorbs3	182.95	174.56	180.51	158.01	147.76	153.07	67.3	70.33	62.62	196.9	209.58	210.88	142.58	153.69	141.39	62.07	60.69	68.06	179.34	152.947	66.75	205.787	145.887	63.6067	0.0765562	0.237643	6.36539	0.165434	0.282317	4.46677	-0.511016	n
103784	Wdr92	11.84	10.97	12.64	7.34	6.81	8.44	7.19	7.25	6.71	18.16	18.99	16.8	8.69	9.08	9.55	10.21	8.06	9.63	11.8167	7.53	7.05	17.9833	9.10667	9.3	0.2167	0.124188	5.86702	0.327222	0.15856	4.11708	-0.511008	n
74407	Ttc25	12.47	11.4	13.42	9.91	7.25	8.37	6.82	5.72	6.4	25.3	24.29	18.11	12.01	12.33	13.91	8.9	8.63	9.91	12.43	8.51	6.31333	22.5667	12.75	9.14667	0.182198	0.162892	5.79558	0.274565	0.217146	4.06743	-0.510837	n
102502	Pls1	5.53	4.33	5.41	3.58	3.8	4.27	3.98	4.04	3.07	5.43	5.67	4.9	3.35	3.53	3.96	3.81	3.02	3.4	5.09	3.88333	3.69667	5.33333	3.61333	3.41	0.130123	0.0769068	9.66043	0.187236	0.107544	6.78472	-0.509798	n
67260	Cers4	53.46	51.65	52.9	50.11	49.55	50.21	35.35	35.27	35.26	45.93	41.2	36	31.99	39.85	34.41	26.68	28.04	25.78	52.67	49.9567	35.2933	41.0433	35.4167	26.8333	0.0254347	0.0962643	16.434	0.0709065	0.102187	11.5545	-0.508233	n
207683	Igsf11	93.19	77.11	98.76	85.09	71.56	80.4	60.87	54.01	55.95	156.23	169.84	135.58	107.98	122.36	135.77	91.78	88.5	88.25	89.6867	79.0167	56.9433	153.883	122.037	89.51	0.0609122	0.109228	11.755	0.111507	0.130286	8.27152	-0.507053	n
223776	Selenoo	18.36	19.26	18.81	14.95	14.57	15.38	11.53	11.85	11.11	20.84	19.67	23.57	15.03	14.51	14.57	12.05	12.1	10.99	18.81	14.9667	11.4967	21.36	14.7033	11.7133	0.109916	0.118381	8.76054	0.179589	0.14446	6.1719	-0.505306	n
104349	Zfp119a	9.39	6.63	8.66	3.17	3.51	4.28	4.58	5.07	5.28	12.37	13.14	10.11	0.45	5.66	5.85	6.16	5.51	3.79	8.22667	3.65333	4.97667	11.8733	3.98667	5.15333	0.390365	0.120855	3.91221	0.524823	0.200691	2.75666	-0.505062	n
16515	Kcnj12	1.52	1.04	1.17	1.17	1.04	1.33	0.46	0.26	0.27	0.88	1	1.21	0.61	0.68	0.64	0.42	0.26	0.36	1.24333	1.18	0.33	1.03	0.643333	0.346667	0.0251421	0.318946	5.81247	0.226335	0.261837	4.09691	-0.504614	y
78339	Ttyh3	203.56	207	214.08	183.26	179.79	195.73	183.49	186.36	181.57	214.46	223.79	222.65	140.14	220.53	209.74	171.28	182.69	187.93	208.213	186.26	183.807	220.3	190.137	180.633	0.0535815	0.0299789	23.9348	0.0708109	0.0477342	16.8712	-0.504545	n
20019	Polr1a	23.37	20.93	26.55	17.69	16.7	17.16	13.87	12.7	12.58	26.28	28.21	23.31	10.62	17.81	16.88	14.11	12.81	13.19	23.6167	17.1833	13.05	25.9333	15.1033	13.37	0.152932	0.142626	6.76687	0.25998	0.159301	4.77006	-0.50448	n
81879	Tfcp2l1	17.6	15.7	19.8	13.56	13.77	12.69	5.57	6.18	5.93	25.02	26.15	17.56	9.18	16.59	16.48	5.47	6.6	5.08	17.7	13.34	5.89333	22.91	14.0833	5.71667	0.135997	0.264432	4.99464	0.233996	0.333789	3.52246	-0.503797	n
11977	Atp7a	12.69	10.49	12.34	7.13	7.02	7.44	5.36	4.78	5.23	11.63	12.53	9.7	3.41	5.94	6.09	4.4	4.16	3.54	11.84	7.19667	5.12333	11.2867	5.14667	4.03333	0.239423	0.201419	4.53677	0.377636	0.247429	3.19966	-0.503746	n
97863	Fam8a1	99.47	97.89	93.86	78.82	84.25	80.63	63.12	59.6	59.91	94.86	92.95	91.33	56.35	73.42	75.06	54.75	53.7	53.05	97.0733	81.2333	60.8767	93.0467	68.2767	53.8333	0.0856677	0.112198	10.1079	0.148854	0.131576	7.13191	-0.50312	n
11774	Ap3b1	55.55	50.24	54.31	45.78	46.54	45.11	25.24	25.33	25.6	58.52	57.43	49.84	31.03	40.98	44.64	26.7	24.13	24.99	53.3667	45.81	25.39	55.2633	38.8833	25.2733	0.0734254	0.178613	7.93529	0.169057	0.188118	5.5995	-0.502985	n
115489129	LOC115489129	2.73	1.79	2.95	1.43	1.53	1.33	2.12	0.75	1.24	2.06	2.72	1	0.31	0.92	0.95	1.25	1.15	1.22	2.49	1.43	1.37	1.92667	0.726667	1.20667	0.26671	0.143662	4.87363	0.468914	0.112513	3.43981	-0.502667	n
233328	Lrrk1	38.58	35.02	37.02	27.81	26.26	27.11	18.79	19.84	19.13	41.34	41.33	37.51	19.05	28.19	24.31	17.88	18.42	19.91	36.8733	27.06	19.2533	40.06	23.85	18.7367	0.148805	0.156245	6.5563	0.249391	0.182716	4.62848	-0.502343	n
19687	Rfc1	35.09	31.53	34.96	26.28	24.23	25.46	18.55	18.58	17.49	36.36	36.44	29.31	16.8	23.09	23.04	16.92	15.64	16.48	33.86	25.3233	18.2067	34.0367	20.9767	16.3467	0.139705	0.149186	6.92303	0.232768	0.176349	4.88858	-0.501989	n
12579	Cdkn2b	62.93	61.16	63.46	45.29	42.09	48.13	28.09	26.4	28.91	75.01	76.92	91.87	47.88	46.58	47.26	28.1	29.3	33.93	62.5167	45.17	27.8	81.2667	47.24	30.4433	0.156292	0.194859	5.69555	0.260885	0.23609	4.02435	-0.501079	n
380850	Gm5141	3	2.21	3.45	1.21	1.1	1.29	1.35	1.05	1.45	4.66	4.3	2.78	0.67	1.27	1.68	1.05	1.5	0.72	2.88667	1.2	1.28333	3.91333	1.20667	1.09	0.422123	0.194918	3.24127	0.56579	0.307345	2.2906	-0.500838	y
77626	Smpd4	28.86	29.37	27.4	26.65	24.5	25.35	24.3	22.24	24.17	30.16	31.5	28.82	21.14	26.66	27.34	25.18	23.42	24.13	28.5433	25.5	23.57	30.16	25.0467	24.2433	0.0542189	0.0460337	19.9496	0.0893393	0.0525081	14.0997	-0.5007	y
231855	Ap5z1	7.54	8.07	7.19	6.56	5.13	6.54	5.15	4.46	4.64	7.23	8.31	9.09	5.19	5.81	6.55	4.05	4.53	4.67	7.6	6.07667	4.75	8.21	5.85	4.41667	0.107573	0.113012	9.0668	0.162982	0.149071	6.40918	-0.500454	y
102436	Lars2	9.51	10.75	9.29	7.57	8.5	7.96	5.81	5.26	4.96	9.91	11.2	8.39	5.22	7.97	7.47	4.98	5.06	4.07	9.85	8.01	5.34333	9.83333	6.88667	4.70333	0.0994405	0.147064	8.11344	0.171292	0.177333	5.73683	-0.50006	n
208643	Eif4g1	250.24	240.21	245.76	209.48	217.31	221.62	160.56	158.45	156.52	222.54	213.79	201.86	114.58	190.32	185.02	139.11	135.4	133.16	245.403	216.137	158.51	212.73	163.307	135.89	0.0610703	0.105097	12.0361	0.127147	0.107764	8.51388	-0.499477	n
231874	Ccz1	68.82	72.12	66.43	63.39	68.73	63.51	49.91	49.95	46.9	67.76	65.86	79.43	61.41	65.85	64.34	46.77	43.57	46.72	69.1233	65.21	48.92	71.0167	63.8667	45.6867	0.0280265	0.0831247	17.9935	0.0510315	0.106064	12.7311	-0.499118	n
72230	Zfp558	3.46	2.99	3.33	1.71	2.31	1.89	1.47	1.8	1.44	4.19	3.04	2.26	1.3	1.31	1.65	1.42	1.29	1.33	3.26	1.97	1.57	3.16333	1.42	1.34667	0.242225	0.175685	4.78572	0.385185	0.205342	3.38681	-0.498811	n
73212	3110082I17Rik	24.12	22.25	23.16	18.32	15.59	18.38	12.35	13.15	14.39	30.43	26.69	27.47	19.55	16.8	16.99	13.01	14.92	15.45	23.1767	17.43	13.2967	28.1967	17.78	14.46	0.137034	0.133601	7.39003	0.221756	0.160576	5.23105	-0.49848	n
11982	Atp10a	12.67	11.8	13.14	8.63	7.22	8.83	7.92	7.94	8.15	17.14	15.88	14.22	6.31	9.84	9.62	8.92	8.33	8.36	12.5367	8.22667	8.00333	15.7467	8.59	8.53667	0.202591	0.107913	6.44112	0.291439	0.147217	4.55938	-0.498474	y
74136	Sec14l1	98.18	87.97	99.34	84.53	80.12	86.36	72.41	65.23	73.07	105.09	115.05	95.82	66.37	89.85	93.79	81.17	73.79	73.5	95.1633	83.67	70.2367	105.32	83.3367	76.1533	0.0618985	0.0730302	14.8226	0.112585	0.0779667	10.4958	-0.497988	n
98396	Slc41a1	153.97	144.38	168.11	132.1	126.17	129.18	120.83	121.75	123.41	203.14	211.85	181.25	117.68	177.94	166.99	140.36	139.63	136.32	155.487	129.15	121.997	198.747	154.203	138.77	0.0892477	0.0583249	13.5527	0.122032	0.0863725	9.59671	-0.497963	n
225326	Pik3c3	31.4	27.09	28.9	14.32	16.92	13.68	6.29	7.45	6.43	30.01	31.13	28.66	9.22	12.16	11.48	4.19	4.24	4.53	29.13	14.9733	6.72333	29.9333	10.9533	4.32	0.320037	0.352543	2.97363	0.483461	0.465442	2.1077	-0.496555	n
215789	Phactr2	16	14.58	14.57	12.43	11.6	10.53	9.42	8.43	8.14	17.11	17.14	15.85	7.42	11.49	11.62	10.62	9.19	9.31	15.05	11.52	8.66333	16.7	10.1767	9.70667	0.128541	0.132795	7.65299	0.238194	0.130467	5.42504	-0.49639	n
27643	Ubl4a	50.58	50.86	51.51	41.62	42.84	42.59	41.12	41.6	41.59	53.55	50.8	57.68	40.93	42.23	43.28	41.68	37.48	38.53	50.9833	42.35	41.4367	54.01	42.1467	39.23	0.0892212	0.049853	14.3808	0.119269	0.0768782	10.1964	-0.496084	n
77048	Cep83	28.93	29.31	33.21	25.79	21.51	25.31	35.06	31.71	31.68	40.36	41.89	33.69	26.22	27.09	35.18	43.14	34.84	37.27	30.4833	24.2033	32.8167	38.6467	29.4967	38.4167	0.110938	-0.0177347	21.4584	0.129931	0.00143527	15.2246	-0.495133	n
105243585	Gm39469	16.52	15.96	17.85	7.81	9.89	8.21	9.77	7.61	8.73	24.02	24.4	17.67	2.49	10.79	12.39	11.13	8.55	7.14	16.7767	8.63667	8.70333	22.03	8.55667	8.94	0.319303	0.157803	4.19194	0.454783	0.216854	2.9778	-0.493372	n
74435	Lrriq3	1.87	1.46	1.45	0.65	0.42	0.92	0.93	0.43	0.33	3.08	3.65	2.92	0.68	0.81	1.16	0.61	1.13	0.78	1.59333	0.663333	0.563333	3.21667	0.883333	0.84	0.421414	0.249998	2.9788	0.621512	0.322851	2.11783	-0.492143	n
238271	Kcnh5	3.44	3.44	3.24	1.1	1.01	0.79	0.44	0.62	0.24	3.06	4.2	3.66	0.21	0.83	0.65	0.27	0.26	0.23	3.37333	0.966667	0.433333	3.64	0.563333	0.253333	0.601028	0.493438	1.82738	0.897293	0.640805	1.30031	-0.49092	y
68938	Aspscr1	47.83	46.04	43.75	37.14	39.37	39.31	25.91	23.69	25.3	45.04	43.35	58.65	38.02	37.59	35.42	22.01	23.03	22.52	45.8733	38.6067	24.9667	49.0133	37.01	22.52	0.0829352	0.146275	8.7256	0.135086	0.186995	6.20962	-0.490749	n
211586	Tfdp2	20.77	17.98	18.99	12.25	12.92	11.98	9.81	9.67	9.37	23.81	24.48	19.33	8.98	12.66	13.43	9.78	9.05	8.63	19.2467	12.3833	9.61667	22.54	11.69	9.15333	0.21207	0.166833	5.2784	0.315738	0.216686	3.75641	-0.490747	n
108150	Galnt7	11.14	10.8	10.57	6.96	7.15	7.58	6.89	5.7	6.28	12.31	11.24	9.9	4.51	6.92	7.06	6.11	5.53	4.73	10.8367	7.23	6.29	11.15	6.16333	5.45667	0.194618	0.130798	6.14598	0.285087	0.171825	4.37721	-0.489632	n
232966	Zfp114	0.66	1.01	0.85	0.51	0.47	0.44	0.51	0.21	0.47	0.83	1.01	0.76	0.26	0.42	0.5	0.41	0.18	0.29	0.84	0.473333	0.396667	0.866667	0.393333	0.293333	0.275844	0.18041	4.38352	0.379908	0.260489	3.12306	-0.489129	y
217119	Xylt2	21.12	19.43	20.37	13.94	13.58	14.26	9.4	9.55	10.19	21.46	23.66	26.44	10.92	15.92	14.57	8.94	9.08	8.33	20.3067	13.9267	9.71333	23.8533	13.8033	8.78333	0.181368	0.177319	5.57589	0.263058	0.240225	3.97391	-0.488645	n
70099	Smc4	38.15	32.78	38.91	24.66	23.08	22.61	22.39	22.28	22.52	50.64	50.59	36.65	21.63	25.36	28.95	22.65	21.95	20.75	36.6133	23.45	22.3967	45.96	25.3133	21.7833	0.21426	0.118181	6.0161	0.286827	0.179526	4.2886	-0.488322	n
17133	Maff	44.72	42.37	41.8	36.27	36.41	33.99	18.15	19.34	16.67	22.28	14.76	23.25	14.12	15.4	12.06	7.82	7.07	7.2	42.9633	35.5567	18.0533	20.0967	13.86	7.36333	0.0909953	0.208473	6.67849	0.178676	0.241421	4.7608	-0.488318	n
72772	Rint1	12.36	11.29	12.92	7.47	7.74	8.92	6.7	5.14	5.63	12.52	15.58	13.32	5.79	8.06	8.41	5.9	4.75	5.21	12.19	8.04333	5.82333	13.8067	7.42	5.28667	0.199944	0.17763	5.29697	0.298625	0.230822	3.77753	-0.487726	n
67604	Get4	60.75	60.23	53.4	47.62	46.32	46.91	36.73	34.78	33.73	51.42	57.16	67.19	42.55	46.12	38.25	30.86	31.44	28.94	58.1267	46.95	35.08	58.59	42.3067	30.4133	0.102692	0.121425	8.92391	0.15659	0.157658	6.3644	-0.487653	n
665155	Srp54b	76.75	73.48	75.63	63.44	67.09	67.05	44	48.07	41.6	78.17	73	59.38	42.46	59.71	57.85	42.09	39.55	38.44	75.2867	65.86	44.5567	70.1833	53.34	40.0267	0.0643306	0.126126	10.5011	0.13197	0.135028	7.49069	-0.48737	n
67872	Nsmce4a	56.14	55.25	60.92	42.65	48.26	46.02	16.24	21.96	16.54	63.84	65.97	66.02	46.5	42.54	44.69	14.55	15.69	13.95	57.4367	45.6433	18.2467	65.2767	44.5767	14.73	0.110523	0.275723	5.17805	0.183426	0.357968	3.69416	-0.487161	n
70247	Psmd1	172.86	160.65	169.12	154.94	151.95	151.59	110.76	109.42	113.2	173.01	173.04	162.1	115.78	153.05	150.48	114.57	103.83	106.03	167.543	152.827	111.127	169.383	139.77	108.143	0.0442127	0.0987215	13.9925	0.0924124	0.107891	9.98484	-0.486837	n
170643	Kirrel	43.94	42.21	44.92	27.41	27.97	26.4	17.43	17.68	15.09	49	50.15	40.54	14.81	27.21	25.15	14.63	14.79	12.56	43.69	27.26	16.7333	46.5633	22.39	13.9933	0.226839	0.230763	4.37061	0.352113	0.289076	3.1192	-0.486656	n
100502955	Gm19470	0.52	0.3	0.46	0.21	0.08	0.41	0.38	0.38	0.31	1.01	0.31	0.27	0.21	0.32	0.33	0.32	0.38	0.08	0.426667	0.233333	0.356667	0.53	0.286667	0.26	0.290239	0.0430888	6.0001	0.295539	0.171247	4.28462	-0.48582	n
66758	Zfp474	2.26	2.9	2.19	1.35	0.88	0.9	2.62	2.09	1.42	7.63	9.33	6.96	3.14	2.97	3.57	3.64	3.55	3.22	2.45	1.04333	2.04333	7.97333	3.22667	3.47	0.410527	0.0436429	4.40364	0.435046	0.200041	3.14917	-0.483722	n
13631	Eef2k	19.74	21.93	22.29	15.41	14.18	15.25	8.37	7.81	7.65	25.94	28.4	26.25	12.2	16.1	16.71	7.45	8.69	7.92	21.32	14.9467	7.94333	26.8633	15.0033	8.02	0.170795	0.237398	4.89964	0.280118	0.290661	3.50398	-0.483681	n
381314	Iars2	46.98	48.43	46.08	43.6	39.91	38.74	34.75	33.38	35.52	47.43	49.18	43.29	29.73	42.25	40.51	33.76	30.24	29.05	47.1633	40.75	34.55	46.6333	37.4967	31.0167	0.0702885	0.07483	13.7818	0.104866	0.098053	9.85613	-0.483675	n
102638978	Gm35410	1.08	0.91	0.86	0.4	0.48	0.87	0.41	0.14	0.84	1.33	1.15	0.61	0.18	0.52	0.47	1.05	0.62	0.35	0.95	0.583333	0.463333	1.03	0.39	0.673333	0.234536	0.172646	4.91181	0.467033	0.102209	3.51345	-0.483367	n
27059	Sh3d19	20.22	18.08	20.78	15.25	15.45	15.38	10.04	9.52	10.07	21.61	21.04	18.18	9.63	13.63	14.32	10.65	10.57	9.1	19.6933	15.36	9.87667	20.2767	12.5267	10.1067	0.11951	0.165935	7.00661	0.231606	0.167419	5.01222	-0.483266	n
64143	Ralb	36.64	35.23	40.56	26.52	29.85	27.49	20.37	19.11	18.22	44	47.95	55.09	28.25	35.33	29.85	21.15	21.06	21.03	37.4767	27.9533	19.2333	49.0133	31.1433	21.08	0.140991	0.160397	6.63596	0.218084	0.202883	4.75097	-0.482084	n
21778	Tex9	24.62	20.88	26.52	18.32	15.23	15.98	20.13	18.34	19.06	33.96	38.37	27.91	18	20.23	24.64	24.33	21.24	19.87	24.0067	16.51	19.1767	33.4133	20.9567	21.8133	0.180032	0.0540139	8.54535	0.224338	0.102536	6.11857	-0.481945	n
207921	Fam228b	6.7	5.85	6.9	4.73	3.38	4.8	6.07	6.6	5.39	9.2	11.43	5.71	4.23	5.16	7.21	7.09	6.58	5.37	6.48333	4.30333	6.02	8.78	5.53333	6.34667	0.197094	0.0178287	9.30568	0.222024	0.078037	6.66531	-0.48144	n
20852	Stat6	16.15	14.5	12.54	12.18	10.32	11.97	4.99	5.39	6.06	12.13	11.98	10.37	6.13	9.21	7.78	3.38	3.82	3.41	14.3967	11.49	5.48	11.4933	7.70667	3.53667	0.108452	0.232248	5.87027	0.192206	0.283389	4.20526	-0.481233	n
234214	Sorbs2	421.83	376.84	476.51	336.42	315.54	329.06	205.92	200.51	204.04	626.48	640.04	481.38	325.75	407.5	390.85	236.73	245.59	245.43	425.06	327.007	203.49	582.633	374.7	242.583	0.126115	0.177118	6.59558	0.212284	0.210685	4.72848	-0.480121	y
94181	Nans	30.26	33.7	29	29.38	32.56	27.1	19.34	21.44	17.67	24.07	22.67	37.56	23.36	25.4	23.39	16.92	18.89	17.62	30.9867	29.68	19.4833	28.1	24.05	17.81	0.0207188	0.111568	15.1187	0.0748444	0.109647	10.8406	-0.479887	n
71020	Spats1	2.34	2.31	2.17	1.82	1.9	2.2	1.34	1.21	1.67	3	3.76	2.72	2.4	1.91	3.18	2.21	1.18	1.85	2.27333	1.97333	1.40667	3.16	2.49667	1.74667	0.0680582	0.115421	10.9004	0.113307	0.142553	7.81676	-0.479737	y
14732	Gpam	46.1	45.09	51.17	30.81	30.15	33.79	16.76	15.82	13.5	78.47	76.68	71.77	29.91	41.46	49.54	18.05	18.31	16.93	47.4533	31.5833	15.36	75.64	40.3033	17.7633	0.195782	0.271222	4.28262	0.30275	0.348375	3.07161	-0.479499	n
269019	Stk32a	1.93	1.49	2.24	1.28	1.01	0.83	0.99	1.04	0.94	2.83	2.76	2.89	1.13	1.55	1.47	1.08	0.76	0.9	1.88667	1.04	0.99	2.82667	1.38333	0.913333	0.286419	0.155057	4.53027	0.343651	0.271648	3.25045	-0.478955	n
105244829	Gm40365	0.79	0.71	0	0	0.16	0.55	0.47	0	0.17	1.07	0.4	0.92	0.36	0.59	0.41	0	0.28	0	0.5	0.236667	0.213333	0.796667	0.453333	0.0933333	0.359691	0.204803	3.543	0.271135	0.515585	2.5422	-0.478893	n
234779	Plcg2	2.66	2.81	1.33	2.45	2.11	1.97	1.47	0.66	1.37	2.22	2.42	2.64	1.36	2.11	2.07	1.39	1.6	1.46	2.26667	2.17667	1.16667	2.42667	1.84667	1.48333	0.0194839	0.159697	11.1619	0.131351	0.118356	8.00941	-0.478818	n
213491	Szrd1	86.38	75.72	86.13	68.59	69.04	67.68	55.14	53.67	50.48	99.74	104.88	108.7	61.89	89.4	83.39	61.06	59.68	56.57	82.7433	68.4367	53.0967	104.44	78.2267	59.1033	0.0912912	0.10667	10.103	0.138981	0.136894	7.24967	-0.478792	n
213054	Gabpb2	9.61	9.56	11.54	4.89	5.41	5.67	6.07	5.51	5.4	13.85	15.44	9.08	3.77	5.88	6.51	6.39	4.64	4.3	10.2367	5.32333	5.66	12.79	5.38667	5.11	0.314448	0.142479	4.37707	0.415851	0.220604	3.14241	-0.478093	n
66985	Rassf7	6.21	5.42	6.28	2.99	1.77	2.68	1.53	1.64	1.34	8.59	9.08	8.68	2.15	2.34	2.59	1.55	1.2	1.88	5.97	2.48	1.50333	8.78333	2.36	1.54333	0.422464	0.331594	2.65232	0.631994	0.41812	1.90456	-0.477798	n
66634	Mcm8	4.23	3.57	4.37	3.88	4.06	3.89	2.16	2.46	1.88	4.15	4.46	3.69	2.92	3.35	3.88	1.75	2.36	2.86	4.05667	3.94333	2.16667	4.1	3.38333	2.32333	0.0136264	0.150803	12.1633	0.0923929	0.136571	8.73499	-0.477654	n
110253	Triobp	50.05	46.94	43.72	29.97	30.7	28.93	16.44	14.31	15.15	50.11	52.26	60.15	23.18	27.39	29.05	12.7	13.83	13.99	46.9033	29.8667	15.3	54.1733	26.54	13.5067	0.217051	0.26936	4.11175	0.343138	0.333985	2.95367	-0.477242	n
230073	Ddx58	15.29	14.73	18.04	11.41	11.04	11.04	5.53	5.55	5.38	18.64	19	18.86	8.72	11.62	9.82	5.93	5.23	5.17	16.02	11.1633	5.48667	18.8333	10.0533	5.44333	0.173702	0.257645	4.63663	0.301871	0.298454	3.33152	-0.476895	n
17308	Mgat1	61.35	54.38	54.34	42.47	42.26	42.18	27.46	25.27	28.19	65.82	71.2	74.48	38.71	49.87	47.24	27.1	26.56	27.12	56.69	42.3033	26.9733	70.5	45.2733	26.9267	0.140774	0.178593	6.26237	0.212987	0.231431	4.50026	-0.4767	y
60411	Cenpk	7.1	7.77	10.12	5.7	6.65	4.97	3.94	4.33	4.79	9.74	11.45	10.29	7.11	7.78	7.44	3.66	3.14	2.35	8.33	5.77333	4.35333	10.4933	7.44333	3.05	0.176304	0.156033	6.01799	0.165151	0.297099	4.32667	-0.476026	n
70358	Steap1	7.85	7.87	6.9	4.95	6.66	5.82	3.18	2.94	2.01	10.69	11.48	10.9	8.82	5.13	6.1	4.06	3.16	3.28	7.54	5.81	2.71	11.0233	6.68333	3.5	0.125342	0.246045	5.38521	0.24064	0.275856	3.87225	-0.475832	n
115486432	LOC115486432	0.65	0.95	0.44	0.17	0.43	0.43	0.32	0.08	0.08	0.43	0.33	0.94	0.21	0.17	0.26	0.08	0.16	0	0.68	0.343333	0.16	0.566667	0.213333	0.08	0.328642	0.34791	2.95617	0.469797	0.470738	2.12645	-0.475281	n
52184	Odf2l	21.16	16.67	23.22	14.73	14.64	13.43	14.67	14.5	14.58	27.5	28.73	22.75	15.21	14.84	20.23	16.42	15.34	13.95	20.35	14.2667	14.5833	26.3267	16.76	15.2367	0.170793	0.080118	7.97094	0.217168	0.131496	5.73618	-0.474658	n
215114	Hip1	35.14	34.8	33.48	25.96	25.7	25.27	15.26	14.74	13.91	35.86	35.08	32.56	14.65	26.51	23.5	12.06	11.82	11.57	34.4733	25.6433	14.6367	34.5	21.5533	11.8167	0.142299	0.205982	5.74248	0.226228	0.257629	4.13345	-0.474329	n
54141	Spag5	10.61	10.56	11.05	7.58	8.35	7.83	6.69	7.07	6.27	12.1	13.31	13.64	8	8.97	8.83	6.4	6.93	6.5	10.74	7.92	6.67667	13.0167	8.6	6.61	0.146474	0.114299	7.66951	0.199317	0.16294	5.52095	-0.474219	n
209086	Samd9l	9.52	7.86	11.31	7.77	6.8	7.17	4.36	4.8	4.34	16.46	18.64	15.79	7.74	11.81	12.05	7.81	7.02	6.61	9.56333	7.24667	4.5	16.9633	10.5333	7.14667	0.133399	0.181265	6.356	0.229153	0.207846	4.57667	-0.47382	y
11492	Adam19	5.9	7.17	6.18	4.11	5.32	5.21	2.1	2.66	2.08	3.77	3.41	4.09	1.69	2.33	2.47	1.41	1.24	1.13	6.41667	4.88	2.28	3.75667	2.16333	1.26	0.131648	0.248798	5.25699	0.265399	0.262672	3.78737	-0.473039	n
68033	Cox19	69.78	67.17	81.61	60.19	71.65	69.86	47.39	47.7	43.99	85.3	81.38	82.78	77.58	74.38	69.1	44.58	47.53	43.68	72.8533	67.2333	46.36	83.1533	73.6867	45.2633	0.0386061	0.108686	13.5785	0.0581235	0.146239	9.78655	-0.47245	n
54131	Irf3	20.6	24.27	22.21	11.33	13.41	13.21	13.46	12.33	9.78	30.06	29.59	31.07	15.06	13.48	15.27	10.63	13.42	9.2	22.36	12.65	11.8567	30.24	14.6033	11.0833	0.273928	0.152537	4.68972	0.350053	0.241344	3.38182	-0.471703	n
100042165	BC005561	6.68	4.99	7.25	3.58	3.88	3.81	4.52	3.88	4.4	6.63	8.63	5.12	0.57	3.86	5.11	5.18	3.64	4.04	6.30667	3.75667	4.26667	6.79333	3.18	4.28667	0.249142	0.0939614	5.82915	0.365031	0.110711	4.20396	-0.471537	n
102032	Smim19	47.83	41.94	47.04	46.1	47.32	43.73	28.75	28.74	27.31	53.45	53.07	55.92	59.67	50.45	42.48	34.54	31.49	29.48	45.6033	45.7167	28.2667	54.1467	50.8667	31.8367	-0.00119365	0.115006	17.5727	0.0300507	0.127697	12.6785	-0.47096	n
320271	Scai	16.15	16.09	18.09	11.56	12.1	13.02	12.83	12.79	13.31	20.16	22.09	13.97	6.92	13.2	16.37	14.92	12.24	11.74	16.7767	12.2267	12.9767	18.74	12.1633	12.9667	0.152142	0.061756	9.35026	0.207861	0.0885522	6.74734	-0.470688	n
268970	Arhgap28	1.88	1.34	1.63	0.7	0.78	0.83	0.18	0.29	0.28	1.28	1.12	1.37	0.23	0.27	0.42	0.23	0.26	0.12	1.61667	0.77	0.25	1.25667	0.306667	0.203333	0.356697	0.448837	2.48282	0.678286	0.437947	1.79174	-0.470621	n
105000	Dnal1	40.13	38.88	44.17	36.04	32.42	36.49	41.96	38.05	38.2	45.15	54.47	36.95	26.31	34.59	45.23	51.81	43.09	42.15	41.06	34.9833	39.4033	45.5233	35.3767	45.6833	0.077022	0.00990266	23.0084	0.121269	-0.000843621	16.6077	-0.470307	n
215653	Rassf2	27.31	26.87	29.26	22.56	21.06	22.87	22.96	20.74	22.08	38.43	39.72	35.94	20.76	31.13	30.1	27.64	27.94	29.17	27.8133	22.1633	21.9267	38.03	27.33	28.25	0.109201	0.0571817	12.0205	0.158884	0.0714812	8.68186	-0.469422	y
20843	Stag2	63.57	59.41	66.47	54.31	50.82	50.33	43.9	41.41	44.29	73.1	70.5	56.44	33.57	54.83	56.42	44.38	41.83	44.39	63.15	51.82	43.2	66.68	48.2733	43.5333	0.0950912	0.0912919	10.7306	0.155343	0.102522	7.756	-0.468344	n
14158	Fer	24.23	21.92	26.87	18.08	20.57	18.64	11.4	9.61	11.64	29.55	28.43	24.63	11.3	20.01	20.6	13.04	11.36	10.73	24.34	19.0967	10.8833	27.5367	17.3033	11.71	0.116669	0.193535	6.44737	0.223435	0.205602	4.6616	-0.467883	n
216873	Spag7	95.29	104.68	101.08	85.73	83.14	83.79	33.97	30.67	36.21	105.56	101.96	95.58	70.82	72.09	77.31	25.56	27.22	25.17	100.35	84.22	33.6167	101.033	73.4067	25.9833	0.0842686	0.262965	5.75981	0.153616	0.326529	4.16541	-0.467562	n
67608	Narf	16.18	15.99	16.12	6.14	8.08	8.25	2.51	2.48	2.25	14.52	15.44	13.47	2.74	4.33	4.76	2.21	1.68	1.24	16.0967	7.49	2.41333	14.4767	3.94333	1.71	0.367908	0.456277	2.42664	0.625414	0.51361	1.75589	-0.466758	n
242202	Pde5a	3.42	4	4.18	3.36	3.17	3.38	2.08	1.74	1.81	3.37	3.12	2.11	1.65	2.25	1.95	1.53	1.43	1.47	3.86667	3.30333	1.87667	2.86667	1.95	1.47667	0.0757226	0.17382	8.01467	0.1853	0.159505	5.80038	-0.466496	n
68440	Dusp23	3.53	5.46	3.43	4.08	4	4.51	1.22	2.25	1.48	2.55	5.66	4.4	3.85	3.85	2.93	1.53	1.47	2.17	4.14	4.19667	1.65	4.20333	3.54333	1.72333	-0.0065377	0.221194	9.31721	0.0821422	0.214389	6.74466	-0.466153	n
26425	Nubp1	21.79	22.16	21.15	18.36	23.03	21.06	14.44	12.91	12.98	19.84	22.05	22.83	16.94	18.57	19.76	13.18	14.6	13.06	21.7	20.8167	13.4433	21.5733	18.4233	13.6133	0.0199853	0.115134	14.8017	0.075905	0.110705	10.7176	-0.46579	n
19090	Prkdc	7.72	7.7	8.21	6.71	6.64	6.13	4.96	5.07	4.98	8.75	8.22	6.17	4.1	5.4	6.82	5.59	4.51	4.49	7.87667	6.49333	5.00333	7.71333	5.44	4.86333	0.0928753	0.109116	9.90142	0.167916	0.110901	7.17315	-0.465028	y
14407	Gabrg3	3.39	3.53	4.48	3.14	2.86	3.13	3.2	3.56	3.54	6.03	6.94	3.88	3.24	4.5	5.65	4.17	4.4	4	3.8	3.04333	3.43333	5.61667	4.46333	4.19	0.106782	0.0243982	15.2462	0.110531	0.0704607	11.0502	-0.464368	n
319965	Cc2d1b	23.49	22.36	21.11	17.96	17.96	17.06	12.41	12.23	12.12	22.15	23.01	21.68	13.25	16.75	17.14	11.45	9.97	9.39	22.32	17.66	12.2533	22.28	15.7133	10.27	0.112617	0.144194	7.78783	0.16792	0.186219	5.6475	-0.463608	n
15384	Hnrnpab	257.89	270.71	282.26	243.4	259.99	244.04	179.39	183.28	193.59	263.23	235.45	241.06	198.66	208.66	215.25	166.29	165.64	164.32	270.287	249.143	185.42	246.58	207.523	165.417	0.0391715	0.0906156	15.4099	0.0829274	0.0959919	11.1782	-0.463163	n
94062	Mrpl3	73.76	75.66	73.17	66.36	70.83	69.47	51.69	52.99	53.18	74.21	76.92	86.26	71.01	69.03	63.15	54.8	55.7	53.94	74.1967	68.8867	52.62	79.13	67.73	54.8133	0.0357099	0.0826239	16.9014	0.0748099	0.088283	12.2629	-0.462833	n
17274	Rab8a	77.64	74.46	82.12	75.15	78.1	78.46	47.81	47.3	51.57	84.04	87.4	95.67	74.47	84.92	80.15	58.61	55.04	55.54	78.0733	77.2367	48.8933	89.0367	79.8467	56.3967	0.00518132	0.112532	16.9904	0.0523891	0.109798	12.3314	-0.462384	n
69847	Wnk4	0.46	0.33	0.81	0.25	0.32	0.33	0.19	0.22	0.13	0.67	0.64	0.67	0.19	0.21	0.24	0.43	0.19	0.25	0.533333	0.3	0.18	0.66	0.213333	0.29	0.276692	0.261173	3.7184	0.543119	0.197736	2.69959	-0.461946	n
107869	Cth	17.51	14.92	17.34	13.03	16.3	13.52	11.22	10.28	11.38	14.12	11.53	13.64	11.68	11.03	9.81	6.79	7.11	7.56	16.59	14.2833	10.96	13.0967	10.84	7.15333	0.0719937	0.0996777	11.6502	0.090945	0.145419	8.46154	-0.461358	n
18081	Ninj1	79.46	76.9	74.68	71.93	66.71	65.56	55.64	49.01	58.65	84.19	81.91	123.26	76.75	82.6	75.45	62.54	63.3	68.16	77.0133	68.0667	54.4333	96.4533	78.2667	64.6667	0.0593866	0.0834363	14.0034	0.100478	0.0961348	10.1723	-0.461128	n
67052	Ndc80	8.16	7.97	6.86	3.64	3.86	3.12	1.29	1.08	0.72	8.08	7.17	6.5	1.86	2.76	2.57	0.48	0.51	0.51	7.66333	3.54	1.03	7.25	2.39667	0.5	0.371408	0.482555	2.34202	0.532317	0.642997	1.70167	-0.460802	n
50759	Fbxo16	7.01	6.12	6.87	4.39	4.7	4.41	4.69	3.74	4.11	11	14.21	9.06	6.44	6.77	7.85	5.49	4.98	5.71	6.66667	4.5	4.18	11.4233	7.02	5.39333	0.189014	0.112244	6.63884	0.234147	0.180456	4.8239	-0.460733	n
59092	Pcbp4	130.33	130.79	127.64	105.39	109	109.57	66.64	65.26	62.67	123.29	123.43	150.66	96.55	102.83	94.15	58.09	55.72	56.48	129.587	107.987	64.8567	132.46	97.8433	56.7633	0.087688	0.166432	7.8703	0.14567	0.203754	5.72369	-0.459473	n
67898	Pef1	65.46	65.42	62.56	51.5	55.29	50.17	28.25	27.85	26.16	66.39	69.3	87.25	53.87	54.23	49.29	26.83	26.72	24.17	64.48	52.32	27.42	74.3133	52.4633	25.9067	0.100496	0.205604	6.53381	0.167437	0.253383	4.75262	-0.4592	n
107895	Mgat5	44.67	39.42	41.38	32.03	31.38	35.04	27.72	26.36	26.7	42.97	47.6	38.97	24.14	32.84	33.42	27.38	24.56	22.64	41.8233	32.8167	26.9267	43.18	30.1333	24.86	0.116626	0.105879	8.98855	0.173001	0.132756	6.54114	-0.458547	n
237360	Adamts14	2.36	3.43	2.51	2.06	2.33	1.91	2.67	2.6	1.82	1.64	2.02	1.97	0.75	1.83	1.55	1.5	1.42	1.03	2.76667	2.1	2.36333	1.87667	1.37667	1.31667	0.132587	0.0378876	11.732	0.148998	0.0852137	8.53929	-0.458259	n
234865	Nup133	10.57	11.37	10.3	9.13	8.98	9.16	4.13	3.99	4.66	10.42	11.22	8.78	6.21	7.41	7.47	3.75	3.76	3.7	10.7467	9.09	4.26	10.14	7.03	3.73667	0.0805123	0.222494	6.60052	0.176154	0.240039	4.80547	-0.457904	n
230696	AU022252	21.68	18.13	20.28	13.35	14.05	12.69	7.81	8.18	7.02	25.16	23.91	24.04	8.73	13.1	14.87	9.38	8.5	7.66	20.03	13.3633	7.67	24.37	12.2333	8.51333	0.194628	0.230811	4.70104	0.33143	0.252885	3.42281	-0.457796	y
99633	Adgrl2	48.69	45.92	46.02	40.33	40.58	38.17	22.38	20.88	22.03	47.86	47.68	43.52	22.11	39.49	36.31	19.65	22.45	19.84	46.8767	39.6933	21.7633	46.3533	32.6367	20.6467	0.0799911	0.184495	7.56183	0.168726	0.194461	5.5068	-0.457521	y
66659	Acp6	25.75	22.22	25.16	20.2	20.24	18.78	9.53	10.73	11.06	23.9	25.68	31.19	19.32	19.56	18.4	9.7	9.59	8.83	24.3767	19.74	10.44	26.9233	19.0933	9.37333	0.10146	0.203897	6.54973	0.165263	0.253704	4.77365	-0.456342	y
268534	Sntg2	3.49	2.52	3.99	2.04	2.27	1.24	1.76	1.84	1.12	4.49	4.3	3.63	1.73	1.66	2.34	1.21	1.5	1.44	3.33333	1.85	1.57333	4.14	1.91	1.38333	0.283147	0.180524	4.31341	0.372019	0.26358	3.14663	-0.455019	n
630579	Zfp808	5.23	3.39	5.07	2.18	2.04	2.38	1.39	1.42	1.59	6.46	5.78	4.11	1.31	2.18	1.88	1.82	1.33	1.18	4.56333	2.2	1.46667	5.45	1.79	1.44333	0.350862	0.272925	3.20623	0.535432	0.319475	2.33943	-0.454717	y
66559	Metap1d	36.32	31.16	36.68	29.26	30.67	31.67	31.82	30.51	31.92	37.53	40.74	36.93	27.96	35.06	36.95	33.21	31.49	29.1	34.72	30.5333	31.4167	38.4	33.3233	31.2667	0.061794	0.0240395	23.3009	0.0681912	0.0494135	17.0061	-0.454334	y
66395	Ahnak	149.18	118.2	170.01	79.9	73.75	74.56	52.58	48.5	52.99	214.07	226.32	167.16	65.77	84.51	85.8	55.05	55.12	51.86	145.797	76.07	51.3567	202.517	78.6933	54.01	0.312853	0.250889	3.54772	0.454576	0.31779	2.58945	-0.45425	y
18132	Notch4	0.47	0.37	0.45	0.27	0.15	0.14	0.2	0.12	0.05	0.63	0.53	0.69	0.12	0.18	0.22	0.19	0.15	0.09	0.43	0.186667	0.123333	0.616667	0.173333	0.143333	0.401291	0.300296	2.85068	0.610314	0.350853	2.0808	-0.454166	n
77929	Yipf6	34.11	33.82	35.19	26.64	29.13	29.53	28.24	28.28	27.07	41.28	38.92	31.78	21.92	31.22	32.57	30.37	28.73	26.16	34.3733	28.4333	27.8633	37.3267	28.57	28.42	0.0912355	0.050487	14.1121	0.128569	0.06555	10.303	-0.453869	n
70054	Ccdc89	1.68	2.63	2.34	2.35	1.23	2.02	1.29	1.23	1.24	5.14	7.68	4.06	3.75	3.47	4.6	3.39	2.94	3.52	2.21667	1.86667	1.25333	5.62667	3.94	3.28333	0.0826425	0.137104	9.10141	0.171362	0.12952	6.64714	-0.453358	n
230815	Man1c1	57.8	51.62	57.03	39.78	37.76	40.83	29.86	27.08	26.91	55.44	52.09	56.22	28.99	36.03	33.95	22.45	21.65	24.88	55.4833	39.4567	27.95	54.5833	32.99	22.9933	0.163928	0.164868	6.0828	0.242144	0.207874	4.44427	-0.452789	n
74107	Cep55	10.44	9.6	7.8	6.62	8.17	6.17	6.31	6.66	7.19	9.45	9.45	7.77	5.91	6.68	6.14	4.56	5.29	6.15	9.28	6.98667	6.72	8.89	6.24333	5.33333	0.136507	0.0776106	9.34067	0.169956	0.122858	6.83029	-0.451579	n
67946	Spata6	51.78	46.44	47.15	44.73	43.12	43.55	43.51	39.88	37.97	55.67	58.16	47.65	47.52	45.21	47.09	43.97	40.59	43.09	48.4567	43.8	40.4533	53.8267	46.6067	42.55	0.0485881	0.0434061	21.7405	0.0692616	0.056527	15.8997	-0.451386	n
50528	Tmprss2	1.72	1.4	1.73	0.26	0.44	0.41	0.38	0.34	0.22	1.83	1.58	1.26	0.24	0.25	0.22	0.11	0.2	0.07	1.61667	0.37	0.313333	1.55667	0.236667	0.126667	0.709142	0.394542	1.81211	0.905844	0.603225	1.32532	-0.451332	n
22417	Wnt4	3.98	4.37	3.42	3.78	4.14	3.57	2.25	2.08	1.41	6.13	5.99	5.82	5.24	4.02	4.62	3.3	3.38	3.84	3.92333	3.83	1.91333	5.98	4.62667	3.50667	0.0115785	0.172665	10.8552	0.123391	0.128341	7.94497	-0.450271	y
381352	Mamdc4	0.94	0.67	0.73	0.37	0.34	0.49	0.37	0.5	0.29	1.35	0.83	0.57	0.21	0.42	0.63	0.14	0.32	0.35	0.78	0.4	0.386667	0.916667	0.42	0.27	0.321158	0.168731	4.08256	0.375336	0.293906	2.98845	-0.450075	n
22171	Tyms	7.92	8.51	8.03	6.77	7.41	6.98	5.09	5.34	6.35	7.55	7.71	7.25	5.73	6.51	6.23	4.51	4.89	4.05	8.15333	7.05333	5.59333	7.50333	6.15667	4.48333	0.0696949	0.0906136	12.4759	0.0951274	0.123827	9.13434	-0.449777	n
12051	Bcl3	0.95	0.83	0.35	0.14	0.2	0.14	0.07	0.06	0.13	1.35	0.95	0.97	0.11	0.07	0.14	0.13	0.13	0.07	0.71	0.16	0.0866667	1.09	0.106667	0.11	0.716582	0.505712	1.63627	1.11772	0.551459	1.1982	-0.449543	n
115488764	LOC115488764	0.73	0.95	0.49	0.19	0.63	0.29	0.32	0.18	0.09	1.33	0.37	0.32	0.04	0.33	0.1	0.28	0.41	0.32	0.723333	0.37	0.196667	0.673333	0.156667	0.336667	0.322378	0.313151	3.14698	0.701208	0.166667	2.30448	-0.449526	n
75894	Adal	17.82	18.75	19.23	16.47	17.94	16.97	15.33	15	13.42	18.02	20.27	17.07	13.47	16.77	17.21	15.42	14.48	13.26	18.6	17.1267	14.5833	18.4533	15.8167	14.3867	0.0396861	0.058497	20.3701	0.0741453	0.0598582	14.925	-0.448724	n
231659	Gcn1	36.32	33.91	36.44	27.07	28.01	28.2	19.73	17.31	18.3	34.2	34.69	31.34	12.54	25.49	26.05	17.86	16.54	16.57	35.5567	27.76	18.4467	33.41	21.36	16.99	0.119038	0.157793	7.22463	0.215123	0.162599	5.2949	-0.448319	n
268395	Mpg	10.59	11.83	9.85	8.54	10.36	9.53	6.16	6.6	6.6	9.83	8.08	7.99	6.52	7.42	7.35	4.94	4.25	4.32	10.7567	9.47667	6.45333	8.63333	7.09667	4.50333	0.0609265	0.122852	10.8826	0.0942587	0.156487	7.9762	-0.448256	n
104732	Tedc1	6.15	6	5.82	4.07	3.9	4.29	2.54	2.46	2.03	6.03	7.65	5.71	3.12	3.82	3.62	1.99	1.88	2.53	5.99	4.08667	2.34333	6.46333	3.52	2.13333	0.183877	0.225666	4.88349	0.292234	0.266528	3.57934	-0.448221	n
50767	Pnpla6	22.52	21.28	19.9	18.14	17.74	21.44	17.25	14.12	14.5	21.14	24.82	20.28	14.23	19.5	19.5	16.88	16.67	15.6	21.2333	19.1067	15.29	22.08	17.7433	16.3833	0.0507516	0.0789571	15.4192	0.105154	0.0717519	11.3054	-0.44771	n
71990	Ddx54	37.42	37.26	34.24	27.68	28.82	29.84	16.27	13.34	14.54	33.29	32.44	35.71	19.71	24.02	22.92	11.67	12.43	12.3	36.3067	28.78	14.7167	33.8133	22.2167	12.1333	0.111723	0.217131	6.08174	0.201983	0.246436	4.46011	-0.447405	n
102638514	Gm35060	0.96	1.14	0.86	0.4	0.25	0.26	0.16	0.47	0.28	1.2	0.97	0.56	0.28	0.17	0.1	0.19	0.16	0.19	0.986667	0.303333	0.303333	0.91	0.183333	0.18	0.56722	0.28361	2.35065	0.770466	0.389645	1.72397	-0.447321	n
56407	Trpc4ap	125.26	123.09	121.83	117.81	116.56	116.78	91.61	93.92	92.05	111.69	117.28	130.16	90.21	116.6	112.86	85.5	89.79	89.81	123.393	117.05	92.5267	119.71	106.557	88.3667	0.0253798	0.0692206	21.1416	0.0559743	0.0729949	15.5076	-0.447108	n
434794	Xlr4a	0.89	1.29	0.35	0.41	0.59	0.41	0	0.38	0.5	0	0.48	0.38	0.17	0	0	0.4	0.54	0.12	0.843333	0.47	0.293333	0.286667	0.0566667	0.353333	0.281147	0.253927	3.7378	0.779601	-0.0502759	2.74226	-0.446822	n
50724	Sap30l	30.46	31.03	33.71	25.46	24.77	26.47	14.46	11.47	12.63	34.86	31.27	40.16	20.42	28.1	22.36	12.99	11.87	13.86	31.7333	25.5667	12.8533	35.43	23.6267	12.9067	0.103912	0.217309	6.22624	0.194852	0.242809	4.56975	-0.446247	n
382423	Atxn7l3b	251.53	230.35	265.35	227.18	229.95	228.64	196.08	187.96	200.98	305.65	317.84	270.99	216.91	271.55	270.68	240.47	236.2	227.52	249.077	228.59	195.007	298.16	253.047	234.73	0.0412759	0.0588444	19.976	0.0788944	0.0575141	14.6618	-0.446199	y
18596	Pdgfrb	34.82	30.9	30.44	13.09	13.48	13.7	5.9	4.81	5.54	30.97	29.56	26.93	5.43	10.01	7.84	3.6	3.41	3.21	32.0533	13.4233	5.41667	29.1533	7.76	3.40667	0.418577	0.4275	2.36385	0.636511	0.516205	1.73503	-0.446176	y
17152	Mak	3.47	3.88	5.36	1.8	1.72	1.77	2.58	2.07	2.13	7.63	8.37	6.15	2.07	2.25	2.82	3	2.67	2.64	4.23667	1.76333	2.26	7.38333	2.38	2.77	0.421541	0.151101	3.49258	0.544437	0.235731	2.56355	-0.44615	n
11535	Adm	64.91	56.81	53.38	6.91	7.12	5.86	0.98	1.15	1.51	51.53	43	50.38	1.89	2.25	0.97	0.46	0.62	0.53	58.3667	6.63	1.21333	48.3033	1.70333	0.536667	1.04602	0.931349	1.01144	1.60856	1.08199	0.743341	-0.444321	n
75050	Kif27	13.57	11.65	18.55	8.68	7.46	7.74	8.11	7.07	6.64	28.82	31.91	20.14	8.73	12.09	14.1	10.78	10.51	11.07	14.59	7.96	7.27333	26.9567	11.64	10.7867	0.29138	0.167382	4.35956	0.40385	0.220232	3.2047	-0.443992	n
66528	Smim5	3.16	2.69	5.23	1.79	1.21	1.92	1.5	2.15	1.46	10.17	14.45	9.8	4.34	4	4.41	3.97	3.36	2.29	3.69333	1.64	1.70333	11.4733	4.25	3.20667	0.390409	0.186094	3.46919	0.477583	0.306523	2.55067	-0.443721	n
72823	Pard3b	20.25	17	22.21	12.39	10.31	11.3	6.77	6.34	6.8	27.93	30.44	21.47	7.43	13.51	13.08	7.65	7.37	6.71	19.82	11.3333	6.63667	26.6133	11.34	7.24333	0.268795	0.263071	3.76035	0.410243	0.312904	2.76569	-0.443226	n
16796	Lasp1	242.05	233.52	227.1	196.38	203.41	199.36	90.12	92.79	88.96	224.44	230.04	237.62	141.44	181.06	171.5	80.59	79.58	82.12	234.223	199.717	90.6233	230.7	164.667	80.7633	0.0766434	0.228322	6.55813	0.162156	0.252374	4.82473	-0.442835	n
66441	Magohb	24.45	20.08	22.02	10.32	10.99	9.77	3.76	3.55	4.39	24.5	23.36	28.97	11.31	10.19	8.84	2.36	2	1.52	22.1833	10.36	3.9	25.61	10.1133	1.96	0.366151	0.417988	2.55057	0.446816	0.617964	1.87832	-0.441374	n
12448	Ccne2	7.36	7.52	7.12	2.11	2.52	2.67	0.63	0.86	0.75	7.57	6.14	6.24	1.06	1.5	1.09	0.45	0.67	0.22	7.33333	2.43333	0.746667	6.65	1.21667	0.446667	0.530512	0.549322	1.85214	0.816807	0.649347	1.36411	-0.441227	n
214601	Slc10a3	12.87	11.53	12.63	9.8	9.54	10.55	7.69	7.25	6.57	13.95	14.17	13.65	9.69	9.93	9.35	9.55	6.2	7.48	12.3433	9.96333	7.17	13.9233	9.65667	7.74333	0.103011	0.130615	8.56073	0.175969	0.14108	6.30818	-0.44051	n
110749	Chaf1b	7.38	7.62	7.33	6.05	6.42	5.84	2.79	3.55	2.97	7.8	7.79	9.21	5.56	5.54	5.89	2.8	3.61	3.01	7.44333	6.10333	3.10333	8.26667	5.66333	3.14	0.0954505	0.210355	6.5401	0.181885	0.232757	4.82344	-0.43925	n
627626	Ptchd4	4.81	4.12	5.05	2.85	2.86	3.26	1.43	1.48	1.25	4.36	4.09	3.51	1.23	2.24	2.52	1.17	0.79	0.81	4.66	2.99	1.38667	3.98667	1.99667	0.923333	0.213395	0.291451	3.9616	0.33253	0.35171	2.92295	-0.438658	y
97998	Deptor	1.67	1.8	2.3	1.11	1.21	1.4	0.94	0.9	1.03	2.45	2.58	2.53	1.09	1.64	1.43	1.19	0.96	0.8	1.92333	1.24	0.956667	2.52	1.38667	0.983333	0.21109	0.16792	5.27691	0.287268	0.226279	3.89449	-0.438259	n
70020	Ino80b	34.88	34.04	36.03	19.18	15.41	19	8.4	8.74	7.29	45.54	52.81	72.51	21.01	20.75	21.52	10.61	8.23	9.13	34.9833	17.8633	8.14333	56.9533	21.0933	9.32333	0.323222	0.350496	2.9686	0.477664	0.435144	2.19104	-0.438166	n
14204	Il4i1	0.32	0.66	0.53	0.36	0	0	0.28	0.11	0.17	0.82	0.32	0.46	0.1	0.18	0	0.17	0.11	0	0.503333	0.12	0.186667	0.533333	0.0933333	0.0933333	0.689493	0.238508	2.15517	0.838191	0.419096	1.59073	-0.438114	n
75051	Ccdc173	9.53	9.17	11.8	4.92	3.24	5.15	5.94	4.12	5.06	21.77	24.88	14.11	7.1	6.51	7.82	7.63	6.55	5.79	10.1667	4.43667	5.04	20.2533	7.14333	6.65667	0.398766	0.168725	3.52428	0.501163	0.267548	2.60176	-0.437843	n
16906	Lmnb1	52.32	53.84	58.33	42.16	42.67	41.9	25.09	29.22	23.22	58.21	55.48	50.71	28.59	39.87	39.28	21.07	25	22.15	54.83	42.2433	25.8433	54.8	35.9133	22.74	0.125414	0.180862	6.53005	0.203219	0.211491	4.82265	-0.437268	n
16151	Ikbkg	35.7	32.75	34.66	28.92	28.35	27.76	21.51	19.91	20.59	41.67	44.8	34.82	21.81	32.19	33.08	23.77	22.91	23.47	34.37	28.3433	20.67	40.43	29.0267	23.3833	0.0927135	0.122269	9.3031	0.159349	0.131658	6.87269	-0.436836	n
76781	Mettl4	10.81	9.54	10.85	7.05	7.1	7.35	5.02	4.9	5.26	14.9	14	9.72	6.46	7.66	9.04	4.97	5.32	4.49	10.4	7.16667	5.06	12.8733	7.72	4.92667	0.17907	0.173229	5.677	0.245904	0.23095	4.19415	-0.43675	n
213234	Zbbx	3.59	2.92	4.65	2.09	1.9	2.46	3.6	3.21	2.42	8.55	9.74	5.16	3.93	3.45	5.05	6.28	3.9	4.46	3.72	2.15	3.07667	7.81667	4.14333	4.88	0.263655	0.0456557	6.46598	0.305254	0.113279	4.7786	-0.436282	n
68833	Pdcl3	48.8	43.9	48.69	38.02	40.4	35.35	25.58	25.51	23.52	53.17	48.85	45.42	34.72	33.62	34.79	24.6	22.42	23.47	47.13	37.9233	24.87	49.1467	34.3767	23.4967	0.10452	0.153707	7.74514	0.171888	0.17744	5.72529	-0.435943	n
72113	Adck1	17.71	16.61	15.3	12.74	13.63	12.2	4.33	5.42	4.24	14.35	16.01	16.28	9.32	11.02	10.45	3.07	3.29	3.41	16.54	12.8567	4.66333	15.5467	10.2633	3.25667	0.121148	0.304421	4.6996	0.199702	0.375856	3.47489	-0.43557	y
57376	Smarce1	76.68	74.7	82.97	63.61	68.16	63.24	36.59	37.92	40.5	89.83	90.39	82.37	59.43	63.76	66.35	38.98	38.22	39.92	78.1167	65.0033	38.3367	87.53	63.18	39.04	0.0883722	0.171151	7.70644	0.15677	0.194137	5.69951	-0.435227	n
14159	Fes	0.86	0.94	0.54	0.77	0.86	0.54	0.24	0.36	0.24	0.8	0.48	0.38	0.35	0.71	0.22	0.25	0.16	0.16	0.78	0.723333	0.28	0.553333	0.426667	0.19	0.0362712	0.246341	7.07683	0.125013	0.257025	5.23508	-0.434892	n
19348	Kif20a	17.1	17	18.11	12.26	12.48	10.86	5.92	6.79	5.65	16.33	16.02	17.2	8.33	10.09	8.84	4.61	4.43	5.12	17.4033	11.8667	6.12	16.5167	9.08667	4.72	0.18415	0.251293	4.59302	0.287366	0.301177	3.39822	-0.434666	n
50874	Tmod4	0.48	0.69	0.62	0.47	0.67	0.27	0.73	0.46	0.65	0.79	0.53	0.5	0.45	0.27	0.79	0.62	0.51	0.31	0.596667	0.47	0.613333	0.606667	0.503333	0.48	0.114755	-0.00662436	18.4962	0.0897966	0.0563116	13.6885	-0.434265	n
228482	Arhgap11a	25.11	22.66	25.6	18.28	18.79	16.58	13.39	12.7	12.66	25.38	24.85	18.61	9.25	16.44	16.8	11.37	10.9	10.47	24.4567	17.8833	12.9167	22.9467	14.1633	10.9133	0.150537	0.153499	6.57816	0.232041	0.178699	4.86926	-0.433982	n
24100	Tpra1	22.46	21.38	19.04	16.49	17.14	17.72	10.62	11.91	11.09	22.98	24.01	29.6	20	17.25	18.54	10.45	12.86	12.53	20.96	17.1167	11.2067	25.53	18.5967	11.9467	0.0974123	0.150547	8.06584	0.152383	0.182598	5.97049	-0.433975	n
67196	Ube2t	11.09	10.74	10.08	7.27	6.45	8.51	3.81	2.73	3.11	9.7	12.77	12.91	6.68	5.99	6.06	2.41	3.57	3.47	10.6367	7.41	3.21667	11.7933	6.24333	3.15	0.173834	0.287568	4.33462	0.305861	0.317425	3.2088	-0.433871	n
70317	Arl16	16.91	16.38	15.52	13.72	12.71	12.9	10	8.63	10.33	16.84	16.89	16.87	12.68	11.95	11.88	9.02	8.85	8.94	16.27	13.11	9.65333	16.8667	12.17	8.93667	0.103849	0.125519	8.71961	0.156949	0.152728	6.45836	-0.433096	n
665578	Gm7697	2.78	2.24	3.09	1.34	1.5	1.24	1.33	1.34	1.46	4.36	3.5	2.93	0.42	1.31	2.35	1.88	1.46	1.41	2.70333	1.36	1.37667	3.59667	1.36	1.58333	0.330378	0.16226	4.05978	0.467685	0.197283	3.00767	-0.432756	n
50788	Fbxl8	1.73	1.47	1.66	0.33	0	0.4	0.06	0.08	0	1.62	2.23	2.55	0.11	0.08	0.08	0	0.18	0	1.62	0.243333	0.0466667	2.13333	0.09	0.06	0.911663	0.85291	1.13342	1.52235	0.858667	0.839978	-0.432258	n
19054	Ppp2r3d	9.82	9.62	10.04	7.91	7.18	7.51	7.14	6.67	6.03	8.6	10.1	9.65	6.64	6.34	6.1	6.31	5.66	5.94	9.82667	7.53333	6.61333	9.45	6.36	5.97	0.127805	0.0952207	8.96759	0.190429	0.110431	6.64762	-0.431884	n
109346	Ankrd39	8.92	7.47	8.94	5.53	6.71	6.16	6.96	7.35	5.76	9.77	9.42	9.51	6.14	7.73	6.99	6.86	4.77	5.13	8.44333	6.13333	6.69	9.56667	6.95333	5.58667	0.153714	0.0559677	9.53828	0.153437	0.129338	7.07275	-0.431456	n
72308	Brf1	46.64	44.35	52.58	35.93	36.48	39.53	29.79	30.49	27.36	52.98	53.03	46.29	25.29	38.28	40.94	30.19	27.32	27.47	47.8567	37.3133	29.2133	50.7667	34.8367	28.3267	0.119676	0.118682	8.39073	0.181092	0.140287	6.22319	-0.431141	n
20740	Sptan1	395.21	387.39	400.23	341.18	344.91	348.92	225.03	206.64	215.89	359.47	359.39	282.91	141.32	284.01	283.84	211.3	203.96	203.88	394.277	345.003	215.853	333.923	236.39	206.38	0.0641993	0.144859	9.56668	0.166116	0.115702	7.09677	-0.430856	y
67580	Lrrc18	3.38	4.01	3.9	1.7	1.49	1.83	1.6	1.47	1.52	9.74	11	7.22	3.63	2.52	4.36	2.43	1.85	2.34	3.76333	1.67333	1.53	9.32	3.50333	2.20667	0.389762	0.216413	3.29938	0.470534	0.34641	2.44815	-0.430502	n
97165	Hmgb2	65	72.24	73.69	56.58	56.92	50.88	34.3	39.25	31.36	80.73	89.22	78.61	59.08	58.96	55.4	34.19	36.63	30.98	70.31	54.7933	34.97	82.8533	57.8133	33.9333	0.11991	0.167935	6.94818	0.173052	0.214643	5.15869	-0.42963	n
71586	Ifih1	7.06	5.05	6.48	5.87	4.87	5.47	3.02	2.88	3.02	6.08	6.8	6.26	3.55	5.17	5.35	3.26	2.54	3.31	6.19667	5.40333	2.97333	6.38	4.69	3.03667	0.0658809	0.176569	8.24914	0.14799	0.178511	6.12556	-0.429403	n
11546	Parp2	22.7	22.52	23.51	18.79	19.51	18.3	11.17	13.14	10.59	26.09	26.46	21.59	18.7	17.38	19.28	10.73	11.34	9.61	22.91	18.8667	11.6333	24.7133	18.4533	10.56	0.0933793	0.162952	7.8024	0.140469	0.204447	5.79851	-0.428235	n
72658	2700097O09Rik	8.89	8.72	6.62	5.34	5.39	6.64	5.38	4.88	4.14	8.42	9.73	6.5	6.74	3.63	5.91	4.3	4.91	2.25	8.07667	5.79	4.8	8.21667	5.42667	3.82	0.160066	0.125121	7.01296	0.199496	0.184163	5.21296	-0.427919	y
268465	Eme1	1.98	2.66	2.79	1.17	0.66	0.75	0.65	0.63	0.33	3.11	2.65	2.58	0.68	0.59	1.05	0.33	0.23	0.24	2.47667	0.86	0.536667	2.78	0.773333	0.266667	0.508664	0.367717	2.28211	0.615308	0.563663	1.6964	-0.427898	n
11920	Atm	8.01	7.77	8.64	5.79	6.07	5.71	4.63	4.25	4.6	9.16	8.48	6.56	2.75	5.51	6.02	4.59	4.06	4.25	8.14	5.85667	4.49333	8.06667	4.76	4.3	0.158316	0.142874	6.64032	0.25367	0.151273	4.93897	-0.427044	n
210035	Nemp1	11.18	8.84	10.94	4.66	4.27	4.74	4.59	4.95	4.45	13.09	15.72	10.53	3.13	4.61	5.85	3.77	4.19	4.62	10.32	4.55667	4.66333	13.1133	4.53	4.19333	0.393131	0.191002	3.42388	0.511151	0.274144	2.54681	-0.426939	n
76025	Cant1	50.7	49.01	49.93	43.03	45.15	48.61	25.08	26.61	26.99	54.25	55.06	60.33	41.06	51.58	46.56	26.9	28.6	27.96	49.88	45.5967	26.2267	56.5467	46.4	27.82	0.0431777	0.154571	10.1138	0.0951057	0.170553	7.52845	-0.425906	n
67207	Lsm1	20.05	19.78	20.08	17.91	17.56	17.22	11.52	13.68	12.38	20.78	17.74	23.74	17.49	16.13	15.77	12.36	13.15	11.94	19.97	17.5633	12.5267	20.7533	16.4633	12.4833	0.0617559	0.112139	11.5012	0.111362	0.122223	8.56217	-0.425738	n
68165	Fdx2	25.96	26.8	24.75	24.35	24.08	26.05	17.81	19.73	16.2	30.53	26.95	45.05	33.75	31.63	31.28	18.13	24.48	20.76	25.8367	24.8267	17.9133	34.1767	32.22	21.1233	0.0191765	0.0880644	18.6496	0.0283517	0.115696	13.8843	-0.42569	n
210544	Tbc1d31	11.63	12.72	14.33	8.25	7.3	7.78	9.87	9.43	8.27	20.16	23.26	17.23	9.49	10.94	12.59	11.69	10.82	10.88	12.8933	7.77667	9.19	20.2167	11.0067	11.13	0.243134	0.0814148	6.16241	0.292389	0.143515	4.58816	-0.425577	n
117160	Ttyh2	44.19	40.69	42.12	26.3	24.69	25.42	19.46	17.38	18.64	46.97	51.89	53.02	22.95	26.24	24.5	18.68	18.03	17.49	42.3333	25.47	18.4933	50.6267	24.5633	18.0667	0.244332	0.199131	4.50996	0.347797	0.247761	3.35819	-0.425428	n
386463	Cdsn	0.52	0.62	1.1	0.5	0.69	0.49	0.37	0.47	0.6	0.99	0.86	0.88	0.4	0.63	0.8	0.53	0.53	0.49	0.746667	0.56	0.48	0.91	0.61	0.516667	0.138346	0.106238	8.17714	0.192352	0.136105	6.08906	-0.425377	n
230967	Cep104	27.39	27.29	29.14	16.19	14.76	17.82	15.7	14.24	14.08	30.93	35.13	28.68	11.11	16.43	17.05	15.01	14.07	12.98	27.94	16.2567	14.6733	31.58	14.8633	14.02	0.260434	0.154856	4.81592	0.362418	0.195254	3.58634	-0.4253	n
76816	Sdccag8	15.76	15.34	16.22	8.8	8.1	9.16	5.2	4.71	5.59	23.23	24.77	19.3	7.64	8.12	10.81	7.04	6.01	6.4	15.7733	8.68667	5.16667	22.4333	8.85667	6.48333	0.286871	0.268364	3.60208	0.446936	0.298473	2.68309	-0.424934	n
269356	Slc4a11	2.4	2.61	2.4	1.92	1.93	1.79	2	1.99	1.49	2.26	1.39	2	1.22	1.52	1.23	1.15	1.24	1.28	2.47	1.88	1.82667	1.88333	1.32333	1.22333	0.131259	0.0725496	9.81311	0.169704	0.103745	7.31398	-0.424054	n
99887	Tmem56	17.99	18.02	19.89	12.68	16.02	16.12	15.17	13	14.24	13.31	14.72	15.76	6.52	13.55	10.97	11.66	11.95	9.65	18.6333	14.94	14.1367	14.5967	10.3467	11.0867	0.106235	0.0664073	11.5846	0.165491	0.0661355	8.63459	-0.424013	n
20585	Hltf	16.95	14.79	16.6	12.72	12.26	12.95	12.15	10.8	10.24	17.23	18.48	15.91	10.31	12.41	13.68	11.14	10.79	10.78	16.1133	12.6433	11.0633	17.2067	12.1333	10.9033	0.116626	0.0904115	9.66009	0.167997	0.1097	7.2021	-0.423619	n
235559	Topbp1	28.99	27.54	28.65	21.34	21.71	21.83	12.63	13.29	12.14	26.96	28.37	22.92	11.76	19.12	19.11	11.01	10.74	9.61	28.3933	21.6267	12.6867	26.0833	16.6633	10.4533	0.130914	0.193707	6.16105	0.215484	0.219861	4.59406	-0.423405	n
244548	Elmod2	15.35	14.95	18.39	11.88	14.13	12.84	13.59	13.04	11.95	21.46	21.27	16.25	8.91	15.99	19.15	16.53	12.94	12.77	16.23	12.95	12.86	19.66	14.6833	14.08	0.10857	0.0559621	12.1557	0.140361	0.0802693	9.06493	-0.423262	n
71085	Arhgap19	3.94	4.88	4.78	3.56	3.33	3.22	2.4	2.17	2.12	4.99	5.33	3.65	2.27	3.41	3.66	2.1	1.83	1.52	4.53333	3.37	2.23	4.65667	3.11333	1.81667	0.142608	0.170588	6.38578	0.193613	0.226334	4.76251	-0.42314	n
71007	D7Ertd443e	0.64	0.59	0.54	0.13	0.16	0.26	0.09	0.09	0.24	0.84	1.06	0.87	0.16	0.07	0.35	0.19	0.09	0.12	0.59	0.183333	0.14	0.923333	0.193333	0.133333	0.562082	0.345881	2.20273	0.75192	0.465302	1.64308	-0.422887	n
623781	Gm14137	2.07	1.54	2.42	0.84	0.76	0.69	1.46	1.2	0.85	4.68	4.04	2.78	1.22	0.79	1.39	2.16	1.24	1.35	2.01	0.763333	1.17	3.83333	1.13333	1.58333	0.465603	0.130114	3.35729	0.586009	0.212606	2.50434	-0.42287	n
445007	Nup85	30.04	29.09	33.23	27.18	26.21	26.63	14.14	16.08	14.22	27.88	28.72	26.92	20.14	23.08	20.61	12.73	12.56	11.25	30.7867	26.6733	14.8133	27.84	21.2767	12.18	0.0689692	0.175902	8.16757	0.129296	0.198774	6.09626	-0.421983	n
235599	6430571L13Rik	1.12	1.37	0.95	0.28	0.28	0.28	0.22	0.17	0.17	0.87	0.88	1.23	0.15	0.05	0.19	0.13	0.09	0.13	1.14667	0.28	0.186667	0.993333	0.13	0.116667	0.677982	0.436485	1.79458	0.977922	0.514981	1.33967	-0.421766	n
53380	Psmd10	40.85	35.81	42.35	34.21	37.44	37.11	29.01	27.2	28.27	47.41	49.2	46.53	44.82	37.02	41.38	30.9	32.36	32.63	39.67	36.2533	28.16	47.7133	41.0733	31.9633	0.0433116	0.0824002	15.9094	0.0720635	0.0963291	11.877	-0.421709	n
66866	Nhlrc2	22.82	21.82	24.6	18.36	17.63	17.22	16.27	14.47	16.27	27.83	24.73	20.96	9.94	19.51	19.32	17.38	15.99	15.76	23.08	17.7367	15.67	24.5067	16.2567	16.3767	0.126636	0.0931063	9.10156	0.197381	0.0969221	6.79572	-0.421489	n
12808	Cobl	3.53	3.41	3.01	2.46	2.54	2.54	0.98	0.59	0.47	2.88	2.47	2.35	1.06	1.39	1.69	0.49	0.57	0.46	3.31667	2.51333	0.68	2.56667	1.38	0.506667	0.133377	0.381021	3.88804	0.298409	0.390131	2.9047	-0.420655	n
66258	Mrps17	68.55	61.35	64.09	55.7	63.49	55.51	31.11	37.94	33.55	78.86	85.99	75.05	68.01	62.23	59.84	38.03	45.99	39.14	64.6633	58.2333	34.2	79.9667	63.36	41.0533	0.0503676	0.153159	9.82675	0.111942	0.160317	7.34595	-0.419764	n
76138	Ccdc138	8.19	6.75	8.45	5.1	5.28	6.32	6.47	6.64	6.31	10.59	13.46	9.8	7.13	7.87	7.73	8.4	7.97	7.4	7.79667	5.56667	6.47333	11.2833	7.57667	7.92333	0.162015	0.0447248	9.67402	0.191519	0.0850023	7.23271	-0.41958	n
14247	Fli1	0.7	0.73	0.7	0.12	0.08	0.15	0.15	0.14	0.07	0.55	0.5	0.66	0.07	0.12	0.04	0.04	0	0.03	0.71	0.116667	0.12	0.57	0.0766667	0.0233333	0.868476	0.427464	1.54328	0.964764	0.768416	1.15395	-0.419423	n
18933	Prrx1	21.81	20.71	23.51	10.7	10.37	9.63	7.83	7.57	6.62	28.14	29.37	25.54	7.91	11.37	10.78	6.88	6.47	5.59	22.01	10.2333	7.34	27.6833	10.02	6.31333	0.368294	0.264051	3.16283	0.488712	0.355424	2.36929	-0.416762	n
102635360	Gm32719	1.95	0.63	1.67	0.27	0.77	0.34	0.29	0.15	0.72	2.03	1.78	1.46	0.31	0.27	0.56	0.71	0.06	0.22	1.41667	0.46	0.386667	1.75667	0.38	0.33	0.540932	0.312223	2.34424	0.736256	0.40205	1.757	-0.41601	n
19395	Rasgrp2	7.35	10.82	10.57	10.24	10.8	9.67	6.05	5.78	4.8	7.79	8.85	10.57	9.3	8.63	8.67	3.77	6.24	6.37	9.58	10.2367	5.54333	9.07	8.86667	5.46	-0.0318828	0.131545	20.0677	0.0109036	0.122034	15.0447	-0.415622	n
243312	Elfn1	1.06	1.02	1.21	0.57	1.06	0.51	1.18	1.08	0.91	1.64	0.86	1.56	0.77	1.17	1	0.72	0.84	0.78	1.09667	0.713333	1.05667	1.35333	0.98	0.78	0.206826	0.00893412	9.26957	0.155221	0.132495	6.95129	-0.415222	n
68487	Tmem140	1.71	1.59	1.01	0.89	0.83	1.38	0.28	0.61	0.49	1.37	1.81	1.51	0.92	0.66	0.93	0.46	0.6	0.43	1.43667	1.03333	0.46	1.56333	0.836667	0.496667	0.158473	0.273837	4.62631	0.300634	0.275713	3.47014	-0.41487	y
18005	Nek2	12.14	11.27	13.05	7.6	5.64	6.84	3.42	3.51	2.91	16.5	19.09	18.05	6.22	7.81	7.96	3.7	4	3.65	12.1533	6.69333	3.28	17.88	7.33	3.78333	0.286852	0.314931	3.32346	0.428821	0.373436	2.49297	-0.414822	n
59013	Hnrnph1	313.38	322.06	329.9	261.49	277.53	272.91	255.76	259.19	243.69	324.52	313.85	260.28	210.49	243.24	261.84	232.69	212.77	202.58	321.78	270.643	252.88	299.55	238.523	216.013	0.0832273	0.057937	14.1679	0.109555	0.0786127	10.6288	-0.414649	n
100043920	Fam205a4	2.86	2.2	1.11	0.2	0.07	1.6	0.92	1.49	0.74	2.78	3.79	0.6	0.25	0.99	0	1.83	1.57	0.67	2.05667	0.623333	1.05	2.39	0.413333	1.35667	0.574077	0.161653	2.71839	0.843878	0.136157	2.04074	-0.413656	n
80285	Parp9	14.9	13.21	15.91	11.01	10.97	12.89	8.07	7.33	7.65	16.09	16.72	19.71	10.53	12.45	12.2	9.42	9.14	8.02	14.6733	11.6233	7.68333	17.5067	11.7267	8.86	0.112058	0.155565	7.4732	0.192704	0.163754	5.61076	-0.41353	n
546886	Cfap73	7.48	8.23	7.97	2.78	2.63	2.99	3.26	2.6	2.01	16.04	22.52	18.87	3.44	4.73	6.58	4.52	2.63	5.57	7.89333	2.8	2.62333	19.1433	4.91667	4.24	0.498403	0.264872	2.62029	0.653697	0.362451	1.96822	-0.412835	n
75860	Tex26	2.28	2.65	2.17	2.76	1.3	1.83	1.94	2.78	1.94	3.29	4.78	3.3	3.61	2.79	2.92	2.8	3.54	3.11	2.36667	1.96333	2.22	3.79	3.10667	3.15	0.0898505	0.0153828	19.0054	0.0956101	0.0444743	14.2771	-0.412706	n
70235	Poc1a	4.69	5.81	5.16	4.4	4.52	5.09	2.61	1.98	3.17	6.94	9.08	9.21	6.51	6.49	6.06	4.31	4.4	4.2	5.22	4.67	2.58667	8.41	6.35333	4.30333	0.0535424	0.168826	8.99409	0.134864	0.161109	6.75738	-0.412512	n
22146	Tuba1c	27.02	26.43	29.97	27.47	25.37	26.7	13.45	15.03	16.13	23.3	22.65	23.61	18.64	19.71	19.76	13.44	11.85	12.88	27.8067	26.5133	14.87	23.1867	19.37	12.7233	0.0229043	0.150504	11.5335	0.0864905	0.144303	8.66575	-0.412428	n
105663	Thtpa	18.86	18.13	18.93	14.42	14.02	12.73	10.05	9.07	10.43	20.72	22.56	22.86	12.14	15.41	14.06	10.79	10.47	10.4	18.64	13.7233	9.85	22.0467	13.87	10.5533	0.147257	0.153368	6.65281	0.222864	0.177144	4.9999	-0.412065	n
66790	Grtp1	5.96	7.11	6.97	3.78	4.61	4.12	2.34	2.17	2.66	9.54	9.91	7.67	3.75	3.9	5.3	2.12	3.84	2.7	6.68	4.17	2.39	9.04	4.31667	2.88667	0.2266	0.24714	4.22173	0.355468	0.274486	3.17483	-0.411153	n
66482	Exoc2	47.7	47.49	44.58	40.17	41.28	37.95	31.69	30.88	27.95	43.37	40.04	38.94	22.22	36.06	34.46	27.2	25.09	26.33	46.59	39.8	30.1733	40.7833	30.9133	26.2067	0.0757506	0.104458	11.0983	0.13325	0.106341	8.34755	-0.410909	n
71997	Smg9	16.95	18.4	15.8	11.4	12.85	12.88	10.69	8.66	9.41	16.97	18.41	25.8	12.41	13.79	13.84	9.26	9.84	9.25	17.05	12.3767	9.58667	20.3933	13.3467	9.45	0.15405	0.138445	6.83773	0.203873	0.184952	5.14371	-0.410709	n
74770	Hhatl	2.19	2.27	2.28	1.37	1.39	1.4	2.68	3.09	2.31	4.97	4.17	4.73	3.13	2.65	3.64	3.83	3.36	3.42	2.24667	1.38667	2.69333	4.62333	3.14	3.53667	0.232055	-0.0436011	10.6127	0.186056	0.0644239	7.98467	-0.410484	n
239833	Lmln	9.26	8.99	8.98	4.85	4.81	5.42	3.4	3.62	3.01	10.15	10.65	8.34	2.47	3.61	5.17	3.61	3.78	3.4	9.07667	5.02667	3.34333	9.71333	3.75	3.59667	0.284187	0.240146	3.81437	0.457692	0.238884	2.87119	-0.409799	n
381760	Ssbp1	46.17	50.04	45.97	41.13	42.35	41.88	29.07	28.38	23.81	60.41	51.49	55.47	49.84	40.97	45.22	32.99	25.85	27.42	47.3933	41.7867	27.0867	55.79	45.3433	28.7533	0.0605472	0.134517	10.253	0.0997054	0.15938	7.71948	-0.409477	n
26926	Aifm1	38.08	35.31	37	35.18	34.48	33.07	22.56	24.58	22.34	40.82	39.58	33.78	30.35	32.73	36	22.84	21.78	23.13	36.7967	34.2433	23.16	38.06	33.0267	22.5833	0.034584	0.111323	13.7073	0.0682147	0.125503	10.3243	-0.408903	n
17454	Mov10	9.73	11.47	10.89	6.33	6.95	5.59	2.56	3.87	2.75	12.93	12.3	12.34	5.82	5.54	6.32	2.45	2.93	2.52	10.6967	6.29	3.06	12.5233	5.89333	2.63333	0.255343	0.300926	3.59538	0.362488	0.374943	2.71212	-0.406723	n
67956	Kmt5a	63.35	64.3	66.63	44.41	43.29	45.09	34.15	34.9	34.38	69.44	69.21	73.09	37.66	42.71	41.29	35.27	33.23	32.9	64.76	44.2633	34.4767	70.58	40.5533	33.8	0.182997	0.15158	5.97769	0.26648	0.177039	4.50939	-0.406656	n
100043403	Gm14410	14.9	13.18	13.57	10.76	11.76	10.64	11.9	11.58	11.41	15.37	15.18	10.66	8.28	10.41	12.17	11.6	10.16	10	13.8833	11.0533	11.63	13.7367	10.2867	10.5867	0.109624	0.0425838	13.1399	0.139085	0.0626306	9.91493	-0.406282	n
407831	Tmem204	1.25	0.95	1.88	1.27	1.2	1	0.26	1.18	0.86	1.84	1.61	1.87	1.69	1.04	1.43	0.48	1.18	0.99	1.36	1.15667	0.766667	1.77333	1.38667	0.883333	0.0778778	0.137823	9.27212	0.118281	0.167572	6.9966	-0.406246	y
109729085	Htd2	0.57	0	1.68	0.41	0	0	0	0	0.36	1.43	1.7	0.37	0	0.36	0	0	0.32	0	0.75	0.136667	0.12	1.16667	0.12	0.106667	0.818743	0.440643	1.58808	1.09376	0.575202	1.19835	-0.406232	n
57265	Fzd2	24.93	22.99	24.72	14.87	14.57	14.48	8.24	7.53	8.27	30.8	31.11	34.46	12.7	17.9	15.34	8.84	8.61	8.38	24.2133	14.64	8.01333	32.1233	15.3133	8.61	0.241962	0.265888	3.93817	0.356278	0.316589	2.97235	-0.405919	n
106393	Srl	11.02	10.13	12.82	10.51	6.82	9.1	9.87	9.12	8.2	17.18	17.63	12.53	7.51	12.46	12.91	13.64	11.47	12.48	11.3233	8.81	9.06333	15.78	10.96	12.53	0.120695	0.0535308	11.4794	0.175283	0.0554518	8.66795	-0.405278	n
67050	Nkap	14.09	13.65	13.99	11.15	9.48	10.29	8.51	8.53	8.02	16.12	16.26	13.27	8.79	10.29	11.15	8.43	7.98	7.54	13.91	10.3067	8.35333	15.2167	10.0767	7.98333	0.144182	0.122616	7.49631	0.198211	0.155098	5.66076	-0.405185	n
214321	Gm4787	0.48	0.47	0.67	0.38	0.19	0.29	0.31	0.27	0.54	0.77	0.71	0.53	0.2	0.31	0.48	0.55	0.22	0.18	0.54	0.286667	0.373333	0.67	0.33	0.316667	0.304528	0.0887492	5.08547	0.340565	0.180199	3.84051	-0.405083	n
66968	Plin5	1.6	1.64	1.59	0.89	1.07	1.28	1.02	0.76	0.84	4.26	6.27	6.05	2.81	3.06	4.51	2.02	1.84	2.68	1.61	1.08	0.873333	5.52667	3.46	2.18	0.19201	0.147076	5.89821	0.225213	0.22368	4.45541	-0.40472	n
268936	Brpf3	13.58	11.67	11.97	4.19	4.59	5.17	4.19	3.52	3.2	14.11	14.64	13.74	2.79	3.96	3.69	3.07	3.65	3.6	12.4067	4.65	3.63667	14.1633	3.48	3.44	0.471938	0.295071	2.60753	0.675001	0.34028	1.9699	-0.404563	n
68970	Dcaf12	71.56	70.67	73.32	65.92	62.67	65.06	61.25	57.05	56.99	75.51	74.58	65.37	55.09	63.52	65.51	57.97	56.88	54.14	71.85	64.55	58.43	71.82	61.3733	56.33	0.0515237	0.0497131	19.7557	0.0755912	0.0584137	14.9248	-0.404552	n
622473	Ripply1	3.98	4.48	5.73	4.16	2.09	4.26	2.26	0.49	1	6.29	7.83	9.13	5.13	3.16	4.92	1.84	1.5	2.25	4.73	3.50333	1.25	7.75	4.40333	1.86333	0.144371	0.319985	4.30704	0.271867	0.342718	3.25423	-0.404382	n
210925	Ints9	15.09	13.89	13.19	10.7	10.85	9.59	5.6	5.34	4.72	16.9	17.65	15.4	8.36	11.12	11.07	5.17	5.74	5.22	14.0567	10.38	5.22	16.65	10.1833	5.37667	0.145816	0.238189	5.20827	0.236437	0.27179	3.93525	-0.404349	n
105727	Slc38a1	187.68	175.12	199.16	163.78	152.2	163.16	134.6	123.98	133.77	253.44	274.81	195.1	143.47	207.32	220	163.17	160.62	149.75	187.32	159.713	130.783	241.117	190.263	157.847	0.0766734	0.0863877	12.2653	0.113911	0.101868	9.26873	-0.404143	n
11767	Ap1m1	71.35	76.52	71.94	59.13	62.43	54.95	29.54	30.24	26.76	76.59	83.33	85.98	52.43	59.31	62.61	27.99	25.16	26.74	73.27	58.8367	28.8467	81.9667	58.1167	26.63	0.105502	0.224136	6.06725	0.165362	0.270331	4.59039	-0.402425	n
666173	Vps13b	9.59	8.51	9.85	6.92	6.48	6.54	5.19	4.41	4.62	9.78	10.51	6.65	2.84	6.53	6.38	4.58	4.41	4.23	9.31667	6.64667	4.74	8.98	5.25	4.40667	0.162394	0.162488	6.15608	0.258133	0.171171	4.6587	-0.402083	n
214305	Hhipl1	3.11	3.24	2.4	2.25	3.05	2.72	2.57	2.19	2.32	3.81	3.28	2.77	1.21	3.65	2.8	3.9	3.2	2.71	2.91667	2.67333	2.36	3.28667	2.55333	3.27	0.0418936	0.0509223	21.548	0.121414	0.00122242	16.3083	-0.401949	n
243819	Ppp6r1	101.16	103.19	95.18	75.47	79.49	78.91	57.01	52.91	51.68	102.03	108.48	104.21	59.78	76.72	78.04	54.06	51.13	50.72	99.8433	77.9567	53.8667	104.907	71.5133	51.97	0.118998	0.148379	7.48008	0.184274	0.168893	5.66305	-0.401475	n
76582	Ipo11	37.99	34.15	39.83	35.04	34.61	34.96	25.81	23.26	23.11	35.41	35	30.87	21.9	31.07	31.01	24.19	21.67	23.07	37.3233	34.87	24.06	33.76	27.9933	22.9767	0.0326972	0.105574	14.4644	0.0900772	0.0925242	10.9528	-0.401203	n
21933	Tnfrsf10b	40.18	38.47	37.6	29.82	25.79	29.38	22.58	24.38	20.69	33.04	25.12	28.78	16.82	23.04	17.03	13.83	14.31	15.33	38.75	28.33	22.55	28.98	18.9633	14.49	0.150622	0.130178	7.12251	0.203948	0.166667	5.39644	-0.400378	n
268656	Sptlc1	59.56	57.07	59.35	51.42	49.9	50.57	46.64	43.87	44.35	63.11	60.32	64	48.33	54.21	53.05	44.26	44.09	41.45	58.66	50.63	44.9533	62.4767	51.8633	43.2667	0.0707949	0.0639915	14.8383	0.0895342	0.0883436	11.2437	-0.400212	n
230837	Asap3	6.99	7.13	8.17	3.82	3.45	3.96	2.11	2.08	2.12	10.49	10.14	11.38	3.19	4.88	5.48	1.87	2.06	1.61	7.43	3.74333	2.10333	10.67	4.51667	1.84667	0.32968	0.303447	3.15892	0.41341	0.421761	2.39472	-0.399576	y
545136	Fam186b	3.33	2.92	4.33	1.6	2.04	2.06	2.92	1.65	2.16	4.76	5.07	2.8	0.26	2.18	2.98	3.02	2.36	2.01	3.52667	1.9	2.24333	4.21	1.80667	2.46333	0.297435	0.108777	4.92354	0.40683	0.128868	3.73345	-0.399187	n
64929	Scel	2.9	1.94	2.52	1.4	1.25	1.05	0.75	0.92	0.66	1.59	1.34	0.83	0.5	0.49	0.44	0.36	0.21	0.36	2.45333	1.23333	0.776667	1.25333	0.476667	0.31	0.330727	0.276563	3.29332	0.464906	0.335905	2.49747	-0.399077	n
193736	Zbtb12	9.62	10.56	8.22	5.3	4.47	5.86	3.06	3.17	2.16	12.36	13.56	11.81	3.98	5.75	4.97	3.74	3.6	2.98	9.46667	5.21	2.79667	12.5767	4.9	3.44	0.287191	0.293191	3.446	0.453299	0.311712	2.61434	-0.398475	n
52023	Pibf1	12.18	10.01	15.48	8.92	9.16	8.22	4.69	3.99	4.09	18.23	19.67	14.46	7.75	9.01	11.11	6.14	5.46	5.63	12.5567	8.76667	4.25667	17.4533	9.29	5.74333	0.172784	0.26011	4.62007	0.303251	0.267257	3.50565	-0.398233	n
58998	Nectin3	71.21	65.75	69.26	57.18	62.38	58.19	59.57	52.48	56.71	60.81	63.22	58.42	36.62	56.16	52.67	51.37	47.2	50.45	68.74	59.25	56.2533	60.8167	48.4833	49.6733	0.0714449	0.0482019	16.7159	0.108993	0.0486659	12.6856	-0.398021	n
70296	Tbc1d13	40.5	40.62	42.03	23.2	22.76	24.21	12	12.44	11.96	49.06	51.61	49.26	18.2	22.52	24.02	12.19	12.35	12.16	41.05	23.39	12.1333	49.9767	21.58	12.2333	0.270497	0.293068	3.54884	0.403853	0.338406	2.69448	-0.397343	n
101700	Trim68	13.5	14.4	13.1	8.1	8.78	9.3	7.62	9.43	6.91	24.72	27.09	21.46	13.66	11.98	14.96	12.69	11.82	11.58	13.6667	8.72667	7.98667	24.4233	13.5333	12.03	0.21572	0.129166	5.79902	0.283914	0.170271	4.40349	-0.397162	n
209488	Hsh2d	0.28	0.68	1	0.22	0.22	0.34	0.32	0.1	0.21	0.56	1.28	1.35	0.19	0.11	0.57	0.33	0.31	0.21	0.653333	0.26	0.21	1.06333	0.29	0.283333	0.443103	0.272905	2.79327	0.624823	0.318004	2.12128	-0.397018	n
78134	Lpar4	10.55	9.8	10.75	7.89	7.23	6.48	6	4.78	5.37	13.86	14.95	12.68	6.94	8.52	9.54	6.97	5.85	5.65	10.3667	7.2	5.38333	13.83	8.33333	6.15667	0.175294	0.157563	6.00857	0.243612	0.194597	4.56404	-0.396711	n
19216	Ptger1	2.01	2.82	1.67	1.65	1.51	1.66	0.6	1.31	0.35	1.6	2.51	2.74	0.57	1.45	0.96	1.91	1.32	0.87	2.16667	1.60667	0.753333	2.28333	0.993333	1.36667	0.143802	0.254019	5.02738	0.400264	0.123413	3.81915	-0.396556	y
21961	Tns1	54.7	45.98	51.98	27.35	27.69	26.12	19.31	17.33	19.73	60.31	55.12	48.45	16.71	28.6	25.55	14.39	14.86	15.52	50.8867	27.0533	18.79	54.6267	23.62	14.9233	0.303827	0.239554	3.68066	0.403199	0.312006	2.7964	-0.396392	n
414758	Zfp950	14.05	11.39	14.82	9.64	9.5	8.99	12.38	10.97	11.08	14.4	14.47	8.37	5.19	8.76	10.36	10.5	8.94	8.29	13.42	9.37667	11.4767	12.4133	8.10333	9.24333	0.172413	0.0376135	9.52263	0.205101	0.0709009	7.24633	-0.39411	y
70560	Wars2	6.35	5.63	7.98	3.34	2.96	3.58	2.38	2.48	2.35	8.8	9.81	6.9	2.28	4.02	3.51	2.58	2.41	2.14	6.65333	3.29333	2.40333	8.50333	3.27	2.37667	0.338176	0.24484	3.43044	0.459579	0.306515	2.61065	-0.393985	y
329470	Accs	5.66	5.01	4.38	3.36	3.29	4.02	2.43	2.43	1.98	6.42	6.33	6.47	3.56	3.37	4.49	2.77	2.89	2.17	5.01667	3.55667	2.28	6.40667	3.80667	2.61	0.165401	0.189616	5.63353	0.250349	0.215921	4.28937	-0.393275	n
234374	Ddx49	35.33	34.16	28.3	30.44	28.85	31.64	21.18	20.12	19.39	28.9	31.66	41.54	26.07	31.23	29.53	20.73	19.45	22.19	32.5967	30.31	20.23	34.0333	28.9433	20.79	0.0349769	0.114705	13.3617	0.0779058	0.11851	10.1825	-0.392013	n
67120	Ttc14	39.66	40.04	41.44	31.38	30.42	30.89	32.98	36.46	32.44	50.25	53.99	36.49	25.09	33.53	40.86	39.58	36.92	34.74	40.38	30.8967	33.96	46.91	33.16	37.08	0.12873	0.0416341	11.7396	0.166817	0.0565424	8.95417	-0.390748	y
57810	Cdon	54.2	49.7	49.14	39.91	39.04	42.42	39.32	37.69	36.98	57.14	61.34	45.04	26.09	45.33	43.06	42.89	41.76	38.8	51.0133	40.4567	37.9967	54.5067	38.16	41.15	0.111499	0.0708336	10.969	0.171457	0.06759	8.36655	-0.390723	n
233571	P2ry6	2.48	1.61	0.76	0.65	1.17	0.41	0.5	0.25	0.19	0.94	1.69	1.32	0.69	0.51	0.39	0	0.12	0.25	1.61667	0.743333	0.313333	1.31667	0.53	0.123333	0.373647	0.394542	2.60353	0.437609	0.569376	1.98613	-0.390508	n
432879	Kbtbd6	1.02	1.05	1.07	0.26	0.21	0.21	0.16	0.04	0	1.57	1.45	1.53	0.26	0.29	0.21	0	0.08	0	1.04667	0.226667	0.0666667	1.51667	0.253333	0.0266667	0.735719	0.662115	1.43078	0.860598	0.97162	1.09157	-0.390398	n
69478	2300009A05Rik	19.05	21.18	16.46	17.48	13.39	13.64	9.8	14.45	11.27	15.37	23.18	24.13	15.47	15.24	12.74	12.93	10.39	14.17	18.8967	14.8367	11.84	20.8933	14.4833	12.4967	0.116322	0.11241	8.74386	0.176216	0.123583	6.67112	-0.39034	n
15958	Ifit2	28.49	26.48	30.24	24.04	25.45	24.97	16.55	17.04	16.02	38.36	35.48	29.85	24.09	29.67	28.8	18.5	18.97	19.08	28.4033	24.82	16.5367	34.5633	27.52	18.85	0.0648524	0.130065	10.2607	0.109587	0.14578	7.83187	-0.389707	y
237891	Gas2l2	3.47	3.22	3.39	1.43	0.64	0.85	0.82	0.59	0.63	9.09	12.29	11.51	1.7	2.15	2.49	1.22	1.4	1.63	3.36	0.973333	0.68	10.9633	2.11333	1.41667	0.595818	0.384142	2.0409	0.791698	0.492019	1.55798	-0.389531	n
76899	Golga1	22.29	20.82	23.42	14.82	15.27	15.17	10.21	8.91	8.93	26.8	26.8	19.45	10.93	15.18	15.39	9.81	8.73	8.08	22.1767	15.0867	9.35	24.35	13.8333	8.87333	0.185256	0.207667	5.09005	0.271924	0.242729	3.88611	-0.389352	n
18969	Pola2	13.36	11.55	14.2	9.78	10.54	11.02	5.1	5.2	4.82	14.17	13.46	12.35	7.84	8.7	8.61	5.38	5.91	5.02	13.0367	10.4467	5.04	13.3267	8.38333	5.43667	0.106511	0.228513	5.96972	0.222907	0.215587	4.56107	-0.388291	y
105513	Chmp7	69.75	68.43	64.73	52.13	53.43	52.7	18.92	20.16	20.7	60.79	60.66	74.67	38.23	43.16	42.61	16.47	18.77	16.49	67.6367	52.7533	19.9267	65.3733	41.3333	17.2433	0.119514	0.293851	4.83834	0.220466	0.320444	3.69748	-0.38797	y
18408	Slc25a15	16.85	16.11	16.04	14.33	13.43	12.26	10.35	9.72	10.7	19.33	20.14	19.52	11.93	15.58	16.29	11.11	11.86	11.31	16.3333	13.34	10.2567	19.6633	14.6	11.4267	0.0973535	0.111876	9.55887	0.14318	0.130517	7.30735	-0.387492	n
68653	Samm50	53.77	53.96	50.75	50.04	52.85	49.92	31.7	30.96	31.88	49.36	47.97	50.3	40.86	47.25	46.42	28	27.42	26.85	52.8267	50.9367	31.5133	49.21	44.8433	27.4233	0.0175206	0.124217	14.1105	0.044686	0.140591	10.7946	-0.38646	n
333193	Proser3	5.03	4.59	5.3	2.4	1.56	1.69	2.1	1.93	2.57	10.55	8.39	7.67	2.93	2.13	2.96	3.2	3.19	1.58	4.97333	1.88333	2.2	8.87	2.67333	2.65667	0.466975	0.196118	3.01617	0.576765	0.289886	2.30773	-0.386239	n
242509	Bnc2	0.48	0.47	0.59	0.09	0.1	0.11	0.1	0.04	0.05	0.59	0.8	0.61	0.03	0.06	0.1	0.09	0.06	0.05	0.513333	0.1	0.0633333	0.666667	0.0633333	0.0666667	0.786632	0.503143	1.55066	1.13198	0.553655	1.1865	-0.386169	n
22137	Ttk	5.67	5.26	5.98	1.88	2.08	2.07	1.53	0.86	1.09	6.36	5.14	5.08	1.4	1.42	1.64	0.58	0.67	0.71	5.63667	2.01	1.16	5.52667	1.48667	0.653333	0.495882	0.38012	2.2831	0.631443	0.51342	1.74693	-0.386169	n
57895	Ccdc126	9.02	8.55	9.7	6.15	5.2	5.94	4.12	2.66	3.37	10.57	9.41	10.79	4.79	5.45	5	4.32	3.41	2.75	9.09	5.76333	3.38333	10.2567	5.08	3.49333	0.219126	0.237639	4.37862	0.337887	0.258981	3.35082	-0.385961	n
66923	Pbrm1	37.65	33.46	37.94	25.56	26.18	25.63	17.68	17.08	17.82	41.84	42.02	34.12	14.23	26.57	27.59	19.16	18.36	17.68	36.35	25.79	17.5267	39.3267	22.7967	18.4	0.165048	0.175401	5.8746	0.262228	0.182634	4.49578	-0.385921	n
244853	Nxpe4	12.83	11.38	13.87	11.43	10.62	10.73	12.29	10.61	10.52	19.95	21.44	19.23	15.48	16.85	18.31	17.22	15.63	16.66	12.6933	10.9267	11.14	20.2067	16.88	16.5033	0.0720725	0.031387	19.3312	0.0865055	0.048679	14.7946	-0.385863	y
76815	Calcoco2	1.05	0.74	1.49	0.83	0.83	0.49	0.68	0.77	0.58	2.56	3.42	2.22	0.86	1.79	1.68	1.8	1.86	1.55	1.09333	0.716667	0.676667	2.73333	1.44333	1.73667	0.20312	0.115369	6.27965	0.307086	0.109057	4.80605	-0.385833	n
73293	Ccdc103	10.33	9.32	12	3.82	3.97	4.82	4.3	3.68	3.14	15.13	19.37	14.31	4.38	3.94	6.29	4.52	3.76	4.27	10.55	4.20333	3.70667	16.27	4.87	4.18333	0.442546	0.251508	2.88162	0.580074	0.326582	2.20591	-0.385506	n
14573	Gdnf	0.72	0.46	0.76	0.13	0.2	0.1	0.16	0.22	0.07	1.2	1.43	0.67	0.14	0.23	0.24	0.12	0.07	0.09	0.646667	0.143333	0.15	1.1	0.203333	0.0933333	0.724549	0.351343	1.85892	0.811862	0.593161	1.42346	-0.385059	n
14885	Gtf2h4	13.14	14.85	12.05	11.5	11.46	11.57	6	6.72	6.34	14.32	14.11	19.39	13.01	12.89	11.85	6.04	7.07	6.67	13.3467	11.51	6.35333	15.94	12.5833	6.59333	0.0711972	0.178482	8.01027	0.113712	0.212262	6.13545	-0.384681	n
66242	Mrps16	61.48	58.35	61.07	43.99	49.61	44.51	11.27	14.66	14.1	67.79	70.58	73.77	58.85	39.66	38.23	10.93	10.14	14.16	60.3	46.0367	13.3433	70.7133	45.58	11.7433	0.129792	0.362673	4.0612	0.211194	0.43169	3.11098	-0.384538	n
115490151	LOC115490151	3.32	2.59	3.3	1.46	2.56	2	2.02	1.87	1.46	4.26	4.45	1.84	0.55	1.93	2.8	2.6	2.21	2.02	3.07	2.00667	1.78333	3.51667	1.76	2.27667	0.204479	0.13061	5.96855	0.332878	0.104548	4.57221	-0.38449	n
69028	Mitd1	25.27	21.95	28.11	18.3	15.78	17.29	11.34	13.14	9.98	30.68	35.49	29.57	17.85	20.89	16.88	11.92	14.09	11.61	25.11	17.1233	11.4867	31.9133	18.54	12.54	0.184099	0.18805	5.37418	0.261173	0.224604	4.11712	-0.384409	n
229900	Gbp7	5.95	5.06	7.26	4.27	3.8	4.7	4.27	3.64	3.58	7.02	6.64	6.63	3.43	4.61	4.66	3.76	3.53	3.81	6.09	4.25667	3.83	6.76333	4.23333	3.7	0.172239	0.111516	7.04832	0.225313	0.145035	5.40032	-0.384234	y
68738	Acss1	30.77	33.47	30.82	24.88	22.06	23.62	28.82	26.7	26.28	42.99	44.61	42.55	28.72	32.83	36.95	31.04	27.02	27.73	31.6867	23.52	27.2667	43.3833	32.8333	28.5967	0.143329	0.0361229	11.145	0.133993	0.100216	8.53939	-0.384196	n
13437	Dnpep	48.15	57.59	47.23	47.38	50.3	44.64	28.87	29.03	26.04	47.63	47.86	57.29	43.94	43.14	42.23	25.93	27.15	27.64	50.99	47.44	27.98	50.9267	43.1033	26.9067	0.0347034	0.144303	11.1728	0.0802073	0.15341	8.56103	-0.384133	n
211482	Efhb	7.91	6.88	9.45	2.98	3.63	2.7	3.96	2.98	3.32	16.96	19.91	13.5	4.01	4.66	7.25	5.06	3.72	4.74	8.08	3.10333	3.42	16.79	5.30667	4.50667	0.460179	0.206726	2.99893	0.553908	0.316245	2.29845	-0.383787	n
235472	Prtg	3.75	3.08	4	1.52	1.47	1.86	2.49	2.31	2.26	4.57	5.52	3.68	1.18	1.8	2.1	2.76	2.34	2.02	3.61	1.61667	2.35333	4.59	1.69333	2.37333	0.386326	0.102882	4.08824	0.479543	0.158597	3.13411	-0.383424	y
211187	Lrtm2	47.37	42.39	48.01	30.03	30.43	31.78	21.91	21.45	20.57	45.58	44.08	48.61	22.74	32.91	28.38	16.08	16.18	16.09	45.9233	30.7467	21.31	46.09	28.01	16.1167	0.192932	0.184616	5.29733	0.239504	0.25265	4.06377	-0.382448	n
17025	Alad	20.04	19.69	17.2	15.74	16.34	14.99	8.28	7.64	8.87	21.33	22.19	26.6	19.09	18.63	16.01	6.99	7.91	9.71	18.9767	15.69	8.26333	23.3733	17.91	8.20333	0.0914604	0.199905	6.86423	0.128033	0.251764	5.26598	-0.382395	n
20416	Shc1	44.32	42.33	41.44	21.53	23.81	23.31	13.82	13.55	11.98	40.65	40.63	41.16	14.36	18.29	17.3	10.05	12.3	8.77	42.6967	22.8833	13.1167	40.8133	16.65	10.3733	0.299942	0.283787	3.42625	0.431173	0.32936	2.62973	-0.381712	n
80909	Castor2	40.04	36	41.49	23.45	24.85	26.76	17.57	16.12	17.74	44.18	47.69	36.51	9.53	29	28.45	18.25	16.57	15.13	39.1767	25.02	17.1433	42.7933	22.3267	16.65	0.215638	0.198724	4.8267	0.312873	0.226977	3.70473	-0.381667	n
76983	Scfd1	63.63	63.39	59.86	58.37	55.32	55.3	32.2	33.38	34.07	62.73	61.97	59.45	50.5	51.11	54.87	29.61	26.43	30.46	62.2933	56.33	33.2167	61.3833	52.16	28.8333	0.0483914	0.151195	10.0207	0.078301	0.181685	7.69272	-0.381419	n
110279	Bcr	47.51	41.71	47.33	38.22	36.68	38.92	32.21	31.49	29.06	60.94	60.78	49.24	32.51	46.39	47.52	40.49	37.16	39.94	45.5167	37.94	30.92	56.9867	42.14	39.1967	0.0875584	0.0929758	11.0782	0.145145	0.0899822	8.50604	-0.381168	n
18142	Npas1	3.48	3.08	2.35	1.63	2.28	3.11	1.4	1.63	1.25	1.72	2.92	2.92	1.62	1.51	2.13	1.29	0.85	1.09	2.97	2.34	1.42667	2.52	1.75333	1.07667	0.114651	0.176302	6.87394	0.174441	0.204475	5.27821	-0.381089	n
13641	Efnb1	42.45	43.08	39.04	30.58	32.58	31.59	18.12	16.66	18.02	30.98	26.47	28.87	14.5	22.54	20.07	10.29	10.74	10.59	41.5233	31.5833	17.6	28.7733	19.0367	10.54	0.131586	0.206391	5.91756	0.19865	0.241476	4.54415	-0.380992	n
68045	Rtraf	125.51	111.76	119.64	113.18	121.07	118.26	75.27	82.87	82.21	123.75	118.55	137.01	130.99	117.22	112.49	77.17	80.32	85.2	118.97	117.503	80.1167	126.437	120.233	80.8967	0.00596538	0.0950706	19.7949	0.0241927	0.107377	15.2011	-0.380959	n
232566	Amn1	33.62	29.07	29.12	18.62	20.51	23.75	8.4	6.85	8.56	33.59	32.15	21.71	17.36	15.36	15.47	7.14	6.78	4.63	30.6033	20.96	7.93667	29.15	16.0633	6.18333	0.182017	0.324514	3.94843	0.286575	0.37284	3.03299	-0.380537	n
22026	Nr2c2	33.04	30.9	38.18	17.49	19.03	18.88	11.65	9.8	10.84	36.57	39.2	26.95	4.5	17.98	18.69	10.43	9.18	9.46	34.04	18.4667	10.7633	34.24	13.7233	9.69	0.294103	0.276851	3.50291	0.439684	0.303519	2.69106	-0.380383	n
217715	Eif2b2	76.23	74.02	78.09	53.17	51.21	54.19	28.89	24.64	24.65	87.03	91.95	111.05	54.96	50.51	58.22	30.12	27.85	29.37	76.1133	52.8567	26.06	96.6767	54.5633	29.1133	0.175355	0.257719	4.61816	0.275079	0.288581	3.54824	-0.380214	n
71918	Zcchc24	156.83	141.99	155.36	96.87	98.71	95.46	59.69	57.06	59.17	185.15	179.96	169.75	79.4	112.56	104.51	54.91	53.53	50.7	151.393	97.0133	58.64	178.287	98.8233	53.0467	0.214016	0.228057	4.52414	0.283758	0.291477	3.47683	-0.379869	n
209590	Il23r	0.3	0.41	0.3	0.14	0.29	0.24	0	0.13	0.18	0.83	0.55	0.58	0.32	0.38	0.24	0.32	0.04	0.27	0.336667	0.223333	0.103333	0.653333	0.313333	0.21	0.197374	0.284003	4.15475	0.353374	0.272905	3.19347	-0.379639	n
18798	Plcb4	18.72	15.3	16.71	13.92	13.67	13.89	13.72	13.22	13.63	16.81	17.71	12.18	8.1	12.49	13.13	14.76	12.59	12.32	16.91	13.8267	13.5233	15.5667	11.24	13.2233	0.0968078	0.0537376	13.285	0.156606	0.039229	10.2127	-0.37944	n
381110	Rmdn2	11.77	9.84	10.99	8.31	6.58	8.18	6.02	8.58	6.92	13.45	13.61	15.48	8.79	8.83	10.5	8.41	6.92	7.74	10.8667	7.69	7.17333	14.18	9.37333	7.69	0.166285	0.0998656	7.51455	0.199074	0.147134	5.77687	-0.379398	n
210009	Mtrr	7.84	8.48	8.76	4.07	3.86	3.84	2.64	3.23	2.17	9.86	9.36	8.87	2.9	3.85	3.95	2.36	2.03	1.77	8.36	3.92333	2.68	9.36333	3.56667	2.05333	0.363808	0.273545	3.13798	0.464149	0.364842	2.41257	-0.379265	n
74741	C2cd5	20.97	20.73	22.04	13.2	14.66	14.37	12.75	11.75	11.39	25.07	25.52	20.54	10.9	14.04	15.17	13.11	11.79	11.42	21.2467	14.0767	11.9633	23.71	13.37	12.1067	0.197977	0.138103	5.95097	0.275499	0.161616	4.57546	-0.379207	n
227737	Fam129b	108	102.87	101.14	85.68	85.96	83.7	53.71	49.54	50.62	96.2	95.63	101.99	55.82	79.58	68.3	47.97	47.95	48.8	104.003	85.1133	51.29	97.94	67.9	48.24	0.0963909	0.16998	7.50833	0.176162	0.170278	5.773	-0.37917	n
19663	Rbpms	20.28	17.67	19.1	14.92	14.51	13.35	8.2	8.96	9.38	19.82	19.79	16.61	11.88	13.25	12.39	7.12	8.1	6.85	19.0167	14.26	8.84667	18.74	12.5067	7.35667	0.13843	0.18401	6.20271	0.194475	0.224833	4.76977	-0.378978	n
18803	Plcg1	47.36	46.37	44.93	32.54	37.58	34.93	28.64	25.77	25.66	43.37	41.96	39.77	18.32	33.11	31.93	23.35	23.66	20.02	46.22	35.0167	26.69	41.7	27.7867	22.3433	0.133492	0.132036	7.53216	0.195218	0.150034	5.79287	-0.378785	n
242642	Hpdl	0.61	0.2	1.02	0.08	0.24	0.32	0	0	0.07	0.8	0.71	0.53	0.07	0.08	0.08	0	0	0.15	0.61	0.213333	0.0233333	0.68	0.0766667	0.05	0.505233	0.784724	1.55044	1.04962	0.627589	1.19246	-0.37874	n
13433	Dnmt1	37.36	39.5	38.64	28.44	31.33	30.25	17.76	17.61	16.11	32.27	31.51	25.65	11.28	23.7	23.74	12.81	12.84	12.31	38.5	30.0067	17.16	29.81	19.5733	12.6533	0.119858	0.194301	6.36618	0.202302	0.206046	4.89777	-0.378303	n
74187	Katnb1	25.37	28.17	28.47	24.37	22.08	23.12	16.09	14.75	13.53	31.46	34.2	37.31	23.92	25.75	29.05	16.45	17.45	17.8	27.3367	23.19	14.79	34.3233	26.24	17.2333	0.0791115	0.147703	8.8178	0.129141	0.165665	6.78414	-0.378252	n
12659	Ovgp1	1.73	2.66	3.12	1.18	0.95	1.05	1.01	1.23	1.15	2.34	2.44	1.93	0.78	0.32	0.91	1.23	1.09	0.53	2.50333	1.06	1.13	2.23667	0.67	0.95	0.413262	0.191255	3.30843	0.579706	0.205892	2.54583	-0.378008	y
83383	Tfap4	1.31	1.74	1.82	0.43	0.45	0.53	0.45	0.27	0.25	1.54	1.78	1.85	0.38	0.13	0.33	0.42	0.29	0.25	1.62333	0.47	0.323333	1.72333	0.28	0.32	0.596076	0.387978	2.03241	0.873901	0.404843	1.56403	-0.377919	n
13608	Edar	2.73	2.53	3.84	0.99	0.69	0.82	0.78	0.79	1.02	7.72	9.5	6.33	1.06	1.72	2.3	1.15	1.44	0.86	3.03333	0.833333	0.863333	7.85	1.69333	1.15	0.621313	0.302152	2.16576	0.737609	0.461843	1.66743	-0.377246	n
75677	Cldn22	0.93	0.72	0.85	0.88	0.59	0.3	0.28	0	0.42	0.37	0.75	0.65	0.12	0.55	0.3	0	0.18	0.28	0.833333	0.59	0.233333	0.59	0.323333	0.153333	0.16606	0.306084	4.236	0.289231	0.324007	3.26138	-0.377223	n
207181	Rbms3	19.13	16.06	21.19	9.7	9.36	9.44	7.63	8.19	7.11	25.65	26.65	19.21	7.72	10.31	10.72	8.38	7.66	7.34	18.7933	9.5	7.64333	23.8367	9.58333	7.79333	0.328074	0.216325	3.67378	0.438194	0.268812	2.82883	-0.37706	y
73804	Kif2c	9.09	9.11	10.55	6.19	5.82	5.38	3.92	4.43	4.57	10.72	10.21	11.41	4.85	5.71	5.33	3.95	4.42	4.48	9.58333	5.79667	4.30667	10.78	5.29667	4.28333	0.241768	0.192326	4.6073	0.341734	0.221925	3.54825	-0.376815	n
13846	Ephb4	16.81	18.29	18.77	6.47	5.01	5.71	3.02	3.2	2.97	17.79	21.06	20.56	3.93	5.05	4.06	2	2.1	2.3	17.9567	5.73	3.06333	19.8033	4.34667	2.13333	0.549304	0.425224	2.05227	0.729254	0.53576	1.58101	-0.376378	n
68634	Tm2d3	35.97	46.89	45.72	24.13	21.92	18.5	9.11	10.41	12.07	46.26	39.8	47.32	19.71	18.64	17.28	6.06	7.61	7.06	42.86	21.5167	10.53	44.46	18.5433	6.91	0.331392	0.337521	2.98992	0.420536	0.447625	2.30372	-0.376143	n
68828	Sync	33.6	25.65	33.17	17.64	17.99	15.86	7.27	7.33	8.19	43.51	41.78	32.15	13.16	18.7	17.62	8.75	7.43	7.39	30.8067	17.1633	7.59667	39.1467	16.4933	7.85667	0.281304	0.336634	3.23657	0.415669	0.38615	2.49433	-0.375814	n
74255	Smu1	54.37	53.07	52.02	48.32	46.07	49.04	32.41	31	33.75	60.08	58.29	51.59	43.78	48.56	47.14	34.66	32.15	34	53.1533	47.81	32.3867	56.6533	46.4933	33.6033	0.0509493	0.119127	11.7595	0.0950457	0.125593	9.0646	-0.375505	n
100036521	Umad1	18.55	17.72	17.67	11.73	12.14	12.31	10.13	9.73	9.26	18.66	16.87	18.51	10.1	10.27	11.7	8.42	8.35	7.71	17.98	12.06	9.70667	18.0133	10.69	8.16	0.192054	0.148224	5.87754	0.250934	0.190404	4.53167	-0.375169	n
66681	Pgm1	33.47	30.14	35.16	29.4	27.01	28.33	26.75	26.05	26.67	37.99	36.5	42.42	31.75	30.66	32.13	31.4	28.14	31.09	32.9233	28.2467	26.49	38.97	31.5133	30.21	0.0736766	0.0522771	15.8789	0.102134	0.061223	12.2431	-0.375133	n
442803	A830005F24Rik	0.87	1.01	0.35	0.55	0.27	0.28	0.13	0.26	0.13	0.52	1.23	1.51	0.57	0.14	0.56	0.13	0.13	0.26	0.743333	0.366667	0.173333	1.08667	0.423333	0.173333	0.339847	0.350077	2.89887	0.453348	0.441381	2.23531	-0.375015	n
75731	Idnk	18.89	19.58	16.7	15.25	18.9	15.66	8.05	7.92	9.37	23.06	21.91	24.41	19.32	19.33	18.12	7.91	11.88	9.2	18.39	16.6033	8.44667	23.1267	18.9233	9.66333	0.0491495	0.187078	8.46642	0.0964637	0.209827	6.52974	-0.374727	n
67417	Ears2	4.76	3.61	5.03	2.87	2.8	2.71	2.07	1.56	1.81	4.15	4.72	5.17	1.99	2.4	2.97	1.71	1.48	1.51	4.46667	2.79333	1.81333	4.68	2.45333	1.56667	0.225737	0.216759	4.51981	0.310588	0.263135	3.486	-0.374691	y
21335	Tacc3	24.36	24.74	24.74	23.45	19.44	20.85	14.56	17.48	15.73	25.35	25.4	27.36	20.91	21.81	21.27	15.17	15.99	14.03	24.6133	21.2467	15.9233	26.0367	21.33	15.0633	0.0707345	0.104716	11.3992	0.0958869	0.131584	8.79233	-0.374615	n
14368	Fzd6	32.79	29.67	34.16	26.35	23.22	24.66	17.49	18	16.56	40.12	41.5	33.98	21.79	27.47	26.54	20.49	20.1	20.29	32.2067	24.7433	17.35	38.5333	25.2667	20.2933	0.126773	0.148737	7.25925	0.202957	0.154184	5.60003	-0.374386	y
16438	Itpr1	31.27	27.91	32.38	21.81	21.91	21.5	18.63	15.45	16.73	30.78	29.61	20.81	9.6	17.98	19.51	16.39	14.58	15.76	30.52	21.74	16.9367	27.0667	15.6967	15.5767	0.163134	0.141601	6.56308	0.26202	0.132855	5.0649	-0.373839	n
320204	Etfbkmt	13.43	12.82	15.25	10.58	10.27	12.06	10.43	7.59	8.53	21.18	23.23	21.05	17.37	14.31	19.22	13.75	10.73	8.8	13.8333	10.97	8.85	21.82	16.9667	11.0933	0.111528	0.1074	9.13541	0.120983	0.16266	7.05113	-0.373614	n
319565	Syne2	4.25	3.99	5.34	2.46	2.32	2.48	1.88	1.63	1.49	4.49	4.28	4.14	0.69	2.17	2.45	1.51	1.35	1.27	4.52667	2.42	1.66667	4.30333	1.77	1.37667	0.301147	0.240247	3.69416	0.427235	0.274046	2.85192	-0.373312	y
75292	Prkd3	23.53	20.62	23.31	16.5	17.02	15.65	12.67	12.1	12.24	25.94	26.13	22.95	12.13	18.12	17.37	12.41	11.9	13.42	22.4867	16.39	12.3367	25.0067	15.8733	12.5767	0.152085	0.144353	6.74678	0.218569	0.165261	5.21064	-0.372738	n
212153	Ccdc191	10.5	9.3	10.74	4.94	4.22	5.09	6.73	5.81	5.75	19.82	19.24	15.39	6.03	7.58	8.82	8.78	7.58	6.6	10.18	4.75	6.09667	18.15	7.47667	7.65333	0.366579	0.123274	4.08285	0.426501	0.207635	3.1539	-0.372441	n
68910	Zfp467	9.96	11.74	12.71	8.62	7.55	10.94	7.25	7.56	6.72	15	14.93	14.72	11.98	11.79	10.4	7.63	6.96	7.82	11.47	9.03667	7.17667	14.8833	11.39	7.47	0.114668	0.112747	8.79453	0.128643	0.165753	6.79357	-0.372437	n
72199	Mms19	26.65	29.81	26.16	23.04	22.55	24.09	21.3	17.82	19.06	22.2	22.32	23.6	14.91	17.86	19.77	14.99	15.76	16.05	27.54	23.2267	19.3933	22.7067	17.5133	15.6	0.0819155	0.084328	12.0305	0.124887	0.0902617	9.29588	-0.372039	n
76166	Cplane2	5.16	3.65	4.61	1.25	1.57	1.27	2.82	3.36	2.22	6.09	6.83	6.53	0.39	2.65	2.26	2.62	2.06	1.92	4.47333	1.36333	2.8	6.48333	1.76667	2.2	0.571404	0.112654	2.92373	0.625235	0.259872	2.25961	-0.371734	n
12450	Ccng1	451.31	414.19	425.39	394.16	388.33	383.92	282.09	263.56	276.24	343.36	315.18	281.48	235.79	287.76	273.55	191.65	186.24	182.9	430.297	388.803	273.963	313.34	265.7	186.93	0.0487637	0.108558	12.7128	0.0793102	0.124205	9.82727	-0.371419	n
101206	Tada3	37.26	38.71	35.85	22.68	23.23	24.64	13.4	10.27	11.26	47.65	45.74	47.89	23.73	23.33	23.49	12.04	12.02	14.14	37.2733	23.5167	11.6433	47.0933	23.5167	12.7333	0.221487	0.279773	3.98995	0.333946	0.314485	3.08436	-0.371396	n
12495	Entpd1	2.36	2.53	2.01	1.56	1.81	1.44	0.78	1	0.88	2.01	2.09	2.94	1.12	1.45	1.3	0.8	0.8	1.07	2.3	1.60333	0.886667	2.34667	1.29	0.89	0.17352	0.229195	4.96629	0.287747	0.233123	3.83973	-0.371164	y
94245	Dtnbp1	53.31	62.07	59.55	49.79	46.63	44.82	25.14	27.77	22.55	63.86	63.76	74.87	48.79	47.62	52.93	23.58	24.64	23.95	58.31	47.08	25.1533	67.4967	49.78	24.0567	0.102876	0.202166	6.55648	0.146417	0.248063	5.06997	-0.370944	n
19376	Rab34	41.96	40.68	35.63	27.36	26.6	23.48	15.54	16.69	12.16	33.24	38.26	49.36	23.56	19.22	22.03	14.87	13.93	10.83	39.4233	25.8133	14.7967	40.2867	21.6033	13.21	0.203644	0.23563	4.55297	0.299683	0.268112	3.5224	-0.370249	n
69528	1700030J22Rik	6.3	5.36	7.68	1.72	1.85	1.62	1.62	1.45	1.32	12.93	13.68	10.51	1.32	2.66	3.1	1.82	1.7	1.49	6.44667	1.73	1.46333	12.3733	2.36	1.67	0.632594	0.356549	2.02195	0.796792	0.481552	1.56452	-0.370025	y
216190	Appl2	81.3	77.82	82.97	67.53	65.81	72.29	81.4	77.44	72.36	113.37	118.89	99.99	89.61	89.36	103.55	102.57	92.36	89.06	80.6967	68.5433	77.0667	110.75	94.1733	94.6633	0.0784976	0.011067	22.3303	0.0779721	0.0377382	17.2846	-0.369516	y
22388	Wdr1	232.33	229.18	236.06	215.13	222.95	219.93	178.84	177.15	181.18	190.67	188.09	187.11	151.65	177.71	175.7	145.83	145.9	144.15	232.523	219.337	179.057	188.623	168.353	145.293	0.0280762	0.0628265	22.0015	0.054672	0.0627566	17.0316	-0.369388	n
17220	Mcm7	52.72	56.38	54.03	40.22	42.36	41.15	25.34	28.08	25.68	51.88	52.37	54.81	34.02	38.8	34.52	21.06	23.6	22.47	54.3767	41.2433	26.3667	53.02	35.78	22.3767	0.132942	0.174045	6.51492	0.189128	0.207424	5.04348	-0.369327	n
26992	Brd7	61.68	58.81	65.59	48.69	45.54	45.13	29.19	27.69	29.49	70.23	68.95	64.99	41.46	46.84	46.93	28.45	26.35	27.03	62.0267	46.4533	28.79	68.0567	45.0767	27.2767	0.139035	0.184553	6.18068	0.198119	0.219845	4.78511	-0.369214	n
245902	Ccdc15	3.28	3.44	3.99	1.67	1.74	1.77	1.73	1.81	2.13	4.55	5.42	3.66	1.16	1.96	2.5	1.98	1.66	1.76	3.57	1.72667	1.89	4.54333	1.87333	1.8	0.349311	0.152923	3.9822	0.426048	0.222626	3.08321	-0.369132	n
21821	Ift88	14.76	13.02	17.06	10.57	7.48	9.57	12.05	10.07	9.97	26.1	27.08	20.87	12.62	12.26	16.71	15.77	14.18	13.64	14.9467	9.20667	10.6967	24.6833	13.8633	14.53	0.233024	0.0804437	6.38024	0.277421	0.127417	4.94025	-0.369027	n
68145	Etaa1	5.6	5.69	4.89	0.52	0.33	0.63	0.2	0.18	0.43	5.92	6.25	5.16	0.13	0.24	0.25	0.21	0.15	0.23	5.39333	0.493333	0.27	5.77667	0.206667	0.196667	1.15018	0.720024	1.0694	1.60162	0.812735	0.828378	-0.368441	n
271564	Vps13a	16.92	15.75	19.44	12.17	12.49	12.41	9.14	8.85	9.18	16.3	15.93	11.93	4.91	9.75	11.1	8.29	7.67	7.28	17.37	12.3567	9.05667	14.72	8.58667	7.74667	0.163769	0.156591	6.24297	0.259203	0.154355	4.83609	-0.368393	n
70604	Dnajb14	29.59	28.63	30.84	18.88	19.4	20.55	10.23	10.48	9.86	34.79	33.28	26.37	10.1	19.43	18	11.9	10.3	9.96	29.6867	19.61	10.19	31.48	15.8433	10.72	0.199409	0.25711	4.38098	0.330187	0.259022	3.39439	-0.368104	n
14365	Fzd3	85.77	77.98	99.46	62.25	57.1	62.75	62.44	56.07	60.84	127.68	130.78	94.25	56.23	79.33	83.83	72.92	70.6	71.26	87.7367	60.7	59.7833	117.57	73.13	71.5933	0.177161	0.0922394	7.42389	0.228328	0.11927	5.75376	-0.36767	n
230801	Pigv	12.42	9.71	10.71	8.61	7.61	8.88	6.21	5.86	6.28	13.23	12.53	15.38	8.3	9.92	9.01	7.94	7.52	6.69	10.9467	8.36667	6.11667	13.7133	9.07667	7.38333	0.129256	0.139946	7.42939	0.198448	0.148873	5.75837	-0.367584	n
19698	Relb	11.68	11.74	11.2	5.18	5.54	4.82	2.62	2.33	2.03	11.64	13.44	16.55	4.68	5.02	4.11	1.72	2.34	2.01	11.54	5.18	2.32667	13.8767	4.60333	2.02333	0.385206	0.385051	2.59653	0.530637	0.462976	2.01286	-0.367343	n
269198	Nbeal1	11.22	9.36	11.82	5.43	5.8	6.29	5.01	5.04	5.2	13.03	12.96	9.32	2.88	5.8	6.55	5.84	4.4	4.46	10.8	5.84	5.08333	11.77	5.07667	4.9	0.295664	0.181197	4.19409	0.404387	0.21071	3.25152	-0.367245	n
29857	Mapk12	3.07	2.18	2.55	1.89	2.92	1.4	1.11	1.85	1.31	2.47	1.9	2.32	2.18	1.88	1.47	0.68	1.04	0.78	2.6	2.07	1.42333	2.23	1.84333	0.833333	0.109627	0.144873	7.85855	0.0915756	0.23668	6.09282	-0.367153	n
73668	Ttc21b	8.27	7.51	8.64	4.91	5.56	5.29	4.06	3.39	3.29	9.44	8.77	8	3.97	5.27	4.9	3.69	3.26	3.14	8.14	5.25333	3.58	8.73667	4.71333	3.36333	0.210599	0.197512	4.90064	0.296778	0.229532	3.80004	-0.366955	n
56324	Stam2	29.26	26.94	27.95	24.05	25.85	24.25	19.81	19.85	18.28	29.3	28.13	25.88	19.88	22.9	25.18	18.99	18.5	18.35	28.05	24.7167	19.3133	27.77	22.6533	18.6133	0.0608389	0.0897339	13.2826	0.0979346	0.0961985	10.3022	-0.366585	n
76863	Dcun1d5	40.45	38.69	42.62	32.8	34.16	33.1	20.85	19.56	20.73	44.53	39.68	43.95	29.58	33.06	30.62	20.5	19.81	19.72	40.5867	33.3533	20.38	42.72	31.0867	20.01	0.0943916	0.165642	7.69131	0.152872	0.182365	5.96593	-0.366483	n
66894	Wwp2	24.43	23.51	23.93	20.3	20.09	21.89	14.64	14.76	13.96	25.42	25.65	25.5	17.12	21.29	21.05	16.01	15.12	14.63	23.9567	20.76	14.4533	25.5233	19.82	15.2533	0.0688736	0.121504	10.5054	0.12162	0.123782	8.14989	-0.366282	n
66603	Gemin2	11.23	10.78	9.14	4.6	6.14	5.31	4.24	3.6	2.87	12.86	10.74	9.06	4.34	4.46	4.51	2.97	3.08	2.94	10.3833	5.35	3.57	10.8867	4.43667	2.99667	0.318886	0.256712	3.47464	0.431671	0.310189	2.69593	-0.366084	n
213649	Arhgef19	14.48	12.79	15.87	10.16	8.7	9.93	7.72	6.52	5.02	21.63	23.31	20.4	9.79	12.44	13.54	9.36	8.54	9.29	14.38	9.59667	6.42	21.78	11.9233	9.06333	0.194486	0.193903	5.14947	0.289739	0.210815	3.99557	-0.366022	n
67991	Nacc2	175.26	153.87	172.2	156.82	145.41	153.79	113.88	103.29	106.22	211.07	211.62	185.77	128.97	185.41	186.08	132.68	135.19	132.6	167.11	152.007	107.797	202.82	166.82	133.49	0.0455545	0.105414	13.2478	0.0939692	0.100578	10.2803	-0.365871	n
24128	Xrn2	72.97	69.66	73.1	60.47	64.76	61.51	45.54	43.64	46.6	70.9	71.88	58.1	47.68	56.93	54.68	42.03	40.23	39.03	71.91	62.2467	45.26	66.96	53.0967	40.43	0.0693986	0.111326	11.0666	0.111559	0.121312	8.58842	-0.365742	n
110521	Hivep1	14.34	14.11	13.83	9.54	8.76	9.22	8.01	7.19	7.1	16.29	16.63	15.08	5.22	10.91	10.22	8.6	7.26	7.24	14.0933	9.17333	7.43333	16	8.78333	7.7	0.206498	0.153822	5.55062	0.28841	0.175857	4.30786	-0.365676	y
29856	Smtn	8.86	10.28	8.98	2.98	4.37	3.33	1.78	2.2	1.61	9.45	8.3	8.48	1.43	2.93	2.24	1.56	1.74	0.97	9.37333	3.56	1.86333	8.74333	2.2	1.42333	0.465562	0.388446	2.3419	0.66356	0.436485	1.81811	-0.365241	n
18973	Pole	5.27	5.97	5.76	4.33	4.49	3.95	3.43	3.58	3.51	5.34	4.42	3.99	1.61	4.07	3.67	2.73	2.6	2.34	5.66667	4.25667	3.50667	4.58333	3.11667	2.55667	0.137592	0.1154	7.90539	0.185464	0.140356	6.13836	-0.364983	n
319934	Sbf2	52.19	52.81	57.63	43.53	41.35	38.92	32.3	30.91	31.45	60.87	61.3	51.72	24.77	44.33	45.28	32.4	33.27	33.5	54.21	41.2667	31.5533	57.9633	38.1267	33.0567	0.131194	0.130128	7.6534	0.201447	0.135033	5.94389	-0.364693	n
66197	Cks2	40.93	52.82	43.18	39.1	34.57	35.9	22.75	21.06	23.53	48.15	53.8	52.83	42.09	33.25	38.67	18.43	22.86	23.14	45.6433	36.5233	22.4467	51.5933	38.0033	21.4767	0.107195	0.17065	7.19824	0.14702	0.210736	5.59041	-0.364689	n
17218	Mcm5	14.61	15.51	15.93	12.26	12.11	11.34	4.88	5.46	4.03	10.2	11	14.94	6.25	9.98	8.26	3	3.01	3.12	15.35	11.9033	4.79	12.0467	8.16333	3.04333	0.122291	0.280024	4.97123	0.187135	0.330818	3.86136	-0.364497	n
18140	Uhrf1	23.46	24.24	22.79	15.79	15.12	15.78	8.88	8.82	8.68	21.15	21.55	25.51	9.22	12.98	13.31	8.21	8.2	8.18	23.4967	15.5633	8.79333	22.7367	11.8367	8.19667	0.198102	0.236329	4.60373	0.313919	0.245319	3.5763	-0.364336	n
13714	Elk4	11.01	9.26	13.68	4.64	4.54	4.92	3.68	2.96	4.47	13.78	13.98	9.95	0.49	5.04	5.34	3.98	4.15	3.09	11.3167	4.7	3.70333	12.57	3.62333	3.74	0.422572	0.268592	2.89367	0.598198	0.291479	2.24801	-0.364254	n
20496	Slc12a2	42.91	42.21	40.37	35.08	35.13	32.5	24.73	24.71	23.81	32.16	30.88	28.55	15.16	25.01	24.49	18.14	18.85	17.89	41.83	34.2367	24.4167	30.53	21.5533	18.2933	0.0963319	0.129445	8.85829	0.167439	0.123152	6.88254	-0.364088	n
93960	Nkd1	6.63	6.13	7.57	4.48	4.56	4.54	2.4	2.98	2.97	7.2	7.17	8.06	4.16	4.26	4.13	2.65	2.36	3.07	6.77667	4.52667	2.78333	7.47667	4.18333	2.69333	0.194042	0.21396	4.90193	0.279247	0.2455	3.81135	-0.363046	n
71373	Prr16	0.69	0.87	0.83	0.76	0.71	0.5	0.1	0.2	0.2	1.15	0.83	1.62	0.54	0.91	0.77	0.37	0.15	0.25	0.796667	0.656667	0.166667	1.2	0.74	0.256667	0.0929383	0.376168	4.26342	0.232479	0.370844	3.31497	-0.363015	y
432628	Mfsd2b	1.02	1.42	0.95	0.94	1.08	0.75	0.87	1.29	0.52	1.12	1.37	1.44	1.07	0.99	0.86	0.9	1.17	1.06	1.13	0.923333	0.893333	1.31	0.973333	1.04333	0.0971331	0.0565087	13.0173	0.142854	0.0547278	10.1224	-0.362876	n
329244	Il19	0.49	0.48	2.07	0.37	0.52	0.4	0.24	0.23	0.12	1.4	1.12	2.49	0.63	0.19	0.38	0.25	0.24	0.68	1.01333	0.43	0.196667	1.67	0.4	0.39	0.412233	0.394214	2.48001	0.687259	0.349717	1.92869	-0.36273	n
244891	Scaper	14.86	15.25	14.61	11.57	13.15	12.64	5.48	5.96	5.31	15.91	17.14	10.51	7.7	10.27	11.68	5.72	5.39	5.64	14.9067	12.4533	5.58333	14.52	9.88333	5.58333	0.0864752	0.236127	6.19959	0.184991	0.229807	4.82163	-0.362654	n
219022	Ttc5	62.22	63.78	67.64	52.92	53.63	55.02	62.65	54.61	53.67	71.02	76.4	73.97	56.72	56.93	68.7	61.67	58.18	54.67	64.5467	53.8567	56.9767	73.7967	60.7833	58.1733	0.0870726	0.0299952	17.0841	0.0932933	0.0571996	13.2897	-0.362351	n
242316	Gdf6	1.86	1.52	1.99	0.98	1.47	1.15	0.27	0.3	0.21	1.94	1.68	1.44	0.94	0.83	0.49	0.25	0.33	0.18	1.79	1.2	0.26	1.68667	0.753333	0.253333	0.192308	0.463896	3.04783	0.387605	0.455844	2.37122	-0.362156	n
216810	Tom1l2	115.41	107.47	111.81	90.37	87.77	96.4	80.53	74.87	76.35	112.66	113.79	99.34	60.85	90.93	94.05	76.47	69.9	68.04	111.563	91.5133	77.25	108.597	81.9433	71.47	0.0952697	0.088376	10.8905	0.135427	0.100595	8.47378	-0.361997	n
105782	Scrib	29.11	29.92	28.44	22	20.21	22.03	20.55	17.87	16.96	28.72	30.75	29.86	13.18	22.65	22.65	18.16	16.75	17.49	29.1567	21.4133	18.46	29.7767	19.4933	17.4667	0.148439	0.109904	7.74166	0.203734	0.128263	6.02415	-0.361883	n
69051	Pycr2	46.25	49.21	43.56	31.63	27.85	28.07	20.82	21.39	21.46	44.61	42.37	63.81	30.2	27.27	25.74	18.55	19.02	17.75	46.34	29.1833	21.2233	50.2633	27.7367	18.44	0.222371	0.187768	4.8764	0.285904	0.241111	3.79496	-0.361732	n
14219	Ccn2	612.75	520.73	411.3	184.49	211.81	185.52	73.38	74.61	70.05	283.98	250.01	397.55	86.31	104.06	71.08	27.72	24.93	25.12	514.927	193.94	72.68	310.513	87.15	25.9233	0.469586	0.470789	2.12681	0.611028	0.597055	1.65552	-0.361411	n
71617	Armh3	24.11	23.09	25.67	17.17	17.39	18.5	13.39	13.27	11.17	27.63	27.53	23.97	11.68	19.5	20.45	11.41	12.02	12.01	24.29	17.6867	12.61	26.3767	17.21	11.8133	0.152567	0.157632	6.44747	0.205338	0.193141	5.01908	-0.36131	n
76251	Ercc6l2	16.27	12.39	15.42	6.81	6.57	6.1	5.47	5.15	4.88	19.62	21.43	17.25	4.85	6.4	7.55	6.51	5.61	5.85	14.6933	6.49333	5.16667	19.4333	6.26667	5.99	0.39271	0.251309	3.1055	0.544254	0.282984	2.41768	-0.361199	y
71648	Optn	24.58	24.19	25.7	15.6	17.27	17.11	7.66	8.66	7.12	27.52	29.81	24.26	12.23	14.99	16.81	7.8	8.07	6.93	24.8233	16.66	7.81333	27.1967	14.6767	7.6	0.191769	0.277948	4.25788	0.296635	0.30656	3.31568	-0.360832	n
108058	Camk2d	70.64	65.07	70.95	46.11	42.72	41.53	27.96	27.76	26.68	80.05	78.86	65.26	35.13	40.87	41.25	27.28	24.64	25.14	68.8867	43.4533	27.4667	74.7233	39.0833	25.6867	0.221586	0.22109	4.51797	0.311668	0.256757	3.51849	-0.360717	n
72284	LTO1	23.74	23.87	23.96	11.89	12.69	12.88	8.29	9.26	8.62	28.13	27.26	24.44	9.77	11.41	11.11	8.68	8.61	8.14	23.8567	12.4867	8.72333	26.61	10.7633	8.47667	0.311335	0.241907	3.61506	0.435281	0.275067	2.81552	-0.360616	n
13132	Dab2	57.21	50.73	53.48	33.1	34.93	34.29	15.76	15.95	17.55	64.68	61.69	55.03	26.69	33.17	32.61	15.44	15.82	15.92	53.8067	34.1067	16.42	60.4667	30.8233	15.7267	0.219244	0.285388	3.96328	0.324039	0.323821	3.08709	-0.36045	n
26987	Eif4e2	85.37	88.29	92.71	62.52	63.98	66.47	29.22	28.63	27.67	94.87	104.87	81.93	52.87	56.9	58.25	27.96	23.94	28.56	88.79	64.3233	28.5067	93.89	56.0067	26.82	0.155018	0.273183	4.6707	0.248458	0.301277	3.63812	-0.360446	n
16330	Inpp5b	23.62	25.83	26.37	18.61	17.97	17.2	13.41	10.7	11.97	30.63	30.91	30.47	15.25	20.14	20.49	13.17	13.24	13.43	25.2733	17.9267	12.0267	30.67	18.6267	13.28	0.16517	0.178563	5.81847	0.23982	0.201262	4.53431	-0.359759	n
72345	Amer1	5.25	5.41	6.44	2.42	2.73	2.59	2.42	2.14	1.95	7.08	7.51	6.15	1.75	2.84	3.07	2.38	1.89	1.49	5.7	2.58	2.17	6.91333	2.55333	1.92	0.381197	0.232211	3.26047	0.479	0.308046	2.54115	-0.3596	y
213417	Klhdc8a	77.36	78	64.66	49.99	55.98	49.05	22.31	20.04	20.03	49.88	49.74	66.4	31.2	34.37	29.51	13.56	13.74	13.61	73.34	51.6733	20.7933	55.34	31.6933	13.6367	0.168393	0.30308	4.24202	0.268048	0.336805	3.30659	-0.359409	n
11990	Atrn	50.9	49.95	51.84	45.57	45.49	46.32	42.06	39.1	40.64	47.45	47.93	37.36	23.44	42.51	42.83	38.65	38.6	35.54	50.8967	45.7933	40.6	44.2467	36.26	37.5967	0.0508112	0.0543486	19.0187	0.0957299	0.0391607	14.8268	-0.359207	n
232664	Ccdc136	39.76	36.83	40.52	26.92	27.49	31.77	16.46	17.65	16.05	42.94	42.48	36.75	18.96	27.46	30.18	16.44	15.7	15.57	39.0367	28.7267	16.72	40.7233	25.5333	15.9033	0.14748	0.203876	5.69224	0.224491	0.226088	4.43873	-0.358848	n
70428	Polr3b	17.89	15.59	19.06	13.32	13.72	13.22	9.48	8.75	9.5	21.09	20.63	16.13	9.79	14.59	13.78	9.99	9.76	9.85	17.5133	13.42	9.24333	19.2833	12.72	9.86667	0.128023	0.153661	7.10014	0.200085	0.16112	5.53702	-0.358739	n
20383	Srsf3	167.68	164.14	185.71	134.03	147.81	139.8	78.26	78.28	77.51	196.07	187.8	182.13	132.36	132.45	136.71	84.51	78.92	76.97	172.51	140.547	78.0167	188.667	133.84	80.1333	0.0985436	0.190804	6.9121	0.16511	0.205894	5.39077	-0.358631	n
269338	Vps39	35.71	33.95	33.17	29.03	32.56	30.16	23.54	22.15	22.35	33.26	35.2	30.3	20.69	29.93	29.25	23.05	22.72	20.61	34.2767	30.5833	22.68	32.92	26.6233	22.1267	0.0548271	0.099301	12.9762	0.102091	0.0955297	10.1204	-0.358605	n
227738	Lrsam1	16.76	15.82	15.25	11.7	11.85	11.88	6.53	6.1	6.17	15.93	15.96	13.64	7.65	10.24	10.93	5.44	5.01	5.45	15.9433	11.81	6.26667	15.1767	9.60667	5.3	0.144315	0.224531	5.42233	0.219916	0.252965	4.2294	-0.358461	n
213980	Fbxw10	2.08	1.51	1.89	1.36	1.1	1.04	2.01	1.75	1.38	3.95	5.06	3.45	2.12	2.63	3.42	2.9	2.44	3.12	1.82667	1.16667	1.71333	4.15333	2.72333	2.82	0.215607	0.0154013	8.6577	0.202965	0.0930957	6.75536	-0.357951	n
109910	Zfp91	77.88	71.82	81.3	54.1	57.34	58.12	42.18	41.97	41.68	99.56	102.81	84.94	46.47	68.99	66.88	53.05	47.62	47.61	77	56.52	41.9433	95.77	60.78	49.4267	0.148699	0.146069	6.78499	0.218659	0.159047	5.29512	-0.357683	n
216846	Cntrob	8.6	9.14	9.69	6.28	5.61	6.96	5.83	4.96	4.37	11.93	13.86	11.62	5.9	7.32	9.01	6.61	6.12	6.23	9.14333	6.28333	5.05333	12.47	7.41	6.32	0.180397	0.142581	6.19238	0.250305	0.163411	4.83423	-0.357208	n
11303	Abca1	304.05	262.1	348.88	193.1	166.6	179.19	134.1	120.46	127.09	435.6	458.28	328.03	114.81	227.25	223.94	172.53	152.8	153.26	305.01	179.63	127.217	407.303	188.667	159.53	0.254609	0.210261	4.30227	0.370088	0.225379	3.35871	-0.357192	n
207212	Arhgef17	36.99	32.84	36.4	16.56	15.83	17.24	8.23	7.63	6.9	36.48	35.9	33.68	7.83	14.73	13.54	6.18	5.98	5.95	35.41	16.5433	7.58667	35.3533	12.0333	6.03667	0.365969	0.370436	2.7159	0.51827	0.425004	2.12028	-0.357176	y
21453	Tcof1	16.73	15.21	16.4	12.5	12.73	12.74	8.45	8.08	7.31	16.49	16.99	15.14	8.89	12.49	11.79	7.01	8.26	7.49	16.1133	12.6567	7.94667	16.2067	11.0567	7.58667	0.116119	0.169972	6.99077	0.18389	0.182508	5.45854	-0.356938	n
67812	Ubxn4	103.97	97.38	106.13	89.16	86.78	90.11	78.89	70.27	73.35	114.17	115.8	97.13	74.67	95.09	96.22	77.18	73.17	75.31	102.493	88.6833	74.17	109.033	88.66	75.22	0.0695984	0.0777704	13.5714	0.0994713	0.0892635	10.5969	-0.35693	n
67444	Ilkap	58.26	64.43	61.53	48.93	51.71	48.87	31.42	31.43	31.62	60.27	66.37	67.01	46.36	46.46	51.43	31.46	26.99	28.49	61.4067	49.8367	31.49	64.55	48.0833	28.98	0.100396	0.160584	7.66344	0.141627	0.19256	5.98468	-0.356718	n
56420	Ppp4c	91.71	88.18	84.7	63.44	70.32	60.31	22.88	25.36	23.06	99.31	94.61	126	69.36	56.84	59.88	24.48	26.17	29.18	88.1967	64.69	23.7667	106.64	62.0267	26.61	0.14906	0.315297	4.30702	0.260596	0.333785	3.36485	-0.35615	n
244049	Mctp2	0.35	0.56	0.55	0.31	0.15	0.18	0.05	0.09	0.05	0.47	0.64	0.7	0.08	0.22	0.1	0.12	0.14	0.07	0.486667	0.213333	0.0633333	0.603333	0.133333	0.11	0.396608	0.490316	2.25498	0.725973	0.409242	1.76178	-0.356082	n
30938	Fgd3	20.68	17.1	22.09	7.16	7	6.33	3.05	2.45	2.83	21.33	18.46	18.12	3.02	4.82	4.89	2.03	2.19	1.95	19.9567	6.83	2.77667	19.3033	4.24333	2.05667	0.515638	0.474241	2.02045	0.728527	0.538412	1.57861	-0.356023	n
85308	Emc9	13.83	17.65	14.73	13.48	13.54	15.2	4.76	5.03	8.34	14.63	17.14	20.15	11.96	15.86	16.67	7.22	4.48	5.26	15.4033	14.0733	6.04333	17.3067	14.83	5.65333	0.0434262	0.224971	7.45164	0.0742698	0.269026	5.82589	-0.355081	n
241989	Pabpc4l	2.18	2.09	2.02	0.53	0.65	0.39	0.75	0.95	0.9	3.27	3.33	2.33	0.51	0.46	0.74	0.8	0.7	0.76	2.09667	0.523333	0.866667	2.97667	0.57	0.753333	0.667432	0.212425	2.2731	0.794888	0.33039	1.77734	-0.354941	y
226251	Ablim1	146.64	130.83	162.63	91.99	79.05	83.62	53.97	52.17	50.18	209.39	227.68	174.94	71.09	101.74	106.46	67.03	62.17	63.91	146.7	84.8867	52.1067	204.003	93.0967	64.37	0.263086	0.248888	3.90644	0.377264	0.277355	3.05521	-0.354584	n
100504715	Tmppe	5.13	4.79	4.81	1.7	1.67	1.92	1.29	1.24	0.92	6.12	5.94	4.82	1.19	1.41	1.74	0.94	1.09	0.88	4.91	1.76333	1.15	5.62667	1.44667	0.97	0.492473	0.349015	2.37674	0.653183	0.422704	1.85893	-0.354512	n
115489139	LOC115489139	28.07	27.49	32.32	19.19	18.54	21.4	21.41	20.38	20.9	31.46	28.15	19.77	5.92	17.28	22.76	20.22	19.13	16.49	29.2933	19.71	20.8967	26.46	15.32	18.6133	0.190548	0.0812166	7.35931	0.262799	0.0845794	5.75741	-0.354149	n
233863	Gtf3c1	52.38	48.25	48.98	35.96	34.03	38.01	21.03	20.24	19.07	50.1	51.22	45.84	19.7	34.16	34.18	20.63	17.84	17.52	49.87	36	20.1133	49.0533	29.3467	18.6633	0.156725	0.218337	5.33246	0.247052	0.232357	4.1718	-0.354129	n
319508	Syt15	0.72	1.2	0.36	0.51	0.81	0.32	0.47	0.21	0.38	0.17	0.32	0.36	0.13	0.28	0.06	0.24	0.12	0.09	0.76	0.546667	0.353333	0.283333	0.156667	0.15	0.158446	0.184162	5.83758	0.284934	0.152923	4.5677	-0.353903	n
319622	Itpripl2	16.74	15.04	16.35	8.99	8.64	9.3	4.46	4.13	4.61	17.75	16.93	12.72	4.82	8.07	7.18	3.98	3.79	3.72	16.0433	8.97667	4.4	15.8	6.69	3.83	0.279241	0.311066	3.38807	0.413282	0.340751	2.6524	-0.353163	n
74442	Sgms2	11.34	10.54	11.33	7.09	5.83	7.27	4.08	3.49	3.12	14.9	14.56	10.73	4.97	7.69	6.17	4.11	3.73	4.23	11.07	6.73	3.56333	13.3967	6.27667	4.02333	0.239326	0.272559	3.90713	0.364601	0.289235	3.05887	-0.35311	n
100042150	Nrg2	11.81	8.69	12.04	6.21	4.71	5.39	2.89	2.78	3	17.21	18.71	17.65	4.7	9.11	8.08	3.64	3.06	3.45	10.8467	5.43667	2.89	17.8567	7.29667	3.38333	0.332152	0.318018	3.07611	0.430384	0.399991	2.40855	-0.352945	y
102644	Oaf	26.64	25.01	22.79	13.97	11.58	12.2	8.83	8.73	7.46	33.77	30.58	45.29	14.54	17.09	14.69	8.51	8.62	9.87	24.8133	12.5833	8.34	36.5467	15.44	9	0.326534	0.262166	3.39732	0.414356	0.336957	2.66201	-0.351882	y
234309	Cbr4	27.96	26.75	28.83	24.55	24.26	26.47	14.65	15.41	13.05	36.13	36.56	34.93	28.95	32.16	28.54	17.01	18.09	16.01	27.8467	25.0933	14.37	35.8733	29.8833	17.0367	0.0500668	0.159074	9.56293	0.0878569	0.179045	7.4934	-0.351833	n
69710	Arap1	20.15	19.85	16.2	10.46	10.38	10.78	6.05	5.27	5.14	20.73	23.5	23.62	8.83	11.78	10.65	4.93	5.79	4.65	18.7333	10.54	5.48667	22.6167	10.42	5.12333	0.276578	0.295268	3.49745	0.372677	0.357039	2.74079	-0.35171	n
73569	Vgll3	64.76	54.12	60.66	40.76	44.41	43.07	19.02	19.71	18.76	51.57	48.05	47.35	24.92	34.89	27.9	13.11	13.86	13.94	59.8467	42.7467	19.1633	48.99	29.2367	13.6367	0.16182	0.27382	4.59095	0.248236	0.307499	3.59883	-0.351262	y
20869	Stk11	96.89	99.65	102.94	90.42	88.8	85.93	72.66	67.37	63.42	114.29	122.92	118.73	89.8	97.91	106.16	79.83	77.6	76.31	99.8267	88.3833	67.8167	118.647	97.9567	77.9133	0.0585503	0.0929642	13.2001	0.092152	0.101122	10.348	-0.351188	n
73327	Pradc1	14.41	13.29	13.68	9.64	9.52	9.28	6.57	5.88	5.87	14.28	15.89	21.66	12.06	11.6	11.56	4.66	5.41	5.19	13.7933	9.48	6.10667	17.2767	11.74	5.08667	0.180337	0.195919	5.31552	0.185797	0.294005	4.16838	-0.350726	y
320634	Ocrl	23.14	22.22	22.65	19.34	19.85	21.55	19.31	20.81	19.25	23.51	22.63	18.77	14.64	19.48	19.82	21.19	20.16	17.9	22.67	20.2467	19.79	21.6367	17.98	19.75	0.0543667	0.0326688	22.9791	0.0890284	0.0219376	18.0235	-0.350443	n
19250	Ptpn14	48.51	41.67	49.58	24.53	24.53	24.97	14.28	13.09	13.16	48.67	48.26	39.09	10.05	23.01	21.25	12.23	11.74	10.86	46.5867	24.6767	13.51	45.34	18.1033	11.61	0.30559	0.297648	3.31544	0.44151	0.327569	2.60051	-0.350404	n
71583	9130008F23Rik	1.71	1.52	1.22	0.45	0.62	0.63	0.42	0.47	0.58	2.45	1.42	1.74	0.65	0.67	0.51	0.54	0.31	0.26	1.48333	0.566667	0.49	1.87	0.61	0.37	0.462757	0.266332	2.74315	0.538719	0.389574	2.15449	-0.348486	n
22589	Atrx	58.08	53.31	60.65	42.83	45.34	46.72	33.41	32.02	32.43	59.28	60.47	42	21.52	39.38	45.51	35.76	31.24	31.12	57.3467	44.9633	32.62	53.9167	35.47	32.7067	0.116987	0.135659	7.91622	0.201377	0.120191	6.21952	-0.34801	n
19359	Rad23b	179.41	179.13	184.17	158.14	157.13	160.69	118.04	117.48	119.27	184.06	181.07	182.2	125.3	157.75	158.2	120.47	116.16	114.4	180.903	158.653	118.263	182.443	147.083	117.01	0.0631137	0.102203	12.098	0.103605	0.106803	9.50536	-0.347957	n
230895	Vps13d	19.34	17.42	19.92	14	13.99	14.23	9.86	8.56	9.09	20.38	20.3	15.17	5.76	14.04	14	10.44	9.32	8.98	18.8933	14.0733	9.17	18.6167	11.2667	9.58	0.141638	0.173814	6.34012	0.241511	0.15975	4.98429	-0.347122	n
68519	Eml1	69.52	63.96	74.69	44.43	44.44	43.84	31.95	31.64	30.38	89.86	94.77	84.38	43.12	50.24	50.81	36.36	36.83	35.33	69.39	44.2367	31.3233	89.67	48.0567	36.1733	0.216495	0.191248	4.90505	0.299963	0.218283	3.85917	-0.345976	n
52840	Dbndd2	42.95	43.22	49.59	29.45	27.66	29.44	18.35	17.67	16.45	69.41	67.26	66.82	37.45	35.93	38.24	21.93	21.13	21.33	45.2533	28.85	17.49	67.83	37.2067	21.4633	0.216484	0.228582	4.49371	0.288787	0.276675	3.53693	-0.34541	n
266690	Cyb5r4	25.69	26.04	25.05	15.52	16.99	15.72	6.5	7.03	7.86	21.7	21.42	20.2	8.41	11.45	11.16	5.49	5.85	4.65	25.5933	16.0767	7.13	21.1067	10.34	5.33	0.2236	0.307299	3.7672	0.343154	0.330915	2.96705	-0.34446	n
23834	Cdc6	3.71	2.88	3.41	0.88	0.78	0.67	0.27	0.23	0.32	2.7	2.15	2.4	0.38	0.38	0.35	0.16	0.07	0.09	3.33333	0.776667	0.273333	2.41667	0.37	0.106667	0.700533	0.601372	1.53621	0.902474	0.750306	1.21008	-0.344271	n
20842	Stag1	33.07	33.11	34.84	20.86	20.24	19.72	15.14	14.32	14.94	42.44	47.58	32.6	16.53	20.59	23.96	16.64	15.55	15.83	33.6733	20.2733	14.8	40.8733	20.36	16.0067	0.244008	0.197668	4.52821	0.335141	0.225415	3.56789	-0.343868	n
319876	Cobll1	37.26	32.33	36.38	21.82	21.34	22.16	12.3	10.94	11.28	47.5	50.93	37.53	17.79	25.28	25.51	12.27	12.72	12.72	35.3233	21.7733	11.5067	45.32	22.86	12.57	0.232686	0.269692	3.98106	0.329107	0.308361	3.13741	-0.343579	n
230767	Iqcc	15.11	14.01	14.02	5.91	5.3	7.08	6.17	5.65	6.06	19.79	20.55	17.74	5.35	8.67	6.8	5.65	5.38	5.72	14.38	6.09667	5.96	19.36	6.94	5.58333	0.412657	0.21178	3.20289	0.493357	0.29898	2.52418	-0.343559	n
70730	6330409D20Rik	0.8	0.15	0.96	0.38	0.75	0.13	0.59	0.12	0	0.47	0.64	0.41	0.21	0.25	0.51	0.25	0	0.12	0.636667	0.42	0.236667	0.506667	0.323333	0.123333	0.20005	0.237947	4.56625	0.216005	0.339746	3.59874	-0.343518	n
68718	Rnf166	34.85	33.12	29.04	21.08	19.3	21.41	18.46	17.81	17.06	35.86	33.86	37.54	20.32	21.48	19.51	15.2	17.12	16.61	32.3367	20.5967	17.7767	35.7533	20.4367	16.31	0.21692	0.143864	5.54348	0.268973	0.18872	4.36974	-0.343243	n
52679	E2f7	3.11	3.02	3.48	0.78	0.77	0.65	0.75	0.68	0.76	5.45	5.59	5.56	0.67	0.86	1.02	1.07	0.75	0.74	3.20333	0.733333	0.73	5.53333	0.85	0.853333	0.709011	0.355601	1.87862	0.900871	0.449495	1.48108	-0.343023	n
231642	Alkbh2	5.13	8.81	4.67	1.61	2.05	2.73	0.32	1.35	0.82	5.62	5.99	5.91	1.14	1.86	2.28	0	0.37	0.63	6.20333	2.13	0.83	5.84	1.76	0.333333	0.514063	0.483643	2.0046	0.576798	0.688488	1.58067	-0.342776	n
20587	Smarcb1	117.35	120.3	115.12	99.83	101.65	97.8	56.97	57.6	54.98	125.37	131.5	135.97	107.06	105.07	98.48	53.94	54.53	55.09	117.59	99.76	56.5167	130.947	103.537	54.52	0.0790773	0.17617	7.83555	0.112946	0.210687	6.17984	-0.342465	n
76681	Trim12a	13.88	14.02	16.58	7.98	8.91	7.36	7.39	8.63	6.52	17.08	18.86	17.29	5.83	9.26	9.61	8.69	7.53	6.21	14.8267	8.08333	7.51333	17.7433	8.23333	7.47667	0.291724	0.163445	4.39397	0.369243	0.207802	3.46594	-0.342281	n
23989	Med24	41.73	40.04	41.28	34.78	33.85	38.2	24.43	27.06	24.47	39.9	41.09	40.42	25.63	35.43	35.56	24.44	23.61	24.63	41.0167	35.61	25.32	40.47	32.2067	24.2267	0.0679759	0.115989	10.8716	0.109831	0.123376	8.57606	-0.342184	n
58202	Nelfb	52.19	53.51	56.6	45.21	43.08	45.81	34.84	32.1	35.51	55.64	55.7	52.54	35.48	44.39	40.5	35.53	34.37	34.66	54.1	44.7	34.15	54.6267	40.1233	34.8533	0.0917846	0.110624	9.88101	0.148388	0.108051	7.79911	-0.341349	n
94223	Dgcr8	26.15	26.25	25.76	17.85	20.09	18.68	11.82	10.88	10.93	27.81	28.22	23.02	12.4	18.06	18.39	11.22	9.82	10.38	26.0533	18.8733	11.21	26.35	16.2833	10.4733	0.15504	0.20278	5.5894	0.231469	0.221847	4.41193	-0.341284	n
20185	Ncor1	68.12	65.42	71.89	44.46	47.33	49.04	28.82	28.73	28.11	68.05	69.01	52.66	21.18	39.9	42.36	28.34	25.36	27.27	68.4767	46.9433	28.5533	63.24	34.48	26.99	0.181564	0.210326	5.10348	0.291693	0.204735	4.02878	-0.341137	n
110948	Hlcs	6.47	5.96	4.63	4.58	4.38	4.56	2.76	2.72	3.36	7.24	7.13	4.57	2.97	5.05	4.81	3.05	3.34	3.57	5.68667	4.50667	2.94667	6.31333	4.27667	3.32	0.111841	0.158083	7.40949	0.187305	0.154536	5.85066	-0.340774	n
215387	Ncaph	11.94	12.16	12.7	9.57	9.32	7.9	3.97	4.89	4.34	13.84	14.28	12.54	7.44	9.83	7.81	4.22	4.8	4.04	12.2667	8.93	4.4	13.5533	8.36	4.35333	0.15267	0.246528	5.01004	0.232358	0.273076	3.957	-0.340415	n
231600	Chfr	46.81	45.53	44.57	29.59	29.93	29.57	25.71	25.95	23.77	37.27	35.46	32.76	16.54	20.56	21.67	18.75	17.39	17.7	45.6367	29.6967	25.1433	35.1633	19.59	17.9467	0.206631	0.143336	5.71482	0.281318	0.161726	4.51422	-0.340231	n
78703	Zfp972	12.57	9.81	9.14	9.02	9.24	6.54	5.79	7.32	7.57	15.09	14.55	9.54	9.08	9.2	9.33	8.93	7.89	8.4	10.5067	8.26667	6.89333	13.06	9.20333	8.40667	0.115309	0.101339	9.23158	0.168309	0.105925	7.29305	-0.340055	n
58246	Slc35b4	36.47	32.38	33.67	28.56	28.43	27.95	18.77	18.06	16.83	36.11	37.86	32.25	20.9	28.16	26.32	19.07	19.89	18.78	34.1733	28.3133	17.8867	35.4067	25.1267	19.2467	0.0904631	0.155664	8.12587	0.164934	0.146569	6.42049	-0.339838	y
59047	Pnkp	25.12	27.82	24.79	21.02	20.3	22.87	15.53	17.02	14.39	30.65	32.11	37.01	25.03	26.08	25.23	17.71	18.35	19.42	25.91	21.3967	15.6467	33.2567	25.4467	18.4933	0.092041	0.121276	9.37574	0.128722	0.141106	7.41211	-0.339047	n
218977	Dlgap5	8.99	8.79	8.91	4.63	4.65	3.9	1.65	1.81	1.34	9.04	8.8	7.24	2.36	3.1	2.55	1.35	1.59	1.77	8.89667	4.39333	1.6	8.36	2.67	1.57	0.339316	0.412532	2.66011	0.548888	0.402123	2.10303	-0.33902	n
66725	Lrrk2	9.22	8.29	9.2	5.86	5.69	5.69	4.78	3.92	4.26	8.87	8.38	7.05	2.92	5.49	5.16	4.01	3.38	2.93	8.90333	5.74667	4.32	8.1	4.52333	3.44	0.21054	0.173886	5.20256	0.280179	0.205919	4.1144	-0.33854	n
12544	Cdc45	7.77	7.76	6	4.87	4.63	3.78	2.13	2.11	1.6	6.53	7.47	6.08	3.51	3.14	3.89	1.42	1.64	1.07	7.17667	4.42667	1.94667	6.69333	3.51333	1.37667	0.232364	0.313718	3.66245	0.309961	0.380258	2.89763	-0.337936	n
115489121	LOC115489121	19.5	16.98	18.92	12.6	14.6	13.27	17.74	14.46	13.04	19.88	20.78	13.01	4.85	13.83	16.6	17.35	14.23	11.89	18.4667	13.49	15.08	17.89	11.76	14.49	0.151011	0.0487145	10.0137	0.201755	0.0506826	7.92275	-0.337909	n
13418	Dnajc1	27.77	27.14	29.37	21.67	20.62	22.72	20.43	19.27	19.31	35.5	35.59	25.31	16.95	24.15	25.68	24.34	22.24	19.85	28.0933	21.67	19.67	32.1333	22.26	22.1433	0.124843	0.0857051	9.49902	0.176539	0.089533	7.51676	-0.337668	n
18037	Nfkbie	6.29	5.11	4.93	3	3.02	3.34	0.98	1.14	1.25	6.68	8.51	7.8	3.55	3.76	3.45	1.39	0.91	1.2	5.44333	3.12	1.12333	7.66333	3.58667	1.16667	0.267648	0.379451	3.09072	0.365109	0.452597	2.44587	-0.337596	n
101604	E430018J23Rik	4.71	5.25	5.1	0.62	0.28	0.66	0.21	0.16	0.26	5.2	5.81	6.41	0.32	0.5	0.62	0	0.05	0.1	5.02	0.52	0.21	5.80667	0.48	0.05	1.09037	0.763204	1.079	1.19887	1.14327	0.85392	-0.33752	y
13639	Efna4	12.61	11.12	11.65	2.09	3.06	2.44	0.6	1.05	0.75	10.1	13.04	15.66	1.46	1.66	1.55	0.78	0.6	0.45	11.7933	2.53	0.8	12.9333	1.55667	0.61	0.740254	0.646971	1.44173	1.01819	0.734357	1.1412	-0.337249	n
108912	Cdca2	6.4	7.33	7.93	1.51	1.16	1.39	1.48	1.3	1.52	7.54	8.58	7.45	1.09	1.27	1.42	0.48	0.64	0.61	7.22	1.35333	1.43333	7.85667	1.26	0.576667	0.805161	0.388771	1.67514	0.880165	0.628018	1.3261	-0.337091	n
433956	Dnaaf5	20.27	21.37	22.64	18.37	14.6	16.27	19.48	18.07	18.15	28.27	29.1	32.4	19.1	21.91	24.17	25.72	24.15	22.6	21.4267	16.4133	18.5667	29.9233	21.7267	24.1567	0.12818	0.0344488	12.298	0.153935	0.0514749	9.73664	-0.336924	n
270120	Fat3	9.49	7.9	11.78	5.87	5.61	6.17	4.43	4.01	4.41	12.9	14.8	9.08	3.34	7.21	7.7	5.28	5.22	4.42	9.72333	5.88333	4.28333	12.26	6.08333	4.97333	0.241606	0.19712	4.55866	0.337008	0.216946	3.61041	-0.336448	y
67099	Mettl21a	21.84	20.96	22.42	19.59	19.44	17.95	14.49	15.78	15.59	25.81	28.63	26.84	22.55	21.33	21.13	21.13	18.55	18.24	21.74	18.9933	15.2867	27.0933	21.67	19.3067	0.0649529	0.0846797	13.3661	0.107413	0.0814731	10.5884	-0.336091	n
66586	Crls1	34.54	37.43	39.07	30.94	34.19	31.39	25.56	27.88	27.77	36.33	33.13	43.8	33	31.15	30.67	25.19	25.95	25.33	37.0133	32.1733	27.07	37.7533	31.6067	25.49	0.0673932	0.075225	14.0235	0.0854584	0.0944454	11.1171	-0.335067	n
230751	Oscp1	17.55	15.27	19.13	15.98	13.54	14.5	13.34	10.36	12.07	25.96	28.42	26.45	21.76	20.32	23.19	16.88	16.74	17.36	17.3167	14.6733	11.9233	26.9433	21.7567	16.9933	0.0796549	0.0897289	11.8075	0.102824	0.110827	9.3611	-0.334955	n
74498	Gorasp1	22.56	23.44	21.37	18.18	16.24	16.71	11.67	11.53	10.14	20.24	23.12	25.41	13.33	17.77	16.34	9.02	11.2	9.46	22.4567	17.0433	11.1133	22.9233	15.8133	9.89333	0.132645	0.169142	6.62718	0.178558	0.202048	5.25477	-0.334767	n
97440	B3gnt9	1.44	1.74	0.83	0.98	0.91	0.89	0.32	0.36	0.41	1.04	0.55	1.33	0.51	0.69	0.6	0.25	0.21	0.13	1.33667	0.926667	0.363333	0.973333	0.6	0.196667	0.176172	0.313212	4.08676	0.232657	0.38453	3.24051	-0.334739	n
64934	Pes1	58.97	60.01	57.49	46.03	45.16	44.65	24.93	26.22	24.31	60.2	55.67	63.76	36.3	42	41.15	25.05	24.02	22.85	58.8233	45.28	25.1533	59.8767	39.8167	23.9733	0.125838	0.204273	6.05856	0.196207	0.220094	4.80422	-0.334674	n
54392	Ncapg	6.75	5.5	7.82	4.45	3.99	4.47	2.97	3.27	2.99	6.33	6.74	5.45	2.62	4.1	3.63	2.55	2.29	2.48	6.69	4.30333	3.07667	6.17333	3.45	2.44	0.212184	0.186773	5.01307	0.279818	0.223195	3.97604	-0.334362	n
78795	Armc9	27.3	26.25	26.89	20.89	20.64	20.83	15.61	13.34	13.34	32.96	35.89	30.41	17.86	23.37	25.77	17.81	15.38	17.81	26.8133	20.7867	14.0967	33.0867	22.3333	17	0.122431	0.154599	7.21943	0.189017	0.160119	5.72842	-0.333748	n
269209	Stk36	14.85	12.57	15.73	10.26	9.2	10.57	8.99	8.88	8.7	24.22	25.2	18.5	10.51	14.64	16.52	13.93	13.08	12.29	14.3833	10.01	8.85667	22.64	13.89	13.1	0.174319	0.116594	6.87492	0.234942	0.131551	5.45712	-0.333203	n
18457	Bloc1s6	22.5	21.72	20.18	15.85	18.21	16.65	9.45	9.49	8.58	16.7	16.29	16.1	11.93	12.04	11.59	6.02	5.92	5.64	21.4667	16.9033	9.17333	16.3633	11.8533	5.86	0.11493	0.20443	6.26252	0.155058	0.246916	4.97545	-0.331916	n
104184	Blmh	98.11	92.42	100.45	78.57	83.24	87.21	55.15	58.41	55.66	102.16	98.16	94.31	70.98	79.78	80.22	55.3	53	55.45	96.9933	83.0067	56.4067	98.21	76.9933	54.5833	0.0748861	0.130337	9.74551	0.117045	0.141235	7.74352	-0.331747	n
71837	1700003E16Rik	21.72	23.97	21.97	17.04	12.7	17.06	13.71	13.89	13.08	34.28	36.59	37.12	24.04	21.36	23.63	19.84	18.65	16.61	22.5533	15.6	13.56	35.9967	23.01	18.3667	0.177265	0.122331	6.67567	0.215201	0.161796	5.30509	-0.331535	n
77590	Chst15	8.1	7.78	8.87	3.57	2.99	2.71	2.08	1.85	1.91	9.18	9.35	9.43	2.34	3.56	3.23	1.07	1.47	1.07	8.25	3.09	1.94667	9.32	3.04333	1.20333	0.472262	0.347231	2.44053	0.538226	0.492216	1.94092	-0.330458	y
71984	Sars2	6.82	7.8	6.91	7.45	5.89	5.51	3.16	2.96	3.52	7.36	7.31	7.73	5.89	6.46	6.25	2.67	2.77	3.03	7.17667	6.28333	3.21333	7.46667	6.2	2.82333	0.0639279	0.193207	7.77801	0.0893987	0.233844	6.1873	-0.330092	n
66143	Eef1e1	61.3	58.8	69.99	50.63	56.37	46.26	20.32	20.05	22.07	56.77	48.96	62.42	42.09	36.5	36.83	19.83	15.75	15.67	63.3633	51.0867	20.8133	56.05	38.4733	17.0833	0.103567	0.26769	5.3871	0.180952	0.285687	4.28597	-0.329889	n
56878	Rbms1	32.46	27.05	28.97	19.73	22	19.92	16.59	15.63	15.8	27.37	25.87	23.64	12.4	16.8	17.19	14.49	13.09	11.92	29.4933	20.55	16.0067	25.6267	15.4633	13.1667	0.17375	0.146953	6.2363	0.242931	0.160126	4.96207	-0.329748	n
67727	Stx17	23.57	20.03	25.44	14.19	13.22	13.69	11.93	11.91	11	28.75	29.5	21.13	10.03	13.54	16.61	13.32	11.97	10.33	23.0133	13.7	11.6133	26.46	13.3933	11.8733	0.249431	0.164448	4.83233	0.327433	0.192681	3.84531	-0.329618	n
75580	Zbtb4	27.78	23.47	25.82	17.41	16.79	17.87	13.02	12.85	12.17	26.64	29.36	22.43	9.28	16.87	17.8	13.94	12.29	12.18	25.69	17.3567	12.68	26.1433	14.65	12.8033	0.188572	0.169775	5.58117	0.278514	0.171654	4.44278	-0.329104	n
230908	Tardbp	79.31	80.43	87.05	68.08	72.61	70.58	70.44	70.07	67.26	91.5	90.81	67.69	55.3	68.95	78.28	72.44	69.77	65.48	82.2633	70.4233	69.2567	83.3333	67.51	69.23	0.074732	0.0413828	17.2243	0.101264	0.0445827	13.713	-0.328903	n
54380	Smarcal1	27.47	28.17	27.83	17.92	16.43	18.79	10.55	9	9	32.19	34.07	27.91	11.36	16.55	19.52	10.48	10.05	10.5	27.8233	17.7133	9.51667	31.39	15.81	10.3433	0.217153	0.257961	4.20951	0.329823	0.266934	3.35145	-0.328868	n
19256	Ptpn20	0.3	0.47	0.63	0.38	0.19	0.12	0.34	0.55	0.34	0.73	1.41	0.73	0.44	0.22	0.66	0.88	0.36	0.71	0.466667	0.23	0.41	0.956667	0.44	0.65	0.340253	0.0311281	5.38531	0.373504	0.0929294	4.28785	-0.328772	n
100862375	Entpd4b	59.76	70.3	61.96	51.6	52.17	52.13	30.55	27.74	30.78	54.88	57.84	56.27	32.68	45.75	39.2	28.22	25.22	25.31	64.0067	51.9667	29.69	56.33	39.21	26.25	0.100212	0.184708	7.01953	0.174227	0.183598	5.58933	-0.3287	n
67804	Snx2	91.11	84.65	92.62	75.4	74.89	73.7	38.91	40.89	41.89	93.7	100.45	84.51	68.03	72.9	76.09	36.79	35.67	35.64	89.46	74.6633	40.5633	92.8867	72.34	36.0333	0.0869476	0.190178	7.21695	0.120226	0.22769	5.74852	-0.3282	n
68472	Tmem126b	47.16	44.93	48.16	36.71	35.44	34.65	17.95	15.79	15.8	60	56.79	46.53	31.64	36.06	41.41	17.21	17.15	15.64	46.75	35.6	16.5133	54.44	36.37	16.6667	0.13103	0.250222	5.24587	0.193973	0.284617	4.17895	-0.328043	n
23956	Neu2	1.21	2.03	1.47	0.36	0.78	0.44	0.15	0.53	0.15	3.73	4.29	3.67	1.24	1.21	0.88	0.28	0.3	0.47	1.57	0.526667	0.276667	3.89667	1.11	0.35	0.525268	0.417424	2.12158	0.603894	0.579469	1.6901	-0.328035	n
11566	Adss	94.89	85.42	98.51	76.51	79.75	76.99	63.3	59.73	59.81	98.64	101.4	90.82	67.5	77.67	79.34	65.12	59.77	58.76	92.94	77.75	60.9467	96.9533	74.8367	61.2167	0.085819	0.101459	10.6793	0.124515	0.110561	8.50788	-0.327948	n
108989	Tpr	63.18	58.84	64.06	42.57	44.03	41.37	23.43	22.51	22.9	63.49	63.12	45.74	25.05	34.78	38.53	20.45	20.33	18.56	62.0267	42.6567	22.9467	57.45	32.7867	19.78	0.180039	0.239101	4.77168	0.269733	0.256377	3.80149	-0.327933	n
67815	Sec14l2	11.68	11.43	11.61	7.82	8.12	8.39	5.94	5.25	5.72	12.7	10.28	13.46	7.22	7.5	7.53	5.12	5.59	5.52	11.5733	8.11	5.63667	12.1467	7.41667	5.41	0.17101	0.172982	5.81409	0.237239	0.194477	4.63268	-0.327707	n
12237	Bub3	83.18	78.77	78.41	81.53	76.54	77.78	54.77	58.23	57.2	83.17	82.62	86.59	76.62	79.66	79.19	57.84	59.41	62.05	80.12	78.6167	56.7333	84.1267	78.49	59.7667	0.00910908	0.0829943	21.7147	0.0333514	0.0822037	17.3078	-0.327255	n
215335	Slc36a1	10.7	10.5	8.06	7.47	8.62	7.93	5.3	4.87	4.85	8.69	8.98	8.01	3.99	6.64	6.7	5.25	4.65	4.99	9.75333	8.00667	5.00667	8.56	5.77667	4.96333	0.0948979	0.160341	7.8358	0.189125	0.13105	6.24659	-0.327012	n
67070	Lsm14a	109.1	105.11	117.32	84.19	81.29	83.82	61.56	57.77	58.54	131.56	135.6	108.35	80.91	89.92	85.28	61.89	60.17	58.79	110.51	83.1	59.29	125.17	85.37	60.2833	0.137086	0.149719	6.97338	0.184029	0.175676	5.5601	-0.326747	n
57783	Tnip1	21.75	19.96	18.45	12.29	12.36	11.45	5.49	5.82	4.73	23.31	22.01	19.93	8.23	12.02	11.4	4.43	5.14	5.11	20.0533	12.0333	5.34667	21.75	10.55	4.89333	0.245602	0.317855	3.54952	0.347924	0.358688	2.83041	-0.326612	n
13872	Ercc3	43.84	44.15	44.84	36.26	34.97	35.32	22.85	25.84	25.11	46.76	44.64	41.42	28.49	35.53	32.62	23.26	23.11	22.71	44.2767	35.5167	24.6	44.2733	32.2133	23.0267	0.106017	0.141315	8.08631	0.152927	0.157189	6.44921	-0.326359	n
20473	Six3	5.44	5.52	4.77	2.72	1.63	2.2	1.02	1.38	0.6	2.7	3.37	3.93	1.06	0.87	0.8	1.09	0.37	0.41	5.24333	2.18333	1	3.33333	0.91	0.623333	0.421317	0.398414	2.43982	0.624342	0.403148	1.94649	-0.325902	n
235386	Hykk	3.12	3.08	3.1	1.39	1.74	1.76	0.82	1.06	0.92	4.04	4.26	3.53	1.52	1.77	1.64	1.2	1.04	0.78	3.1	1.63	0.933333	3.94333	1.64333	1.00667	0.309132	0.288634	3.34579	0.42093	0.328305	2.66939	-0.325838	n
102639549	Gm38521	0.58	0.81	0.88	0.58	0.37	0.26	0.56	0.35	0.35	1.14	1.23	0.83	0.38	0.31	0.67	0.74	0.64	0.37	0.756667	0.403333	0.42	1.06667	0.453333	0.583333	0.302562	0.141545	4.50342	0.411488	0.145119	3.59319	-0.325756	n
240869	Zbtb37	8.05	7.39	8.99	3.71	3.6	4.1	3.66	3.6	3.98	10.88	11.41	6.58	1.63	3.99	5.11	4.26	3.75	3.71	8.14333	3.80333	3.74667	9.62333	3.57667	3.90667	0.366118	0.186669	3.61803	0.475974	0.216766	2.88709	-0.325591	y
212670	Catsper2	3.01	3.14	2.4	2.37	2.03	2.16	2.54	2.9	2.53	3.85	3	2.53	2.69	3.26	2.07	2.19	1.75	2.11	2.85	2.18667	2.65667	3.12667	2.67333	2.01667	0.12741	0.0168908	13.86	0.0753286	0.105442	11.0637	-0.325086	n
78465	Ccdc190	37.29	31.15	42.85	20.75	15.95	19.71	15.27	15.01	15.67	70.47	83.6	70.1	33.66	30.29	37.11	23.27	21.68	21.42	37.0967	18.8033	15.3167	74.7233	33.6867	22.1233	0.326767	0.212698	3.70738	0.383127	0.292665	2.95949	-0.32505	n
227699	Nup188	19.36	19.16	19.53	10.29	10.75	10.18	6.37	5.78	5.92	18	20.07	17	5	9.14	8.59	5.13	5.27	5.44	19.35	10.4067	6.02333	18.3567	7.57667	5.28	0.298275	0.280617	3.45488	0.425556	0.299616	2.75797	-0.32503	n
21917	Tmpo	80.43	75.33	83.9	58.06	62.94	56.32	39.78	38.49	37.41	87.56	84.21	76.02	47.7	59.04	59.24	34.18	34.37	35.77	79.8867	59.1067	38.56	82.5967	55.3267	34.7733	0.144878	0.175142	6.24962	0.192703	0.208017	4.99102	-0.324434	n
20530	Slc31a2	19.81	17.36	20.43	7.38	8.35	9.94	5.52	5.23	5.45	18.38	19.73	16.21	6.22	6.47	7.08	4.26	2.83	3.98	19.2	8.55667	5.4	18.1067	6.59	3.69	0.388662	0.305012	2.8832	0.486057	0.382471	2.30275	-0.324314	y
72565	Uaca	25.16	22.61	26.48	15.09	16.05	15.75	9.19	7.63	7.46	29.13	29.1	24.81	9.46	15.44	15.82	9.45	8.3	9.21	24.75	15.63	8.09333	27.68	13.5733	8.98667	0.221037	0.26877	4.08324	0.34269	0.270498	3.26165	-0.324113	n
18588	Pde6g	0.82	0.81	0.21	0.33	0.12	0.24	0.31	0	0.33	0.62	0.21	0.72	0.55	0.16	0.17	0.11	0	0	0.613333	0.23	0.213333	0.516667	0.293333	0.0366667	0.471679	0.253927	2.75632	0.272231	0.636115	2.2018	-0.324056	n
58800	Trpm7	37.55	37.95	41.98	24.7	23.49	25.1	27.68	24.87	22.96	46.76	51.08	37.09	16.2	27.58	31.02	28.96	24.46	24.07	39.16	24.43	25.17	44.9767	24.9333	25.83	0.226909	0.106279	6.00261	0.2837	0.133355	4.79553	-0.323901	n
77609	Ccdc151	13.13	12.79	14.49	4.58	4.7	4.84	6.7	4.34	4.68	30.12	37.08	29.85	9.31	8.96	11.46	7.13	8.26	7.44	13.47	4.70667	5.24	32.35	9.91	7.61	0.505657	0.227019	2.72972	0.568936	0.347966	2.18126	-0.323593	n
19355	Rad1	14.2	13.54	13.42	7.01	5.92	8.16	2.97	2.42	1.76	18.22	14.23	17.3	6.99	6.03	6.79	2.32	2.24	2.03	13.72	7.03	2.38333	16.5833	6.60333	2.19667	0.321561	0.420871	2.69385	0.442823	0.486058	2.15313	-0.323233	n
320923	Map7d3	1.06	1.1	1.3	0.3	0.5	0.43	0.4	0.37	0.28	0.68	0.8	0.62	0.24	0.16	0.26	0.12	0.16	0.08	1.15333	0.41	0.35	0.7	0.22	0.12	0.497371	0.28673	2.55069	0.556617	0.424053	2.03942	-0.322728	n
107375	Slc25a45	2.93	3.3	3.03	1.69	1.78	1.83	1.87	1.28	1.67	4.38	4.74	6.04	2.37	2.67	2.96	1.91	2.15	1.9	3.08667	1.76667	1.60667	5.05333	2.66667	1.98667	0.26834	0.156997	4.70216	0.307399	0.224481	3.76025	-0.322497	n
107338	Gbf1	48.93	50.5	50.66	36.45	35.97	40.44	20.88	20.16	20.12	50.68	52.69	48.54	28.27	34.81	35.02	20.29	19.3	18.54	50.03	37.62	20.3867	50.6367	32.7	19.3767	0.137098	0.215861	5.66638	0.210297	0.230977	4.53233	-0.322175	n
11856	Arhgap6	2.48	2.36	2.8	1.05	1.25	0.95	0.93	0.95	0.81	2.74	2.28	1.87	0.69	1.05	0.62	0.59	0.65	0.64	2.54667	1.08333	0.896667	2.29667	0.786667	0.626667	0.411044	0.250994	3.02097	0.515239	0.312295	2.41682	-0.321903	y
67493	Mettl16	34.32	30.11	36.37	30.22	28.31	29.65	18.31	17.87	20.5	41.8	40.32	32.98	26.38	32.58	31.16	22.74	21.22	21.49	33.6	29.3933	18.8933	38.3667	30.04	21.8167	0.0643241	0.138431	9.86413	0.117656	0.135737	7.89287	-0.321643	n
13650	Rhbdf1	43.27	40.74	37.41	26.41	27.49	31.55	25.32	26.83	22.35	36.17	37.13	45.36	23.48	27.45	27.57	19.88	19.99	21.37	40.4733	28.4833	24.8333	39.5533	26.1667	20.4133	0.168951	0.117449	6.98324	0.19869	0.159048	5.59069	-0.320869	y
56490	Zbtb20	46.32	36.32	54.36	21.18	21.62	21.6	15.81	12.57	14.76	61.4	63.97	38.83	1.65	26.24	27.81	20.42	15.92	14.78	45.6667	21.4667	14.38	54.7333	18.5667	17.04	0.363014	0.277846	3.1208	0.519902	0.280582	2.49849	-0.320862	y
234878	Map3k21	1.6	1.55	1.67	0.31	0.21	0.39	0.18	0.19	0.14	3.51	3.27	2.56	0.4	0.3	0.55	0.27	0.12	0.1	1.60667	0.303333	0.17	3.11333	0.416667	0.163333	0.801698	0.540077	1.49056	0.967165	0.708761	1.19337	-0.320815	y
20419	Shcbp1	11.28	11.06	11.9	9.25	10.95	10.26	3.93	6.35	4.5	11.29	10.62	10.75	7.17	9.76	8.74	3.67	5.51	4.65	11.4133	10.1533	4.92667	10.8867	8.55667	4.61	0.0562556	0.202006	7.74408	0.115814	0.206621	6.20281	-0.320172	n
54485	Dll4	2.16	2.71	2.21	0.27	0.23	0.47	0.38	0.16	0.17	2.45	2.23	3.78	0.37	0.31	0.32	0.1	0.08	0.06	2.36	0.323333	0.236667	2.82	0.333333	0.08	0.955898	0.552976	1.32549	1.02689	0.856592	1.06187	-0.319927	n
75974	Dock11	13.59	13.19	13	9.02	9.21	9.45	4.56	4.24	4.06	15.24	16.2	10.77	5.58	9.36	9.35	4.62	4.15	3.82	13.26	9.22667	4.28667	14.07	8.09667	4.19667	0.1744	0.271525	4.48506	0.265741	0.290884	3.59308	-0.319904	n
16649	Kpna4	100.31	93.73	104.39	66.35	66.11	66.25	48.23	46.58	45.14	113.52	111.95	92.18	48.43	64.26	68.54	49.19	43.42	44.84	99.4767	66.2367	46.65	105.883	60.41	45.8167	0.195576	0.18208	5.29582	0.269872	0.201422	4.24364	-0.319554	n
11434	Acr	1.27	0.95	0.62	0.48	0.43	0.75	0.09	0.48	0.09	1.44	1.7	0.63	0.24	0.21	0.81	0.37	0.48	0.58	0.946667	0.553333	0.22	1.25667	0.42	0.476667	0.258236	0.350892	3.28338	0.527047	0.233092	2.6311	-0.319517	n
214239	Ccdc9b	19.52	18.13	20.48	8.84	7.59	8.23	9.3	10.02	8.5	24.96	27.11	19.51	6.78	8.8	9.1	9.38	10.62	8.27	19.3767	8.22	9.27333	23.86	8.22667	9.42333	0.41237	0.177193	3.39234	0.512071	0.223381	2.71942	-0.318984	n
20534	Slc4a1ap	27.62	25.97	28.89	10.33	10.53	11.25	4.03	4.41	4.96	29.54	29.02	23.78	5.29	8.79	7.99	4.43	3.38	3.48	27.4933	10.7033	4.46667	27.4467	7.35667	3.76333	0.453674	0.436969	2.24557	0.633169	0.477758	1.8003	-0.318846	n
14238	Foxf2	2.51	3.67	1.94	0.66	0.86	0.56	0.14	0.14	0.05	1.2	0.38	1.29	0.13	0.15	0.26	0	0.05	0	2.70667	0.693333	0.11	0.956667	0.18	0.0166667	0.654965	0.770157	1.40339	0.80334	0.97383	1.12538	-0.318496	n
66354	Snw1	114.75	109.92	125.51	84.48	85.69	79.27	35.35	34.78	35.87	147.83	151.42	138.36	79.99	85.85	88.07	43.97	39.55	42.25	116.727	83.1467	35.3333	145.87	84.6367	41.9233	0.163135	0.287339	4.43977	0.261776	0.29981	3.56134	-0.318065	n
118449	Synpo2	18.7	15.09	18.71	10.43	8.63	10.46	6.23	5.72	6.19	28.26	28.76	23.02	8.63	13.17	14.93	8	8.12	7.94	17.5	9.84	6.04667	26.68	12.2433	8.02	0.276875	0.255524	3.75658	0.374587	0.289014	3.01386	-0.31781	n
319742	Mpzl3	3.11	3.14	2.86	2.46	2.83	2.96	2.51	2.19	1.85	2.88	3.43	3.09	2.13	2.71	3.13	2.65	1.84	2.28	3.03667	2.75	2.18333	3.13333	2.65667	2.25667	0.0476856	0.079326	15.7466	0.0793603	0.0789175	12.636	-0.317498	y
16201	Ilf3	74.77	75.82	76.91	56.19	63.94	58.74	42.73	40.9	38.31	83.46	83.11	77.19	44.05	61.25	65.68	43.66	41.58	39.84	75.8333	59.6233	40.6467	81.2533	56.9933	41.6933	0.115652	0.149949	7.5301	0.170545	0.160435	6.04267	-0.317483	n
108000	Cenpf	11.33	9.99	11.77	7.1	6.91	6.47	3.29	3.46	3.27	13.19	12.77	9.89	3.8	6.86	7.11	3.53	3.27	3.16	11.03	6.82667	3.34	11.95	5.92333	3.32	0.230727	0.287252	3.86116	0.33751	0.307959	3.09852	-0.317455	n
18559	Pctp	3.16	3.09	2.69	2.15	1.95	2.94	1.4	1.3	1.12	2.12	2.56	1.73	1.44	1.35	1.42	0.95	0.84	1.05	2.98	2.34667	1.27333	2.13667	1.40333	0.946667	0.1149	0.20445	6.26272	0.202168	0.195739	5.0263	-0.317292	n
329065	Scd4	49.15	39.98	58.76	33.93	33.28	34.48	36.49	35.14	38.03	78.66	81.02	66.94	46.32	55.38	51.93	42.7	45.51	45.38	49.2967	33.8967	36.5533	75.54	51.21	44.53	0.180116	0.0719145	7.93556	0.186938	0.127077	6.36911	-0.31724	n
226551	Suco	42.16	39.63	41.52	28.91	30.54	28.38	17.56	17.85	18.38	45.65	44.23	36.22	19.62	28.48	29.02	18.32	16.23	16.96	41.1033	29.2767	17.93	42.0333	25.7067	17.17	0.163168	0.19948	5.51499	0.236464	0.215274	4.42735	-0.316916	n
12589	Ift81	41.83	41.71	45.29	27.46	23.85	27.6	17.66	17.84	16.41	64.05	72.23	51.62	29.61	30.86	38.69	22.28	19.59	22.28	42.9433	26.3033	17.3033	62.6333	33.0533	21.3833	0.23573	0.218564	4.40244	0.307378	0.258407	3.53491	-0.316631	n
19153	Prx	7.27	6.21	7.59	3.97	3.43	3.58	4.51	4.08	3.91	6.65	6.93	7.03	1.85	3.59	3.53	3.42	4.22	3.56	7.02333	3.66	4.16667	6.87	2.99	3.73333	0.313437	0.125544	4.556	0.400055	0.146641	3.65834	-0.316579	y
234723	Txnl4b	12.39	13.45	12.45	10.45	11.59	8.91	5.97	6.72	6.39	13.41	12.97	15.65	11.08	9.58	11.13	5.33	7.51	5.33	12.7633	10.3167	6.36	14.01	10.5967	6.05667	0.102343	0.167484	7.41215	0.134282	0.201644	5.9537	-0.316106	y
52712	Zkscan6	9.57	9.37	10.21	1.06	0.91	1.18	0.35	0.59	0.5	12.78	13.04	13.72	0.48	0.78	0.92	0.46	0.35	0.4	9.71667	1.05	0.48	13.18	0.726667	0.403333	1.07002	0.723226	1.11529	1.39364	0.838372	0.896053	-0.315767	y
67554	Slc25a30	16.79	11.34	16.94	9.34	7.28	8.86	5.63	6.27	6.59	17.96	13.18	12.88	4.91	8.11	7.3	6.38	4.28	5.82	15.0233	8.49333	6.16333	14.6733	6.77333	5.49333	0.274267	0.214237	4.09413	0.371753	0.23624	3.28951	-0.315684	n
20469	Sipa1	7.57	8.37	8.05	3.77	4.3	4.23	1.66	1.49	1.55	8.15	9.12	10.08	3.2	4.33	3.57	1.39	1.65	1.1	7.99667	4.1	1.56667	9.11667	3.7	1.38	0.321258	0.39195	2.80423	0.43366	0.453973	2.25318	-0.31564	n
73121	Rflna	17.91	17.16	15.22	8.47	7.88	8.58	3.83	3.87	5.17	9.14	9.69	12.42	4.38	3.81	4.77	2.56	1.41	1.84	16.7633	8.31	4.29	10.4167	4.32	1.93667	0.337463	0.32771	3.00674	0.423263	0.404541	2.41603	-0.315561	n
104625	Cnot6	50.35	48.95	56.74	38.55	35.07	36.61	43.75	41.01	38.67	61.2	61.86	46.79	28.44	38.96	45.01	44.04	40.05	37.87	52.0133	36.7433	41.1433	56.6167	37.47	40.6533	0.167133	0.0563705	8.94841	0.198497	0.0796422	7.19065	-0.31551	n
17245	Mdm1	10.4	12.26	13.04	7.81	6.48	7.37	7.97	7.27	5.36	22.22	30.48	21.89	12.03	11.94	16.87	12.12	12.65	11.42	11.9	7.22	6.86667	24.8633	13.6133	12.0633	0.240297	0.132213	5.36898	0.289666	0.173899	4.31439	-0.315492	n
68942	Chmp2b	105.83	94.07	102.3	93.49	93.34	86.94	71.56	71.83	73.34	100.64	97.76	94.61	83.81	83.24	83.11	68.02	68.89	70.98	100.733	91.2567	72.2433	97.67	83.3867	69.2967	0.0475131	0.0799341	15.6928	0.0760329	0.0825216	12.614	-0.315079	n
667118	Zbed6	28.49	24.11	33.2	9.6	7.69	8.87	10.54	7.98	8.57	40.71	43.93	28.18	1.01	10.49	12.69	12.92	9.39	8.16	28.6	8.72	9.03	37.6067	8.06333	10.1567	0.571205	0.277203	2.35736	0.740513	0.31476	1.89524	-0.314787	n
19271	Ptprj	57.69	51.71	53.37	33.53	34.87	33.04	21.34	20.05	18.42	46.19	47.55	37.96	16.28	25.41	24.48	15.64	16.19	14.52	54.2567	33.8133	19.9367	43.9	22.0567	15.45	0.227403	0.240729	4.2723	0.331002	0.251102	3.43581	-0.314362	n
217935	Wdr60	14.44	12.59	15.63	7.4	6.66	7.83	5.18	3.96	4.03	21.49	25.41	17.83	5.82	8.19	10.47	7.1	6.38	6.52	14.22	7.29667	4.39	21.5767	8.16	6.66667	0.320871	0.282605	3.31414	0.46761	0.282406	2.66661	-0.313626	n
18191	Nrxn3	8.85	8.76	10.15	5.91	6.54	6.38	5.09	5.04	5.08	9.99	11.32	7.92	3.9	6.65	6.93	4.55	5.02	5.18	9.25333	6.27667	5.07	9.74333	5.82667	4.91667	0.186658	0.144665	6.03641	0.247248	0.164456	4.85786	-0.31337	y
225289	AW554918	6.99	5.62	7.91	2.95	2.89	3.25	3.01	3.41	2.93	10.4	10.57	8.19	2.78	3.74	4.4	4.15	3.21	3	6.84	3.03	3.11667	9.72	3.64	3.45333	0.39156	0.188999	3.44496	0.472339	0.248828	2.77328	-0.312893	n
55994	Smad9	5.37	5.24	6.05	2.19	2.09	1.88	1.15	1.06	1	8.01	8.87	6.18	1.5	2.71	2.55	0.92	1.06	0.95	5.55333	2.05333	1.07	7.68667	2.25333	0.976667	0.478462	0.395957	2.28723	0.590099	0.49607	1.84133	-0.312852	n
19288	Ptx3	62.06	64.93	75.31	41.81	43.7	37.63	23.41	27.01	26.45	44.24	40.19	53.2	26.35	26.33	22.94	11.51	14.13	14.3	67.4333	41.0467	25.6233	45.8767	25.2067	13.3133	0.238732	0.232667	4.24269	0.287985	0.297481	3.41608	-0.312636	n
244216	Zfp771	26.94	25.4	26.93	12.84	13.71	14.24	6.6	6.54	5.24	28.74	30.77	42.57	13.79	12.51	13.14	7.07	7.58	6.73	26.4233	13.5967	6.12667	34.0267	13.1467	7.12667	0.31952	0.35144	2.98081	0.457323	0.375894	2.40033	-0.312467	n
59026	Huwe1	69.63	65.44	73.08	52.59	52.62	53.74	43.06	39.15	38.22	67.09	67.24	50.38	20.76	47.9	51.66	41.64	36.88	34.46	69.3833	52.9833	40.1433	61.57	40.1067	37.66	0.129684	0.131571	7.65536	0.206129	0.118199	6.1666	-0.311993	n
59007	Ngly1	61.35	53.34	66.46	44.71	45.43	45.1	26.18	23.92	26.22	83.13	76.73	63.27	49.45	47.47	51.63	27.78	26.47	29.08	60.3833	45.08	25.44	74.3767	49.5167	27.7767	0.140554	0.207842	5.74059	0.195645	0.236829	4.62455	-0.311887	n
74747	Ddit4	133.25	130.06	129.76	13.99	16.43	15.92	3.88	4.2	4.37	135.29	137.99	146.16	8.41	8.38	8.71	3.57	3.01	1.19	131.023	15.4467	4.15	139.813	8.5	2.59	1.02815	0.830095	1.07628	1.34663	0.959068	0.867416	-0.311262	n
242126	Slc22a15	2.87	2.37	2.73	1.25	2.02	2.06	1.63	1.59	1.24	2.81	2.85	2.32	1.29	1.7	1.92	1.29	1.28	1.21	2.65667	1.77667	1.48667	2.66	1.63667	1.26	0.193481	0.139589	6.00473	0.233555	0.179667	4.84001	-0.31109	n
98733	Obsl1	20	19.66	18.86	11.86	12.42	11.66	8.92	7.74	6.78	20.91	20.44	21.1	8.61	12.9	11.5	7.16	7.36	6.91	19.5067	11.98	7.81333	20.8167	11.0033	7.14333	0.234446	0.219993	4.40103	0.306599	0.257178	3.5475	-0.311039	n
214552	Cep164	11.75	11.3	11.37	6.6	6.13	7.75	7.74	5.73	5.59	15.25	15.73	11.06	5.73	6.98	8.6	7.86	6.61	7.22	11.4733	6.82667	6.35333	14.0133	7.10333	7.23	0.249677	0.142116	5.10473	0.326744	0.159122	4.11636	-0.310465	n
108958	Miga2	32.25	35.74	31.53	21.31	20.61	21.11	13.29	12.87	13.6	28.35	27.51	30.89	13.07	19.1	16.58	10.08	9.36	8.93	33.1733	21.01	13.2533	28.9167	16.25	9.45667	0.219649	0.220611	4.54276	0.277154	0.26875	3.66365	-0.310288	n
209003	Rbmx2	8.23	10.1	8.46	4.91	4.85	5.34	1.83	1.41	0.95	10.62	9.52	9.64	4.07	3.56	4.77	1.33	1.55	1.28	8.93	5.03333	1.39667	9.92667	4.13333	1.38667	0.275715	0.446112	2.77075	0.421335	0.473281	2.2356	-0.309615	n
101055874	Gm29737	2.6	3.28	1.84	0.66	0.75	0.5	0.09	0.59	0.46	3.84	4.05	2.53	0.36	0.89	0.67	0.4	0.4	0.1	2.57333	0.636667	0.38	3.47333	0.64	0.3	0.671676	0.459928	1.7674	0.813392	0.588881	1.42626	-0.309399	n
67664	Rnf125	2.54	2.64	1.94	1.49	1.53	1.69	0.73	0.88	0.93	2.62	3.15	2.61	0.93	1.84	1.43	1.04	1.18	1.12	2.37333	1.57	0.846667	2.79333	1.4	1.11333	0.198717	0.247841	4.4787	0.332187	0.221184	3.61421	-0.309398	n
68497	Arel1	61.53	57.21	60.99	52.53	52.76	51.72	37.44	37.42	36.69	61.41	60.36	52.82	37.52	49.92	49.8	38.75	36.72	36.46	59.91	52.3367	37.1833	58.1967	45.7467	37.31	0.0649916	0.11469	11.1308	0.115757	0.106896	8.98261	-0.309349	y
67994	Mrps11	41.71	40.87	38.72	34.64	38.1	39.69	26.72	27.27	25.57	40.19	40.2	59.64	43.1	38.33	42.97	31.04	27.95	28.18	40.4333	37.4767	26.52	46.6767	41.4667	29.0567	0.0365175	0.101411	14.5003	0.0569165	0.113972	11.7035	-0.309138	n
23967	Osr1	25.15	26.08	31.72	4.34	2.88	3.53	3.03	3.07	2.86	61.58	70.52	57.97	4.75	4.63	5.64	4.31	4.03	3.88	27.65	3.58333	2.98667	63.3567	5.00667	4.07333	0.982635	0.535112	1.31774	1.22052	0.659869	1.06361	-0.309104	n
68241	Mcrip2	12.73	17.07	14.46	9.04	11.22	8.96	5.39	4.95	4.67	14.74	10.68	25.16	10.44	11.45	10.07	4.22	4.73	2.91	14.7533	9.74	5.00333	16.86	10.6533	3.95333	0.199682	0.260013	4.3507	0.220767	0.348744	3.51179	-0.309043	n
245945	Rbm47	1.4	1.1	1.51	0.65	0.34	0.45	0.18	0.21	0.27	1.35	1.85	1.47	0.2	0.52	0.44	0.3	0.22	0.12	1.33667	0.48	0.22	1.55667	0.386667	0.213333	0.492511	0.433844	2.159	0.669766	0.47788	1.7427	-0.30904	n
67955	Sugt1	66.77	67.44	71.9	63.31	60.37	64.97	53.57	49.92	52.13	76.47	77.28	68.4	60.99	61.01	68.68	58.49	55.81	56.66	68.7033	62.8833	51.8733	74.05	63.56	56.9867	0.0425675	0.0675645	18.16	0.0734602	0.0629792	14.6585	-0.309027	n
79456	Recql4	1.72	1.89	1.36	0.68	1.12	0.71	0.85	0.85	0.62	1.47	2.14	1.21	0.38	0.66	1.06	0.57	0.66	0.59	1.65667	0.836667	0.773333	1.60667	0.7	0.606667	0.328519	0.183187	3.90849	0.399548	0.234182	3.15592	-0.308553	y
270066	Slc35e1	27.88	27.54	26.56	22.45	22.78	24.46	23.76	24.37	23.23	25.33	23.12	22.9	15.04	20.56	20.45	23.27	20.81	21.04	27.3267	23.23	23.7867	23.7833	18.6833	21.7067	0.0781068	0.0333594	17.9427	0.116066	0.0219688	14.4891	-0.30843	y
102122	Fam192a	64.9	64.15	66.13	53.73	52.75	50.65	28.37	28.24	28.14	77.52	79.7	83.29	54.53	56.75	59.12	33.79	32.68	33.2	65.06	52.3767	28.25	80.17	56.8	33.2233	0.104282	0.200587	6.5602	0.165724	0.211811	5.29753	-0.308421	n
243385	Gprin3	2.01	1.62	1.64	1.34	1.39	1.13	0.52	0.4	0.33	1.03	1.08	0.56	0.22	0.56	0.73	0.23	0.17	0.25	1.75667	1.28667	0.416667	0.89	0.503333	0.216667	0.149734	0.345979	4.03459	0.274097	0.339721	3.25829	-0.308306	y
16180	Il1rap	21.55	20.81	19.92	14.72	15.35	14.1	9.07	9.75	8.73	18.61	16.44	16.16	8.23	12.49	11.48	6.48	6.98	6.69	20.76	14.7233	9.18333	17.07	10.7333	6.71667	0.165234	0.196119	5.53475	0.223122	0.224274	4.47031	-0.308141	n
26447	Poli	10.12	10.81	11.14	8.45	8.77	7.59	9.4	9.34	8.32	13.38	12.52	10.68	9.52	7.86	9.25	10.73	9.73	9.17	10.69	8.27	9.02	12.1933	8.87667	9.87667	0.123434	0.0408438	12.1745	0.152668	0.0506661	9.83605	-0.30771	n
17295	Met	6.15	5.46	7.14	4.15	4.24	4.6	2.23	2.08	2.1	6.64	6.34	4.71	2.07	4.07	3.09	2.44	2.17	2.33	6.25	4.33	2.13667	5.89667	3.07667	2.31333	0.176496	0.258082	4.60216	0.312844	0.224988	3.71864	-0.307537	n
21678	Tead3	22.03	20.82	21.19	9.11	9.68	10.01	6.56	7.3	6.04	22.34	22.82	25.58	8.36	9.31	9.48	5.59	5.6	4.45	21.3467	9.6	6.63333	23.58	9.05	5.21333	0.384301	0.281034	3.006	0.460525	0.362881	2.42894	-0.307521	n
66349	Dmac2	17.16	17.58	19.42	13.59	15.64	14.79	9.16	7.04	8.01	22.43	22.89	23.29	16.5	18.09	16.34	8.41	8.88	10.23	18.0533	14.6733	8.07	22.87	16.9767	9.17333	0.0996895	0.193604	6.8191	0.143301	0.219656	5.51029	-0.307455	n
331487	Uprt	17.48	14.99	16.41	11.2	10.83	10.4	6.85	6.51	6.33	16.88	17.15	12.3	6.4	9.77	9.84	6.16	5.77	5.37	16.2933	10.81	6.56333	15.4433	8.67	5.76667	0.197305	0.21863	4.80844	0.277627	0.236862	3.88735	-0.306782	n
83921	Cemip2	16.19	14.17	16.39	4.03	4.84	4.1	2.1	2.34	1.94	14.97	14.64	12.63	1.94	2.79	2.86	1.41	1.62	1.64	15.5833	4.32333	2.12667	14.08	2.53	1.55667	0.616596	0.47889	1.82567	0.825479	0.529519	1.47602	-0.306721	n
66952	2310030G06Rik	2.62	2.4	2.36	1.41	2.51	0.88	0.82	1.22	1.94	2.86	4.44	3.35	1.9	2.05	1.78	2.76	1.63	1.53	2.46	1.6	1.32667	3.55	1.91	1.97333	0.206862	0.148475	5.62845	0.298082	0.141197	4.55291	-0.305949	n
54140	Avpr1a	4.88	3.86	5.4	4.26	2.93	4.3	2.52	2.47	2.77	3.69	3.02	1.91	2.15	2.35	2.15	1.62	1.27	1.24	4.71333	3.83	2.58667	2.87333	2.21667	1.37667	0.0998011	0.144276	8.19415	0.124778	0.176924	6.62905	-0.305791	n
223827	Gxylt1	15.82	14.37	16.1	6.62	6.38	5.9	6.13	6.07	5.17	17.52	17.1	14.3	3.23	5.81	6.29	6.02	5.05	5.14	15.43	6.3	5.79	16.3067	5.11	5.40333	0.430771	0.235684	3.00095	0.558022	0.26559	2.42833	-0.305457	n
319675	Cep295	8.64	9.11	10.1	4.19	4.13	4.05	3.48	3.67	4.03	12.82	13.41	9.48	2.31	4.95	5.44	4.59	3.72	3.99	9.28333	4.12333	3.72667	11.9033	4.23333	4.1	0.390277	0.21946	3.2801	0.497167	0.256278	2.65447	-0.305315	n
320191	Hook3	33.01	28.98	34.73	14.39	14.61	14.9	9.73	9.36	10.11	35.87	34.55	25.51	6.69	13.8	13.6	9.44	7.34	7.8	32.24	14.6333	9.73333	31.9767	11.3633	8.19333	0.379864	0.287974	2.99473	0.497544	0.327416	2.42436	-0.304826	n
68465	Adipor2	96.94	89.55	97.97	64.98	57.99	62.42	31.6	30.38	31.48	125.33	121.73	109.07	57.29	69.79	69.47	35.19	31.66	35.85	94.82	61.7967	31.1533	118.71	65.5167	34.2333	0.205887	0.267634	4.22367	0.285836	0.298995	3.41979	-0.304588	n
16551	Kif11	19.94	17.85	20.79	15.25	13.3	14.9	14.51	14.41	12.93	23.14	26.49	20.83	12.19	15.74	19.03	17.8	15.33	16.93	19.5267	14.4833	13.95	23.4867	15.6533	16.6867	0.143684	0.0808634	8.9068	0.195124	0.082191	7.21201	-0.304506	n
67801	Pllp	0.92	2.18	1.67	1.25	1.05	1.33	0.99	0.92	0.8	1.15	1.16	0.94	0.65	0.45	1.13	0.83	0.55	0.37	1.59	1.21	0.903333	1.08333	0.743333	0.583333	0.13134	0.135949	7.48253	0.181132	0.148847	6.06098	-0.303974	n
105440	Kctd9	10.06	10.89	12.13	5.9	5.75	5.33	4.73	5.81	4.74	9.66	9.9	8.5	3.47	4.54	4.38	3.97	3.59	3.13	11.0267	5.66	5.09333	9.35333	4.13	3.56333	0.320708	0.185719	3.94924	0.393113	0.232042	3.19921	-0.303861	n
80287	Apobec3	16.69	15.39	17.18	7.74	7.98	8.07	5.52	4.28	4.84	21.03	20.63	19.94	6.21	9.8	8.16	5.88	5.06	3.9	16.42	7.93	4.88	20.5333	8.05667	4.94667	0.35002	0.29175	3.11638	0.449904	0.34224	2.52479	-0.303705	n
20788	Srebf2	152.91	159.31	148.16	129.57	130.25	140.66	137.41	130.16	127.28	134.65	140.28	135.84	79.52	126.45	121.89	128.86	124.18	125.17	153.46	133.493	131.617	136.923	109.287	126.07	0.0670317	0.0369201	19.2397	0.108417	0.0198572	15.5916	-0.303317	n
30934	Tor1b	49.6	44.96	50.81	39.97	39.56	37.72	36.66	35.36	36.02	51.02	55.21	44.64	32.64	40.18	39.68	36.09	37.53	37.07	48.4567	39.0833	36.0133	50.29	37.5	36.8967	0.103381	0.0713607	11.4455	0.141127	0.0744635	9.27685	-0.303074	y
210126	Lpp	13	11.55	12.97	4.23	4.49	4.65	2.81	2.76	2.78	13.93	13.11	9.74	2.14	3.75	3.94	2.41	1.93	1.99	12.5067	4.45667	2.78333	12.26	3.27667	2.11	0.49622	0.361302	2.3323	0.634553	0.423107	1.89097	-0.30263	n
30794	Pdlim4	147.05	142.65	161.2	97.3	84.08	99.61	41.62	37.25	34.5	186.74	198.83	259.55	124.36	126.62	115.23	34.13	40.22	39.3	150.3	93.6633	37.79	215.04	122.07	37.8833	0.22743	0.331961	3.57532	0.272299	0.417495	2.89942	-0.302308	n
194744	Slc25a43	2.57	3.09	3.48	1.35	2.05	2.06	1.14	1.33	1.63	2.9	2.39	3.15	0.56	2.5	1.42	1.26	0.8	1.07	3.04667	1.82	1.36667	2.81333	1.49333	1.04333	0.247764	0.192762	4.54003	0.304581	0.238513	3.6826	-0.301977	n
104816	Aspg	1.64	0.71	1.24	0.56	0.82	0.63	0.95	1.01	0.42	2.34	2	1.15	1.07	0.74	1.33	0.74	0.97	0.71	1.19667	0.67	0.793333	1.83	1.04667	0.806667	0.278929	0.098837	5.29428	0.268681	0.196967	4.2951	-0.301742	y
212503	Paox	9.4	8.31	9.64	5.9	7.23	8.47	6.72	5.38	4.92	10.5	10.1	12.52	7.62	8.58	7.97	6.72	6.1	6.55	9.11667	7.2	5.67333	11.04	8.05667	6.45667	0.113503	0.114052	8.78909	0.151495	0.12898	7.13076	-0.301657	n
59003	Maea	159.42	162.96	156.35	101.86	104.52	100.67	48.47	44.75	45	147.74	155.68	166.45	83.35	83.24	88.17	38.62	38.03	39.07	159.577	102.35	46.0733	156.623	84.92	38.5733	0.21358	0.298708	3.90406	0.294374	0.336937	3.16801	-0.301399	n
19227	Pthlh	0.58	1	1.62	0.18	0	0.09	0.17	0.17	0.09	1.13	1.04	0.9	0	0.09	0.09	0	0	0.17	1.06667	0.09	0.143333	1.02333	0.06	0.0566667	1.18901	0.482611	1.19644	1.36406	0.695772	0.970955	-0.301274	n
20442	St3gal1	19.06	18.16	19.62	12.77	12.23	11.76	8.25	8.6	8.35	26.74	28.45	21.99	10.92	16.36	15.69	11.2	9.71	10.31	18.9467	12.2533	8.4	25.7267	14.3233	10.4067	0.20959	0.19558	4.93619	0.281632	0.217626	4.00594	-0.301258	y
80985	Trim44	110.27	111.74	116.01	88.91	93.52	93.86	62.86	58.93	61.63	116.1	115.41	91.29	56.86	88.41	91.21	61.79	56.62	53.88	112.673	92.0967	61.14	107.6	78.8267	57.43	0.0969751	0.146993	8.1978	0.149641	0.150967	6.65319	-0.30119	n
105245424	Gm40881	0.62	0.7	1.11	0.55	0.61	0.27	0.38	0.3	0.4	0.83	0.93	0.66	0.13	0.73	0.36	0.26	0.38	0.31	0.81	0.476667	0.36	0.806667	0.406667	0.316667	0.25498	0.194988	4.44476	0.329375	0.224835	3.60874	-0.30061	n
219150	Hmbox1	35.33	30.79	35.43	24.24	24.27	23.88	19.92	18.8	18.83	38.76	43.76	31.57	20.29	26.45	26.42	20.39	20.63	18.88	33.85	24.13	19.1833	38.03	24.3867	19.9667	0.162776	0.13655	6.68167	0.213682	0.154924	5.42585	-0.30036	n
332713	Fndc11	0.85	0.13	0.56	0.11	0.29	0.11	0	0.2	0.09	1.37	1.26	1.48	0.46	0.33	0.27	0.32	0.1	0.1	0.513333	0.17	0.0966667	1.37	0.353333	0.173333	0.531454	0.401468	2.1438	0.651691	0.497092	1.74097	-0.30028	n
16905	Lmna	163.8	170.22	158.71	75.98	77.75	74.35	29.36	27.52	24.16	139.79	140.98	198.07	51.81	61.16	52.1	21.38	24.07	20.09	164.243	76.0267	27.0133	159.613	55.0233	21.8467	0.370419	0.434015	2.48622	0.512155	0.478183	2.01951	-0.299946	n
93730	Lztfl1	21.39	20.79	23.46	16.59	15.6	16.61	15.63	14.67	15.68	25.92	28.46	21.64	16.8	17.52	19.5	17.07	15.22	14.87	21.88	16.2667	15.3267	25.34	17.94	15.72	0.142565	0.0855948	8.7658	0.166079	0.114803	7.12044	-0.299919	n
52440	Tax1bp1	175.72	165.51	185.21	157.63	150.86	154.69	121.72	121.48	122.1	191.19	183.83	156.46	127.99	153.07	153.82	125.37	121.64	122.39	175.48	154.393	121.767	177.16	144.96	123.133	0.0615654	0.0878646	13.3842	0.096466	0.0874719	10.8732	-0.29975	n
76261	0610040J01Rik	15.41	13.09	14.98	8.56	6.65	8.31	1.89	1.62	2.05	23.29	21.34	20.05	9.76	9.13	7.6	2.21	2.32	2.23	14.4933	7.84	1.85333	21.56	8.83	2.25333	0.295488	0.494533	2.53158	0.429291	0.543037	2.05692	-0.299553	y
56274	Stk3	27.95	25.15	26.76	18.07	18.77	17.62	8.4	9.38	8.3	34.98	37.09	34	16.68	20.68	22.92	10.87	10.76	10.66	26.62	18.1533	8.69333	35.3567	20.0933	10.7633	0.184092	0.269088	4.41326	0.271755	0.285976	3.58596	-0.299485	n
11536	Gpr182	1.04	0.73	0.86	0.52	0.37	0.38	0.63	0.49	0.21	1.4	1.23	1.07	0.25	0.66	0.53	0.43	0.42	0.91	0.876667	0.423333	0.443333	1.23333	0.48	0.586667	0.350078	0.163939	3.89092	0.453819	0.178658	3.16217	-0.299196	y
71723	Dhx34	9.52	9.83	7.05	4.15	3.71	4.46	3.4	2.77	2.57	10.94	12.55	11.36	4.04	4.25	5.14	3.21	3.13	2.89	8.8	4.10667	2.91333	11.6167	4.47667	3.07667	0.366512	0.265805	3.16297	0.458566	0.319459	2.57061	-0.299169	n
16324	Inhbb	46.5	42.52	44.3	21.42	23.01	21.93	15.98	15.89	16.15	41.41	43.81	40.08	14.74	19.72	17.86	12.12	12.65	11.98	44.44	22.12	16.0067	41.7667	17.44	12.25	0.335502	0.245531	3.44214	0.419984	0.294928	2.79755	-0.299145	y
74190	Exoc3l4	4.75	4.63	4.26	2.38	3.09	2.63	1.56	1.44	0.98	5.28	5.76	6.15	2.6	2.97	3.23	1.34	1.65	1.01	4.54667	2.7	1.32667	5.73	2.93333	1.33333	0.250617	0.296167	3.65775	0.321998	0.350583	2.97362	-0.298737	n
94109	Csmd1	21.35	19.12	21.27	14.84	13.57	15.19	14.32	13.78	13.79	23.18	23.42	17.69	7.65	16.95	16.82	14.42	13.65	12.79	20.58	14.5333	13.9633	21.43	13.8067	13.62	0.167292	0.0932666	7.6758	0.211422	0.108984	6.24207	-0.298293	n
13866	Erbb2	13.15	11.67	14.78	6.24	6.31	6.5	3.06	2.73	2.14	18.59	18.81	18.32	5.22	7.56	8	2.91	3.01	3.25	13.2	6.35	2.64333	18.5733	6.92667	3.05667	0.351903	0.386685	2.70787	0.474333	0.433867	2.20216	-0.298241	n
56273	Pex14	39.32	39	36.56	24.31	24.23	22.14	6.49	6.62	6.72	38.56	44.2	43.76	19.62	21.84	24.4	6.03	5.92	4.37	38.2933	23.56	6.61	42.1733	21.9533	5.44	0.233585	0.422395	3.04887	0.313964	0.492442	2.48014	-0.297855	n
140742	Sesn1	61.25	56.65	63.19	29.57	24.64	28.56	12.86	13.17	11.87	65.41	69.85	63.02	21.53	25.56	26.22	10.2	10.77	9.99	60.3633	27.59	12.6333	66.0933	24.4367	10.32	0.376509	0.376073	2.65752	0.478486	0.44651	2.16217	-0.297599	n
68572	Mrpl58	43.85	50.54	46.3	49.07	43.43	43.96	19.39	19.68	18.39	51.19	46.4	58.42	49.45	41.07	43.33	22.65	22.51	20.25	46.8967	45.4867	19.1533	52.0033	44.6167	21.8033	0.0146806	0.215315	8.69582	0.0736738	0.209009	7.07506	-0.297579	n
140630	Ube4a	48.88	44.34	51.34	41.42	43.19	44.11	35.05	33.28	33.76	51.07	49.18	40.41	28.62	42.16	44.81	35.09	33.24	33.79	48.1867	42.9067	34.03	46.8867	38.53	34.04	0.0558107	0.0836378	14.3422	0.0943985	0.0769911	11.6693	-0.297547	n
21343	Taf6	38.31	33.6	33.48	31.62	31.66	28.21	21.93	22.41	21.4	33.37	32.63	40.32	27.39	27.92	29.72	21.9	23.32	20.52	35.13	30.4967	21.9133	35.44	28.3433	21.9133	0.0680173	0.113482	11.0193	0.107456	0.115595	8.96655	-0.297408	n
57905	Isy1	32.86	31.3	39.25	27.83	30.24	27.97	26.22	22.45	25.31	36.06	39.72	33.45	26.34	28.04	28.9	26.3	26.07	26.88	34.47	28.68	24.66	36.41	27.76	26.4167	0.0884321	0.0805281	11.8371	0.130442	0.0771477	9.63437	-0.297054	n
57443	Fbxo3	127.1	117.13	134.03	102.7	115.12	110.8	94.16	91.31	84.85	132.79	136.46	120.7	83.29	121.56	115.61	94.74	91.93	83.88	126.087	109.54	90.1067	129.983	106.82	90.1833	0.0676526	0.080785	13.4737	0.0943816	0.087899	10.9721	-0.296304	n
327959	Xaf1	2.88	2.81	4.37	2.13	1.94	2.03	0.89	1.41	1.46	7.52	4.64	6.61	2.68	2.74	3.43	1.55	2.94	2.89	3.35333	2.03333	1.25333	6.25667	2.95	2.46	0.240583	0.236638	4.19093	0.36156	0.224456	3.41288	-0.296283	n
227683	Coq4	16.09	17.75	17.48	13.7	15.74	15.15	13.75	11.76	12.22	21.81	21.36	20.89	19.98	16.98	19.8	14.54	11.97	13.09	17.1067	14.8633	12.5767	21.3533	18.92	13.2	0.0676003	0.0739682	14.1274	0.0581831	0.115654	11.505	-0.296235	n
18789	Papola	89.11	86.26	95.38	71.87	74.81	70.44	63.55	61.69	66.38	98.66	100.94	79.34	55.7	71.98	79.92	67.45	62.87	61.25	90.25	72.3733	63.8733	92.98	69.2	63.8567	0.106156	0.0831189	10.5666	0.142049	0.0903472	8.60598	-0.296105	n
77034	2510039O18Rik	36.24	35.95	35.28	21.7	19.22	20.17	12.19	12.53	12.01	32.39	36.65	42.5	16.26	18.88	16.97	11.74	11.52	10.94	35.8233	20.3633	12.2433	37.18	17.37	11.4	0.271642	0.258151	3.77506	0.365976	0.284249	3.07586	-0.295512	n
13836	Epha2	10.62	10.93	9.5	3.71	4.34	3.49	1.86	1.75	1.43	7.42	6.98	6.74	1.88	2.11	1.93	0.94	0.83	0.78	10.35	3.84667	1.68	7.04667	1.97333	0.85	0.475983	0.437183	2.19018	0.612102	0.508568	1.78465	-0.295412	n
110809	Srsf1	104.17	103	112.86	82.36	85.86	84.48	71.88	72.25	69.75	115.53	114.74	99.01	71.37	83.72	89.93	70.08	67.9	65.12	106.677	84.2333	71.2933	109.76	81.6733	67.7	0.113594	0.0969009	9.50142	0.142138	0.116187	7.74216	-0.295408	n
72371	2210408I21Rik	7.93	8.59	9.83	6.86	5.49	6.08	5.65	6.16	5.22	13.23	16.09	12.73	7.24	8.4	9.81	10.38	7.79	9.77	8.78333	6.14333	5.67667	14.0167	8.48333	9.31333	0.171916	0.104954	7.22361	0.24148	0.0982956	5.88624	-0.295375	n
12531	Cdc25b	5.13	6.06	4.18	2.05	2.58	1.99	1.43	1.46	0.87	5.36	4.97	4.31	1.42	1.89	1.7	0.85	1.1	0.86	5.12333	2.20667	1.25333	4.88	1.67	0.936667	0.405071	0.338552	2.68953	0.515678	0.396879	2.19164	-0.295342	n
17240	Mdfi	4.43	5.36	4.72	1.6	2.85	2.1	1.16	1.58	0.68	6.61	5.39	9.07	2.29	2.62	2.6	1.24	1.35	1.41	4.83667	2.18333	1.14	7.02333	2.50333	1.33333	0.382494	0.347497	2.73976	0.496102	0.39952	2.23309	-0.295012	n
77053	Sun1	50.14	48.89	52.17	45.01	40.8	43.1	42.34	38.93	40.08	49.65	51.07	41.72	29.73	41.17	43.17	41.51	36.67	36.48	50.4	42.97	40.45	47.48	38.0233	38.22	0.076698	0.0528807	15.4346	0.106812	0.0521654	12.5804	-0.29499	n
20725	Serpinb8	5.98	5.61	6.63	2.66	2.79	2.33	2.33	2.15	1.29	9.8	7.44	6.54	2.17	2.57	2.56	2.95	2.02	2.66	6.07333	2.59333	1.92333	7.92667	2.43333	2.54333	0.409227	0.27648	2.9167	0.567927	0.273332	2.37739	-0.294958	n
14841	Haspin	2.75	2.87	2.45	0.21	0.63	0.55	0.47	0.47	0.62	3.33	3.12	2.45	0.31	0.74	0.21	0.24	0.43	0.12	2.69	0.463333	0.52	2.96667	0.42	0.263333	0.845828	0.39517	1.61161	0.940127	0.582313	1.31368	-0.294885	n
228730	Kiz	36.27	33.11	36.59	31.57	28.52	28.07	17.83	16.13	15.47	40.05	40.28	37.06	29.77	27.67	30.57	19.25	16.17	16.76	35.3233	29.3867	16.4767	39.13	29.3367	17.3933	0.0884866	0.183366	7.35692	0.138523	0.194957	5.99736	-0.294775	n
56048	Lgals8	48.59	47.26	50.19	45.35	42.79	43.2	34.32	35.46	34.17	52.89	54.74	46.29	39.74	47.61	46.4	34.51	35.82	33.22	48.68	43.78	34.65	51.3067	44.5833	34.5167	0.0510191	0.0817456	15.0642	0.0675473	0.0953089	12.2808	-0.294726	n
22793	Zyx	78.2	82.27	65.07	52.17	57.81	57.87	27.33	30.29	27.49	51.6	52.27	64.17	41.92	42.48	34.22	15.57	17.35	16.54	75.18	55.95	28.37	56.0133	39.54	16.4867	0.14207	0.23433	5.31349	0.167486	0.294078	4.33309	-0.294262	n
72007	Fndc3b	56.88	52.69	52.77	23.03	24.85	24.47	11.43	10.71	10.78	48.34	45.14	38.92	11.55	18.04	15.74	7.3	7.13	7.57	54.1133	24.1167	10.9733	44.1333	15.11	7.33333	0.388651	0.383664	2.58962	0.515455	0.431555	2.11191	-0.29419	n
114741	Supt16	67.95	60.45	68.37	50.12	49.67	50.98	34.86	33.96	36.22	76.85	78.58	59.44	36.97	54.7	53.91	39.75	35.23	37.86	65.59	50.2567	35.0133	71.6233	48.5267	37.6133	0.128054	0.150929	7.16892	0.187217	0.154864	5.84656	-0.294167	n
74023	Rd3	7.25	5.1	5.41	5.33	3.56	4.07	1.96	2.59	2.02	9.57	12.75	14.26	8.86	7.17	7.56	4.35	3.26	4.39	5.92	4.32	2.19	12.1933	7.86333	4	0.151522	0.239111	5.1199	0.21096	0.268003	4.17569	-0.294101	n
381534	Ube2u	3.35	3.35	2.18	1.37	0.86	1.47	1.36	1.11	1.28	6.28	8.13	4.7	3.33	2.11	1.91	1.9	1.75	1.6	2.96	1.23333	1.25	6.37	2.45	1.75	0.421011	0.207278	3.18325	0.459504	0.310656	2.59686	-0.293729	n
101706	Numa1	53.64	47.07	55.48	32.14	29.44	31.8	15.4	14.51	14.78	63.28	65.57	51.64	18.66	32.94	35.27	16.81	16	14.82	52.0633	31.1267	14.8967	60.1633	28.9567	15.8767	0.247372	0.30088	3.64796	0.351663	0.320329	2.97622	-0.293606	n
67164	Lipt2	5.49	8.31	5.95	0.67	1.78	1.24	0.31	0.41	0.21	5.41	5.38	8.43	1.02	0.66	1.25	0.22	0.1	0	6.58333	1.23	0.31	6.40667	0.976667	0.106667	0.80672	0.734746	1.29747	0.904545	0.984732	1.05861	-0.293531	n
213402	Armc2	14.94	12.02	17.14	9.58	8.98	9.9	12.96	13.2	11.58	22.38	28.06	16.83	11.2	12.58	17.85	18.96	16.06	14.63	14.7	9.48667	12.58	22.4233	13.8767	16.55	0.210614	0.0374474	8.06251	0.23078	0.0730283	6.5831	-0.292462	n
76464	Knl1	3.86	3.55	4.42	1.36	1.39	1.29	1.28	1.19	1.18	4.35	3.91	3.29	0.65	1.17	1.39	0.84	0.91	0.8	3.94333	1.34667	1.21667	3.85	1.07	0.85	0.516674	0.282747	2.50181	0.615749	0.363221	2.04296	-0.292308	n
68813	Dock5	4.68	3.97	4.77	1.81	1.75	1.88	1.38	1.36	1.05	4.96	5.85	4.13	1.17	1.81	1.78	1.24	1	1.19	4.47333	1.81333	1.26333	4.98	1.58667	1.14333	0.434235	0.304019	2.70909	0.550049	0.353817	2.21272	-0.29199	y
76566	Rflnb	23.99	24.06	26.32	15.6	16.93	17.72	11.11	10.84	9.14	54.01	52.81	44.42	28.24	33.76	30.9	18.7	17.21	16.88	24.79	16.75	10.3633	50.4133	30.9667	17.5967	0.188532	0.209712	5.02205	0.234363	0.253084	4.10301	-0.291592	n
74455	Nsun6	7.26	6.24	7.73	5.16	5.77	4.33	3.4	3.72	2.66	7.55	7.14	5.83	3.42	4.92	4.71	2.92	2.81	3.03	7.07667	5.08667	3.26	6.84	4.35	2.92	0.158783	0.186366	5.79459	0.21766	0.204671	4.73561	-0.291155	n
74106	Dcaf6	44.25	40.19	41.91	32.28	30.95	32.73	17.91	18.07	18.96	40.75	42.93	37.34	20.92	28.95	29.72	17.09	17.95	16.47	42.1167	31.9867	18.3133	40.34	26.53	17.17	0.132307	0.200249	6.01402	0.201529	0.205387	4.91502	-0.291131	n
68473	Mob1b	29.09	25	30.86	14.13	14.66	15.98	11.36	11.2	11.08	28.99	29.07	21.98	4.34	13.89	15.07	11.31	10.32	9.44	28.3167	14.9233	11.2133	26.68	11.1	10.3567	0.308027	0.222739	3.76813	0.421733	0.227533	3.0804	-0.290732	n
66229	Rpl7l1	75.27	75.11	85.61	58.65	61.01	55.06	35.95	35.53	36.9	83.77	83.87	87.81	49.75	57.41	54.68	37.95	38.45	41.36	78.6633	58.24	36.1267	85.15	53.9467	39.2533	0.14456	0.187105	6.03018	0.219491	0.186199	4.92988	-0.29065	n
23942	Mta2	74.66	66.78	72.71	43.88	44.38	46.36	22.25	21.6	21.74	75.41	78.43	75.41	34.69	42.76	45.82	21.46	18.62	19.87	71.3833	44.8733	21.8633	76.4167	41.09	19.9833	0.223243	0.284512	3.93891	0.298367	0.322515	3.22123	-0.290185	n
50780	Rgs3	40.39	36.9	39.01	9.74	9.31	9.05	6.54	6.47	4.99	43.71	48.57	50.78	6.83	9.63	8.51	4.37	5.33	5.17	38.7667	9.36667	6	47.6867	8.32333	4.95667	0.68307	0.44863	1.76725	0.839451	0.544357	1.44529	-0.290152	n
14208	Ppm1g	98.08	102.73	102.72	93.01	91.03	93.02	57.05	54.48	58.61	107.44	111.08	118.93	87.21	90	94.77	69.41	67.38	67.97	101.177	92.3533	56.7133	112.483	90.66	68.2533	0.0438802	0.139186	10.925	0.103724	0.120123	8.93465	-0.290151	n
227715	Exosc2	31.81	27.68	33.32	24.9	23.3	25.75	15.19	16.61	14.96	31.01	30.24	33.56	23.03	21.97	23.4	16.48	15.08	13.66	30.9367	24.65	15.5867	31.6033	22.8	15.0733	0.109243	0.164834	7.2972	0.157014	0.178013	5.96966	-0.289694	n
18432	Mybbp1a	57.93	61.78	62.08	39.81	41.61	41.3	27.69	26.95	26	69.48	71.78	72.84	32.42	46.33	46.74	29.9	29.68	28.76	60.5967	40.9067	26.88	71.3667	41.83	29.4467	0.188967	0.195451	5.20267	0.256904	0.212858	4.25748	-0.289252	n
66895	Pxdc1	158.11	148.61	155.88	90.08	96.21	80.92	33.46	31.45	33.09	150.57	150.54	170.31	76.05	75.51	71.44	25.05	28.43	29.31	154.2	89.07	32.6667	157.14	74.3333	27.5967	0.26393	0.373152	3.13931	0.35999	0.418247	2.56991	-0.28873	n
17250	Abcc1	21.45	21.02	19.45	16	16.03	16.04	13.47	15.53	14.48	19.34	19.78	20.35	10.76	15.35	15.01	14.85	15.21	13.45	20.64	16.0233	14.4933	19.8233	13.7067	14.5033	0.121756	0.0850089	9.67281	0.177441	0.0751358	7.91839	-0.288727	n
18759	Prkci	64.4	62.79	66.38	46.62	47.94	46.43	30.32	32.26	30.52	59.34	57.75	52.61	28.71	43.05	39.16	24.79	25.61	24.5	64.5233	46.9967	31.0333	56.5667	36.9733	24.9667	0.152421	0.176	6.08974	0.204489	0.196658	4.9857	-0.288584	n
68964	Ctc1	28.78	26.78	26.94	23.15	21.38	22.73	14.23	12.91	13.32	25.56	25.44	24.43	15.49	21.43	21.16	10.87	11.25	10.24	27.5	22.42	13.4867	25.1433	19.36	10.7867	0.0982151	0.171316	7.42029	0.125699	0.203488	6.07558	-0.288453	n
13869	Erbb4	2.14	1.56	2.53	1.46	1.34	1.26	1.21	0.92	0.86	2.63	2.23	2.15	0.67	1.81	1.67	1.09	0.96	0.82	2.07667	1.35333	0.996667	2.33667	1.38333	0.956667	0.205917	0.176514	5.22969	0.252101	0.214727	4.28423	-0.287689	n
17222	Anapc1	48	45.81	50.88	43.65	42.42	42.97	33.77	31.01	29.31	56.53	61.1	45.89	33.06	48.87	50.58	38.85	36.81	35.7	48.23	43.0133	31.3633	54.5067	44.17	37.12	0.055049	0.103475	12.6164	0.101122	0.0923727	10.3362	-0.28759	n
67871	Mrrf	21.63	20.1	19.86	15.61	16.41	14.49	9.29	8.67	8.45	21.76	23.63	20.88	12.98	16.12	16.04	7.69	8.61	9.3	20.53	15.5033	8.80333	22.09	15.0467	8.53333	0.135052	0.203602	5.90574	0.18465	0.228702	4.83849	-0.28756	n
668173	Pex10	5.78	7.11	8.17	5.49	4.72	5.17	1.96	2.81	2.39	8.67	8.43	7.5	5.25	4.27	5.03	2.84	2.95	2.96	7.02	5.12667	2.38667	8.2	4.85	2.91667	0.15115	0.259412	4.87137	0.252546	0.248551	3.99124	-0.287489	n
245000	Atr	15.58	14.2	18.11	9.06	8.18	9.06	7.78	7.19	6.52	20.39	21.69	15.7	7.17	9.49	10.67	8.29	7.26	6.94	15.9633	8.76667	7.16333	19.26	9.11	7.49667	0.288221	0.192676	4.15889	0.360028	0.226881	3.40768	-0.28741	y
234664	Nae1	50.13	52.58	51.77	30.59	38.22	34.76	13.88	14.87	13.92	50.08	47.53	53.32	31.24	30.76	28.8	11.04	11.13	10.53	51.4933	34.5233	14.2233	50.31	30.2667	10.9	0.192271	0.309354	3.98704	0.244372	0.367753	3.26731	-0.287214	n
12753	Clock	28.49	26.76	32.15	18.18	16.83	17.21	16.35	14.72	15.38	34.1	33.9	24.34	10.44	18.03	20.36	15.82	13.8	13.85	29.1333	17.4067	15.4833	30.78	16.2767	14.49	0.247677	0.151992	5.00414	0.306396	0.181156	4.10213	-0.286749	n
56068	Ammecr1	2.81	3.26	3.11	1.01	1.44	0.89	0.75	0.82	0.75	3.47	4.19	2.89	0.64	0.97	1.22	0.85	0.7	0.78	3.06	1.11333	0.773333	3.51667	0.943333	0.776667	0.486215	0.330728	2.44815	0.63279	0.36314	2.00817	-0.285808	n
14102	Fas	77.9	80	84.88	52.33	61.19	49.28	28.44	31.19	29.99	97.11	99.15	81.19	58.28	52.78	56.16	27.06	29.66	28.87	80.9267	54.2667	29.8733	92.4833	55.74	28.53	0.192183	0.239626	4.63168	0.243493	0.282786	3.80027	-0.285434	n
21983	Tpbg	39.02	37.05	39.47	24.72	26.11	25.83	21.29	18.94	19.55	45.58	46.48	57.71	29.76	32.5	26.85	22.09	24.29	23.35	38.5133	25.5533	19.9267	49.9233	29.7033	23.2433	0.197282	0.158443	5.62232	0.249696	0.183816	4.61348	-0.285311	n
353236	Pcdhac1	0.46	1.03	0.5	0.53	0.82	0.34	0.18	0.29	0.1	0.54	0	0.43	0.07	0.37	0	0.22	0.19	0.28	0.663333	0.563333	0.19	0.323333	0.146667	0.23	0.0785817	0.300622	5.2742	0.38016	0.0818981	4.32846	-0.285101	n
14359	Fxr1	131.13	135.11	132.29	95.88	99.21	90.86	70.77	68.56	70.1	150.25	141.38	116.91	82.83	94.14	93.43	66.13	60.18	63.32	132.843	95.3167	69.81	136.18	90.1333	63.21	0.159642	0.154703	6.36243	0.198461	0.184548	5.22181	-0.285029	n
69080	Gmppa	31.87	35.53	33.39	31.35	30.5	30.06	16.53	18.89	16.28	31.28	32.72	38.57	28.1	32.42	30.49	15.88	14.59	15.67	33.5967	30.6367	17.2333	34.19	30.3367	15.38	0.0443529	0.160519	9.76218	0.0575039	0.192086	8.01313	-0.284838	n
69116	Ubr4	46.57	43.64	48.41	32.8	32.83	34.41	21.81	19.06	19.08	42.1	44	34.83	13.11	28.89	29.89	19.99	18.22	17.48	46.2067	33.3467	19.9833	40.31	23.9633	18.5633	0.156853	0.201551	5.5803	0.250103	0.186447	4.58138	-0.284563	n
70381	Tecpr1	27.87	27.56	27.18	25.98	25.51	25.12	23.56	21.48	22.38	24.42	26.61	23.91	14.5	24.8	25.2	23.74	21.39	20.6	27.5367	25.5367	22.4733	24.98	21.5	21.91	0.0362612	0.0488566	23.4968	0.0721456	0.0315307	19.2908	-0.284552	n
232933	Ccdc61	24.04	25.67	24.19	11.54	9.7	13.49	9.73	7.17	6.46	34.68	37.88	41.1	12.92	15.59	17.42	8.88	9.2	9.12	24.6333	11.5767	7.78667	37.8867	15.31	9.06667	0.363131	0.276922	3.12474	0.435739	0.343841	2.56549	-0.284505	n
18760	Prkd1	29.39	29.21	29.33	25.74	23.02	25.35	12.81	12.62	13.05	31.36	28.57	26.45	20.49	23.17	20.37	11.61	13.14	13.14	29.31	24.7033	12.8267	28.7933	21.3433	12.63	0.0822291	0.198708	7.11904	0.143983	0.198147	5.84573	-0.284298	n
71279	Slc29a3	14.72	12.5	14.24	11.3	11.06	11.47	7.38	6.71	7.84	14.3	14.48	12.08	8.26	10.93	11.01	6.72	6.63	7.64	13.82	11.2767	7.31	13.62	10.0667	6.99667	0.0978056	0.153136	7.96999	0.14538	0.160165	6.54569	-0.284033	n
106840	Unc119b	80.23	81.35	88.64	60.38	56.94	59.53	51.3	49.43	48.85	92.35	99.59	113.39	53.83	73.31	71.83	53.34	55.67	56.05	83.4067	58.95	49.86	101.777	66.3233	55.02	0.16689	0.123713	6.88223	0.205939	0.147896	5.65234	-0.284028	n
110033	Kif22	14.85	14.52	16.63	7.93	7.06	6.36	3.53	3.95	3.06	15.42	14.47	18.91	5.8	6.93	6.55	2.7	2.02	3.3	15.3333	7.11667	3.51333	16.2667	6.42667	2.67333	0.369133	0.354293	2.76462	0.446592	0.434201	2.27068	-0.283958	n
107932	Chd4	145.3	134.55	152.43	74.23	72.24	74.6	39.91	35.51	36.1	174.03	178.11	133.48	46.01	69.75	74.84	42.63	37.16	38.58	144.093	73.69	37.1733	161.873	63.5333	39.4567	0.322488	0.325777	3.08516	0.44976	0.339421	2.53427	-0.283772	n
101497	Plekhg2	87.16	84.98	82.15	27.96	29.43	28.62	16.53	16.74	14.45	77.04	73.74	75.03	13.58	23.04	20.57	11.55	10.93	10.34	84.7633	28.67	15.9067	75.27	19.0633	10.94	0.521299	0.402301	2.16544	0.660425	0.463744	1.77909	-0.283517	y
18536	Pcm1	52.93	50.45	58.93	34.4	32.63	34.26	23.25	22.94	22.69	68.57	71.82	50.01	25.03	36.45	42.41	25.67	22.53	23.31	54.1033	33.7633	22.96	63.4667	34.63	23.8367	0.226753	0.206099	4.62051	0.291326	0.235469	3.79654	-0.283366	n
319518	Pdpr	29.78	28	30.17	22.31	22.24	23.38	19.08	16.89	16.96	36.54	36.32	28.74	14.81	28.84	26.75	20.82	21.32	18.69	29.3167	22.6433	17.6433	33.8667	23.4667	20.2767	0.124212	0.1221	8.11981	0.176418	0.123341	6.67204	-0.283319	n
11834	Aqr	40.01	36.47	40.09	27.86	25.13	27.77	15.45	12.77	14.48	38.32	39.51	38.34	17.84	25.78	26.01	13.98	12.18	12.83	38.8567	26.92	14.2333	38.7233	23.21	12.9967	0.176495	0.241481	4.78496	0.246152	0.26251	3.93188	-0.283288	n
23988	Pin1	157.29	173.92	148.38	150.12	151.88	137.77	106.33	104.35	107.64	148.39	140.88	181.21	149.12	129.53	140.63	94.66	98.66	98.03	159.863	146.59	106.107	156.827	139.76	97.1167	0.0416841	0.098554	14.2615	0.0554065	0.11523	11.7208	-0.283048	n
100503949	Zfp965	6.59	8.94	11.2	5.05	6.17	3.18	6.78	6.08	8.24	7.9	7.96	5.34	1	3.77	6.01	5.36	5.21	3.08	8.91	4.8	7.03333	7.06667	3.59333	4.55	0.297464	0.0568695	5.64441	0.325236	0.105861	4.63934	-0.282904	n
22051	Trip6	46.76	50.98	54.36	22.5	24.26	27.77	10.11	8.57	8.29	60.03	68.87	84.96	25.94	28.24	24.45	11.4	12.23	10.41	50.7	24.8433	8.99	71.2867	26.21	11.3467	0.343042	0.415932	2.63513	0.481172	0.441894	2.16669	-0.282382	n
170762	Nup155	14.96	13.9	16.02	9.01	9.4	9.27	5.97	6.08	6.79	14.71	15.23	11.42	5.19	8.5	8.59	5.66	5.02	4.63	14.96	9.22667	6.28	13.7867	7.42667	5.10333	0.23241	0.208712	4.53389	0.297496	0.23896	3.72817	-0.282282	n
11307	Abcg1	13.45	12.1	13.38	9.49	7.89	8.77	8.79	7.14	6.72	17.73	15.94	14.46	8.99	9.7	11.15	9.06	7.5	8.06	12.9767	8.71667	7.55	16.0433	9.94667	8.20667	0.191357	0.130229	6.21918	0.229896	0.161184	5.11404	-0.282263	n
73692	Cplane1	14.65	14.24	16.11	10.12	9.68	10.44	7.94	6.66	6.97	16.77	17.75	12.75	5.16	10.1	11.35	9.08	6.93	7.19	15	10.08	7.19	15.7567	8.87	7.73333	0.191156	0.176816	5.43519	0.276319	0.171133	4.46975	-0.282137	y
319765	Igf2bp2	3.97	3.77	3.27	2.43	2.06	1.78	1.37	1.63	1.04	3.93	4.17	3.82	1.69	1.9	2.13	1.18	1.27	1.44	3.67	2.09	1.34667	3.97333	1.90667	1.29667	0.270759	0.241065	3.9076	0.353099	0.269257	3.21359	-0.282094	n
170460	Stard5	29.56	24.4	28.11	11.71	12.12	13.14	4.61	5.37	4.75	26.32	24.44	27.62	8.63	9.03	9.19	4.85	3.66	3.4	27.3567	12.3233	4.91	26.1267	8.95	3.97	0.3835	0.413016	2.51093	0.515188	0.453052	2.0656	-0.281661	n
78785	Clip4	41.4	40.93	41.52	34.45	27.22	31.42	28.35	25.85	22.69	49.99	53.02	43.94	26.46	35.02	37.37	32.7	28.88	29.3	41.2833	31.03	25.63	48.9833	32.95	30.2933	0.137299	0.114621	7.93904	0.190671	0.115548	6.53127	-0.281602	n
17772	Mtm1	12.34	12.5	13.25	8.11	7.34	8.23	5.78	4.94	5.09	14.99	13.79	13.08	5.65	7.88	7.75	6.63	5.23	5.66	12.6967	7.89333	5.27	13.9533	7.09333	5.84	0.228581	0.211429	4.54535	0.325358	0.209428	3.73981	-0.281425	n
76933	Ifi27l2a	3.48	0.67	2.15	3.25	2.19	1.68	0.54	1.04	1.6	2.13	0.74	2.96	1.94	2.27	1.78	0	2.16	1.08	2.1	2.37333	1.06	1.94333	1.99667	1.08	-0.0588418	0.164388	18.9491	-0.01302	0.14125	15.5969	-0.280869	n
14302	Frk	2	1.35	0.81	0.98	1.37	1.1	0.31	0.36	0.47	1.21	1.25	1.32	0.5	0.95	0.75	0.54	0.53	0.4	1.38667	1.15	0.38	1.26	0.733333	0.49	0.0899957	0.311258	4.98437	0.260294	0.227095	4.1035	-0.280559	n
22779	Ikzf2	6.1	5.25	6.05	1.87	2.34	2.43	2.65	2.57	2.55	6.87	7.58	5.77	1.1	2.33	3.15	2.74	2.3	1.87	5.8	2.21333	2.59	6.74	2.19333	2.30333	0.463277	0.19385	3.04355	0.539875	0.258171	2.50612	-0.280297	n
22346	Vhl	70.4	66.43	69.89	52.24	49.65	50.69	44.4	43.8	43.77	81.44	80.69	86.7	54.85	59.14	55.55	47.78	53.7	47.17	68.9067	50.86	43.99	82.9433	56.5133	49.55	0.146037	0.107911	7.87561	0.184512	0.123873	6.4854	-0.280196	n
20448	St6galnac4	12.09	12.24	9.91	8.92	9.27	9.75	4.95	5.62	5.5	9.8	9.53	11.86	7.22	8.55	7.62	4.74	4.47	4.3	11.4133	9.31333	5.35667	10.3967	7.79667	4.50333	0.0977836	0.181885	7.15131	0.138397	0.201176	5.88975	-0.280002	y
26365	Ceacam1	0.39	0.48	0.33	0.16	0.22	0.3	0.65	0.31	0.17	0.72	1.05	0.59	0.37	0.32	0.44	1.06	0.56	0.79	0.4	0.226667	0.376667	0.786667	0.376667	0.803333	0.273143	0.0144519	6.95424	0.354155	-0.00504105	5.72879	-0.279661	n
52428	Rhpn2	9.98	9.34	10.31	4	3.09	3.33	1.91	1.84	1.97	18.61	19.96	15.57	4.8	5.01	5.32	3	2.36	2.09	9.87667	3.47333	1.90667	18.0467	5.04333	2.48333	0.502568	0.395495	2.22702	0.613094	0.476897	1.83488	-0.279428	n
83946	Phip	46.91	38.93	52.35	19.4	20.2	19.23	19.45	18.66	20.8	56.63	55.72	39.71	9.9	20.81	23.65	19.26	16.75	17.25	46.0633	19.61	19.6367	50.6867	18.12	17.7533	0.410676	0.205011	3.2484	0.494674	0.252253	2.67764	-0.278768	n
69162	Sec31a	82.07	79.06	82.26	64.53	61.99	64.91	35.55	32.68	31.81	72.17	70.45	66.88	34.25	56.07	51.56	29.32	29.3	28.13	81.13	63.81	33.3467	69.8333	47.2933	28.9167	0.115484	0.213782	6.07411	0.187426	0.212002	5.00715	-0.278683	n
242721	Klhdc7a	18.36	16.9	18.45	8.94	9.33	9.93	6.98	5.3	5.51	25.2	25.25	21.09	7.23	12.03	10.91	7.75	7.49	6.83	17.9033	9.4	5.93	23.8467	10.0567	7.35667	0.309832	0.265687	3.47512	0.415212	0.282777	2.86537	-0.27834	y
71715	Dhx35	11.54	13.59	14.36	10.47	10	9.95	8.76	8.53	7.87	14.56	14.99	15.56	9.1	11.34	11.64	10.28	8.97	8.17	13.1633	10.14	8.38667	15.0367	10.6933	9.14	0.125489	0.108393	8.55133	0.163924	0.119703	7.0515	-0.278219	n
70790	Ubr5	104.35	99.01	113.1	65.8	63.89	67.77	35.07	33.68	33.45	122.62	126.57	90.53	41.45	66.56	71.24	36.91	31.46	30.4	105.487	65.82	34.0667	113.24	59.75	32.9233	0.226821	0.271771	4.01129	0.307458	0.297034	3.30857	-0.277861	n
232089	Elmod3	13.02	14.66	15.14	11.99	11.69	10.61	7.34	7.88	7.37	21.11	21.17	21.73	16.36	16.11	15.75	11.02	9.63	9.67	14.2733	11.43	7.53	21.3367	16.0733	10.1067	0.106832	0.153767	7.67463	0.136222	0.179671	6.33125	-0.277605	n
66069	Snupn	23.91	28.49	23.82	18.99	20.59	18.77	8.45	10.94	9.61	30.51	25.95	26.56	19.07	20.78	17.98	10.06	8.99	8.7	25.4067	19.45	9.66667	27.6733	19.2767	9.25	0.128479	0.232353	5.54275	0.17388	0.263495	4.57273	-0.277546	n
215280	Wipf1	11.67	11.21	10.8	6.3	5.81	6.38	3.93	3.96	3.25	13.15	12.39	11.45	5.33	5.72	6.62	3.34	3.29	3.28	11.2267	6.16333	3.71333	12.33	5.89	3.30333	0.288382	0.266024	3.60746	0.355278	0.316696	2.9763	-0.277463	n
13864	Nr2f6	44.96	44.15	40.01	27.59	25.28	26.32	17.78	17.14	17.26	39.52	41.36	59.72	24.68	25.65	24.9	16.37	16.48	17.22	43.04	26.3967	17.3933	46.8667	25.0767	16.69	0.235107	0.217857	4.41535	0.300739	0.248263	3.64297	-0.277412	y
27279	Tnfrsf12a	173.05	186.85	189.46	113.53	131.6	113.97	107.13	102.25	88.3	156.23	140.68	191.11	97.76	109.25	88.41	76.73	81.8	67.62	183.12	119.7	99.2267	162.673	98.4733	75.3833	0.204455	0.147332	5.68526	0.241391	0.184943	4.69115	-0.277283	n
67726	Fam114a2	30.96	32.03	34.06	26.63	26.87	25.91	16.64	16.83	17.93	37.17	33.49	28.01	21.05	24.61	29.01	16.79	16.22	16.05	32.35	26.47	17.1333	32.89	24.89	16.3533	0.0964692	0.152827	8.0226	0.134028	0.168011	6.62168	-0.276873	n
668880	Stard9	2.7	2.52	2.66	1.42	1.29	1.18	1.28	1.19	1.1	3.07	3.02	2.29	0.4	1.42	1.75	1.18	1.04	0.98	2.62667	1.29667	1.19	2.79333	1.19	1.06667	0.339475	0.190379	3.77463	0.410342	0.23148	3.11613	-0.276579	y
11799	Birc5	26.77	25.25	28.31	25.2	28.14	21.79	12.43	14.7	14.18	25.55	22.81	25.53	22.53	21.14	18.46	14.06	13.22	12.44	26.7767	25.0433	13.77	24.63	20.71	13.24	0.0321833	0.159908	10.4117	0.083363	0.149252	8.59789	-0.276154	n
24127	Xrn1	15.24	13.47	16.97	7.61	7.82	7.59	5.75	6.28	5.49	17.78	18.84	13.27	3.35	7.9	8.81	6.96	5.62	5.82	15.2267	7.67333	5.84	16.63	6.68667	6.13333	0.329558	0.230427	3.57152	0.438143	0.239841	2.94992	-0.275863	n
67313	Inava	1.45	2.31	2.14	0.48	0.51	0.7	0.53	0.57	0.55	1.45	1.65	1.88	0.43	0.48	0.31	0.37	0.26	0.23	1.96667	0.563333	0.55	1.66	0.406667	0.286667	0.601231	0.306375	2.2036	0.676422	0.42229	1.82031	-0.275675	n
101943	Sf3b3	76.32	82.31	84.27	62.31	66.61	62.69	47.42	43.15	46.7	74.51	76.23	65.05	37.88	56.68	56.12	40.64	43.45	40.82	80.9667	63.87	45.7567	71.93	50.2267	41.6367	0.114063	0.137224	7.95901	0.172713	0.131457	6.57527	-0.275538	n
327942	Pigl	16.83	15.27	15.35	9.81	9.99	9.65	8.35	8.23	7.94	18.37	19.92	15.43	7.84	10.9	10.11	9.81	7.95	8.65	15.8167	9.81667	8.17333	17.9067	9.61667	8.80333	0.22938	0.158742	5.15302	0.298963	0.170729	4.25811	-0.275206	n
18049	Ngf	12.07	9.35	9.79	2.3	3.49	4.35	2.55	2.11	2.34	11.22	9.01	9.28	2.91	2.52	2.03	1.59	1.39	2	10.4033	3.38	2.33333	9.83667	2.48667	1.66	0.54065	0.35943	2.22202	0.661319	0.427831	1.83629	-0.275077	n
21681	Alyref	71.88	88.06	86.99	58.5	56.47	60.67	35.12	37.7	36.63	78.85	75.29	83.84	57.14	54.68	48.97	25	30.24	30.22	82.31	58.5467	36.4833	79.3267	53.5967	28.4867	0.163827	0.195638	5.56382	0.188554	0.246253	4.59974	-0.274524	n
18844	Plxna1	61.88	60.46	57.4	41.24	45.11	44.69	24.67	22.86	22.55	42.9	41.46	36.5	15.28	30.77	28.15	16.19	15.73	15.86	59.9133	43.68	23.36	40.2867	24.7333	15.9267	0.151968	0.226473	5.28484	0.234615	0.223143	4.36912	-0.274518	n
56372	1110004F10Rik	212.61	211.96	220.78	182.08	194.99	180.24	107.75	107.91	102.58	226.18	211	235.71	177.36	182.37	185.01	103.29	99.03	103.88	215.117	185.77	106.08	224.297	181.58	102.067	0.0705339	0.169994	8.31503	0.101601	0.189316	6.87481	-0.274401	n
22038	Plscr1	11.22	10.21	10.6	7.97	7.79	6.93	3.46	3.83	2.96	13.87	10	14.86	7.91	7.8	8.74	2.97	4	3.68	10.6767	7.56333	3.41667	12.91	8.15	3.55	0.165789	0.273967	4.54798	0.221206	0.310433	3.76195	-0.273744	n
67030	Fancl	6.81	8.12	8.89	7.22	7.56	7.21	3.55	4.27	4.45	10.38	11.72	9.08	8.84	7.62	8.75	6.72	5.8	5.11	7.94	7.33	4.09	10.3933	8.40333	5.87667	0.0384419	0.159506	10.1036	0.102208	0.137098	8.35749	-0.273735	n
257633	Acsf3	16.58	15.12	15.18	12.94	13.29	14.81	9.52	10.49	9.54	20.45	19.2	20.77	16.95	17.42	17.54	12.25	11.25	10.47	15.6267	13.68	9.85	20.14	17.3033	11.3233	0.0639806	0.110969	11.4319	0.0730046	0.138461	9.45781	-0.273482	n
227695	Spout1	36.49	37.6	35.45	29.95	30.61	32.7	26.74	24.77	25.72	37.23	39.42	38	31.35	29.15	34.07	28.02	21.67	25.17	36.5133	31.0867	25.7433	38.2167	31.5233	24.9533	0.0773758	0.0840374	12.3906	0.092594	0.102495	10.2517	-0.273372	n
78943	Ern1	9.91	8.44	9.03	4.17	4.17	4.32	5.78	4.66	4.49	9.61	11.38	8.91	1.34	5.07	5.04	5.09	4.93	5.17	9.12667	4.22	4.97667	9.96667	3.81667	5.06333	0.370948	0.145818	3.87022	0.461599	0.162837	3.20289	-0.273043	n
207806	Usf3	10.02	9.91	10.93	4.34	4.42	4.22	3.19	2.97	3.15	11.97	11.39	8.1	2	3.89	4.39	3.26	2.59	2.69	10.2867	4.32667	3.10333	10.4867	3.42667	2.84667	0.416483	0.288147	2.83837	0.537893	0.313535	2.349	-0.273018	y
228432	Ano3	18.09	15.25	14.62	12.32	10.35	11.19	9.58	8.83	9.37	13.58	12.23	10.63	5.46	8.96	8.1	8.63	6.77	5.87	15.9867	11.2867	9.26	12.1467	7.50667	7.09	0.167417	0.131298	6.69537	0.231439	0.12945	5.54187	-0.272791	n
94279	Sfxn2	8	8.24	8.86	4.74	4.53	5.01	4.01	5.03	3.91	8.75	9.61	7.74	3.12	4.58	5.4	4.62	3.95	3.36	8.36667	4.76	4.31667	8.7	4.36667	3.97667	0.27123	0.159123	4.64735	0.331494	0.188243	3.8481	-0.272261	n
223722	Mcat	17.69	18.91	19.89	3.64	4.81	5.87	1.56	1.03	0.8	21.27	23.27	31.95	4.72	4.44	4.83	0.95	1.04	0.79	18.83	4.77333	1.13	25.4967	4.66333	0.926667	0.659988	0.67644	1.49653	0.816958	0.797019	1.23917	-0.272239	y
67563	Ciao3	15.39	15.18	16.2	11.4	11	12.3	5.94	5.42	4.89	17.69	20.25	19.75	12.36	13.02	11.14	6.16	6.81	6.56	15.59	11.5667	5.41667	19.23	12.1733	6.51	0.143549	0.254191	5.02841	0.219878	0.260438	4.16392	-0.27216	n
192191	Med9	23.51	21.92	20.53	17.89	18.34	16.16	15.2	15.09	14.97	22.53	22.98	26.07	18.06	17.17	18.49	16.06	15.76	14.42	21.9867	17.4633	15.0867	23.86	17.9067	15.4133	0.110767	0.0905591	9.93415	0.138032	0.105069	8.22701	-0.272027	n
66067	Gtpbp8	24.53	24.96	28.52	15.76	16.23	15.18	8.82	9.63	10.29	21.45	25.36	27.1	9.21	15.45	14.64	9.21	6.32	7.7	26.0033	15.7233	9.58	24.6367	13.1	7.74333	0.24193	0.2401	4.14912	0.303747	0.278297	3.43617	-0.272005	n
93728	Pabpc5	3.61	2.89	3.62	0.98	0.99	1.09	1.33	1.1	1.38	4.03	4.53	3.63	0.36	1.21	1.34	1.7	1	0.96	3.37333	1.02	1.27	4.06333	0.97	1.22	0.575202	0.234891	2.46885	0.688869	0.289297	2.04464	-0.271992	y
105246961	AB010352	6.6	4.93	7.1	3.32	3.27	3.17	3.15	2.95	3.17	8.2	8.22	6.1	1.14	4.12	4.51	4.12	3.63	3.08	6.21	3.25333	3.09	7.50667	3.25667	3.61	0.310892	0.167831	4.17778	0.401592	0.176029	3.46248	-0.270933	n
74347	Meak7	21.25	17.79	20.36	8.84	8.76	7.92	5.43	5.41	5.03	20.11	23.28	23.07	6.28	7.99	8.69	5.64	3.81	5.3	19.8	8.50667	5.29	22.1533	7.65333	4.91667	0.406278	0.31736	2.76381	0.511121	0.361962	2.29073	-0.27085	n
13982	Esr1	0.61	0.68	0.39	0.32	0.34	0.22	0.18	0.13	0.15	0.71	0.58	0.38	0.17	0.16	0.2	0.28	0.23	0.22	0.56	0.293333	0.153333	0.556667	0.176667	0.243333	0.310962	0.311459	3.21326	0.551928	0.19898	2.66344	-0.270745	n
101185	Pot1a	12.1	9.09	11.29	3.62	3.75	4.14	3.08	2.7	2.38	12.3	10.68	10.99	1.96	3.64	3.62	2.83	2.37	1.93	10.8267	3.83667	2.72	11.3233	3.07333	2.37667	0.498888	0.332152	2.40662	0.627141	0.375381	1.99497	-0.270645	n
243771	Parp12	25.56	23.71	26.56	20.47	19.67	21.19	16.27	15.95	14.15	25.69	28.36	28.74	18.39	20.89	23.31	16.19	16.33	15.47	25.2767	20.4433	15.4567	27.5967	20.8633	15.9967	0.102059	0.118263	9.07765	0.134508	0.13112	7.52931	-0.269801	n
77110	Gpbp1l1	30.05	27.23	33.08	15.26	15.53	17.43	11.76	11.61	11.54	33.44	35	31.81	14.09	14.45	16.88	12.64	11.53	9.97	30.12	16.0733	11.6367	33.4167	15.14	11.38	0.302018	0.228674	3.76867	0.380734	0.259011	3.12624	-0.269624	n
56738	Mocs1	16.51	18.7	15.75	11.61	11.31	10.86	6.98	7.84	5.86	18.86	21.23	18.81	8.89	13.46	12.4	7	7.68	6.5	16.9867	11.26	6.89333	19.6333	11.5833	7.06	0.197732	0.216855	4.82408	0.253752	0.245928	4.00257	-0.269327	n
20516	Slc20a2	97.87	89.06	92.79	81.37	80.96	88.49	81.6	75.57	77.31	88.8	90.03	96.88	69.04	90.77	82.67	76.38	74.38	70.85	93.24	83.6067	78.16	91.9033	80.8267	73.87	0.0524437	0.0424198	21.0829	0.0617619	0.0525214	17.5004	-0.268692	n
26409	Map3k7	48.12	44.63	46.93	38	38.67	38.25	31.76	30.9	32.04	45.3	48.3	39.25	25.3	38.11	37.78	30.15	30.83	28.62	46.56	38.3067	31.5667	44.2833	33.73	29.8667	0.0938319	0.0934482	10.6792	0.130911	0.0947046	8.86465	-0.268666	n
52710	Slc52a2	3.54	3.46	3.15	2.25	2.35	2.32	1.51	1.41	1.34	3.56	3.67	4.81	2.25	2.67	2.67	1.45	1.34	1.44	3.38333	2.30667	1.42	4.01333	2.53	1.41	0.184212	0.208759	5.08943	0.221888	0.251518	4.22471	-0.268654	n
100034361	Mfap1b	93.73	90.14	110.55	76.02	74.64	76.69	47.77	43.43	41.22	120.83	116.36	88.49	52.93	75.74	83.58	55.32	51.26	50.52	98.14	75.7833	44.14	108.56	70.75	52.3667	0.12432	0.192126	6.32019	0.205897	0.175295	5.2467	-0.268559	n
432940	Otulin	32.64	31.81	33.29	23.52	23.98	24.51	13.34	11.93	12.65	38.89	38.2	43.83	26.05	29.65	22.74	15.75	14.46	13.79	32.58	24.0033	12.64	40.3067	26.1467	14.6667	0.146917	0.227665	5.33928	0.20813	0.24308	4.43253	-0.268516	n
107476	Acaca	36.77	35.24	40.29	23.19	25.02	24.93	15.4	15.13	15.19	37.17	37.75	30.82	11.62	21.34	23.47	15.25	14.62	14.9	37.4333	24.38	15.24	35.2467	18.81	14.9233	0.206208	0.216077	4.73614	0.301996	0.206653	3.93199	-0.268451	n
69269	Scnm1	49.11	46.99	52.22	26.25	34.11	24.59	12.19	13.68	13.14	59.52	71.63	59.71	30.47	33.21	29.08	16.19	12.85	13.2	49.44	28.3167	13.0033	63.62	30.92	14.08	0.268009	0.321133	3.39477	0.34698	0.362639	2.81841	-0.268429	n
230676	Szt2	9.03	8.65	8.95	4.85	4.9	5.05	4.45	4.18	3.59	10.2	10.58	8.57	2.53	5.05	6.2	4.91	4.07	3.68	8.87667	4.93333	4.07333	9.78333	4.59333	4.22	0.282485	0.187301	4.25725	0.363595	0.202181	3.53497	-0.268224	y
22213	Ube2g2	65.86	67.15	61.19	34.81	39.67	41.15	23.4	24.73	23.07	54.67	54.34	66.49	29.94	30.48	30.44	19.68	17.67	18.78	64.7333	38.5433	23.7333	58.5	30.2867	18.71	0.249342	0.241266	4.07657	0.316585	0.274105	3.38588	-0.267828	n
78323	Fam219b	25.61	26.08	25.7	17.08	18.08	18.73	13.01	12.23	13.76	24.56	23.48	21.24	13.2	15.76	14.43	10.92	10.74	10.72	25.7967	17.9633	13	23.0933	14.4633	10.7933	0.174043	0.164779	5.9028	0.225025	0.182889	4.90298	-0.26774	n
71709	Syde1	35.11	29.08	31.05	13.23	12.71	13.51	9.44	8.21	8.71	34.42	32.82	39.58	9.65	12.97	12.67	8.56	8.22	8.22	31.7467	13.15	8.78667	35.6067	11.7633	8.33333	0.423847	0.30887	2.72957	0.532617	0.349197	2.26805	-0.267218	n
18107	Nmt1	83.58	80.61	81.8	56.31	56.97	54.64	30.85	32.49	31.43	81.38	84.29	76.73	41.42	49.22	50.87	30.96	30.14	28.93	81.9967	55.9733	31.59	80.8	47.17	30.01	0.183609	0.22935	4.84311	0.258829	0.238152	4.0243	-0.267194	n
53611	Vti1a	19.24	17.54	16.93	14.92	14.55	16.04	7.98	6.71	7.42	19.94	20.64	17.34	11.76	15.21	17.42	8.28	7.35	7.12	17.9033	15.17	7.37	19.3067	14.7967	7.58333	0.079669	0.213415	6.82397	0.127942	0.224699	5.67148	-0.266886	n
170755	Sgk3	5.07	4.58	5.08	4.37	3.84	4.54	3.83	3.27	3.76	6.65	6.15	5.08	4.59	4.76	5.38	4.71	4.01	4.18	4.91	4.25	3.62	5.96	4.91	4.3	0.0694201	0.0732889	14.0145	0.0931964	0.0784959	11.6487	-0.26675	n
18541	Pcnt	9.2	8.32	9.2	5.49	4.22	4.8	3.61	3.15	2.93	12.73	13.95	9.64	3.76	5.83	6.79	4.37	4.06	3.71	8.90667	4.83667	3.23	12.1067	5.46	4.04667	0.293624	0.243892	3.72082	0.382943	0.263499	3.09386	-0.266214	n
70918	Nsun7	3.59	3.8	3.43	2.72	2.81	2.82	2.28	2.71	2.01	4.75	3.77	2.9	1.97	2.61	3.32	2.93	2.29	2.36	3.60667	2.78333	2.33333	3.80667	2.63333	2.52667	0.124617	0.104712	8.72107	0.177213	0.0985488	7.25264	-0.265998	y
244672	Cwf19l2	20.33	17.95	19.29	10.31	9.32	9.7	7.92	7.05	7.36	22.5	24.23	17.02	5.45	10.07	11.79	8.14	7.04	6.8	19.19	9.77667	7.44333	21.25	9.10333	7.32667	0.324313	0.227722	3.62295	0.407665	0.256039	3.01339	-0.265779	n
13185	Vps26c	54.49	51.82	50.91	34.3	34.7	32.67	19.05	19.35	19.27	60.62	63.94	54.33	31.51	35.47	34.25	20.54	18.99	19.12	52.4067	33.89	19.2233	59.63	33.7433	19.55	0.20963	0.241149	4.43677	0.273812	0.268145	3.69033	-0.265758	n
217666	L2hgdh	18.42	15.43	17.38	13.67	13.17	15.46	13.03	12.97	12.38	17.85	15.07	14.36	9.92	12.38	14.91	12.05	10.91	11.08	17.0767	14.1	12.7933	15.76	12.4033	11.3467	0.0921104	0.069439	12.3801	0.11518	0.0789998	10.2997	-0.265417	n
216835	Usp43	2.46	1.96	2.11	0.78	0.49	0.69	0.81	0.75	0.57	5.55	5.95	4.4	1.38	1.43	1.7	1.09	1.1	0.66	2.17667	0.653333	0.71	5.3	1.50333	0.95	0.578743	0.269372	2.35817	0.605942	0.413332	1.96218	-0.265212	n
14201	Fhl3	4.02	4.84	2.3	0.86	0.47	0.54	0.39	0.49	0.82	2.88	3.24	6.06	0.74	0.92	0.3	0.44	0.23	0	3.72	0.623333	0.566667	4.06	0.653333	0.223333	0.859076	0.452455	1.52494	0.87853	0.697368	1.26912	-0.264922	n
14447	Gapdhs	1.61	1.04	1.99	0.61	0.42	0.6	0.95	0.95	1.13	2.28	2.53	0.91	0.25	0.93	0.88	0.87	0.66	0.61	1.54667	0.543333	1.01	1.90667	0.686667	0.713333	0.503084	0.102468	3.30277	0.491124	0.236401	2.74905	-0.264744	n
244631	Pskh1	21.17	18.93	17.88	11.38	11.32	10.48	5.9	6.37	6.7	21.29	20.31	22.57	9.02	12.21	10.54	5.46	6.15	6.28	19.3267	11.06	6.32333	21.39	10.59	5.96333	0.268414	0.268639	3.72403	0.338078	0.307124	3.0998	-0.264687	y
52829	Lurap1l	3.96	4.84	3.7	1.94	2.16	2.19	0.35	0.62	0.35	2.6	2.17	2.46	0.86	0.88	0.76	0.22	0.35	0.21	4.16667	2.09667	0.44	2.41	0.833333	0.26	0.330265	0.540553	2.29669	0.510689	0.535408	1.91187	-0.264573	n
277854	Depdc5	11.85	11.41	15.03	6.71	6.91	7.84	2.13	2.52	2.61	10.71	11.69	10.28	2.08	5.5	6.25	2	2.04	2.12	12.7633	7.15333	2.42	10.8933	4.61	2.05333	0.278439	0.399821	2.94872	0.413536	0.401234	2.45468	-0.264554	n
276852	D11Wsu47e	11.87	13.41	12.8	3.85	3.73	3.87	3.12	2.35	2.49	15.34	15.37	14.83	2	3.43	4.18	3.44	3.08	2.18	12.6933	3.81667	2.65333	15.18	3.20333	2.9	0.577895	0.376366	2.09586	0.748175	0.398008	1.74492	-0.264382	n
14172	Fgf18	13.31	10.84	9.56	2.34	2.68	2.96	0.47	1.24	1.02	8.32	6.57	7.08	1.24	1.73	1.19	0.32	0.23	0.39	11.2367	2.66	0.91	7.32333	1.38667	0.313333	0.692905	0.604367	1.5417	0.800293	0.757788	1.28363	-0.264289	n
381308	Ifi211	2.75	2.72	2.11	1.86	2.57	1.44	1.55	1.11	0.87	2.37	1.83	2.46	1.12	1.56	1.66	1.01	1.63	0.75	2.52667	1.95667	1.17667	2.22	1.44667	1.13	0.122946	0.183755	6.52101	0.205942	0.162373	5.43013	-0.264109	n
140579	Elmo2	84.93	81.95	76.36	63.51	66.49	66.48	37.15	38.27	37.92	79.49	77.03	74.7	48.73	62.02	56.91	35.83	35.68	33.78	81.08	65.4933	37.78	77.0733	55.8867	35.0967	0.102666	0.183621	6.98601	0.154576	0.18915	5.8186	-0.263797	n
214704	Iqub	26.04	21.77	29.65	15.01	12.8	13.81	12.39	11.21	11.23	42.87	48.18	33.24	19.88	19.03	23.7	15.01	12.77	14.44	25.82	13.8733	11.61	41.43	20.87	14.0733	0.298725	0.192187	4.07405	0.329748	0.259619	3.39347	-0.263703	n
56351	Ptges3	244.8	254.94	261.39	207.68	209.21	209.87	188.71	177.67	170.72	276.58	273.24	297.84	237.14	203.12	224.26	185.61	185.53	198.16	253.71	208.92	179.033	282.553	221.507	189.767	0.0934099	0.0838254	11.2844	0.117058	0.0957161	9.39965	-0.263655	n
338355	Fkbp15	31.65	30.15	31.21	25.59	24.79	25.66	14.87	14.56	16.52	36.02	35	32.98	18.19	29.28	29.37	16.88	16.34	17.18	31.0033	25.3467	15.3167	34.6667	25.6133	16.8	0.0968758	0.169553	7.50668	0.145551	0.174181	6.25523	-0.263114	n
67490	Ufl1	17.1	17.02	18.09	11.75	12.89	12.55	11.61	10.47	10.24	19.96	20.81	17.01	10.25	14.21	13.39	12.36	11.06	10.13	17.4033	12.3967	10.7733	19.26	12.6167	11.1833	0.163137	0.115316	7.18252	0.203426	0.13071	5.9856	-0.262995	n
94040	Clmn	12.23	12.31	13.99	5.12	4.81	5.19	5.06	5.08	4.53	17.61	17.26	13.54	3.22	5.82	6.47	6.02	4.97	4.7	12.8433	5.04	4.89	16.1367	5.17	5.23	0.449841	0.232186	2.93244	0.547369	0.27091	2.44415	-0.262764	n
74868	Tmem65	84.8	80.6	83.11	73.53	69.33	71.64	75.65	71.33	70.25	94.55	89.52	85.26	68.26	77.93	80.47	74.05	76.31	77	82.8367	71.5	72.41	89.7767	75.5533	75.7867	0.0707754	0.0323468	19.3945	0.0829484	0.0407327	16.1706	-0.262271	n
80385	Tusc2	53.97	52.92	53.1	45.22	42.48	40.99	28.43	24.42	25.87	50.42	49.78	65.19	40.3	39.17	39.43	29.71	24.51	26.88	53.33	42.8967	26.24	55.13	39.6333	27.0333	0.104694	0.17053	7.26681	0.158708	0.17135	6.05955	-0.262112	y
240120	Zfp119b	5.15	5.43	5.01	1.34	1.32	0.86	0.49	0.74	0.61	5.73	8.09	6.29	0.97	0.97	0.74	0.84	0.76	0.86	5.19667	1.17333	0.613333	6.70333	0.893333	0.82	0.715658	0.513807	1.62672	0.969203	0.505197	1.35648	-0.262097	n
100017	Ldlrap1	5.8	6.07	5.37	1.55	2.18	1.91	0.54	0.76	0.91	5.11	5.99	6.34	0.84	1.55	1.65	0.81	0.63	0.46	5.74667	1.88	0.736667	5.81333	1.34667	0.633333	0.537331	0.49394	1.93935	0.703324	0.533055	1.61763	-0.261697	n
56426	Pdcd10	85.42	85.42	98.52	62.84	69.35	68.49	30.87	36.81	32.15	90.68	87.02	98.32	64.48	59.79	64.52	31.09	29.79	27.75	89.7867	66.8933	33.2767	92.0067	62.93	29.5433	0.141546	0.238665	5.26023	0.182663	0.273151	4.38775	-0.261645	n
18571	Pdcd6ip	62.02	60.43	61.08	50.05	48.78	52.37	45.91	44.16	43.85	57.26	57.55	52.06	36.36	46.54	45.81	40.03	40.17	40.61	61.1767	50.4	44.64	55.6233	42.9033	40.27	0.0931859	0.0757741	11.8371	0.124867	0.0776641	9.87503	-0.261461	n
105005	Lratd1	23.15	20.04	24.22	7.98	8.22	7.89	3	3.24	3.12	35.35	36.93	37.65	8.77	11.28	10.57	3.94	3.89	3.46	22.47	8.03	3.12	36.6433	10.2067	3.76333	0.494843	0.47473	2.06276	0.61468	0.547245	1.72128	-0.261094	y
22418	Wnt5a	42.04	36.19	44.78	23.83	23.88	22.55	15.76	16.49	16.11	53.42	52.44	44.6	20.66	28.31	26.44	15.92	18.2	17.01	41.0033	23.42	16.12	50.1533	25.1367	17.0433	0.269333	0.224482	4.0501	0.332184	0.259523	3.38005	-0.260913	n
170761	Pdzd3	1.41	1.09	1.34	0.72	1.23	0.56	0.94	1.09	0.73	2.49	2.04	1.66	1.19	1.21	1.35	1.61	1.19	1.3	1.28	0.836667	0.92	2.06333	1.25	1.36667	0.204473	0.0794063	7.04525	0.241016	0.0990526	5.88116	-0.260549	n
223864	Rapgef3	55.49	56.46	57.67	16.95	16.73	17.04	13.4	13.38	11.46	74.4	87.86	67.62	12.9	19.23	21.09	14.19	13.81	11.97	56.54	16.9067	12.7467	76.6267	17.74	13.3233	0.58056	0.358192	2.13049	0.703614	0.420649	1.77894	-0.260163	y
66743	Rnf220	52.48	53.79	50.4	37.86	38.36	40.08	16.5	15.39	17.61	45.31	44.8	54.33	31.99	31.65	34.86	13.17	12.52	12.59	52.2233	38.7667	16.5	48.1467	32.8333	12.76	0.143293	0.277038	4.75816	0.184092	0.319301	3.97304	-0.26016	n
67063	Tmem246	61.57	63.66	58.75	48.13	48.05	49.76	22.99	23.06	23.61	83.5	85.98	85.69	66.95	62.58	62.91	24.88	27.45	28.18	61.3267	48.6467	23.22	85.0567	64.1467	26.8367	0.111391	0.233524	5.79852	0.135683	0.27737	4.84199	-0.260084	y
54352	Irx5	1.07	1.41	1.39	0.25	0.4	0.25	0.33	0.46	0.23	1.49	1.51	2.75	0.29	0.29	0.4	0.34	0.6	0.28	1.29	0.3	0.34	1.91667	0.326667	0.406667	0.701446	0.320627	1.95681	0.850903	0.37278	1.63441	-0.259732	n
21372	Tbl1x	74.46	67.43	77.38	45.95	48	47.38	28.56	27.88	27.46	91.98	91.3	74.47	37.52	52.17	54.52	32.45	29.82	28.81	73.09	47.11	27.9667	85.9167	48.07	30.36	0.211214	0.230994	4.52276	0.279267	0.250128	3.7779	-0.259619	n
93697	Ice2	9.66	9.16	8.69	5.92	5.96	5.19	4.34	4.19	4.17	12.69	14.5	9.7	4.97	7.13	7.58	6.57	5.12	4.7	9.17	5.69	4.23333	12.2967	6.56	5.46333	0.229498	0.185855	4.81519	0.302167	0.195069	4.02224	-0.259594	n
381318	Nsl1	5.44	5.19	6.07	2.87	3.65	2.21	2.14	2.02	1.73	4.89	6.92	4.33	1.96	2.28	2.62	1.93	1.67	1.83	5.56667	2.91	1.96333	5.38	2.28667	1.81	0.311932	0.250585	3.55545	0.411453	0.261936	2.97005	-0.259546	n
12395	Runx1t1	1.67	1.18	1.76	0.46	0.45	0.41	0.27	0.27	0.24	1.52	1.74	1	0.2	0.29	0.34	0.29	0.24	0.14	1.53667	0.44	0.26	1.42	0.276667	0.223333	0.60141	0.427203	1.94437	0.786557	0.44477	1.62426	-0.259513	y
320162	Cep95	12.66	14.42	15.6	8.37	6.77	8.22	7.51	6.56	7.19	17.78	21.46	16.26	8.45	8.87	9.63	8.61	7.08	8.46	14.2267	7.78667	7.08667	18.5	8.98333	8.05	0.28984	0.16757	4.37245	0.347401	0.200077	3.65311	-0.259315	y
74355	Smchd1	30.1	27.19	32.17	20.25	19.96	19.82	11.4	11.3	11.39	32.41	32.93	24.68	12.48	19.91	20.02	10.94	10.23	11.04	29.82	20.01	11.3633	30.0067	17.47	10.7367	0.191853	0.231982	4.71881	0.260134	0.247123	3.94277	-0.259214	n
70127	Dpf3	9.27	7.73	7.64	2.63	2.53	2.82	1.2	1.8	1.58	10.1	8.28	7.6	0.4	2.82	2.89	1.25	1.23	1.74	8.21333	2.66	1.52667	8.66	2.03667	1.40667	0.542181	0.404597	2.11243	0.696052	0.437014	1.76512	-0.259135	n
13983	Esr2	0.93	0.94	0.71	0.18	0.28	0.18	0.26	0.1	0.16	0.85	0.62	0.7	0.17	0.07	0.14	0.2	0.1	0.07	0.86	0.213333	0.173333	0.723333	0.126667	0.123333	0.670409	0.385131	1.89476	0.837875	0.42535	1.58325	-0.259129	n
320165	Tacc1	54.39	52.4	57.22	42.22	41.72	43.89	52.67	51.23	47.79	69.31	68.93	51.48	37.33	50.51	53.53	58.08	56.25	57.07	54.67	42.61	50.5633	63.24	47.1233	57.1333	0.119852	0.0187763	14.427	0.141465	0.0244174	12.0567	-0.258937	n
21427	Vps72	46.75	53.21	47.62	35.04	36.69	39.13	12.88	15.31	11.39	57.52	55.95	75.94	36.77	39.61	45.33	16.49	16.28	15.13	49.1933	36.9533	13.1933	63.1367	40.57	15.9667	0.137586	0.316442	4.40501	0.212688	0.330569	3.6815	-0.258853	n
17135	Mafk	34.69	34.14	30.28	9.81	10.36	10.07	4.05	4.65	4.2	23.48	19.85	20.17	3.77	4.83	4.94	3.01	2.2	1.9	33.0367	10.08	4.3	21.1667	4.51333	2.37	0.570857	0.490277	1.88478	0.743176	0.526473	1.57524	-0.258823	n
226352	Epb41l5	12.33	12.72	13.47	6.9	6.53	6.57	3.95	4.02	4.4	16.04	17.08	11.29	4.36	6.77	8.01	4.86	3.86	4.09	12.84	6.66667	4.12333	14.8033	6.38	4.27	0.315203	0.273127	3.39945	0.404765	0.298936	2.84212	-0.258336	n
22712	Zfp54	5.81	6.19	6.21	2.35	1.69	0.65	0.86	1.32	0.59	9.29	10.76	5.47	1.12	0.92	2.17	1.13	1.13	1.6	6.07	1.56333	0.923333	8.50667	1.40333	1.28667	0.652357	0.452796	1.8097	0.866579	0.454159	1.5143	-0.257099	y
59045	Stard3	21.54	19.34	18.06	15.96	16.35	14.78	9.38	8.56	8.11	22.96	21.28	30.46	16.37	18.88	18.01	11.76	10.02	10.61	19.6467	15.6967	8.68333	24.9	17.7533	10.7967	0.107942	0.196327	6.57312	0.162685	0.200927	5.50037	-0.25705	n
18612	Etv4	25.68	30.19	23.35	12.84	16.02	15.24	11.13	11.88	9.32	21.88	20.99	31.6	13.35	14.15	12.7	7.66	7.09	6.86	26.4067	14.7	10.7767	24.8233	13.4	7.20333	0.281695	0.215499	4.02258	0.296488	0.297493	3.36711	-0.256609	n
240174	Thada	8.98	6.79	9.52	3.93	4.62	4.38	2.73	2.14	2.26	11.94	12.65	10.67	2.93	5.28	5.52	3.94	3.15	3.23	8.43	4.31	2.37667	11.7533	4.57667	3.44	0.322615	0.304432	3.18955	0.453567	0.295432	2.67023	-0.256389	n
69885	Aunip	1.89	2.87	2.72	0.32	0.11	0.11	0.1	0.3	0.2	2.53	2.71	2.23	0.18	0.11	0.33	0	0.1	0	2.49333	0.18	0.2	2.49	0.206667	0.0333333	1.264	0.606667	1.06914	1.19692	1.03717	0.895217	-0.256136	n
100683	Trrap	31.71	31.55	32.17	19.49	19.26	20.57	14.8	13.1	12.86	31.16	32.12	26.83	9.45	18.83	19.44	13.44	12.93	11.01	31.81	19.7733	13.5867	30.0367	15.9067	12.46	0.228641	0.204548	4.61692	0.305698	0.21157	3.86647	-0.255913	n
15277	Hk2	10.06	9.8	10.47	2.82	3.25	2.89	0.7	0.68	0.78	9.71	8.54	7.53	1.36	1.81	1.67	0.57	0.54	0.59	10.11	2.98667	0.72	8.59333	1.61333	0.566667	0.586392	0.635274	1.63711	0.804391	0.653774	1.37159	-0.255305	n
14297	Fxn	4.52	5.77	4.95	3.5	3.27	3.26	2.76	2.6	1.85	5.67	6.47	6.74	3.39	4.08	4.48	2.17	2.45	2.49	5.08	3.34333	2.40333	6.29333	3.98333	2.37	0.20118	0.179965	5.24734	0.219949	0.234823	4.39781	-0.254802	n
106795	Tcf19	25.53	25	25.32	21.27	19.68	16.77	8.42	8.82	7.93	26.64	24.94	24.02	16.41	19.85	17.43	6.75	8.54	5.66	25.2833	19.24	8.39	25.2	17.8967	6.98333	0.131359	0.265241	5.04286	0.164578	0.308573	4.22699	-0.254614	n
208647	Creb3l2	31.5	26.35	29.67	13.46	12.21	13.03	7.16	8.22	6.8	30.31	28.96	25.35	7.5	12.25	11.29	6.17	6.21	5.07	29.1733	12.9	7.39333	28.2067	10.3467	5.81667	0.392426	0.330059	2.76822	0.48229	0.379629	2.3204	-0.254584	n
67009	Ttc23	21.53	20.08	19.83	11.31	10.58	10	7.08	4.45	5.44	26.82	25.77	28.89	10.41	12.02	14.04	5.7	6.33	6.3	20.48	10.63	5.65667	27.16	12.1567	6.11	0.315358	0.309365	3.20142	0.386579	0.358707	2.68354	-0.254575	n
70225	Ppil3	51.23	51.56	50.53	42.23	44.9	41.15	28.1	26.05	26.04	58.29	59.46	61.58	51.74	44.41	43.36	31.39	31.45	26.54	51.1067	42.76	26.73	59.7767	46.5033	29.7933	0.0857499	0.155842	8.27843	0.120749	0.167432	6.94007	-0.254407	n
70683	Utp20	14.22	13.29	13.88	9.88	9.37	9.43	6.75	6.09	5.6	11.78	11.1	9.76	4.18	7.65	6.99	5.78	4.79	5.03	13.7967	9.56	6.14667	10.88	6.27333	5.2	0.176412	0.194407	5.39346	0.264791	0.177516	4.52174	-0.254331	n
102633740	Gm31493	10.13	12.47	11.33	6.96	7.85	8.59	9.44	6.98	6.78	10.32	10.87	6.55	1.73	5.59	7.78	8.01	8.88	7.63	11.31	7.8	7.73333	9.24667	5.03333	8.17333	0.178684	0.0914061	7.40493	0.292473	0.0296681	6.20846	-0.254251	n
13649	Egfr	41.93	42.48	43.38	25	25.67	25.39	18.72	20.12	21.24	42.02	41.55	42.15	16.08	27.96	24.64	16.16	17.67	15.85	42.5967	25.3533	20.0267	41.9067	22.8933	16.56	0.249522	0.18147	4.64046	0.290751	0.223246	3.89107	-0.254101	y
211389	Suox	41.84	41.98	43.9	22.68	25.28	23.15	9.47	9.41	9.42	52.34	51.78	58.5	25.45	27.02	24.97	9.91	8.83	10.67	42.5733	23.7033	9.43333	54.2067	25.8133	9.80333	0.28162	0.362352	3.10573	0.356785	0.411188	2.60426	-0.254057	n
17149	Magoh	95.42	97.14	119.72	81.34	91.02	80.14	66.39	68.96	74.57	109.25	115.05	124.4	99.07	91.57	97.29	61.41	63.85	66.6	104.093	84.1667	69.9733	116.233	95.9767	63.9533	0.102186	0.0955001	10.1171	0.0920894	0.143655	8.48375	-0.254018	n
73173	Pcdh18	4.89	4.04	3.77	0.95	1.08	0.86	0.49	0.44	0.26	4.36	5.11	4	0.62	0.85	0.68	0.48	0.24	0.2	4.23333	0.963333	0.396667	4.49	0.716667	0.306667	0.711896	0.569299	1.56104	0.882447	0.645329	1.30909	-0.253943	n
223970	Rmi2	0.81	0.71	0.66	0.31	0.43	0.4	0.17	0.23	0.06	0.42	0.54	0.47	0.13	0.27	0.19	0.06	0.11	0.11	0.726667	0.38	0.153333	0.476667	0.196667	0.0933333	0.311765	0.374104	2.91601	0.425743	0.392086	2.4455	-0.253867	n
17685	Msh2	22.84	21.85	23.16	20.75	21.01	21.47	15.93	15.81	15.14	22.31	21.23	18.05	16.34	18.98	20.34	13.71	14.08	13.23	22.6167	21.0767	15.6267	20.53	18.5533	13.6733	0.0339132	0.088896	16.2854	0.0486851	0.0977281	13.66	-0.253626	n
53761	Prrc2a	183.19	178.69	181.49	141.04	132.1	147.85	92.17	85.62	82.7	170.32	174.48	144.36	70.01	134.78	130.48	81.51	76.07	78.3	181.123	140.33	86.83	163.053	111.757	78.6267	0.122716	0.176784	6.67778	0.181661	0.175376	5.60167	-0.253512	n
12465	Cct5	239.72	250.96	238.26	226.14	240.39	228.65	158.29	150.78	157.18	247.47	227.78	230.37	214.3	209.72	218.22	148.67	151.49	146.39	242.98	231.727	155.417	235.207	214.08	148.85	0.0228045	0.107449	15.3546	0.0452596	0.110012	12.8807	-0.253464	n
14235	Foxm1	9.89	10.41	10.25	7.88	7.47	7.35	5.54	5.71	5.93	9.69	10.29	9.24	5.61	7.76	6.84	4.28	5.95	4.92	10.1833	7.56667	5.72667	9.74	6.73667	5.05	0.142827	0.138407	7.11152	0.177296	0.15794	5.96596	-0.253405	n
214498	Cdc73	22.13	21.15	23.93	10.23	9.76	8.96	5.89	5.18	5.55	27.37	26.63	22.37	6.32	10.21	9.59	6.08	5.4	5.1	22.4033	9.65	5.54	25.4567	8.70667	5.52667	0.405038	0.335959	2.69907	0.51595	0.36726	2.26447	-0.25329	n
83397	Akap12	147.14	136.27	119.43	77.81	87.86	82.57	35.35	31.38	31.77	59.6	41.9	47.54	15.89	33.22	26.93	12.43	10.52	10.75	134.28	82.7467	32.8333	49.68	25.3467	11.2333	0.232824	0.338669	3.49961	0.323623	0.35748	2.93641	-0.253139	n
60315	Myg1	32.65	29.31	34.26	26.54	25.87	22.52	13.23	11.84	12.38	34.67	33.82	40.71	23.93	23.67	25.97	14.95	15.96	12.14	32.0733	24.9767	12.4833	36.4	24.5233	14.35	0.120264	0.226895	5.76104	0.189928	0.223815	4.83393	-0.253134	n
28114	Nsun2	34.8	35.67	38.76	29.39	30.85	29.2	19	20	19.12	34.3	34.51	32.87	23.61	25.56	25.54	18.51	18.82	17.82	36.41	29.8133	19.3733	33.8933	24.9033	18.3833	0.0961257	0.15171	8.06985	0.148221	0.147101	6.77228	-0.2529	n
239618	Pdzrn4	1.42	1.21	1.66	0.26	0.14	0.16	0.16	0.16	0.09	1.81	1.85	2.43	0.16	0.2	0.31	0.16	0.08	0	1.43	0.186667	0.136667	2.03	0.223333	0.08	0.97916	0.564547	1.29558	1.0614	0.777556	1.08757	-0.252491	n
56404	Trip4	28.74	25.42	33.96	21.86	20.39	19.41	13.24	12.58	13.23	34.17	32.63	27.05	13.77	22.66	22.62	14.07	12.68	11.66	29.3733	20.5533	13.0167	31.2833	19.6833	12.8033	0.171712	0.195691	5.44362	0.222807	0.214812	4.57019	-0.252313	n
73689	Bloc1s2	111.6	111.7	116.31	93.45	104	93.35	64.82	71.78	65.92	94.19	89.09	116.91	92.53	81.07	75.9	54.46	54.52	53.26	113.203	96.9333	67.5067	100.063	83.1667	54.08	0.0746172	0.124302	10.0543	0.0889454	0.147958	8.44227	-0.252111	n
212190	Ubxn10	11.03	10.22	10.73	6.75	4.96	6.94	4.61	3.02	3.28	20.54	22.19	23.05	9.79	9.54	12.24	8.03	6.87	7.07	10.66	6.21667	3.63667	21.9267	10.5233	7.32333	0.259331	0.258586	3.86162	0.353032	0.263686	3.24298	-0.251886	y
72656	Ints8	37.92	32.89	37.61	19.3	20.12	20.11	12.01	11.63	12.7	40.48	40.28	33.03	12.65	20.18	20.01	12.17	10.93	11.34	36.14	19.8433	12.1133	37.93	17.6133	11.48	0.288314	0.262833	3.62879	0.36889	0.287369	3.04757	-0.251829	n
65105	Arl6ip4	47.5	51.56	45.04	41.64	44.47	43.35	20.93	22.98	19.22	54.32	54.09	53.57	47.81	42.37	44.56	24.73	22.31	20.85	48.0333	43.1533	21.0433	53.9933	44.9133	22.63	0.0515213	0.198445	8.00106	0.0885458	0.209091	6.7196	-0.251816	n
328417	Parp4	12.31	10.65	12.29	7.5	7.69	7.76	4.24	4.59	4.56	14.01	14.6	10.79	5.36	7.47	8.76	5.09	5.11	4.73	11.75	7.65	4.46333	13.1333	7.19667	4.97667	0.206376	0.232745	4.55455	0.289277	0.23333	3.82696	-0.25111	n
22123	Psmd3	117.33	126.44	119.5	113.64	111.62	113.71	81.46	82.98	80.63	114.4	120.47	136.01	103.59	117.19	111.08	80.63	82.3	82.99	121.09	112.99	81.69	123.627	110.62	81.9733	0.0332949	0.0946414	15.6328	0.0534592	0.0987939	13.136	-0.251047	n
268739	Arhgef40	43.2	44.34	43.56	19.88	21.05	23.42	11.65	12.01	10.75	46.17	44.06	44.66	13.47	22.3	20.68	9.96	9.82	9.04	43.7	21.45	11.47	44.9633	18.8167	9.60667	0.342219	0.321628	3.01274	0.418913	0.371107	2.53158	-0.251039	n
102632102	LOC102632102	1.83	2.45	2.02	1.07	0.39	0.62	0.34	0.26	0.59	3.96	1.72	1.63	0.21	0.32	0.85	0.83	0.52	0.67	2.1	0.693333	0.396667	2.43667	0.46	0.673333	0.532923	0.400732	2.14212	0.801734	0.309253	1.8002	-0.250881	n
269437	Plch1	6.63	6.02	6.65	2.2	1.87	2.36	1.29	1.43	1.43	12.15	13.37	9.76	2.18	3.05	3.76	2.59	1.96	1.83	6.43333	2.14333	1.38333	11.76	2.99667	2.12667	0.52857	0.36957	2.22683	0.657486	0.411204	1.87145	-0.250831	n
70314	Rabep2	6.27	6.93	7.39	3.02	3.92	3.15	2.17	2.4	1.57	7.52	8.37	9.2	3.39	2.8	3.81	2.42	2.38	2.06	6.86333	3.36333	2.04667	8.36333	3.33333	2.28667	0.343006	0.290939	3.15485	0.442371	0.311805	2.6519	-0.250544	n
76265	Tsen54	12.53	14.03	10.21	4.86	5.82	4.99	3.33	4.73	2.25	11.86	12.92	18.92	4.56	5.65	5.52	3.06	3.4	3.31	12.2567	5.22333	3.43667	14.5667	5.24333	3.25667	0.410175	0.305747	2.7936	0.491372	0.3602	2.3486	-0.250326	y
56278	Gkap1	56.97	51.99	61.31	38.52	35.54	38.09	24.92	19.49	20.53	73.96	70.69	67.33	45.59	43.5	41.19	21.12	23.43	21.52	56.7567	37.3833	21.6467	70.66	43.4267	22.0233	0.200798	0.231774	4.6235	0.234104	0.28031	3.88792	-0.249989	n
22260	Nr1h2	48.26	50.97	47.1	41.46	37.81	38.62	33.17	31.18	33.29	46.46	52.08	60.42	39.25	41.02	42	32.06	35.42	31.85	48.7767	39.2967	32.5467	52.9867	40.7567	33.11	0.103928	0.0972802	9.93995	0.126198	0.11306	8.35917	-0.249878	n
14852	Gspt1	70.47	68.6	75.9	61.61	61.94	63.84	50.94	49	51.32	72.92	72.92	68.09	48.9	63.24	65.06	50.58	50.04	47.48	71.6567	62.4633	50.42	71.31	59.0667	49.3667	0.0660305	0.0845175	13.2848	0.0905867	0.0884279	11.1723	-0.249854	n
22771	Zic1	26.62	25.59	29.32	10.08	10.26	10.9	10.52	9.88	8.21	28.02	29.08	27.15	6.61	9.32	10.23	8.25	9.01	8.45	27.1767	10.4133	9.53667	28.0833	8.72	8.57	0.461312	0.251802	2.8046	0.562438	0.285391	2.35897	-0.249641	n
75646	Rai14	15.93	16.2	16.57	6.57	7.44	6.8	3.62	2.76	2.97	17.48	17.77	15.38	4.64	5.92	6.01	2.73	3.17	2.9	16.2333	6.93667	3.11667	16.8767	5.52333	2.93333	0.408882	0.396814	2.48233	0.53714	0.420736	2.08795	-0.249604	n
18550	Furin	47.55	41.67	45.63	25.79	21.63	25.39	17.63	16.51	15.7	48.02	49.58	44.68	18.56	26.85	23.27	14.33	13.73	15.14	44.95	24.27	16.6133	47.4267	22.8933	14.4	0.296382	0.23933	3.73335	0.350257	0.286605	3.1404	-0.249522	n
20873	Plk4	10.38	10.23	12.17	4.6	4.36	4.04	3.95	3.95	3.57	19.92	26.15	18.14	6.58	7.46	8.75	5.3	5.53	5.4	10.9267	4.33333	3.82333	21.4033	7.59667	5.41	0.444768	0.252492	2.86837	0.498132	0.330689	2.41306	-0.249365	y
233805	Dcun1d3	11.91	11.55	12.32	2.09	2.55	2.33	1.9	1.87	1.72	14.19	14.29	10.92	1.38	1.88	2.11	1.71	1.64	1.33	11.9267	2.32333	1.83	13.1333	1.79	1.56	0.786641	0.450713	1.61635	0.958401	0.512269	1.35992	-0.249216	y
75219	Dusp18	40.52	37.78	43.01	30.85	25.58	29.35	18.42	15.87	16.12	50.64	54.37	43.04	25.12	31.58	34.16	22.1	19.32	19.32	40.4367	28.5933	16.8033	49.35	30.2867	20.2467	0.166662	0.211153	5.2936	0.234789	0.214228	4.45418	-0.249091	y
71735	Lrwd1	27.45	23.37	28.98	17.79	15.81	16.92	13.14	13.26	10.05	33.33	41.28	49	22.54	24.13	25.8	15.42	15.1	17.29	26.6	16.84	12.15	41.2033	24.1567	15.9367	0.219845	0.188412	4.89888	0.25678	0.228402	4.12217	-0.24905	n
56297	Arl6	69.53	73.7	68.51	55.56	57.77	59.11	52.92	50.18	52.56	76.36	73.75	84.68	65.63	54.72	63.52	57.71	52.22	53.11	70.58	57.48	51.8867	78.2633	61.29	54.3467	0.0987331	0.0739826	11.5797	0.117562	0.0876908	9.7441	-0.249	n
665775	Bod1l	30.93	27.06	32.38	12.93	11.91	12.56	7.75	7.87	6.98	41.12	43.33	26.71	6.91	13.56	15.18	9.88	7.96	7.77	30.1233	12.4667	7.53333	37.0533	11.8833	8.53667	0.424269	0.333254	2.64019	0.546888	0.352976	2.22256	-0.24842	n
98366	Smap1	95.01	94.42	100.47	84.45	86.59	89.44	68.46	67.5	66.52	103.96	103.94	96.55	90.85	90.28	88.56	63.23	67.49	65.75	96.6333	86.8267	67.4933	101.483	89.8967	65.49	0.0514609	0.086296	14.5183	0.0583011	0.105316	12.2237	-0.248199	n
244694	Kdm4d	1.24	0.87	0.93	0.22	0.35	0.41	0.12	0.29	0.08	1.09	1.52	1.82	0.13	0.31	0.58	0.16	0.32	0.17	1.01333	0.326667	0.163333	1.47667	0.34	0.216667	0.544406	0.43887	2.03402	0.706246	0.461466	1.71275	-0.248017	y
14451	Gas1	102.28	90.49	117.39	42.68	35.65	38.32	8.92	9.91	10.92	169.57	178.73	194.66	48.91	61.53	53.48	12.04	11.7	12.34	103.387	38.8833	9.91667	180.987	54.64	12.0267	0.470275	0.563675	1.93433	0.575951	0.651929	1.62882	-0.248003	y
19205	Ptbp1	173.23	167.12	181.04	112.28	107.83	105.24	67.95	69.36	63.58	189.91	211.39	189.82	97.16	115.07	109.74	68.77	73.23	67.49	173.797	108.45	66.9633	197.04	107.323	69.83	0.22679	0.229326	4.38485	0.292175	0.249428	3.69274	-0.247834	n
29805	Znhit2	25.98	30.28	25.62	20.81	19.15	19.59	20.33	17.81	19.57	28.3	36.24	46.66	27.88	25.3	22.37	22.27	25.5	26.9	27.2933	19.85	19.2367	37.0667	25.1833	24.89	0.153137	0.084115	8.42987	0.185884	0.0957594	7.10117	-0.247454	n
21429	Ubtf	127.14	119.01	123.63	81.05	83.59	80.59	42.19	44.77	42.5	138.51	140	139.41	62.53	86.39	85.62	48.4	46.97	48.62	123.26	81.7433	43.1533	139.307	78.18	47.9967	0.197511	0.25236	4.44572	0.277798	0.25621	3.74527	-0.247349	n
212377	Mms22l	3.65	3.29	3.34	1.23	1.12	1.49	0.52	0.89	0.66	3.06	3.28	3.49	0.79	1.41	1.22	0.49	0.35	0.33	3.42667	1.28	0.69	3.27667	1.14	0.39	0.473554	0.385356	2.32853	0.507732	0.51178	1.96172	-0.2473	n
218885	Oxnad1	26.46	27.89	27.56	21.5	21.66	23.26	16.67	15.62	16.21	32.64	30.71	35.3	24.66	26.01	25.4	18.85	18.31	16.99	27.3033	22.14	16.1667	32.8833	25.3567	18.05	0.100807	0.126009	8.8177	0.124997	0.144226	7.42877	-0.247279	n
71710	Lrrcc1	14.22	11.56	14.5	7.53	7.75	6.98	7.72	7.31	6.06	18.35	18.6	13.26	6.26	8.12	9.94	8.94	7.44	7.93	13.4267	7.42	7.03	16.7367	8.10667	8.10333	0.285203	0.155584	4.53733	0.34861	0.174404	3.82398	-0.246768	n
26564	Ror2	1.56	1.79	1.71	0.2	0.52	0.55	0.11	0.11	0.24	1.85	1.08	1.87	0.16	0.42	0.29	0.05	0.16	0.11	1.68667	0.423333	0.153333	1.6	0.29	0.106667	0.66477	0.576572	1.61116	0.821316	0.651148	1.35827	-0.246332	n
83435	Plekha3	30.76	31.22	30.6	24.04	24.85	24.17	23.76	22.96	24.35	28.58	29.04	29.14	20.9	23.53	22	23.26	19.04	19.37	30.86	24.3533	23.69	28.92	22.1433	20.5567	0.113873	0.0635766	11.2708	0.128398	0.0820769	9.50231	-0.246241	n
225288	Fhod3	16.86	16.02	20.39	8.09	6.98	7.71	3.05	3.46	3.16	28.26	31.38	25.45	8.19	10.36	10.75	4.47	4.19	3.99	17.7567	7.59333	3.22333	28.3633	9.76667	4.21667	0.408519	0.410289	2.44258	0.512696	0.458309	2.05972	-0.245954	n
13367	Diaph1	27.72	28.11	29.92	20.9	18.69	19.8	14.94	15.12	13.75	30.89	30.07	25.37	14.43	19.93	19.77	14.1	13.15	14.19	28.5833	19.7967	14.6033	28.7767	18.0433	13.8133	0.176639	0.161479	5.91509	0.224478	0.176473	4.98814	-0.245897	n
103135	Pan2	11.43	11.29	12.29	8.17	8.14	7.23	7.09	6.74	5.88	15.21	15.32	12.79	6.52	9.71	10.15	8.69	7.64	6.73	11.67	7.84667	6.57	14.44	8.79333	7.68667	0.190884	0.13814	6.07858	0.23853	0.151607	5.12641	-0.245785	y
74053	Grip1	19.21	19.26	20.22	8.71	8.96	9.95	5.25	4.63	4.31	15.19	13.51	14.42	5.11	6.21	6.87	2.85	2.46	2.23	19.5633	9.20667	4.73	14.3733	6.06333	2.51333	0.362467	0.341373	2.84155	0.415071	0.419287	2.39705	-0.245417	n
66412	Arrdc4	21.27	21.23	20.77	12.44	12.36	10.88	6.67	6.37	5.58	28.61	30.46	23.59	10.75	12.55	13.96	9.19	7.53	7.83	21.09	11.8933	6.20667	27.5533	12.42	8.18333	0.275469	0.294111	3.51136	0.383187	0.291911	2.96253	-0.245199	n
76936	Hnrnpm	190.71	184.23	192.58	159.82	162.43	162.33	110.14	113.39	118.21	206.66	199.62	167.12	131.41	156.05	172.82	115.63	106.54	113.25	189.173	161.527	113.913	191.133	153.427	111.807	0.0759788	0.121962	10.104	0.105677	0.128929	8.52495	-0.245168	n
232187	Smyd5	20.29	23.24	19.34	18	17.12	19.42	8.23	7.56	8.98	16.83	17.4	21.65	12.82	14.11	15.93	7.42	8.3	6.77	20.9567	18.18	8.25667	18.6267	14.2867	7.49667	0.0683524	0.223963	6.84193	0.127567	0.218841	5.77354	-0.244947	n
66658	Ccdc51	6.27	5.46	6.1	0.75	1.1	1.06	1.17	1.16	0.7	7.33	7.83	9.38	1.28	1.13	0.96	0.96	0.65	0.56	5.94333	0.97	1.01	8.18	1.12333	0.723333	0.871739	0.426153	1.54096	0.954772	0.583228	1.30039	-0.244886	n
22701	Zfp41	16.05	14.7	16.97	2.97	2.65	4.04	2.06	1.63	1.58	21.48	21.49	19.51	2	3.85	3.22	1.96	1.42	1.57	15.9067	3.22	1.75667	20.8267	3.02333	1.65	0.768166	0.529787	1.54089	0.928073	0.609649	1.30062	-0.244557	y
17289	Mertk	8.66	7.79	7.98	3.36	4.17	4.57	2.44	2.14	1.87	6.75	7.2	5.23	1.56	2.94	2.97	1.95	1.5	1.49	8.14333	4.03333	2.15	6.39333	2.49	1.64667	0.337882	0.320214	3.03907	0.453474	0.32617	2.56527	-0.244518	n
70355	Gprc5c	5.36	5.63	5.19	1.58	1.43	1.97	0.87	0.68	0.9	7.89	8.71	7.98	1.7	2.03	2.65	0.76	1	0.63	5.39333	1.66	0.816667	8.19333	2.12667	0.796667	0.566665	0.453893	1.95971	0.648619	0.5604	1.65423	-0.24448	n
22427	Wrn	9.18	8.57	9.67	4.92	5.69	5.12	3.91	3.61	3.17	11	10.44	7.82	3.34	5.51	6.11	3.4	3.1	3.33	9.14	5.24333	3.56333	9.75333	4.98667	3.27667	0.267237	0.226494	4.05079	0.322607	0.262278	3.41948	-0.244426	n
24013	Grk1	0.33	0.3	0.46	0.15	0.2	0.29	0.22	0.2	0.18	0.62	0.5	0.49	0.2	0.2	0.47	0.2	0.34	0.23	0.363333	0.213333	0.2	0.536667	0.29	0.256667	0.256061	0.143549	5.00487	0.295991	0.177355	4.22524	-0.244302	n
57295	Icmt	29.2	29.25	28.64	20.26	19.73	19.6	19.86	18.92	17.57	28.19	30.38	26.06	14.59	18.73	18.65	20.82	16.73	16.99	29.03	19.8633	18.7833	28.21	17.3233	18.18	0.182479	0.104682	6.96474	0.234497	0.105642	5.87995	-0.244266	n
667823	Trim5	1.81	2.68	2.31	1.55	1.08	2.04	0.86	0.86	1.34	3.22	2.48	1.52	0.94	1.58	1.7	1.19	1.02	1.16	2.26667	1.55667	1.02	2.40667	1.40667	1.12333	0.180704	0.192001	5.36618	0.258252	0.183208	4.53042	-0.244251	n
67841	Atg3	67.57	69.68	66.96	61.94	62.33	63.06	40.84	43.44	47.58	70.34	59.42	77.81	60.88	64.84	61.68	41.48	40.52	41.66	68.07	62.4433	43.9533	69.19	62.4667	41.22	0.0414905	0.105174	13.6365	0.049159	0.124537	11.5144	-0.244036	n
13076	Cyp1a1	5.5	4.55	4.71	0	0.18	0.09	0.04	0	0.04	4.48	3.69	5.34	0.07	0	0	0.04	0	0.04	4.92	0.09	0.0266667	4.50333	0.0233333	0.0266667	1.9242	1.25458	0.629173	2.53082	1.2333	0.531333	-0.243842	n
66784	Fam187a	7.92	7.17	10.07	3.79	3.38	4.09	5.18	5.06	3.39	9.85	10.66	4.26	1.23	3.82	4.94	3.91	4.14	2.93	8.38667	3.75333	4.54333	8.25667	3.33	3.66	0.386642	0.147391	3.74509	0.436679	0.195619	3.16306	-0.243677	n
217869	Eif5	229.44	217.21	244.58	168.18	167.73	170.44	165.51	163.68	168.33	255.22	256.87	213.43	150.88	172.31	184.52	164.74	157.24	158.36	230.41	168.783	165.84	241.84	169.237	160.113	0.149677	0.0790686	8.74334	0.17167	0.0991599	7.3847	-0.243645	n
12428	Ccna2	24.57	28.07	27.17	13.76	13.13	12.94	3.77	5.03	5.35	22.43	24.09	24.36	9.17	10.64	10	2.95	3.72	3.3	26.6033	13.2767	4.71667	23.6267	9.93667	3.32333	0.334238	0.415961	2.66596	0.416527	0.471619	2.25188	-0.243523	n
72549	Reep4	8.2	8.94	7.19	2.9	2.48	2.03	2.86	2.97	2.14	8.89	10.56	11.34	2.46	1.91	2.8	2.56	2.96	3.56	8.11	2.47	2.65667	10.2633	2.39	3.02667	0.57173	0.268347	2.38073	0.700806	0.293616	2.01122	-0.243335	n
51869	Rif1	8.5	6.9	8.87	2.64	2.51	2.45	2.73	2.52	2.52	10.46	11.45	8.19	1.62	2.73	3.57	2.85	2.21	2.17	8.09	2.53333	2.59	10.0333	2.64	2.41	0.558368	0.273865	2.40318	0.642064	0.342949	2.03043	-0.243157	n
67276	Eri1	11.47	11.61	11.19	6.81	7.42	7.46	2.62	2.63	2.46	13.08	13.07	12.44	5.82	6.97	7.77	2.51	2.8	2.57	11.4233	7.23	2.57	12.8633	6.85333	2.62667	0.219972	0.358691	3.45625	0.302796	0.381993	2.92061	-0.242937	n
632687	2023-03-10	0.7	0.71	0.53	0.34	0.52	0.31	0.47	0.29	0.39	1.04	1.87	1.01	0.59	0.67	0.66	0.55	1.18	0.93	0.646667	0.39	0.383333	1.30667	0.64	0.886667	0.243183	0.125737	5.42123	0.343249	0.0932379	4.58204	-0.242631	n
23955	Nek4	20.16	19.52	22.53	16.23	15.42	15.73	14.66	13.07	12.41	31.25	32.7	23.35	16.72	20.4	24.03	20.03	18.09	17.51	20.7367	15.7933	13.38	29.1	20.3833	18.5433	0.130956	0.105351	8.46356	0.17121	0.108353	7.15403	-0.24251	n
235047	Zfp809	17.45	15.29	14.72	6.54	6.77	6.36	5.76	6.88	5.74	17.39	20.86	14.49	2.81	8.07	6.59	7.05	5.92	6.5	15.82	6.55667	6.12667	17.58	5.82333	6.49	0.423572	0.228096	3.06905	0.531339	0.239607	2.59421	-0.242495	y
103468	Nup107	20.35	21.93	21.36	11.63	10.73	12.22	6.27	6.13	5.29	19.23	20.49	17.44	6.74	9.45	9.77	5.3	4.89	4.22	21.2133	11.5267	5.89667	19.0533	8.65333	4.80333	0.293332	0.307833	3.32687	0.379572	0.331323	2.81336	-0.241874	n
54720	Rcan1	77.34	70.71	83.54	51.23	50.18	50.41	17.75	14.68	18.22	97.57	100.13	105.38	54.22	57.4	57.95	18.85	21.28	18.99	77.1967	50.6067	16.8833	101.027	56.5233	19.7067	0.20307	0.36549	3.51766	0.279273	0.392997	2.975	-0.241726	n
19317	Qk	342.75	311.32	354.66	205.56	205.51	208.93	197.27	186.45	191.07	397.99	388.64	332.77	186.2	233.98	236.77	178.4	174.26	176.24	336.243	206.667	191.597	373.133	218.983	176.3	0.234067	0.135239	5.41557	0.25629	0.180276	4.5812	-0.241387	n
14256	Flt3l	2.77	3.49	2.59	2.5	1.71	2.32	2.31	2.5	2.95	3.67	2.44	3.16	1.88	3.13	2.97	2.63	1.13	1.46	2.95	2.17667	2.58667	3.09	2.66	1.74	0.146198	0.0316035	11.2485	0.0720602	0.138087	9.51716	-0.241129	n
17828	Bloc1s5	30.34	26.05	28.08	21.19	23.66	20.45	11.73	10.11	12.43	35.66	35.41	33.61	23.64	25.6	25.96	11.55	12.79	13.67	28.1567	21.7667	11.4233	34.8933	25.0667	12.67	0.123785	0.216915	5.87025	0.15906	0.243589	4.9671	-0.241019	n
12704	Cit	9.5	7.93	8.79	4.7	4.91	4.89	4.32	4.64	3.75	10.89	12.31	8.22	3.23	5.99	6.29	5.01	4.33	4.18	8.74	4.83333	4.23667	10.4733	5.17	4.50667	0.284872	0.174117	4.3574	0.339495	0.202765	3.68827	-0.240524	n
329002	Zfp236	10.34	10.38	10.73	4.02	4.03	4.16	3.68	3.73	3.35	12.42	12.38	9.6	2.08	4.03	4.79	3.85	3.49	2.98	10.4833	4.07	3.58667	11.4667	3.63333	3.44	0.454999	0.257897	2.80546	0.552693	0.289494	2.37477	-0.24045	n
19364	Rad51d	8.48	7.5	7.02	5.28	4.18	3.98	3.18	2.68	2.99	7.82	9.26	9.54	3.14	6.15	5.59	2.81	2.06	2.88	7.66667	4.48	2.95	8.87333	4.96	2.58333	0.258367	0.229647	4.09824	0.279712	0.296707	3.4697	-0.240195	n
15364	Hmga2	0.62	0.76	0.31	0.28	0.22	0.22	0.14	0.09	0.09	0.23	0.31	0.2	0.05	0.12	0.12	0	0.06	0.03	0.563333	0.24	0.106667	0.246667	0.0966667	0.03	0.410318	0.400147	2.46772	0.450491	0.506588	2.08969	-0.239888	n
12190	Brca2	3.69	2.96	3.21	0.9	1	0.84	0.8	0.62	0.74	3.97	4.02	2.7	0.56	1.02	0.97	0.58	0.51	0.43	3.28667	0.913333	0.72	3.56333	0.85	0.506667	0.615804	0.365093	2.03895	0.689231	0.46902	1.72674	-0.239774	n
71843	R3hcc1	50.98	46.72	45.68	37.29	35.79	36.12	13.7	13.29	13.45	58.24	57.77	56.66	37.75	38.89	40.16	14.78	14.43	15.34	47.7933	36.4	13.48	57.5567	38.9333	14.85	0.130957	0.304331	4.59465	0.187992	0.325753	3.89298	-0.239083	n
76608	Hectd3	20.83	19.09	18.9	14.45	15.13	17.17	10.49	10.22	10.68	19.21	18.81	17.72	11.93	15.89	14.45	10.03	8.94	7.9	19.6067	15.5833	10.4633	18.58	14.09	8.95667	0.110447	0.151	7.64973	0.133026	0.175453	6.48342	-0.238654	n
19303	Pxn	76.56	74.94	79.19	36.32	36.83	37.07	17.9	17.68	15.89	97.22	108.01	107.34	33.4	46.37	44.79	19.02	20.79	18.88	76.8967	36.74	17.1567	104.19	41.52	19.5633	0.35519	0.360692	2.79376	0.442446	0.402165	2.36795	-0.238567	y
20851	Stat5b	20.32	17.34	18.61	11.63	10	10.91	7.21	6.46	6.94	21.2	24.44	19.29	6.64	12.46	13.02	8.12	7.39	6.77	18.7567	10.8467	6.87	21.6433	10.7067	7.42667	0.263384	0.241504	3.96128	0.338471	0.257189	3.35762	-0.238528	n
20166	Rtkn	33.83	31.01	32.14	17.47	16.33	17.43	12.75	11.54	11.26	43.18	44.27	51.05	20.9	22.8	23.48	14.47	13.27	12.23	32.3267	17.0767	11.85	46.1667	22.3933	13.3233	0.306899	0.241306	3.64827	0.347927	0.298816	3.09242	-0.238476	n
170829	Tram2	16.02	14.57	16.73	3.61	3.72	4.14	3.31	2.3	2.94	15.66	14.39	13.61	1.5	3.2	3.68	1.2	2.31	2.05	15.7733	3.82333	2.85	14.5533	2.79333	1.85333	0.681528	0.411409	1.82993	0.793763	0.495526	1.55124	-0.238365	n
70218	Kif18b	9.02	9.1	9.67	1.08	1.22	0.82	0.83	0.79	0.68	8.03	9.58	7.1	0.66	0.31	0.84	0.5	0.51	0.39	9.26333	1.04	0.766667	8.23667	0.603333	0.466667	1.05165	0.599143	1.21154	1.25701	0.690266	1.02708	-0.238299	n
22590	Xpa	23.28	21.18	24.71	14.44	11.07	15.8	3.84	4.8	6.02	29.29	32.55	26.14	14.88	18.91	16.49	4.74	4.54	3.53	23.0567	13.77	4.88667	29.3267	16.76	4.27	0.247885	0.373044	3.22098	0.269064	0.463318	2.73082	-0.238167	n
12166	Bmpr1a	102.54	92.56	107.54	74.29	72.17	74.19	49.67	44.56	45.83	127.59	127.54	109.66	61.73	92.62	89.07	51.53	51.89	53.33	100.88	73.55	46.6867	121.597	81.14	52.25	0.151948	0.18526	5.93107	0.194539	0.2031	5.02968	-0.237826	n
100986	Akap9	24.56	21.92	27.73	10.78	11.37	11.97	8.2	7.82	7.89	27.5	28.12	20.47	5.27	10.18	12.45	9.18	7.2	7.44	24.7367	11.3733	7.97	25.3633	9.3	7.94	0.373665	0.272333	3.09598	0.482481	0.279256	2.62558	-0.23776	n
74195	Elp3	76.84	74.11	78.22	61.63	60.24	62.07	28.67	31.28	30.29	76.32	75.34	79.47	51.24	59.03	58.85	28.9	28.91	27.85	76.39	61.3133	30.08	77.0433	56.3733	28.5533	0.105728	0.224097	6.06384	0.150219	0.238668	5.14287	-0.237656	n
107477	Guca1b	0.78	1.42	0.59	0.54	0.71	0.46	0.8	0.44	0.58	0.68	1.57	0.86	0.69	0.39	0.63	0.37	1.09	0.5	0.93	0.57	0.606667	1.03667	0.57	0.653333	0.235423	0.102721	5.91464	0.287639	0.11101	5.01694	-0.237483	n
59024	Med12	17.47	17.39	18.94	11.68	12.21	12.85	12.15	10.86	9.48	19.53	22.99	17.08	7.56	14.22	15.68	11.6	11.32	10.95	17.9333	12.2467	10.83	19.8667	12.4867	11.29	0.183418	0.121268	6.56412	0.22332	0.135884	5.56786	-0.23748	n
432572	Specc1	27.25	26.77	26.14	17.11	17.75	17.29	11.15	11	10.82	30.27	27.53	27.57	11.92	19.7	18.7	10.54	10.14	10.61	26.72	17.3833	10.99	28.4567	16.7733	10.43	0.206738	0.213621	4.75783	0.254199	0.241338	4.03603	-0.237368	n
22174	Tyro3	23.64	24.74	24.3	16.22	15.77	16.18	9.54	11.42	10.19	20.22	22.24	25.22	10.24	15.77	13.6	9.25	9.72	8.63	24.2267	16.0567	10.3833	22.56	13.2033	9.2	0.197808	0.203721	4.98096	0.257622	0.215677	4.22566	-0.237247	n
74051	Steap2	14.9	14.25	13.98	13.32	13.2	13.34	11.57	11.87	10.34	15.17	14.79	13.3	9.57	14.61	13.32	12.57	11.68	11.6	14.3767	13.2867	11.26	14.42	12.5	11.95	0.0379167	0.0587537	20.6889	0.0687144	0.0451768	17.5606	-0.236509	n
16573	Kif5b	133.65	125.51	133.18	105.53	105.88	106.58	85.64	78.77	80.25	124.54	115.69	92.24	58.67	95.68	96.26	70.64	67.06	66.78	130.78	105.997	81.5533	110.823	83.5367	68.16	0.101041	0.113554	9.31987	0.135927	0.116877	7.91126	-0.236401	n
71838	Phf7	6.89	4.89	5.73	4.02	2.27	4.01	1.36	1.04	1.94	5.95	6.53	7.68	3.52	2.56	3.43	1.66	1.67	1.69	5.83667	3.43333	1.44667	6.72	3.17	1.67333	0.255178	0.335402	3.3865	0.361326	0.334289	2.87515	-0.236157	n
66975	Trappc13	38.94	35.41	35.93	29.95	30.19	29.1	16.73	14.69	14.77	38.93	38.46	30.59	24.61	27.97	27.85	14.79	13.44	14.18	36.76	29.7467	15.3967	35.9933	26.81	14.1367	0.101803	0.209253	6.42971	0.141653	0.224715	5.459	-0.236117	n
216438	2023-03-09	15.36	19.18	15.51	6.9	8.21	7.29	1.79	3.32	2.19	13.33	14.26	14.19	4.98	5.4	5	1.6	1.66	1.55	16.6833	7.46667	2.43333	13.9267	5.12667	1.60333	0.386624	0.4629	2.35426	0.480586	0.519784	1.99926	-0.235806	n
16974	Lrp6	52.54	44.43	55.1	20.7	20.64	20.22	13.95	12.33	12.26	62.2	62.88	47.75	11.76	22.2	22.34	12.55	13.07	12.9	50.69	20.52	12.8467	57.61	18.7667	12.84	0.43489	0.330051	2.61458	0.539382	0.360946	2.22141	-0.235102	n
192193	Edem1	15.77	14.35	13.66	12.08	12.44	12.35	11.5	11.4	11.02	14.16	13.08	11.54	9.17	10.66	10.95	10.44	9.99	10	14.5933	12.29	11.3067	12.9267	10.26	10.1433	0.0826082	0.061356	13.8923	0.111107	0.0583031	11.8057	-0.234806	n
18710	Pik3r3	109.94	100.72	111.72	48.78	48.25	51.56	28.3	26.57	25.27	105.62	106.54	83.77	26.43	39.77	43.38	24.03	22.19	21.56	107.46	49.53	26.7133	98.6433	36.5267	22.5933	0.372475	0.334695	2.82818	0.477757	0.354387	2.40343	-0.234778	n
100273	Osbpl9	59.7	62.47	60.18	44.01	45	40.67	27.08	27	25.24	63.86	58.9	53.55	36.57	38.18	36.29	26.62	25.32	22.92	60.7833	43.2267	26.44	58.77	37.0133	24.9533	0.163918	0.200159	5.49334	0.222345	0.205975	4.66941	-0.234444	n
12643	Chad	0.67	0.19	0.67	0.23	0.15	0	0.07	0.35	0.14	0.75	1.05	0.75	0	0.37	0.15	0.15	0.28	0.28	0.51	0.126667	0.186667	0.85	0.173333	0.236667	0.66982	0.241672	2.1942	0.764638	0.307434	1.86555	-0.2341	n
67285	Cwc27	21.99	21.46	27.37	10.29	12.47	11.52	5.05	3.36	4.75	29.66	29.93	23.28	10.56	10.17	12.5	4.89	4.85	3.18	23.6067	11.4267	4.38667	27.6233	11.0767	4.30667	0.34893	0.404666	2.65394	0.439455	0.446874	2.2565	-0.23405	n
74764	Klc4	19.75	23.12	21.05	16.37	15.25	15.58	11.7	10.75	9.64	21.11	21.17	22.37	12.56	16.51	16.09	10.01	9.7	9.16	21.3067	15.7333	10.6967	21.55	15.0533	9.62333	0.145827	0.165691	6.42019	0.172535	0.193847	5.45879	-0.234034	n
17279	Melk	8.06	9.27	7.2	5.63	5.84	4.78	3.44	3.4	2.29	10.61	12.38	12.67	6.51	6.25	6.02	5.66	4.73	4.88	8.17667	5.41667	3.04333	11.8867	6.26	5.09	0.198036	0.237643	4.59053	0.30837	0.203934	3.90393	-0.233735	n
16571	Kif4	9.16	8.42	10.83	5.3	5.43	5.01	2.2	3.18	2.25	9.47	11.16	9.54	4.11	5.39	4.65	2.66	2.19	2.44	9.47	5.24667	2.54333	10.0567	4.71667	2.43	0.283988	0.316107	3.33281	0.364104	0.341521	2.83437	-0.23371	n
171543	Bmf	2.98	2.7	2.31	0.32	0.48	0.36	0.05	0.07	0.12	3.67	4.56	3.74	0.18	0.22	0.38	0.17	0.23	0.09	2.66333	0.386667	0.08	3.99	0.26	0.163333	0.928024	0.842848	1.12939	1.31327	0.768416	0.96076	-0.233292	n
66338	Cdrt4	0	1.73	1.52	0.47	0.71	0	0.23	0.66	0.9	2.09	2.45	0.52	0.4	0.71	0.98	0.24	0.22	0.9	1.08333	0.393333	0.596667	1.68667	0.696667	0.453333	0.487218	0.143413	3.17143	0.425211	0.315922	2.69857	-0.232937	n
240641	Kif20b	5.37	5.86	5.73	1.06	0.99	1.16	0.95	0.8	0.7	6.21	5.53	5.16	0.54	0.78	1.03	0.59	0.64	0.57	5.65333	1.07	0.816667	5.63333	0.783333	0.6	0.800497	0.465214	1.58014	0.948764	0.538492	1.34476	-0.232705	n
328949	Mcc	15.16	13.6	14.42	6.5	5.83	6.37	4.73	5.05	4.54	15.67	17.89	12.63	5.38	6.21	6.04	4	4.23	3.9	14.3933	6.23333	4.77333	15.3967	5.87667	4.04333	0.402442	0.265389	2.99477	0.463183	0.3215	2.5488	-0.232628	n
68539	Tmem109	42.61	42.83	38.62	29.88	28.62	31.99	19.77	19.48	18.69	36.3	37.71	44.21	25.06	29	27.54	16.1	16.04	16.19	41.3533	30.1633	19.3133	39.4067	27.2	16.11	0.151736	0.183068	5.97365	0.178278	0.215081	5.08442	-0.232528	n
12159	Bmp4	13.69	13.32	15.13	2.97	4.58	3.49	2.63	2.27	2.09	10.65	12.56	12.86	2.22	2.63	2.2	1.26	2.2	1.46	14.0467	3.68	2.33	12.0233	2.35	1.64	0.64415	0.431971	1.85853	0.785035	0.479012	1.58222	-0.232209	y
74855	Fam228a	0.77	1.05	1.5	0.37	0.61	0.82	0.49	0.6	0.57	1.51	2.2	1.35	0.87	0.8	0.94	0.98	0.6	0.42	1.10667	0.6	0.553333	1.68667	0.87	0.666667	0.294395	0.166667	4.33781	0.318363	0.22319	3.69309	-0.232139	n
63955	Cables1	16.19	17.47	19.9	3.69	3.01	2.76	2.37	1.92	1.53	22.57	23.32	26.51	2.89	3.56	3.44	1.68	1.51	1.69	17.8533	3.15333	1.94	24.1333	3.29667	1.62667	0.833748	0.533677	1.4626	0.957316	0.648506	1.24547	-0.23185	y
27355	Pald1	16.81	16.98	18.63	6.81	6.41	6.55	4.03	3.66	2.93	24.45	25.22	25.83	5.98	7.7	8.33	4.98	4.32	4.5	17.4733	6.59	3.54	25.1667	7.33667	4.6	0.468935	0.383889	2.34515	0.592772	0.408635	1.99719	-0.231709	n
66628	Thg1l	5.76	5.2	8	5.45	4.68	5.02	3.24	3.23	4.22	6.74	7.5	7.58	5.29	5.25	4.9	4.13	4.15	4.85	6.32	5.05	3.56333	7.27333	5.14667	4.37667	0.10788	0.137783	8.14123	0.166326	0.122131	6.93345	-0.231673	n
216150	Cdc34	89.82	88.72	73.62	33.83	35.52	33.61	17.3	15.24	19.23	69.53	63.41	112.98	30.21	27.8	20.72	14.61	16.19	14.84	84.0533	34.32	17.2567	81.9733	26.2433	15.2133	0.430752	0.380692	2.46474	0.547735	0.40497	2.09929	-0.231537	n
263406	Plekhg3	16.15	14.83	18.39	4.1	3.48	4.13	3.62	3.69	3.19	24.94	25.06	18.67	3.11	4.71	5.52	3.94	3.26	2.88	16.4567	3.90333	3.5	22.89	4.44667	3.36	0.691965	0.372208	1.8794	0.787974	0.461364	1.60085	-0.231432	y
83436	Plekha2	37.29	31.16	40.01	17.54	15.49	17.44	10.36	8.79	8.8	45.94	50.17	42.63	15.01	19.36	20.55	10.52	9.6	9.8	36.1533	16.8233	9.31667	46.2467	18.3067	9.97333	0.367888	0.32604	2.88214	0.44566	0.368867	2.45541	-0.231175	n
115489096	LOC115489096	18.66	18.52	20.98	12.4	12.19	13.92	11.47	12.39	12.85	18.94	20.82	12.92	4.12	12.67	12.65	14.14	11.32	11.89	19.3867	12.8367	12.2367	17.56	9.81333	12.45	0.198265	0.110642	6.47444	0.279826	0.0826912	5.51698	-0.230876	n
14051	Eya4	6.49	7.83	5.74	4.28	4.26	4.9	3.47	3.43	2.96	8.52	8.24	5.42	4.11	5.1	5.12	3.44	3.06	2.52	6.68667	4.48	3.28667	7.39333	4.77667	3.00667	0.192596	0.170777	5.50398	0.210074	0.216343	4.69025	-0.230813	n
54446	Nfat5	30.49	29.31	33.6	16.65	16.07	18.25	18.16	17.37	16.56	33.5	33.12	23.49	8.98	15.45	20.15	16.91	14.11	13.79	31.1333	16.99	17.3633	30.0367	14.86	14.9367	0.291258	0.140403	4.63327	0.33843	0.167978	3.94939	-0.230402	n
59031	Chst12	17.81	16.54	17.65	10.29	10.13	10.86	3.93	3.67	4.23	18.94	18.6	18.92	10.56	10.2	10.71	2.38	3.79	3.54	17.3333	10.4267	3.94333	18.82	10.49	3.23667	0.244424	0.35601	3.33092	0.281084	0.423281	2.83944	-0.230318	n
69159	Rhebl1	2.71	3.72	2.76	1.64	1.26	1.6	0.36	0.94	0.48	2.53	2.2	2.98	1.58	0.5	0.78	0.25	0.21	1.07	3.06333	1.5	0.593333	2.57	0.953333	0.51	0.34338	0.394698	2.70974	0.476905	0.388867	2.31008	-0.230214	n
15902	Id2	189.45	178.31	198.8	24.53	26.73	27.8	3.2	2.67	4.19	207.1	173.15	226.79	19.46	16.41	19.1	2.59	2.09	1.79	188.853	26.3533	3.35333	202.347	18.3233	2.15667	0.94707	0.969254	1.04366	1.15503	1.09198	0.890074	-0.229662	n
271842	Rpusd2	3.68	3.27	3.47	0.33	0.39	0.55	0.26	0.45	0.35	2.95	3.38	2.78	0.27	0.15	0.2	0.33	0.34	0.3	3.47333	0.423333	0.353333	3.03667	0.206667	0.323333	1.01215	0.549537	1.28067	1.29237	0.538566	1.09234	-0.229475	n
21676	Tead1	84.04	75.44	90.3	48.1	45.73	48.25	36.09	35.58	33.39	86.7	83.49	65.2	27.52	46.14	44.11	31.33	30.24	29.17	83.26	47.36	35.02	78.4633	39.2567	30.2467	0.271318	0.208241	4.1705	0.333027	0.229207	3.55724	-0.229463	n
64406	Sp5	0.96	1.07	0.52	0.12	0.23	0.35	0.11	0	0.05	0.43	0.44	0.96	0.19	0.11	0.18	0	0.05	0	0.85	0.233333	0.0533333	0.61	0.16	0.0166667	0.62169	0.665726	1.5535	0.643579	0.865629	1.3252	-0.229313	n
232227	Iqsec1	63.32	58.1	65.74	35.17	36.22	35.49	23.48	21.58	22.12	68.27	67.53	60.06	24.76	37.05	35.81	22.25	21.42	20.11	62.3867	35.6267	22.3933	65.2867	32.54	21.26	0.269427	0.246361	3.87756	0.334858	0.269774	3.30779	-0.22928	y
17874	Myd88	13.25	12.21	11.12	9.32	8.19	8.59	4.54	4.99	5.49	13.82	12.85	12.67	7.91	9.37	8.81	3.76	5.28	5.24	12.1933	8.7	5.00667	13.1133	8.69667	4.76	0.162335	0.214028	5.31401	0.1975	0.243667	4.53343	-0.229198	n
232430	Crebl2	30.92	26.02	29.39	13.9	14.73	13.96	13.13	11.41	10.86	30.76	29.53	20.83	9.71	12.51	13.07	10.01	9.75	9.01	28.7767	14.1967	11.8	27.04	11.7633	9.59	0.339782	0.214352	3.60923	0.400266	0.249249	3.07922	-0.229126	n
72254	1700030K09Rik	10.25	9.25	10.14	3.66	3.41	2.95	2.35	2.71	2.26	15.02	16.08	13.23	3.9	3.64	5.14	2.9	3.08	2.3	9.88	3.34	2.44	14.7767	4.22667	2.76	0.521554	0.336272	2.33148	0.60191	0.40343	1.98938	-0.228926	n
99100	Cep152	3.26	3.16	4.01	0.87	0.78	0.92	0.95	1.06	0.74	6.01	6.54	4.66	0.78	1.34	1.36	1.29	1	1.02	3.47667	0.856667	0.916667	5.73667	1.16	1.10333	0.673633	0.320539	2.01172	0.768696	0.396391	1.71661	-0.22887	y
101122	Rpusd3	7.43	8.77	6.26	2.35	2.24	3.14	1.01	2.38	1	9.59	9.51	10.33	2.04	2.75	3.37	1.25	1.89	1.5	7.48667	2.57667	1.46333	9.81	2.72	1.54667	0.512939	0.392511	2.20885	0.616882	0.444182	1.8849	-0.228805	n
93681	Zkscan8	14.2	12.14	16.22	5.36	5.49	5.54	5.29	4.77	4.97	18.87	18.76	15.26	3.31	5.61	8.34	5.63	5.3	4.74	14.1867	5.46333	5.01	17.63	5.75333	5.22333	0.458894	0.250276	2.8202	0.538521	0.292498	2.40668	-0.228751	y
101056232	Gm29804	12.72	13.58	15.74	6	7.24	7.05	5.48	5.82	3.5	17.87	19.65	11.98	4.18	7.93	9.06	5.85	5.12	3.5	14.0133	6.76333	4.93333	16.5	7.05667	4.82333	0.350331	0.251028	3.3258	0.408469	0.295727	2.84012	-0.227752	n
77116	Mtmr2	50.24	47.56	50.38	35.91	36.35	36.28	24.16	22.93	20.91	49.21	49.39	47.4	27.82	33.94	35.06	22.95	20.7	20.68	49.3933	36.18	22.6667	48.6667	32.2733	21.4433	0.149708	0.187291	5.93474	0.19753	0.197067	5.06845	-0.227641	n
15904	Id4	138.32	125.53	157.05	65.5	59.62	60.92	40.34	40.56	37.7	202.93	214.36	167.77	74.1	80.32	80.68	42.59	40.38	38.61	140.3	62.0133	39.5333	195.02	78.3667	40.5267	0.392622	0.304562	2.86868	0.438437	0.37778	2.45033	-0.227413	n
72634	Tdrkh	58.45	58.4	65.23	48.65	53.05	55.3	43.44	40.59	46.79	69.04	72.28	56.35	40.3	58.38	62.7	50.6	46.22	45.53	60.6933	52.3333	43.6067	65.89	53.7933	47.45	0.0712693	0.0794982	13.2655	0.097544	0.0789419	11.3323	-0.227228	n
237781	Mief2	18.77	18.54	16.39	5.72	6.01	7.55	6.14	5.97	5.07	21.89	22.24	29.4	7.47	6.31	8.36	7.09	5.87	6.46	17.9	6.42667	5.72667	24.51	7.38	6.47333	0.492606	0.274032	2.60879	0.577226	0.320132	2.22877	-0.227138	y
69125	Cnot8	53.45	55.25	57.08	43.13	44.82	44.59	25.5	25.11	24.84	58.45	61.74	58.76	41.09	43.28	46.21	26.14	28.54	24.53	55.26	44.18	25.15	59.65	43.5267	26.4033	0.107614	0.18928	6.73642	0.151541	0.195967	5.75527	-0.2271	n
193838	Eme2	14.66	14.71	15.39	9.44	9.64	12.59	8.15	7.6	6.3	14	14.37	18.19	7.41	12.1	11.17	7.26	7.77	5.81	14.92	10.5567	7.35	15.52	10.2267	6.94667	0.166364	0.170239	5.94172	0.200598	0.193289	5.0776	-0.226733	n
18038	Nfkbil1	13.99	14.92	13.43	2.67	3.41	2.89	1.73	2.21	2.3	16.35	17.54	21.13	3.37	2.92	2.87	1.86	1.55	2.18	14.1133	2.99	2.08	18.34	3.05333	1.86333	0.74628	0.460401	1.65744	0.862179	0.549839	1.41641	-0.226714	n
14105	Srsf10	152.24	147.06	168.98	112.89	108.33	112.78	121.34	113.23	112.99	194.66	199.14	149.73	111.22	124.7	138.79	125.73	121.94	118.24	156.093	111.333	115.853	181.177	124.903	121.97	0.162508	0.0716849	8.53998	0.178862	0.0951451	7.29909	-0.226516	n
244329	Mcph1	4.79	4.65	5.33	1.36	1.68	1.48	0.79	1.2	1.24	4.85	5.57	3.29	0.49	1.33	1.63	0.8	0.88	0.61	4.92333	1.50667	1.07667	4.57	1.15	0.763333	0.569425	0.365511	2.13918	0.66352	0.430302	1.82845	-0.226438	n
252876	Gin1	7.89	8.11	8.46	4.47	4.44	4.18	4.43	4.09	3.84	10.23	9.63	7.46	2.92	3.92	5.35	5.17	4.94	4.2	8.15333	4.36333	4.12	9.10667	4.06333	4.77	0.300653	0.164124	4.30314	0.388086	0.155489	3.67934	-0.22594	n
72475	Ssbp3	110.1	102.84	103.52	90.63	88.96	90.51	52.87	51.18	53.06	118.75	120.36	112.99	89.75	95.56	97.14	53.87	57.47	55.21	105.487	90.0333	52.37	117.367	94.15	55.5167	0.0761765	0.168375	8.17825	0.105997	0.180005	6.99297	-0.225886	n
21976	Top3b	35.53	37.67	37.34	23.68	24.3	26.17	24.09	22.4	20.63	40.11	38.85	36.5	21.21	23.49	25.84	22.35	23.4	22.09	36.8467	24.7167	22.3733	38.4867	23.5133	22.6133	0.192017	0.119959	6.41076	0.23696	0.127864	5.48209	-0.225768	n
54324	Arhgef5	5.89	5	5.09	2.06	2.51	2.66	0.7	0.56	0.91	5.39	5.15	3.57	1.27	1.91	1.81	0.6	0.48	0.63	5.32667	2.41	0.723333	4.70333	1.66333	0.57	0.3814	0.480083	2.32158	0.499869	0.507442	1.98549	-0.225613	n
209645	Bend7	3.29	3.22	3.1	0.8	0.86	1.12	0.72	1.08	0.86	3.74	4.69	3.43	0.76	1.12	1.14	0.83	0.52	0.89	3.20333	0.926667	0.886667	3.95333	1.00667	0.746667	0.596484	0.308852	2.20913	0.657828	0.400756	1.88932	-0.22561	n
66656	Eef1d	230.85	236.03	228.07	214.67	206.87	201.72	123.3	117.4	122.39	264.69	245.45	260.73	240.49	215.82	212.1	122.14	129.83	120.16	231.65	207.753	121.03	256.957	222.803	124.043	0.0523584	0.156097	9.59438	0.0685848	0.175113	8.20687	-0.225357	n
15284	Hlx	2.58	2.29	2.95	0.4	0.06	0.52	0.26	0.37	0.69	4.22	3.87	4.56	0.7	0.45	0.17	0.55	0.26	0.32	2.60667	0.326667	0.44	4.21667	0.44	0.376667	0.998772	0.427772	1.40199	1.08684	0.58079	1.1993	-0.225278	n
18514	Pbx1	71.1	63.71	68.76	52.69	51.16	52.55	41.47	38.61	40.04	77.11	81.62	60.69	38.81	56.57	57.07	44.16	43.57	44.79	67.8567	52.1333	40.04	73.14	50.8167	44.1733	0.126761	0.126841	7.88634	0.17512	0.121247	6.74839	-0.224814	n
227331	Gigyf2	40.46	39.05	43.66	21.19	20.7	21.13	7.98	7.84	7.93	45.2	44.18	33.55	11.42	19.7	20.68	7.3	7.1	6.74	41.0567	21.0067	7.91667	40.9767	17.2667	7.04667	0.322256	0.395775	2.78539	0.415604	0.423298	2.38407	-0.224456	n
503610	Zdhhc18	41.83	47.47	44.64	28.57	28.67	30.19	33.72	32.7	32.16	40.95	42.31	44.5	26.31	28.25	28.24	26.45	24.73	27.3	44.6467	29.1433	32.86	42.5867	27.6	26.16	0.205129	0.0737033	7.17277	0.208578	0.117173	6.13966	-0.224373	n
78733	Troap	4.35	4.38	5.36	1.39	1.19	0.92	1.64	0.95	1.05	4.59	4.14	3.65	0.72	0.81	1.03	1	0.8	0.5	4.69667	1.16667	1.21333	4.12667	0.853333	0.766667	0.669748	0.325444	2.00966	0.757932	0.404718	1.72021	-0.22437	n
223754	Tbc1d22a	17.46	17.82	16.33	6.59	7.51	7.56	2.69	2.5	2.29	16.28	14.16	17	4.99	6.16	5.62	1.6	1.66	1.97	17.2033	7.22	2.49333	15.8133	5.59	1.74333	0.417539	0.464423	2.26767	0.500074	0.530204	1.94122	-0.224243	n
234594	Cnot1	53.08	52.36	56.11	24.17	22.41	22.41	10.14	9.14	8.67	55.89	58.9	44.48	11.76	19.61	20.6	9.86	8.51	8.06	53.85	22.9967	9.31667	53.09	17.3233	8.81	0.409174	0.421843	2.40669	0.538575	0.431871	2.06091	-0.223769	n
75691	Anks6	5.71	5.73	5.58	1.14	1.38	1.24	0.76	0.97	0.55	6.62	6.6	6.75	0.74	1.23	1.66	0.53	0.42	0.75	5.67333	1.25333	0.76	6.65667	1.21	0.566667	0.726142	0.483354	1.65358	0.819931	0.592371	1.41613	-0.223642	y
236266	Alms1	7.38	6.3	7.8	2.14	2.07	2.22	2.4	2.12	2.16	9.27	9.02	6.81	1.34	2.14	2.76	2.34	2.01	1.86	7.16	2.14333	2.22667	8.36667	2.08	2.07	0.580034	0.280846	2.3232	0.669356	0.335837	1.98967	-0.223589	n
16348	Invs	9.6	8.44	9.36	4.53	4.65	4.5	2.96	2.91	3.2	10.77	10.58	8.74	3.27	5.07	4.54	3.31	2.76	2.86	9.13333	4.56	3.02333	10.03	4.29333	2.97667	0.334036	0.265834	3.33406	0.408051	0.292092	2.85656	-0.223	y
209743	Minar1	0.73	0.85	0.7	0.34	0.29	0.36	0.19	0.16	0.25	0.94	0.97	1.09	0.26	0.54	0.22	0.31	0.28	0.19	0.76	0.33	0.2	1	0.34	0.26	0.401178	0.321	2.7694	0.518798	0.323903	2.37332	-0.222666	n
235050	Zfp810	8.6	8.92	9.05	2.75	3.31	2.97	1.85	1.96	2.1	10.13	11.45	9.95	2.25	2.94	3.34	2.52	1.67	1.82	8.85667	3.01	1.97	10.51	2.84333	2.00333	0.519	0.361428	2.27162	0.628703	0.398548	1.94694	-0.222511	n
353258	Ltv1	29.85	26.35	28.59	17.44	19.51	16.35	6.49	7.81	6.34	25.22	24.1	28.02	13.84	13.69	15.04	6.07	5.34	5.21	28.2633	17.7667	6.88	25.78	14.19	5.54	0.223253	0.339742	3.55243	0.287126	0.369716	3.04487	-0.222424	n
11800	Api5	107.35	102.03	110.08	81.41	85.64	84.03	62.67	54.98	59.66	115.13	110.06	96.95	66.19	86.19	85.36	57.38	55.6	56.67	106.487	83.6933	59.1033	107.38	79.2467	56.55	0.115829	0.14156	7.77032	0.146101	0.154188	6.66026	-0.222397	n
13709	Elf1	17.99	18.55	18.4	1.95	3.06	2.81	1.68	1.54	1.38	25.05	25.1	20.1	1.51	3.45	2.46	1.34	1.15	1.2	18.3133	2.60667	1.53333	23.4167	2.47333	1.23	0.937539	0.596359	1.30387	1.081	0.708468	1.11765	-0.22233	n
70681	Abraxas1	8.94	9.11	10.4	4.64	4.26	5.03	2.92	2.62	3.1	12.89	12.26	11.16	5.07	4.55	5.49	3.4	3.58	2.89	9.48333	4.64333	2.88	12.1033	5.03667	3.29	0.343411	0.286554	3.17478	0.421621	0.313207	2.72172	-0.222135	n
234258	Neil3	5.3	5.46	5.66	2.79	3.28	2.82	2.51	3.24	2.46	4.87	5.22	3.2	1.68	2.64	2.66	1.19	2.49	1.45	5.47333	2.96333	2.73667	4.43	2.32667	1.71	0.295066	0.166667	4.33151	0.309681	0.228885	3.71357	-0.222064	n
232288	Frmd4b	4.5	4.36	3.69	1.07	0.84	1.43	0.62	0.28	0.71	5.85	4.32	5.14	1.13	0.99	1.07	0.59	0.51	0.37	4.18333	1.11333	0.536667	5.10333	1.06333	0.49	0.636589	0.493759	1.76937	0.754282	0.563431	1.51778	-0.221269	y
66454	Nmnat1	7.86	9.16	7.41	1.52	2.18	1.65	0.86	1	1.06	7.45	8.05	8.01	1.14	1.28	1.27	0.68	0.5	1.15	8.14333	1.78333	0.973333	7.83667	1.23	0.776667	0.730348	0.510769	1.61145	0.890527	0.555812	1.3828	-0.220767	n
21812	Tgfbr1	16.19	15.09	16.59	6.03	6.53	6.12	3.24	3.58	3.56	17.24	18.36	14.43	3.94	5.34	5.88	3.35	3.82	3.07	15.9567	6.22667	3.46	16.6767	5.05333	3.41333	0.452542	0.367553	2.43874	0.574175	0.38143	2.09292	-0.220622	n
226043	Cbwd1	19.97	19.99	20.9	14.02	14.41	13.07	7.61	6.55	6.81	21.65	18.66	18.9	11.62	11.88	12.52	6.34	6.19	6.43	20.2867	13.8333	6.99	19.7367	12.0067	6.32	0.184128	0.256195	4.54213	0.239014	0.273814	3.89994	-0.219915	n
102339	Cog4	43.41	42.38	41.94	31.03	30.17	32.66	18.68	18.97	18.58	44.35	43.48	44.48	27.75	31.38	30.22	18.16	19.16	17.13	42.5767	31.2867	18.7433	44.1033	29.7833	18.15	0.148172	0.197281	5.78951	0.188794	0.213486	4.97166	-0.219714	n
77976	Nuak1	134.14	111.76	138.76	21.36	22.11	21.5	14.62	14.58	14.38	163.86	178.03	137.46	14.72	22.41	21.27	14.75	14.54	11.38	128.22	21.6567	14.5267	159.783	19.4667	13.5567	0.855246	0.523641	1.45045	1.01235	0.593174	1.2457	-0.219537	n
269997	Zfp747	5.28	5.98	4.98	0.22	0.18	0.22	0.35	0.16	0.34	5.27	3.81	4.73	0.07	0.17	0.18	0.04	0.08	0.12	5.41333	0.206667	0.283333	4.60333	0.14	0.08	1.57038	0.709324	0.877307	1.67973	0.974423	0.753537	-0.219403	y
72999	Insig2	32.01	31.24	33.82	24.82	24.09	21.9	21.02	20.65	20.19	33.83	34.3	32.74	24.17	23.46	23.44	20.74	17.72	19.25	32.3567	23.6033	20.62	33.6233	23.69	19.2367	0.151691	0.108336	7.6915	0.168395	0.134267	6.60803	-0.219046	n
15259	Hipk3	56.21	51.99	57.97	27.98	27.41	27.82	22.78	20.53	18.96	60.39	61.42	49.38	17.27	27.04	28.2	22.43	18.85	19.57	55.39	27.7367	20.7567	57.0633	24.17	20.2833	0.33261	0.236008	3.51729	0.413116	0.248712	3.02194	-0.218992	n
432442	Akap7	14.49	11.85	12.54	9.3	10.95	9.29	7.75	8.54	8.92	14.55	14.67	14.17	10.07	11.29	11.03	9.28	7.29	8.24	12.96	9.84667	8.40333	14.4633	10.7967	8.27	0.132119	0.104172	8.46412	0.140605	0.134407	7.27242	-0.218924	n
230257	Ptbp3	13.06	13	13.85	5.69	6.28	6.3	3.13	2.98	2.87	12.03	12.11	9.84	3.41	4.76	4.63	2.62	2.07	2.16	13.3033	6.09	2.99333	11.3267	4.26667	2.28333	0.375758	0.35866	2.72324	0.469514	0.385085	2.34028	-0.218645	n
66610	Abi3	0.97	0.54	0.59	0.32	0.32	0.38	0.07	0.29	0.26	0.7	0.51	0.55	0.21	0.27	0.41	0.09	0.13	0.09	0.7	0.34	0.206667	0.586667	0.296667	0.103333	0.347273	0.293342	3.122	0.327899	0.417539	2.68298	-0.218632	n
16319	Incenp	21.39	20.55	21.69	8.06	8.64	7.61	3.53	4.31	3.51	23.03	22.72	16.75	4.95	7.47	8.17	2.86	2.88	2.54	21.21	8.10333	3.78333	20.8333	6.86333	2.76	0.462719	0.414502	2.27993	0.533971	0.486026	1.96079	-0.217551	n
236732	Rbm10	36.6	35.61	40	23.32	22.1	22.74	14.32	12.96	13.4	40.42	39.51	39.64	18.95	20.87	24.26	13.48	13.85	12.81	37.4033	22.72	13.56	39.8567	21.36	13.38	0.239735	0.243968	4.13477	0.29997	0.262457	3.55602	-0.217544	n
76877	Rab36	28.29	27.89	31.6	24.28	23.51	24.95	28.51	26.61	23.1	37.95	43.65	33.96	28.36	30.32	36.69	32.71	32.89	30.25	29.26	24.2467	26.0733	38.52	31.79	31.95	0.0903811	0.0277258	16.9338	0.0923449	0.0449653	14.5656	-0.217345	y
216516	Ccdc157	41.74	39.57	43.91	25.25	23.83	26.99	25.94	25.55	21.05	60.23	63.48	52.75	28.76	34.1	39.45	31.99	27.88	27.46	41.74	25.3567	24.18	58.82	34.1033	29.11	0.239688	0.131269	5.39145	0.262131	0.169132	4.63754	-0.217314	n
68926	Ubap2	51.43	48.91	50.35	29.85	30.61	31.65	12.06	12.01	11.37	48.02	51.1	40.09	18.65	25.65	26.47	10.76	11.27	9.85	50.23	30.7033	11.8133	46.4033	23.59	10.6267	0.236718	0.348022	3.42032	0.325351	0.354423	2.94215	-0.21726	n
19334	Rab22a	58.19	59.15	64.95	42.62	41.55	39.73	25.62	25.12	22.52	59.55	61.36	64.92	28.82	42.05	37.94	26.01	26.7	23.84	60.7633	41.3	24.42	61.9433	36.27	25.5167	0.185686	0.21919	4.93978	0.257391	0.213252	4.24951	-0.217151	n
103213	Traf3ip2	4.3	4.74	4.06	1.5	1.61	1.19	1.15	1.28	1.25	6.32	6.53	7.09	1.77	1.67	1.47	1.99	1.54	2.11	4.36667	1.43333	1.22667	6.64667	1.63667	1.88	0.535719	0.305298	2.37807	0.673957	0.30365	2.04581	-0.217118	y
54616	Extl3	63.26	62.66	60.17	49.48	45.93	48.32	34.05	31.37	32.8	62.14	60.43	56.11	27.67	48.58	46.19	33.51	33.18	32.67	62.03	47.91	32.74	59.56	40.8133	33.12	0.124213	0.153652	7.19774	0.181768	0.141107	6.19436	-0.216589	y
107373	Fam111a	11.61	9.41	9.98	4.8	4.93	4.34	1.73	1.7	1.16	10.31	9.58	8.79	3.14	4.68	3.86	1.24	0.91	0.85	10.3333	4.69	1.53	9.56	3.89333	1	0.379882	0.459284	2.38332	0.432002	0.542835	2.05163	-0.216205	n
330450	Far2	2.34	2.95	3.13	1.05	1.61	1.22	0.81	0.66	0.72	1.72	2.65	1.75	0.73	0.86	0.79	0.61	0.46	0.33	2.80667	1.29333	0.73	2.04	0.793333	0.466667	0.372588	0.323815	2.8719	0.45419	0.354684	2.47257	-0.215993	n
108168376	Gm46620	106.04	96.82	110.14	88.48	85.51	92.58	86.72	83.13	82.92	113.54	118.32	89.33	72.95	93.72	97.94	88.78	83.42	82.06	104.333	88.8567	84.2567	107.063	88.2033	84.7533	0.0772161	0.0513896	15.5514	0.0931865	0.0561871	13.3893	-0.215971	y
71702	Cdc5l	49.19	48.81	47.87	23.65	25.2	24.25	6.56	5.38	4.55	50.11	48.15	44.84	18.73	21.52	22.37	4.2	4.58	3.16	48.6233	24.3667	5.49667	47.7	20.8733	3.98	0.332247	0.52417	2.33531	0.397443	0.597191	2.01079	-0.215853	n
14202	Fhl4	2.75	3.15	2.87	1.73	1.51	1.52	1.82	1.61	1.37	3.52	5.2	4.21	1.72	2.09	2.51	2.47	1.97	2.06	2.92333	1.58667	1.6	4.31	2.10667	2.16667	0.293872	0.144924	4.55793	0.344242	0.165368	3.92457	-0.215846	n
67737	Ttc39d	1.08	0.37	0.62	0.49	0.24	0.37	0.34	0.28	0.17	1.66	2	1.41	0.85	1.08	0.86	0.53	0.56	0.17	0.69	0.366667	0.263333	1.69	0.93	0.42	0.304042	0.231618	3.73371	0.28724	0.33476	3.21543	-0.215598	n
13178	Dck	23.47	24.1	22.78	22.54	22.41	21.93	15.57	16.3	16.05	18.14	14.48	16.01	12.69	15.92	16.31	10.74	10.85	10.86	23.45	22.2933	15.9733	16.21	14.9733	10.8167	0.0243252	0.0923204	17.146	0.0381629	0.0972714	14.7673	-0.21546	n
69876	Thap3	15.14	15.94	16.13	4.86	6.73	6.33	5.64	4.27	3.85	22.87	21.13	24.48	7.05	7.02	8.02	7.19	5.64	3.76	15.7367	5.97333	4.58667	22.8267	7.36333	5.53	0.465841	0.296435	2.62372	0.544096	0.340895	2.25991	-0.21535	n
218506	Mrps27	20.43	23.66	20.96	19.81	18.12	18.47	12.81	11.67	9.86	22.21	22.67	25.34	18.7	18.44	19.77	12.8	10.86	12.9	21.6833	18.8	11.4467	23.4067	18.97	12.1867	0.068618	0.15361	8.99977	0.101067	0.156936	7.75186	-0.215346	n
81601	Kat5	41.31	47.56	42.54	14.26	16.92	15.7	4.98	5.54	5.74	49.84	47.26	51.38	13.61	13.43	15.8	5.12	4.99	4.3	43.8033	15.6267	5.42	49.4933	14.28	4.80333	0.495677	0.502446	2.00376	0.597746	0.560854	1.72622	-0.215094	n
18676	Phf2	34.16	32.82	33.73	19.76	18.15	20.08	14.74	13.62	13.31	37.77	39.1	34.95	14.13	21.48	21.73	14.29	14.9	13.2	33.57	19.33	13.89	37.2733	19.1133	14.13	0.265444	0.212188	4.18733	0.321188	0.23323	3.60738	-0.215078	n
219158	Ccar2	58.81	62.84	64.82	41.23	38.49	40.9	23.26	21.54	19.42	65.23	69.55	66.8	30.66	39.28	41.14	23.31	23.7	23.06	62.1567	40.2067	21.4067	67.1933	37.0267	23.3567	0.209491	0.256308	4.29369	0.286584	0.254081	3.69915	-0.215026	n
16399	Itga2b	3.02	2.88	2.47	3.06	1.55	2.07	2.38	2.06	2	3.08	4.32	4.3	2.79	3	3.29	2.77	2.76	2.96	2.79	2.22667	2.14667	3.9	3.02667	2.83	0.10846	0.0630278	11.6626	0.121915	0.077112	10.0489	-0.214858	n
19730	Ralgds	31.77	34.78	33.71	11.28	13.52	13.29	2.97	2.1	2.67	34.78	35.11	38.56	8.21	10.82	10.4	3.05	2.54	2.38	33.42	12.6967	2.58	36.15	9.81	2.65667	0.465421	0.615878	1.84963	0.627224	0.627718	1.5937	-0.214855	y
74645	Tent5c	18.73	11.69	17.13	3.32	2.98	2.85	0.97	1.23	1.31	31.84	36.58	25.87	3.17	5.74	3.53	2.08	1.84	1.82	15.85	3.05	1.17	31.43	4.14667	1.91333	0.792534	0.62665	1.40926	0.974039	0.672997	1.2143	-0.214811	n
238021	Fscn2	0.47	0.43	0.72	0.37	0.39	0.74	0.34	0.62	0.07	0.64	0.5	1.09	0.79	0.43	0.85	0.14	0.34	0.8	0.54	0.5	0.343333	0.743333	0.69	0.426667	0.0370104	0.108892	13.7078	0.0358043	0.133483	11.8142	-0.214477	n
217026	Heatr6	13.85	12.93	14.01	8.35	8.76	8.16	6.5	5.42	6.12	14.19	16.16	12.9	5.9	8.73	8.68	6.13	6.32	6.57	13.5967	8.42333	6.01333	14.4167	7.77	6.34	0.230263	0.196169	4.69007	0.29725	0.19753	4.04219	-0.214472	n
233893	Zfp764	3.04	3.05	3.54	0.1	0.05	0.29	0.27	0.04	0.05	3.05	3.25	3.72	0.12	0.06	0.1	0.14	0.04	0.04	3.21	0.146667	0.12	3.34	0.0933333	0.0733333	1.48399	0.790244	0.879418	1.72044	0.918206	0.757965	-0.214417	y
68046	2700062C07Rik	15.24	17.49	20.75	7.68	7.71	7.8	5.82	5.88	5.27	19.45	20.59	19.97	8.31	8.06	6.46	5.48	3.55	6.72	17.8267	7.73	5.65667	20.0033	7.61	5.25	0.401832	0.276002	2.95057	0.464757	0.321642	2.54324	-0.214329	n
69534	Avpi1	20.86	20.92	19.52	10.39	12.71	9.19	5.58	5.22	2.99	25.18	26.14	44.76	16.45	11.12	13.19	7.42	7.82	6.13	20.4333	10.7633	4.59667	32.0267	13.5867	7.12333	0.308267	0.358711	2.9986	0.412361	0.361442	2.58464	-0.214327	n
231214	Cc2d2a	28.21	27.21	32.16	14.13	12.67	13.86	14.95	14.07	12.34	40.99	48.38	31.13	12.27	17.27	21.14	17.58	16.17	14.37	29.1933	13.5533	13.7867	40.1667	16.8933	16.04	0.368997	0.180394	3.64039	0.416515	0.220721	3.13856	-0.213993	y
56317	Anapc7	35.43	35.49	34.42	22.74	23.8	20.3	8.85	8.8	9.16	37.22	37.7	39.62	17.69	21.4	22.76	9.15	10.13	8.69	35.1133	22.28	8.93667	38.18	20.6167	9.32333	0.218757	0.329035	3.65102	0.296335	0.338983	3.14803	-0.213853	n
226970	Arhgef4	57.31	58.74	65.67	26.65	28.55	27.69	15.96	15.5	13	88.66	94.58	77.83	31.37	32.62	38.75	19.11	17.06	17.18	60.5733	27.63	14.82	87.0233	34.2467	17.7833	0.377482	0.338523	2.79328	0.44848	0.381813	2.40879	-0.213649	y
102693	Phldb1	119.11	112.57	124.21	58.73	55.3	59.03	36.52	31.2	29.1	141.49	152.58	137.33	39.52	65.83	66.84	38.2	37.72	36.51	118.63	57.6867	32.2733	143.8	57.3967	37.4767	0.34672	0.313009	3.03155	0.441675	0.323333	2.61435	-0.213602	y
22323	Vasp	44.93	48.52	45.86	30.29	32.39	31.08	13.76	14.09	13.29	40.4	40.7	45.8	25.2	26.09	25.89	12.89	10.16	10.25	46.4367	31.2533	13.7133	42.3	25.7267	11.1	0.190418	0.293281	4.1348	0.239131	0.321683	3.56624	-0.213413	n
93840	Vangl2	26.32	24.12	28.61	16.24	17.92	17.29	10.7	11.09	9.82	38.48	40.98	32.2	20.86	24.6	22.71	13.37	13.33	11.56	26.35	17.15	10.5367	37.22	22.7233	12.7533	0.206531	0.220397	4.68462	0.237301	0.257534	4.04175	-0.212952	n
20020	Polr2a	75.22	69.34	75.43	41.99	41.7	43.3	15.96	15.46	15.24	62.15	64.98	52.91	18.05	34.42	32.93	12.56	12.28	12.27	73.33	42.33	15.5533	60.0133	28.4667	12.37	0.264241	0.372863	3.1392	0.35867	0.37974	2.70852	-0.212891	n
17132	Maf	20.47	16.75	19.49	11.08	10.11	10.21	7.35	6.94	6.7	26.25	23.95	20.14	9.57	12.9	10.6	8.11	8.72	8.73	18.9033	10.4667	6.99667	23.4467	11.0233	8.52	0.28428	0.238983	3.82217	0.362941	0.24341	3.29842	-0.212615	y
80883	Ntng1	3.84	2.87	2.81	2.85	2.98	2.26	2.17	2.54	2.17	2.7	2.11	2.42	1.62	1.92	2.27	1.84	1.97	1.46	3.17333	2.69667	2.29333	2.41	1.93667	1.75667	0.078274	0.0780922	12.7905	0.105152	0.0760321	11.0385	-0.212532	n
319888	Oacyl	0.34	0.58	0.51	0.24	0.38	0.37	0.41	0.55	0.2	0.52	0.52	0.51	0.3	0.47	0.33	0.29	0.4	0.34	0.476667	0.33	0.386667	0.516667	0.366667	0.343333	0.176838	0.0503151	8.80463	0.164922	0.0982706	7.59901	-0.212451	n
51886	Fubp1	68.51	69.79	75.21	52.41	54.94	54.16	45.86	44.69	41.64	67.31	69.33	62.35	35.74	50.14	54.66	41.97	38.98	38.93	71.17	53.8367	44.0633	66.33	46.8467	39.96	0.134227	0.115282	8.01576	0.167238	0.121851	6.91828	-0.212426	n
216987	Utp6	51.2	48.38	54.68	40.98	41.61	40.41	24.03	23.46	25.24	61.13	56.78	45.64	33.51	40.32	45.95	27.17	24.33	24	51.42	41	24.2433	54.5167	39.9267	25.1667	0.108902	0.18079	6.90388	0.149782	0.185864	5.95867	-0.212417	n
209018	Vps8	24.02	25.28	23.32	21.78	20.99	22.68	13.81	12.92	12.5	22.65	21.66	17.98	13.12	19.39	18.21	12.84	11.03	12.31	24.2067	21.8167	13.0767	20.7633	16.9067	12.06	0.0499912	0.148068	10.098	0.0988153	0.130635	8.7165	-0.212246	n
233875	Ino80e	44.41	49.1	47.52	28.36	27.6	29.86	9.58	8.96	9.07	46.24	43.57	59.93	23.44	27.65	26.27	9.53	9.28	8.03	47.01	28.6067	9.20333	49.9133	25.7867	8.94667	0.238872	0.392123	3.1696	0.3176	0.413334	2.73623	-0.212112	n
244238	Mrgpre	3.16	3.18	3.05	2.87	2.81	3.45	1.39	0.93	1.05	2.61	2.11	2.42	1.75	2	2.15	0.99	1.24	0.76	3.13	3.04333	1.12333	2.38	1.96667	0.996667	0.0135034	0.246396	7.69528	0.0917364	0.209296	6.64379	-0.211967	y
72008	Zfyve19	13.81	17.29	14.72	6.19	8.18	7.72	4.24	5.71	3.45	15.71	17.89	17.37	7.31	6.73	7.28	3.38	4.9	4.66	15.2733	7.36333	4.46667	16.99	7.10667	4.31333	0.350861	0.295624	3.09365	0.419147	0.329635	2.671	-0.211928	n
19016	Pparg	2.54	2.25	2.35	0.71	0.74	0.54	0.66	0.27	0.16	2.59	1.35	2.19	0.46	0.63	0.4	0.27	0.13	0.21	2.38	0.663333	0.363333	2.04333	0.496667	0.203333	0.614385	0.451933	1.87561	0.680192	0.554834	1.6194	-0.211904	n
109093	Rars2	36.7	37.91	38.74	21.78	20.25	21.31	7.48	9.91	7.4	43.15	45.13	38.8	19.23	19.76	21.55	9.29	9.04	6.68	37.7833	21.1133	8.26333	42.36	20.18	8.33667	0.279865	0.365492	3.09906	0.356592	0.39086	2.67576	-0.211882	n
12484	Cd24a	362.84	371.34	429.49	354.46	352.21	341.86	292.24	294.57	303.12	420.39	427.83	386.37	358.55	320.94	380.72	323.74	310.98	329.32	387.89	349.51	296.643	411.53	353.403	321.347	0.0501046	0.0644864	17.4534	0.0732273	0.0594778	15.071	-0.211731	n
67590	Tctn3	19.06	17.67	17.8	5.89	6.51	6.55	4.7	4.09	4.22	22.28	21.15	19.09	5.28	5.94	7.26	4.43	3.72	3.62	18.1767	6.31667	4.33667	20.84	6.16	3.92333	0.508284	0.344572	2.34506	0.586118	0.401534	2.02501	-0.211701	y
99412	Golga2	53.76	50.31	51.05	31.72	32	30.95	12.44	12.62	12.67	47.83	46.98	41.71	18.01	27.56	25.42	10.61	10.3	10.39	51.7067	31.5567	12.5767	45.5067	23.6633	10.4333	0.237468	0.339933	3.46379	0.314475	0.354146	2.99123	-0.211613	n
57875	Angptl4	0.91	0.64	0.5	0.39	0.26	0.2	0.06	0.42	0.18	0.97	0.49	1.58	0.22	0.39	0.46	0.38	0.24	0.24	0.683333	0.283333	0.22	1.01333	0.356667	0.286667	0.423363	0.272514	2.87407	0.502154	0.30361	2.48212	-0.211524	n
385674	Zfp174	3.2	3.01	3.4	0.72	0.73	0.93	0.73	0.93	0.61	3.37	3.69	2.48	0.37	0.7	0.59	1	0.75	0.59	3.20333	0.793333	0.756667	3.18	0.553333	0.78	0.671192	0.346974	1.96432	0.840935	0.337913	1.69657	-0.211406	y
28040	D6Wsu163e	18.98	20.67	18.72	11.45	13.11	10.39	3.21	3.64	3.49	19.79	18.74	16.7	8.11	10.83	8.89	2.92	3.49	2.54	19.4567	11.65	3.44667	18.41	9.27667	2.98333	0.246645	0.416165	3.01746	0.329604	0.437582	2.60693	-0.210981	n
18810	Plec	50.67	41.05	53.44	30.32	25.94	30.5	25.71	21.33	22.76	61.38	61.84	49.52	18.04	34.75	34.95	29.86	28.34	28.96	48.3867	28.92	23.2667	57.58	29.2467	29.0533	0.247514	0.176058	4.72175	0.325765	0.164477	4.07961	-0.21089	y
70986	4931422A03Rik	0.99	0.8	1.16	0.26	0.65	0.53	0.98	0.12	1.35	0.98	1.16	1.43	0.22	0.39	1.2	1.27	0.49	0.37	0.983333	0.48	0.816667	1.19	0.603333	0.71	0.344882	0.0446555	5.13429	0.326645	0.124178	4.43633	-0.210799	n
71529	Kazn	64.81	56.21	69.9	38.17	36.15	39.62	24.95	23.88	23.46	76.93	81.65	67.31	31.85	43.94	41.4	27.53	28.06	27	63.64	37.98	24.0967	75.2967	39.0633	27.53	0.248231	0.233517	4.15155	0.31559	0.24193	3.58731	-0.210746	n
56280	Mrpl37	50.48	53.46	53	41.14	44.12	40.82	27.82	27.32	26.54	56.19	56.13	66.95	49.48	46.83	48.35	25.69	26.07	26.16	52.3133	42.0267	27.2267	59.7567	48.22	25.9733	0.105291	0.157026	7.62435	0.103156	0.200345	6.58977	-0.210385	n
218503	Fcho2	41.04	37.48	40.36	26.87	25.84	26.24	23.85	22.58	20.88	47.76	47.97	34.04	21.68	29.68	30.55	23.45	21.84	20.15	39.6267	26.3167	22.4367	43.2567	27.3033	21.8133	0.196832	0.136769	5.99519	0.221282	0.164619	5.18268	-0.210108	n
232854	Zfp418	4.27	2.79	4.06	0.61	0.7	0.27	0.65	0.49	0.45	5.06	5.74	4.25	0.58	0.65	0.49	0.72	0.28	0.33	3.70667	0.526667	0.53	5.01667	0.573333	0.443333	0.938387	0.467676	1.42241	1.04309	0.583378	1.22966	-0.210085	y
217588	Mbip	22.04	21.26	20.17	6.09	8.49	6.6	3.67	4.71	4.67	22.59	27.16	19.34	6.65	6.71	6.19	3.96	4.17	2.81	21.1567	7.06	4.35	23.03	6.51667	3.64667	0.527791	0.380338	2.20233	0.607103	0.443144	1.90431	-0.20976	n
71131	Zfp689	5.18	4.71	4.23	0.79	0.76	1.19	0.8	0.53	0.74	4.02	4.44	4	0.31	0.62	0.67	0.76	0.68	0.41	4.70667	0.913333	0.69	4.15333	0.533333	0.616667	0.788497	0.461673	1.59978	0.987053	0.458618	1.38344	-0.209615	y
56403	Syncrip	121.49	111.25	137.14	88.85	87.76	96.88	72.12	71.13	71.66	131.17	123.28	107.99	59.63	92.24	92.81	75.04	68.9	67.21	123.293	91.1633	71.6367	120.813	81.56	70.3833	0.14519	0.130554	7.25311	0.188949	0.129912	6.27233	-0.209599	n
26920	Cntrl	15.47	15.13	16.25	6.5	6.17	6.67	8.05	7.22	6.85	20.73	23.7	16.16	4.53	8.13	9.72	8.89	7.59	7.63	15.6167	6.44667	7.37333	20.1967	7.46	8.03667	0.425487	0.18045	3.30067	0.478957	0.221575	2.85498	-0.209282	y
243764	Chrm2	0.55	0.95	0.68	0.4	0.06	0.36	0.13	0.17	0.2	0.29	0.5	0.41	0.11	0.18	0.08	0.11	0.02	0.11	0.726667	0.273333	0.166667	0.4	0.123333	0.08	0.470211	0.354055	2.4264	0.565812	0.386988	2.09908	-0.209065	y
26401	Map3k1	11.17	10.78	10.8	1.26	1.38	1.23	1.09	1.25	0.88	14.46	13.16	10.74	0.73	1	1.67	0.85	0.81	0.74	10.9167	1.29	1.07333	12.7867	1.13333	0.8	1.02703	0.557727	1.26202	1.16533	0.666416	1.09185	-0.20896	y
320727	Ipo8	27.29	26.03	28.62	23.66	22.94	25.3	22.86	21.64	20.34	27.29	27.66	22.94	16.42	24.57	24.76	20.99	20.21	20.46	27.3133	23.9667	21.6133	25.9633	21.9167	20.5533	0.0628587	0.0562806	16.7871	0.0814824	0.0561839	14.5279	-0.208525	n
19015	Ppard	21.46	19.69	20.02	10.4	10.2	8.25	4.21	4.39	3.47	20.73	19.37	20.04	7.24	9.46	9.18	2.98	2.87	2.92	20.39	9.61667	4.02333	20.0467	8.62667	2.92333	0.361418	0.390233	2.66081	0.405496	0.462946	2.30298	-0.208367	n
66821	Bcs1l	13.75	15.42	13.72	13.08	10.52	10.97	5.33	3.9	5.25	15.48	14.84	16.86	10.39	11.8	12.46	5.47	4.92	4.77	14.2967	11.5233	4.82667	15.7267	11.55	5.05333	0.103707	0.261097	5.4824	0.14844	0.272984	4.74581	-0.208154	n
230249	Ecpas	40.01	39.39	41.53	25.48	25.18	26.66	18.62	17.82	18.95	39.81	40.88	31.35	15.8	22.41	24.87	18.11	16.75	16.17	40.31	25.7733	18.4633	37.3467	21.0267	17.01	0.215086	0.187746	4.96485	0.276253	0.189099	4.29782	-0.208146	n
229731	Slc25a24	7.05	7.92	7.59	3.32	3.39	3.11	1.91	2	1.97	7.97	7.32	7.06	2.22	3.29	3.14	1.64	1.55	1.43	7.52	3.27333	1.96	7.45	2.88333	1.54	0.399991	0.323313	2.76509	0.456501	0.379052	2.39363	-0.208129	y
66431	Oxld1	5.48	3.6	8.01	3.11	4.12	3.15	2.68	1.63	2.06	9.12	9.33	13.31	5.8	7.25	5.73	2.75	3.67	2.76	5.69667	3.46	2.12333	10.5867	6.26	3.06	0.239782	0.237298	4.19217	0.252671	0.298441	3.62903	-0.208115	n
79560	Ublcp1	49.56	44.44	47.06	38.03	39.53	38.13	29.49	29.65	29.84	54.87	57.04	45.85	41.08	40.75	45.72	31.43	27.14	31.08	47.02	38.5633	29.66	52.5867	42.5167	29.8833	0.0953483	0.110793	9.7021	0.102223	0.135893	8.39928	-0.208031	n
51797	Ctps	93.87	91.81	95.01	56.35	62.29	60.65	24.3	25.84	25.36	80.38	75.77	72.57	38.33	45.4	44.94	18.4	19.22	18.69	93.5633	59.7633	25.1667	76.24	42.89	18.77	0.215561	0.315738	3.76436	0.276636	0.33702	3.25916	-0.207905	n
27984	Efhd2	112.97	107.1	107.22	77.85	75.45	76.54	53	51.51	52.38	88.43	90.64	122.29	62.33	71.41	64.13	45	44.45	42.7	109.097	76.6133	52.2967	100.453	65.9567	44.05	0.16998	0.176803	5.7673	0.202312	0.198219	4.99338	-0.20788	n
67773	Kat8	25.6	25.21	24.34	11.64	11.71	10.88	5.81	4.43	3.28	27.2	28.29	25.45	10.8	10.36	10.75	3.87	4.01	3.8	25.05	11.41	4.50667	26.98	10.6367	3.89333	0.378171	0.412446	2.52967	0.447615	0.465469	2.19038	-0.207768	n
68776	Taf11	33.81	32.23	37.21	25.48	25.97	26.41	19	20.38	21.59	40.43	43.44	40.92	31.13	28.16	30.26	21.6	23.08	24.05	34.4167	25.9533	20.3233	41.5967	29.85	22.91	0.135729	0.126662	7.62222	0.159579	0.143415	6.60079	-0.207572	n
230657	Tmem69	13.28	19.37	14.92	5.5	5.45	5.02	2.34	2.4	1.91	18.26	19.45	22.75	4.95	4.98	5.32	3.05	2.22	2.61	15.8567	5.32333	2.21667	20.1533	5.08333	2.62667	0.524896	0.473104	2.00401	0.662391	0.489952	1.73559	-0.207458	n
14234	Foxc2	0.44	0.58	0.61	0.09	0	0	0	0.12	0.08	1.08	1.04	0.53	0.07	0	0.04	0.13	0	0.04	0.543333	0.03	0.0666667	0.883333	0.0366667	0.0566667	1.39293	0.504467	1.05407	1.53014	0.660398	0.913018	-0.20726	n
69668	Ccdc115	28.18	26.01	23.32	14.54	14.42	14.35	6.96	5.38	5.97	22.08	19.37	25.51	10.38	10.75	11.08	4.88	6.28	3.12	25.8367	14.4367	6.10333	22.32	10.7367	4.76	0.279894	0.346958	3.19054	0.35193	0.371551	2.76441	-0.206829	n
17345	Mki67	23.76	23.51	24.92	8.07	8.46	7	5.16	5.92	5.05	25.39	24.29	17.3	4.21	7.13	7.21	3.73	4	3.92	24.0633	7.84333	5.37667	22.3267	6.18333	3.88333	0.539099	0.360342	2.2236	0.617437	0.420567	1.92678	-0.206711	n
22759	Zfp97	9	8.06	8.13	0.96	1.09	0.86	0.87	1.12	0.88	9.6	11.82	7.64	0.74	0.87	1.16	0.86	0.45	0.48	8.39667	0.97	0.956667	9.68667	0.923333	0.596667	1.03792	0.522288	1.28188	1.13036	0.670167	1.11079	-0.20668	y
68188	Sympk	50.08	51.39	49.76	43.17	40.17	43.89	39.78	36.45	33.1	45.75	49.61	49.31	28.22	40.2	43.15	41.33	36.14	34.8	50.41	42.41	36.4433	48.2233	37.19	37.4233	0.0831018	0.0780092	12.4138	0.124939	0.0609656	10.7582	-0.206506	n
12892	Cpox	25.29	24.24	22.27	17.12	17.03	15.53	10.41	11.61	10.58	17.43	17.98	16.43	8.67	11.99	10.91	9.04	7.97	7.02	23.9333	16.56	10.8667	17.28	10.5233	8.01	0.177106	0.189852	5.45021	0.238504	0.184872	4.72394	-0.206321	n
237222	Ofd1	6.52	6.09	6.53	3.7	3.12	3.36	1.58	2.06	2.14	7.95	8.63	7.44	2.87	3.65	4.11	2.43	2.38	2.37	6.38	3.39333	1.92667	8.00667	3.54333	2.39333	0.303618	0.287908	3.38109	0.392032	0.290363	2.93085	-0.206165	n
[truncated: 7,263 more rows]

## Sheet: log2FChalflife>0.5&df2_binding
	ONTOLOGY	ID	Description	GeneRatio	BgRatio	pvalue	p.adjust	qvalue	geneID	Count
[truncated: 324 more rows]
