# Supplementary material for: Enhanced Protein Synthesis and Hippocampus‐Dependent Memory via Inhibition of YTHDF2‐Mediated m6A mRNA Degradation
Source: Adv Sci (Weinh). 2025 Sep 17;12(45):e14926. doi: 10.1002/advs.202514926 (PMC12677670; doi:10.1002/advs.202514926)
Supplement: Supplementary file 5 — Supplemental Table 4 [file ADVS-12-e14926-s003.xlsx]

## Sheet: proteomics_all
Protein.accession	Protein.description	Gene.name	iBAQ.FC_C_1	iBAQ.FC_C_2	iBAQ.FC_C_3	iBAQ.FC_C_4	iBAQ.FC_KO_1	iBAQ.FC_KO_2	iBAQ.FC_KO_3	iBAQ.C_1	iBAQ.C_2	iBAQ.C_3	iBAQ.KO_1	iBAQ.KO_2	iBAQ.KO_3	LFQ.intensity.FC_C_1	LFQ.intensity.FC_C_2	LFQ.intensity.FC_C_3	LFQ.intensity.FC_C_4	LFQ.intensity.FC_KO_1	LFQ.intensity.FC_KO_2	LFQ.intensity.FC_KO_3	LFQ.intensity.C_1	LFQ.intensity.C_2	LFQ.intensity.C_3	LFQ.intensity.KO_1	LFQ.intensity.KO_2	LFQ.intensity.KO_3	FC_C_1	FC_C_2	FC_C_3	FC_C_4	FC_KO_1	FC_KO_2	FC_KO_3	C_1	C_2	C_3	KO_1	KO_2	KO_3	log2FCko/FCcon	FC_KO/FC_C.Ratio	FC_KO/FC_C.P.value	log2ko/con	KO/C.Ratio	KO/C.P.value	df2_binding
A2A432	Cullin-4B OS=Mus musculus OX=10090 GN=Cul4b PE=1 SV=1	Cul4b	8785.6	7991.7	24100	7946.8	8824.9	9006.9	9864	11571	12057	10564	8034.9	6898.8	8057.4	153490	172210	164400	155990	143770	157480	168770	162340	157280	167730	145190	133860	153070	0.980246	1.0998	1.04992	0.996212	0.918171	1.00573	1.07783	1.03677	1.00445	1.07119	0.927239	0.854882	0.977564	-0.0439433	0.97	0.552816	-0.172994	0.887	0.0482386	n
A2A5R2	Brefeldin A-inhibited guanine nucleotide-exchange protein 2 OS=Mus musculus OX=10090 GN=Arfgef2 PE=1 SV=1	Arfgef2	19851	16564	15227	15782	16414	17211	19894	16104	17459	17808	17101	18782	19880	216750	219360	216000	221290	221360	227650	227280	237100	232350	223910	229200	230940	235410	0.958875	0.970421	0.955557	0.978959	0.979269	1.0071	1.00546	1.0489	1.02789	0.99055	1.01395	1.02165	1.04142	0.045443	1.032	0.0247885	0.00432161	1.003	0.864675	n
A2A699	Protein FAM171A2 OS=Mus musculus OX=10090 GN=Fam171a2 PE=1 SV=1	Fam171a2	52749	22592	23451	23439	50965	58247	56567	46569	46706	42879	43496	43036	49544	734720	687470	704940	689570	734710	765760	756880	696680	699820	630420	730230	780520	797120	1.01515	0.949863	0.974001	0.952765	1.01513	1.05804	1.04577	0.962588	0.966927	0.871038	1.00894	1.07843	1.10136	0.0962619	1.069	0.0243149	0.187768	1.139	0.0391398	n
A2A891	Calmodulin-binding transcription activator 1 OS=Mus musculus OX=10090 GN=Camta1 PE=2 SV=1	Camta1	1757.8	9385.3	6270	3714.4	6842.1	7540.8	7388	2082.1	6659.8	4863.9	1802.8	1349.3	4537.8	0	0	351490	0	399800	361800	508810	0	0	0	0	0	0	NA	NA	0.86686	NA	0.986004	0.892287	1.25485	NA	NA	NA	NA	NA	NA	0.269033	1.205	NA	NA	NA	NA	n
A2A8L1	Chromodomain-helicase-DNA-binding protein 5 OS=Mus musculus OX=10090 GN=Chd5 PE=1 SV=1	Chd5	328.6	396.15	496.66	380.37	435.92	519.78	428.81	321.15	298.57	166.78	145.79	215.3	216.63	18200	17580	24191	15642	18086	16730	17242	18491	17247	15276	11291	16385	18300	1.05314	1.01727	1.39981	0.905124	1.04655	0.968081	0.997708	1.06998	0.997997	0.883945	0.653353	0.948117	1.05893	-0.123434	0.918	0.541207	-0.150401	0.901	0.48118	n
A2A8L5	Receptor-type tyrosine-protein phosphatase F OS=Mus musculus OX=10090 GN=Ptprf PE=1 SV=1	Ptprf	3488.8	4562	4313.7	4200	4869.9	5206.8	5076.9	4281.2	4439.5	3780.4	622.63	4913.7	4614.4	245740	450300	201250	387320	326110	320510	312850	406260	325260	332190	295550	331910	368350	0.742313	1.36023	0.607921	1.16999	0.985089	0.968173	0.945034	1.2272	0.982522	1.00345	0.892776	1.00261	1.11268	-0.00578235	0.996	0.815647	-0.0954196	0.936	0.533148	n
A2A8U2	Transmembrane protein 201 OS=Mus musculus OX=10090 GN=Tmem201 PE=1 SV=1	Tmem201	4891.6	4858.4	5387.7	4485.6	2415.2	3085.2	2809.6	3203.3	2806.7	2437	3955.9	3232.9	2758.6	42010	41561	45661	42556	28370	30919	40744	41257	35551	36051	39174	43173	37245	1.08301	1.07143	1.17713	1.09708	0.731371	0.797084	1.05037	1.0636	0.916495	0.929385	1.00989	1.11299	0.960166	-0.365871	0.776	0.0382977	0.0840643	1.06	0.415379	n
A2A8Z1	Oxysterol-binding protein-related protein 9 OS=Mus musculus OX=10090 GN=Osbpl9 PE=1 SV=1	Osbpl9	1949.2	9320.9	2815.1	2742.3	3017.2	2821.1	2807.8	9505.1	9896.8	4040	3327	2456.2	4959.1	0	81685	115020	113970	81392	105760	102880	106910	118770	106700	82984	0	105530	NA	0.801118	1.12805	1.11775	0.798245	1.03723	1.00899	1.04851	1.16483	1.04645	0.813858	NA	1.03498	-0.0985055	0.934	0.674427	-0.232769	0.851	0.194206	n
A2AAE1	Transmembrane protein KIAA1109 OS=Mus musculus OX=10090 GN=Kiaa1109 PE=1 SV=4	Kiaa1109	584.93	433.28	519.79	455.12	447.18	519.56	330.8	842.01	565.98	545.15	483.07	895.34	634.49	31754	40155	33741	33341	41417	36855	35434	45701	43611	37633	36263	38894	35112	0.842606	1.06553	0.895332	0.884718	1.09902	0.977963	0.940256	1.2127	1.15724	0.998608	0.962254	1.03207	0.931712	0.125651	1.091	0.273972	-0.202572	0.869	0.103512	n
A2AAJ9	Obscurin OS=Mus musculus OX=10090 GN=Obscn PE=1 SV=3	Obscn	75.901	NA	102.51	461.9	513.84	NA	NA	450.06	10.193	NA	NA	368.17	304.12	0	0	0	155520	179690	0	0	134430	0	0	0	119820	0	NA	NA	NA	1.05534	1.21935	NA	NA	0.912225	NA	NA	NA	0.813083	NA	0.207893	1.155	NA	-0.166503	0.891	NA	n
A2ADY9	Protein DDI1 homolog 2 OS=Mus musculus OX=10090 GN=Ddi2 PE=1 SV=1	Ddi2	28447	26115	29936	23088	29435	24220	23980	24433	26173	23235	25850	19582	25937	179640	161710	162660	161240	130930	132600	131800	132680	130300	139060	138150	120380	117960	1.26981	1.14307	1.14978	1.13975	0.925497	0.937301	0.931646	0.937867	0.921043	0.982965	0.976532	0.850922	0.833816	-0.336428	0.792	0.000680642	-0.0954196	0.936	0.272238	n
A2AF47	Dedicator of cytokinesis protein 11 OS=Mus musculus OX=10090 GN=Dock11 PE=1 SV=1	Dock11	103.48	108.11	481.02	499.48	99.299	374.05	317.89	594.71	148.03	463.13	461.61	78.455	875.36	13088	31141	0	41886	0	32548	32114	32829	27167	32502	30107	0	34998	0.424411	1.00983	NA	1.35826	NA	1.05545	1.04138	1.06456	0.880959	1.05396	0.976295	NA	1.1349	0.171207	1.126	0.648227	0.0786098	1.056	0.610188	n
A2AG50	MAP7 domain-containing protein 2 OS=Mus musculus OX=10090 GN=Map7d2 PE=1 SV=1	Map7d2	27027	25363	25811	24028	34515	30573	34334	17328	33135	28487	25999	22361	23630	129210	131620	121920	125940	138930	114520	148560	89566	122720	133160	142240	133350	134040	1.00838	1.02719	0.951484	0.982857	1.08423	0.893734	1.15939	0.698988	0.957728	1.0392	1.11007	1.04069	1.04607	0.0758749	1.054	0.523125	0.246104	1.186	0.20786	n
A2AGT5	Cytoskeleton-associated protein 5 OS=Mus musculus OX=10090 GN=Ckap5 PE=1 SV=1	Ckap5	43234	35855	39922	31060	39199	54917	43304	35224	33493	34807	43042	41315	40147	567410	582210	545770	568840	552620	574190	599410	572630	528520	573560	582100	558380	567230	1.00047	1.02656	0.962313	1.00299	0.974391	1.01242	1.05689	1.00967	0.931898	1.01131	1.02637	0.984547	1.00015	0.0243197	1.017	0.551639	0.0285692	1.02	0.534513	n
A2AHC3	Calmodulin-regulated spectrin-associated protein 1 OS=Mus musculus OX=10090 GN=Camsap1 PE=1 SV=1	Camsap1	5472.2	5566.8	5056.6	4314.5	6030	7947.6	4976.1	5808.3	7130.9	5310.8	5908.5	5196.6	5462	61438	61975	55714	58001	69343	67143	61826	65569	68637	62552	72431	63021	65585	0.958546	0.966924	0.869241	0.904922	1.08188	1.04755	0.964599	1.023	1.07086	0.975926	1.13006	0.983244	1.02325	0.157044	1.115	0.0462122	0.0313952	1.022	0.698786	n
A2AHG0	Leucine zipper putative tumor suppressor 3 OS=Mus musculus OX=10090 GN=Lzts3 PE=1 SV=1	Lzts3	5300.4	3378	4864.8	4353.1	5819.2	7132.4	3757.5	4463.4	7262.3	6728.7	6626.7	4106.7	6954.8	60921	58212	59989	45496	80432	81880	52948	63351	78874	71362	75361	68443	80754	0.901996	0.861886	0.888197	0.673613	1.19087	1.21231	0.783948	0.937974	1.16781	1.05659	1.11579	1.01337	1.19564	0.353888	1.278	0.167525	0.0717627	1.051	0.550027	n
A2AIL4	NADH dehydrogenase (ubiquinone) complex I, assembly factor 6 OS=Mus musculus OX=10090 GN=Ndufaf6 PE=1 SV=1	Ndufaf6	859.55	920.4	839.81	744.05	1460.4	2188.1	2013.9	1926.5	765.58	1682.6	1770	1645.1	2127.9	0	0	0	0	13981	18289	16883	16879	0	15253	16540	14816	19094	NA	NA	NA	NA	0.849038	1.11065	1.02527	1.02503	NA	0.926284	1.00444	0.899746	1.15954	NA	NA	NA	0.0662614	1.047	0.711325	n
A2AJA9	Apical junction component 1 homolog OS=Mus musculus OX=10090 GN=Ajm1 PE=1 SV=1	Ajm1	26307	25177	23933	29616	28056	30538	23303	29235	27005	27299	27980	26356	28627	208480	212020	204510	201700	203480	199290	192210	195000	200750	189360	201560	179000	193000	1.05033	1.06817	1.03033	1.01618	1.02514	1.00403	0.968365	0.982421	1.01139	0.954006	1.01547	0.901812	0.972345	-0.0588937	0.96	0.0815528	-0.0291463	0.98	0.617416	n
A2AJI0	MAP7 domain-containing protein 1 OS=Mus musculus OX=10090 GN=Map7d1 PE=1 SV=1	Map7d1	26538	27528	30373	29702	24724	32369	27292	20672	25417	28339	23647	20475	21038	156120	156060	144550	146020	151220	151050	148370	133720	148300	149340	156040	156240	138470	1.0486	1.04819	0.970886	0.980759	1.01569	1.01454	0.996544	0.898145	0.996073	1.00306	1.04806	1.0494	0.930049	-0.00433459	0.997	0.913253	0.0635029	1.045	0.46155	n
A2ALI5	Adherens junction-associated protein 1 OS=Mus musculus OX=10090 GN=Ajap1 PE=2 SV=1	Ajap1	2758.5	4331.6	3054.2	3675.5	5680.6	6489.8	5902.2	4183.2	7042.4	5656.1	5726.8	4871.8	5815	0	56358	0	41478	55551	60965	58579	36984	64435	54082	58534	47512	54767	NA	1.05209	NA	0.774309	1.03702	1.13809	1.09355	0.690416	1.20287	1.0096	1.09271	0.886952	1.02239	0.254594	1.193	0.214337	0.0482362	1.034	0.766323	n
A2ALK8	Tyrosine-protein phosphatase non-receptor type 3 OS=Mus musculus OX=10090 GN=Ptpn3 PE=1 SV=1	Ptpn3	2357.7	2291.8	2252.3	3270.7	2525.7	3948	2755.9	4269.5	3612.7	3970.8	2807.1	3421.7	4495.1	37478	36184	45962	40056	41389	49734	37451	51529	36932	41144	37384	38804	46548	0.901255	0.870138	1.10528	0.96325	0.995305	1.19598	0.900606	1.23915	0.888125	0.989414	0.898995	0.933142	1.11937	0.102994	1.074	0.497638	-0.0785637	0.947	0.700136	n
A2ALS5	Rap1 GTPase-activating protein 1 OS=Mus musculus OX=10090 GN=Rap1gap PE=1 SV=2	Rap1gap	92584	99092	73622	58293	80443	83191	69500	64501	69985	79108	82306	90553	74559	383270	384880	370460	378840	375520	368670	384340	385820	365870	356370	375630	404940	381360	1.01354	1.01779	0.97966	1.00182	0.993041	0.974927	1.01636	1.02028	0.967522	0.9424	0.993332	1.07084	1.00849	-0.011588	0.992	0.579118	0.0690147	1.049	0.220481	n
A2AN08	E3 ubiquitin-protein ligase UBR4 OS=Mus musculus OX=10090 GN=Ubr4 PE=1 SV=1	Ubr4	11015	12135	11991	12659	15100	15805	15308	17563	15791	15131	14320	14606	17076	184030	191120	182380	182600	202140	204730	206000	206440	201690	201700	193430	200300	206510	0.933408	0.969369	0.925039	0.926155	1.02526	1.0384	1.04484	1.04707	1.02298	1.02303	0.981085	1.01593	1.04743	0.14274	1.104	0.000829306	-0.0232698	0.984	0.473531	n
A2AP18	1-phosphatidylinositol 4,5-bisphosphate phosphodiesterase eta-2 OS=Mus musculus OX=10090 GN=Plch2 PE=1 SV=2	Plch2	19606	20110	20057	15881	23286	24139	24200	23411	23034	22547	22353	20837	22005	166220	183060	171880	175560	193710	200590	184110	170930	181840	168870	202750	191090	202880	0.902807	0.994272	0.933549	0.953536	1.05212	1.08948	0.999975	0.928389	0.987646	0.9172	1.10122	1.03789	1.10192	0.146655	1.107	0.0238887	0.194087	1.144	0.0113339	n
A2APV2	Formin-like protein 2 OS=Mus musculus OX=10090 GN=Fmnl2 PE=1 SV=2	Fmnl2	11893	13322	11869	12921	10457	13814	15202	13301	14705	14753	11018	13831	14698	109880	115240	108090	100820	99111	102430	116120	113870	106290	108430	91153	105740	103830	1.03435	1.08481	1.0175	0.949063	0.932976	0.964219	1.09309	1.07191	1.00056	1.0207	0.858063	0.995377	0.977398	-0.0350469	0.976	0.642453	-0.128156	0.915	0.151306	n
A2APX8	Sodium channel protein type 1 subunit alpha OS=Mus musculus OX=10090 GN=Scn1a PE=1 SV=1	Scn1a	1717.3	3337.3	1773.1	3096.1	2749.9	2842.1	2852.1	2604.3	2157	3358	2565	2211.7	2187.3	59604	55859	50289	51582	68270	62137	60465	59454	64134	70775	62845	60351	70166	0.973517	0.912349	0.821374	0.842493	1.11506	1.01489	0.987579	0.971067	1.0475	1.15597	1.02645	0.985717	1.14603	0.227741	1.171	0.0347542	-0.00723157	0.995	0.948402	n
A2APY7	Arginine-hydroxylase NDUFAF5, mitochondrial OS=Mus musculus OX=10090 GN=Ndufaf5 PE=1 SV=1	Ndufaf5	6134.1	7341.8	7033.7	5494	8535.5	9252.6	5321.7	5064	5873.6	5490.9	6607.1	5496.8	5976.2	44058	41216	42613	48384	46277	48070	48385	43225	47147	45790	55986	46660	60575	0.926208	0.866462	0.89583	1.01715	0.972857	1.01055	1.01717	0.908696	0.991146	0.962619	1.17696	0.980908	1.27344	0.111031	1.08	0.124924	0.261832	1.199	0.0965827	n
A2AQ19	RNA polymerase-associated protein RTF1 homolog OS=Mus musculus OX=10090 GN=Rtf1 PE=1 SV=1	Rtf1	732.66	224.74	211.65	216.5	672.51	795.63	947.35	282.54	306.29	330.68	415.59	364.03	352.76	16971	0	0	0	13949	16094	18466	0	0	0	0	0	0	1.03671	NA	NA	NA	0.852108	0.98314	1.12804	NA	NA	NA	NA	NA	NA	-0.0694519	0.953	NA	NA	NA	NA	n
A2AQ25	Sickle tail protein OS=Mus musculus OX=10090 GN=Skt PE=1 SV=1	Skt	10035	10035	10371	9265.7	10356	11103	10161	9969.2	11196	9986.9	11193	10180	11588	103620	102810	106360	105720	97012	103990	97273	97640	100690	93890	110010	105530	114680	1.00585	0.997988	1.03245	1.02624	0.941706	1.00944	0.944239	0.947802	0.977409	0.9114	1.06788	1.02439	1.11321	-0.0740006	0.95	0.0602226	0.176323	1.13	0.0177082	n
A2AQP0	Myosin-7B OS=Mus musculus OX=10090 GN=Myh7b PE=3 SV=1	Myh7b	5843.8	5668	5787.1	5870.1	6658.9	6751.9	6229.3	5247.8	5289.3	4897.9	5674.6	5394.2	5438.9	778580	0	0	0	544150	635960	1060300	0	0	0	0	286890	295190	1.29725	NA	NA	NA	0.906647	1.05962	1.76664	NA	NA	NA	NA	0.478008	0.491837	-0.0603973	0.959	NA	NA	NA	NA	n
A2ARP1	Inositol hexakisphosphate and diphosphoinositol-pentakisphosphate kinase 1 OS=Mus musculus OX=10090 GN=Ppip5k1 PE=1 SV=1	Ppip5k1	8125.7	8572	9211.2	7691.7	1112.9	1365.5	1314.3	1305.1	1864.4	1452.8	1578.8	1673.5	1891	174630	174630	174910	168500	178270	196310	188570	181700	182550	180270	192350	182140	232560	0.943009	0.943009	0.944521	0.909907	0.962665	1.06008	1.01829	0.981187	0.985777	0.973465	1.0387	0.983563	1.25583	0.116365	1.084	0.0265711	0.157044	1.115	0.23664	n
A2ASQ1	Agrin OS=Mus musculus OX=10090 GN=Agrn PE=1 SV=1	Agrn	12327	11183	12279	11448	9402.3	10681	14999	12014	12889	12804	19005	16522	11419	202580	197680	206190	203170	178590	177970	200220	172990	192410	176360	193620	211860	199740	1.04781	1.02246	1.06648	1.05086	0.923724	0.920517	1.0356	0.894759	0.995206	0.91219	1.00146	1.09581	1.03312	-0.125006	0.917	0.0486944	0.159629	1.117	0.0573707	n
A2ASS6	Titin OS=Mus musculus OX=10090 GN=Ttn PE=1 SV=1	Ttn	917.34	519.68	1062.2	709.55	1005.6	825.09	834.8	917.47	784.48	801.05	998.57	850.11	840.91	543930	623640	563180	534470	596840	575960	555570	597580	573490	550150	619660	568010	647910	0.93652	1.07376	0.969664	0.920232	1.02762	0.991668	0.956561	1.02889	0.987415	0.947229	1.06691	0.97798	1.11555	0.0243197	1.017	0.692692	0.0922074	1.066	0.235209	n
A2ASZ8	Calcium-binding mitochondrial carrier protein SCaMC-2 OS=Mus musculus OX=10090 GN=Slc25a25 PE=1 SV=1	Slc25a25	23998	24834	29550	26415	25273	30036	29492	34579	35999	35871	28859	31511	33601	160090	171570	172200	175110	160980	160510	174530	186860	185460	190060	169580	179400	183470	0.916888	0.982637	0.986246	1.00291	0.921985	0.919293	0.99959	1.07021	1.06219	1.08854	0.97124	1.02748	1.05079	-0.0380063	0.974	0.45684	-0.0785637	0.947	0.0875296	n
A2AT37	Regulator of nonsense transcripts 2 OS=Mus musculus OX=10090 GN=Upf2 PE=1 SV=1	Upf2	817.88	1438.2	2039	1157.6	1435	1134.4	1338.1	1811.7	4642.7	1602.3	1334.4	1430.4	1551.6	36524	35246	44216	36345	41985	42564	38260	46540	39468	40949	48627	42712	39155	0.891513	0.860319	1.07927	0.887144	1.02481	1.03894	0.933887	1.13599	0.963373	0.999523	1.18694	1.04256	0.955733	0.104337	1.075	0.314397	0.0398403	1.028	0.762312	n
A2AV25	Fibrinogen C domain-containing protein 1 OS=Mus musculus OX=10090 GN=Fibcd1 PE=2 SV=1	Fibcd1	3929.6	5670.4	4432.2	5162.4	4399.3	5247.2	5958.8	4925.4	5592.5	2933.9	5850	5672.8	6110.8	29779	45270	33492	33468	32478	37379	35043	32879	34658	27179	43730	39686	45706	0.822367	1.25016	0.924904	0.924242	0.896902	1.03225	0.967736	0.907976	0.957104	0.750567	1.20763	1.09596	1.2622	-0.0218044	0.985	0.97042	0.446786	1.363	0.0208922	n
A2AWA9	Rab GTPase-activating protein 1 OS=Mus musculus OX=10090 GN=Rabgap1 PE=1 SV=1	Rabgap1	39203	42621	39572	37909	35970	37454	40140	35100	38297	35864	34434	36056	34363	283480	267400	251720	259910	247650	254600	248220	249170	252230	247670	257980	259240	251030	1.10658	1.04381	0.982602	1.01457	0.966715	0.993844	0.96894	0.972648	0.984593	0.966793	1.00704	1.01196	0.979909	-0.086201	0.942	0.112593	0.0370307	1.026	0.0907076	n
A2AWP8	Rho guanine nucleotide exchange factor 10-like protein OS=Mus musculus OX=10090 GN=Arhgef10l PE=1 SV=1	Arhgef10l	NA	NA	NA	NA	NA	NA	NA	NA	54.325	868.29	NA	NA	NA	0	0	0	0	0	0	0	0	0	0	0	0	0	NA	NA	NA	NA	NA	NA	NA	NA	NA	NA	NA	NA	NA	NA	NA	NA	-9.96578	0.001	0.001	n
A2BH40	AT-rich interactive domain-containing protein 1A OS=Mus musculus OX=10090 GN=Arid1a PE=1 SV=1	Arid1a	1338	334.68	814.59	660.43	1231.1	2052.9	2124.7	751.09	2700.6	2205	2068.7	2516	2219	79798	65445	50442	76314	55096	74498	74811	52157	50900	80985	49054	74259	90186	1.187	0.973499	0.750329	1.13518	0.819557	1.10816	1.11282	0.775839	0.757141	1.20466	0.729682	1.10461	1.34152	0.00288251	1.002	0.961753	0.214125	1.16	0.579336	n
A2CG49	Kalirin OS=Mus musculus OX=10090 GN=Kalrn PE=1 SV=1	Kalrn	32414	31807	34703	30524	27873	25040	25866	28658	30325	27623	25719	26066	24556	675840	651110	665680	629570	692500	650840	653370	713670	701870	641860	672220	677760	642680	1.01349	0.976406	0.998255	0.944104	1.03847	0.976001	0.979795	1.07022	1.05252	0.962534	1.00806	1.01637	0.963764	0.0214797	1.015	0.568378	-0.0454314	0.969	0.445094	n
A2RSJ4	UHRF1-binding protein 1-like OS=Mus musculus OX=10090 GN=Uhrf1bp1l PE=1 SV=2	Uhrf1bp1l	14315	12368	14580	10140	11335	12262	13041	13076	11267	12466	10979	11405	11284	128810	129440	130620	127000	128130	134840	124920	125070	122100	122250	123460	125790	128830	1.01409	1.01905	1.02834	0.999843	1.00874	1.06157	0.983467	0.984648	0.961266	0.962447	0.971973	0.990316	1.01425	0.00432161	1.003	0.920858	0.0328061	1.023	0.188827	n
A2RSQ0	DENN domain-containing protein 5B OS=Mus musculus OX=10090 GN=Dennd5b PE=1 SV=2	Dennd5b	951.52	820.02	675.05	714.7	548.02	361.33	1159.2	678.88	773.25	627.48	1657.9	429.68	641.76	21093	22315	22008	14707	21572	0	26269	23247	28419	22821	37215	25476	27148	0.865976	0.916145	0.903541	0.603798	0.885641	NA	1.07848	0.954408	1.16674	0.936919	1.52787	1.04592	1.11456	0.255803	1.194	0.309889	0.27023	1.206	0.261923	n
A2RT62	F-box/LRR-repeat protein 16 OS=Mus musculus OX=10090 GN=Fbxl16 PE=1 SV=1	Fbxl16	172950	170420	152600	154580	201540	211600	166470	195150	212380	185170	162880	201460	160390	658030	629200	629180	635530	718040	692000	666300	699320	681890	624070	702600	697570	650780	0.985017	0.941861	0.941831	0.951336	1.07485	1.03587	0.997397	1.04682	1.02073	0.934182	1.05174	1.04421	0.974164	0.117695	1.085	0.014206	0.0328061	1.023	0.613831	n
A3KGB4	TBC1 domain family member 8B OS=Mus musculus OX=10090 GN=Tbc1d8b PE=1 SV=1	Tbc1d8b	2904.4	3132.1	3382.4	2697.9	3080.7	3974.8	3606.4	2896.2	3422.2	4148.1	3417.6	2808.6	3486.9	59713	57721	66486	57267	69779	69989	68798	68811	67901	70714	65136	60005	66954	0.914038	0.883546	1.01771	0.876597	1.06812	1.07133	1.0531	1.0533	1.03937	1.08243	0.997049	0.918508	1.02488	0.205393	1.153	0.0168923	-0.110916	0.926	0.0906507	n
A3KMP2	Tetratricopeptide repeat protein 38 OS=Mus musculus OX=10090 GN=Ttc38 PE=1 SV=2	Ttc38	58990	62493	70571	61200	102100	95395	102320	108690	104710	100530	6230.9	105640	6804.4	1961600	1894100	1917600	1917200	1880400	1630000	1870600	2055000	1805000	1780000	1823500	1932700	1792800	1.05112	1.01495	1.02755	1.02733	1.00761	0.873436	1.00236	1.10117	0.96721	0.953814	0.977123	1.03564	0.960673	-0.100051	0.933	0.134574	-0.0232698	0.984	0.788315	n
A6H5Y3	Methionine synthase OS=Mus musculus OX=10090 GN=Mtr PE=1 SV=1	Mtr	815.03	488.09	1181.3	965.64	1874.6	1908.1	1802.3	1857.3	1408.4	747.75	1172.9	1639.5	1575.5	30232	37031	38910	42866	46456	45967	44386	47642	39609	40179	49254	39368	44496	0.719288	0.881051	0.925757	1.01988	1.10529	1.09366	1.05604	1.13351	0.942388	0.95595	1.17186	0.936654	1.05866	0.291604	1.224	0.0625191	0.0635029	1.045	0.649484	n
A6H5Z3	Exocyst complex component 6B OS=Mus musculus OX=10090 GN=Exoc6b PE=1 SV=1	Exoc6b	25566	20595	23775	21574	33105	29491	32613	31399	28782	30096	25731	27147	28769	176580	198630	187200	185860	224840	213790	221990	209500	215830	212970	185100	198790	215060	0.867505	0.975833	0.919679	0.913096	1.1046	1.05031	1.0906	1.02923	1.06033	1.04628	0.909362	0.976619	1.05655	0.235114	1.177	0.00332652	-0.0923402	0.938	0.212626	n
A6H611	Mitochondrial intermediate peptidase OS=Mus musculus OX=10090 GN=Mipep PE=1 SV=1	Mipep	2994.3	4668	4307	2993.3	8220.8	7709.3	4740.8	6520.7	7527.9	7489.7	5668.9	5760.8	6860.1	57173	60644	63037	50286	59018	64568	57575	72376	68161	60344	62628	65267	66633	0.920193	0.976058	1.01457	0.809347	0.949888	1.03921	0.926663	1.16488	1.09704	0.97123	1.00799	1.05046	1.07245	0.0635029	1.045	0.509064	-0.046921	0.968	0.627655	n
A6H630	Damage-control phosphatase ARMT1 OS=Mus musculus OX=10090 GN=Armt1 PE=1 SV=1	Armt1	23832	20302	21066	17626	23652	26829	26253	25087	26932	25693	28666	24787	24824	155810	147720	146740	154090	150530	155130	146910	142920	155860	146080	169270	159090	142530	1.02679	0.973478	0.967019	1.01546	0.991996	1.02231	0.96814	0.941846	1.02712	0.96267	1.11549	1.04841	0.939276	-0.00288828	0.998	0.949986	0.0827026	1.059	0.385965	n
A6H6A9	Rab GTPase-activating protein 1-like OS=Mus musculus OX=10090 GN=Rabgap1l PE=1 SV=1	Rabgap1l	8925.7	9300.4	9401.1	9566.2	11159	10295	8798.7	11170	10848	11133	7465.8	8777.1	11328	71463	73230	69609	75087	80178	83221	73982	71614	75549	67444	81614	80631	74885	0.949425	0.972901	0.924794	0.997572	1.06521	1.10564	0.982891	0.951431	1.00371	0.89603	1.08429	1.07123	0.994888	0.129613	1.094	0.0513748	0.144046	1.105	0.0774673	n
A8Y5H7	SEC14-like protein 1 OS=Mus musculus OX=10090 GN=Sec14l1 PE=1 SV=1	Sec14l1	2418.2	3506.7	2291.9	2171	2715.3	3266.5	3309.4	3485.3	2970.4	2742.3	3382.4	2099	3339.9	31286	40087	43960	29945	41018	39902	35317	49395	46956	40642	40861	43081	35981	0.784517	1.00521	1.10233	0.750891	1.02855	1.00057	0.885597	1.23861	1.17745	1.01913	1.02462	1.08028	0.902247	0.0935602	1.067	0.505556	-0.192645	0.875	0.169497	n
B0F2B4	Neuroligin 4-like OS=Mus musculus OX=10090 GN=Nlgn4l PE=1 SV=1	Nlgn4l	9889.6	11996	9112.9	12917	16169	16187	18228	16425	17645	16332	14915	14409	17471	107460	113490	106370	112400	127750	116920	134370	124520	123590	113070	131890	118400	138040	0.890778	0.940763	0.881742	0.931727	1.05897	0.969195	1.11384	1.03219	1.02449	0.937281	1.09329	0.981464	1.14427	0.200379	1.149	0.0165937	0.104337	1.075	0.264502	n
B0V2N1	Receptor-type tyrosine-protein phosphatase S OS=Mus musculus OX=10090 GN=Ptprs PE=1 SV=1	Ptprs	56519	52277	56413	51465	59122	60252	59054	65757	68380	53892	62522	56131	65570	496200	499400	490620	512480	534850	530810	517750	552240	550210	518810	547070	521430	542180	0.946662	0.952767	0.936016	0.977721	1.0204	1.01269	0.987775	1.05358	1.0497	0.989798	1.04371	0.994796	1.03438	0.0786098	1.056	0.0102345	-0.0101344	0.993	0.812008	n
B1AR13	CDGSH iron-sulfur domain-containing protein 3, mitochondrial OS=Mus musculus OX=10090 GN=Cisd3 PE=1 SV=1	Cisd3	16308	17471	16059	15033	13407	14645	13819	12525	15394	17108	12119	13389	14981	94902	108340	89231	86009	81601	95000	77206	78277	86824	90687	72672	82034	79242	1.09955	1.25525	1.03385	0.996517	0.945445	1.10069	0.894524	0.906933	1.00596	1.05072	0.841992	0.950462	0.918113	-0.161653	0.894	0.217312	-0.128156	0.915	0.192343	n
B1AVZ0	Uracil phosphoribosyltransferase homolog OS=Mus musculus OX=10090 GN=Uprt PE=1 SV=1	Uprt	6649.6	5857.7	8552.8	7698.5	8192.3	9644.4	9238.2	8495.8	7727.7	8360.7	7857.4	12239	7991	47523	53359	58512	56191	56060	60566	58340	52938	47188	55161	53989	52370	52483	0.876709	0.984372	1.07943	1.03662	1.0342	1.11733	1.07626	0.976605	0.870528	1.01761	0.995994	0.966126	0.968211	0.1137	1.082	0.209268	0.0328061	1.023	0.632217	n
B1AWN6	Sodium channel protein type 2 subunit alpha OS=Mus musculus OX=10090 GN=Scn2a PE=1 SV=1	Scn2a	82687	77387	71588	65471	82809	84100	69118	82526	80408	73199	77802	79852	81081	355730	342050	313710	331520	342180	336480	329440	337310	334660	327190	327620	325900	329190	1.06728	1.02623	0.941207	0.994641	1.02662	1.00952	0.988401	1.01201	1.00406	0.98165	0.98294	0.97778	0.987651	0.00144197	1.001	0.95899	-0.0232698	0.984	0.159525	n
B1AXP6	Mitochondrial import receptor subunit TOM5 homolog OS=Mus musculus OX=10090 GN=Tomm5 PE=3 SV=1	Tomm5	37140	43398	45341	50067	71499	69818	60941	28492	94746	55672	43111	64345	57452	127270	98741	120620	96515	122940	129000	131820	59694	196760	157910	128660	127550	128020	1.01785	0.789685	0.964663	0.771882	0.983217	1.03168	1.05424	0.477405	1.5736	1.26289	1.02896	1.02009	1.02384	0.207893	1.155	0.117081	-0.109359	0.927	0.91521	n
B1AXV0	DOMON domain-containing protein FRRS1L OS=Mus musculus OX=10090 GN=Frrs1l PE=1 SV=1	Frrs1l	117860	99887	108220	90924	120120	122440	117920	110430	109230	102470	105470	108250	108690	279880	279670	257690	265310	276290	267710	255450	274540	253190	243210	284080	266670	264160	1.04919	1.04841	0.966008	0.994573	1.03573	1.00357	0.957611	1.02917	0.949139	0.911726	1.06494	0.999671	0.990262	-0.0218044	0.985	0.638799	0.0799754	1.057	0.254698	n
B1AY13	Ubiquitin carboxyl-terminal hydrolase 24 OS=Mus musculus OX=10090 GN=Usp24 PE=1 SV=1	Usp24	3005.9	4086.6	3844.9	3804.5	4241.4	5407.8	4474.7	4679.8	4371.3	4646.6	4087.1	4572.9	4590.6	47949	53476	52209	50521	48462	49480	47162	50549	48576	49923	47447	48259	46956	0.972492	1.08459	1.05889	1.02466	0.982896	1.00354	0.95653	1.02522	0.985208	1.01253	0.96231	0.978779	0.952352	-0.077041	0.948	0.13961	-0.0634092	0.957	0.0370497	n
B1AZI6	THO complex subunit 2 OS=Mus musculus OX=10090 GN=Thoc2 PE=1 SV=1	Thoc2	2079.7	1690.2	2546	2286.2	2049	2154.8	2391.9	1865.2	2203.6	2018.7	1625.5	2243.8	2450	77867	90301	112690	106130	78030	70043	74964	71645	68100	86788	88149	79781	76532	0.936404	1.08593	1.35517	1.27628	0.938364	0.842315	0.901493	0.86158	0.818949	1.04368	1.06005	0.959421	0.920349	-0.380822	0.768	0.0551442	0.109695	1.079	0.39974	n
B1AZP2	Disks large-associated protein 4 OS=Mus musculus OX=10090 GN=Dlgap4 PE=1 SV=1	Dlgap4	68506	54857	51136	49069	56690	57601	54731	54310	55875	48484	57259	53971	58021	280230	269540	270890	276170	271770	275630	251270	252840	259760	237990	277190	271090	258480	1.05507	1.01482	1.0199	1.03978	1.02322	1.03775	0.946033	0.951944	0.977998	0.896034	1.04362	1.02066	0.973179	-0.0424568	0.971	0.302371	0.104337	1.075	0.0938328	n
B2RQC6	CAD protein OS=Mus musculus OX=10090 GN=Cad PE=1 SV=1	Cad	2418.6	2144.7	3000.7	2480	2583.9	1853	2480.9	2082.6	2624.7	3133.9	2092.1	2372.1	2497.5	73234	88085	80912	94129	70585	83153	70323	78975	66566	79981	61562	75879	81823	0.94711	1.13917	1.04641	1.21734	0.912852	1.07539	0.909463	1.02136	0.860875	1.03437	0.79616	0.981317	1.05819	-0.171368	0.888	0.198467	-0.0409718	0.972	0.774403	n
B2RR83	3'-5' RNA helicase YTHDC2 OS=Mus musculus OX=10090 GN=Ythdc2 PE=1 SV=1	Ythdc2	325.44	199.21	731.74	639.15	511.81	638.83	511.45	1514.5	770.7	391.92	405.87	971.97	976.07	21922	0	17012	30803	21891	20891	28894	39210	17130	23647	12241	15395	0	0.968302	NA	0.751425	1.36058	0.966932	0.922762	1.27626	1.73192	0.756638	1.0445	0.540689	0.680002	NA	0.0398403	1.028	0.826579	-0.948976	0.518	0.15749	n
B2RRE7	OTU domain-containing protein 4 OS=Mus musculus OX=10090 GN=Otud4 PE=1 SV=1	Otud4	5526.2	4626.8	4330.1	3957.5	5292.8	5399.6	4934.5	4430.1	4956.8	4362.5	4375.2	5237.5	4761.3	183880	179800	152800	163550	169680	211370	180900	165850	186130	165310	180100	190740	209830	1.02158	0.998915	0.848911	0.908634	0.942691	1.17431	1.00503	0.921413	1.03408	0.918412	1.00058	1.05969	1.16575	0.140124	1.102	0.257019	0.167358	1.123	0.12381	n
B2RSH2	Guanine nucleotide-binding protein G(i) subunit alpha-1 OS=Mus musculus OX=10090 GN=Gnai1 PE=1 SV=1	Gnai1	308610	304790	276610	233630	318390	311690	301410	328610	327260	306280	294700	298890	278270	1415200	1396700	1256700	1348400	1401300	1304300	1291800	1382200	1348600	1327400	1325000	1312200	1210400	1.06221	1.04832	0.94324	1.01207	1.05177	0.978967	0.969585	1.03744	1.01222	0.996305	0.994504	0.984896	0.908488	-0.0232698	0.984	0.695067	-0.077041	0.948	0.156632	n
B2RUJ5	Amyloid-beta A4 precursor protein-binding family A member 1 OS=Mus musculus OX=10090 GN=Apba1 PE=1 SV=2	Apba1	7657.5	7242.9	7288.6	7635	7645	9988.6	8647	8223	9735	9060	7386.7	12509	5122.8	81349	85306	74256	78959	78562	90206	95007	76420	89974	87014	84544	93104	81179	0.965012	1.01195	0.88087	0.93666	0.931951	1.07008	1.12703	0.906541	1.06733	1.03221	1.00291	1.10446	0.962995	0.137504	1.1	0.173469	0.0299829	1.021	0.75006	n
B2RUR8	OTU domain-containing protein 7B OS=Mus musculus OX=10090 GN=Otud7b PE=1 SV=1	Otud7b	3942.8	4496	4499.9	3807.3	17982	16351	5976.3	18292	16654	17538	17152	16841	16811	328880	399610	350150	323700	338820	377250	390500	364440	346940	382370	369150	422390	363130	0.898706	1.09198	0.956829	0.884551	0.925868	1.03088	1.06709	0.995878	0.948057	1.04487	1.00875	1.15423	0.992298	0.0731347	1.052	0.468771	0.0786098	1.056	0.396453	n
B2RXC1	Trafficking protein particle complex subunit 11 OS=Mus musculus OX=10090 GN=Trappc11 PE=1 SV=1	Trappc11	6888.4	6709.1	11033	6890.7	10157	10291	9675	9624.3	12999	8653.3	10300	12527	11487	90292	95389	97573	99626	102040	101800	102990	109410	102710	97221	102450	107080	98410	0.89809	0.948788	0.970511	0.990931	1.01494	1.01256	1.02439	1.08825	1.02161	0.96701	1.01902	1.06507	0.978836	0.0949116	1.068	0.0453824	-0.00723157	0.995	0.929164	n
B2RXS4	Plexin-B2 OS=Mus musculus OX=10090 GN=Plxnb2 PE=1 SV=1	Plxnb2	7230.8	7367.5	7328.7	6936.5	7811.9	9025.5	6283.3	9255.5	9631.5	10190	9008.8	7156.1	8203.5	117880	119800	113330	118960	117530	110230	107490	117670	102800	114110	105850	109190	113250	1.04383	1.06083	1.00354	1.0534	1.04073	0.976091	0.951829	1.04197	0.910298	1.01045	0.937306	0.966882	1.00283	-0.0724828	0.951	0.116015	-0.027675	0.981	0.715868	n
B2RY56	RNA-binding protein 25 OS=Mus musculus OX=10090 GN=Rbm25 PE=1 SV=2	Rbm25	12663	27189	28570	10938	10577	25546	13762	15820	15710	15420	11340	11063	11296	190020	199050	208550	201210	153760	200080	215360	204780	202270	206870	181140	190610	179840	0.975023	1.02136	1.0701	1.03244	0.788967	1.02664	1.10505	1.05076	1.03788	1.06148	0.929458	0.97805	0.922788	-0.0740006	0.95	0.522562	-0.155213	0.898	0.00523654	n
B7ZMP1	Xaa-Pro aminopeptidase 3 OS=Mus musculus OX=10090 GN=Xpnpep3 PE=1 SV=1	Xpnpep3	2543.1	2064.5	5304.6	5431.3	2885.8	3003.2	3693.8	7550.4	7638.1	3694.7	4138.8	3297.5	5585.9	57684	42903	55334	50291	40843	40065	51554	48688	42805	41117	54644	53062	65191	1.1641	0.865811	1.11668	1.01491	0.824239	0.808538	1.04039	0.982556	0.863833	0.829768	1.10275	1.07083	1.3156	-0.224317	0.856	0.19249	0.382944	1.304	0.0324567	n
B9EHT4	CAP-Gly domain-containing linker protein 3 OS=Mus musculus OX=10090 GN=Clip3 PE=1 SV=1	Clip3	3248.7	2081.1	2589.6	2583	4081.1	3783.2	4067.8	3627.8	3698.3	3653.8	3107.9	3214.2	3724	33192	26366	37688	42617	37957	41215	35435	34836	30875	32876	33751	32895	37607	0.943553	0.749509	1.07136	1.21148	1.07901	1.17162	1.00731	0.990287	0.877687	0.93457	0.959443	0.93511	1.06906	0.128293	1.093	0.457516	0.0799754	1.057	0.361583	n
B9EJ86	Oxysterol-binding protein-related protein 8 OS=Mus musculus OX=10090 GN=Osbpl8 PE=1 SV=1	Osbpl8	10617	11185	11233	10753	11030	13119	12387	12865	11588	12919	12709	12894	12048	99454	98021	100580	108420	100660	105040	109040	113940	109180	107370	109830	106410	108820	0.939087	0.925556	0.949719	1.02375	0.950474	0.991832	1.0296	1.07587	1.03092	1.01383	1.03706	1.00477	1.02753	0.045443	1.032	0.37318	-0.0232698	0.984	0.460229	n
B9EJA2	Cortactin-binding protein 2 OS=Mus musculus OX=10090 GN=Cttnbp2 PE=1 SV=2	Cttnbp2	31420	28339	30716	28514	33430	35137	34544	29861	33149	31825	28565	30673	32447	293030	292210	284240	287540	297320	285540	281640	280680	286160	285510	306390	300990	296290	1.00843	1.00561	0.978182	0.989538	1.0232	0.982655	0.969234	0.96593	0.984789	0.982552	1.05441	1.03582	1.01965	-0.00578235	0.996	0.814622	0.0840643	1.06	0.00696452	n
B9EKR1	Receptor-type tyrosine-protein phosphatase zeta OS=Mus musculus OX=10090 GN=Ptprz1 PE=1 SV=1	Ptprz1	98283	92727	102140	89301	95064	99507	98905	72109	99639	95525	97322	96922	98148	1461500	1350000	1504600	1496600	1377600	1382600	1364800	1086600	1350400	1370200	1424100	1409800	1397800	1.0569	0.976269	1.08807	1.08228	0.996228	0.999844	0.986972	0.785788	0.976558	0.990877	1.02985	1.01951	1.01084	-0.0800879	0.946	0.127728	0.151859	1.111	0.213366	n
C0HK80	Adipocyte-related X-chromosome expressed sequence 2 OS=Mus musculus OX=10090 GN=Arxes2 PE=1 SV=1	Arxes2	20863	19784	21865	20640	4985.1	8254.2	6269.3	6262.6	7462.4	7589.4	6543.9	6257.9	7156.3	77159	88675	74729	75150	55860	76762	70405	70967	85790	76996	77488	69072	83602	1.02077	1.17312	0.988625	0.994194	0.738998	1.01552	0.93142	0.938855	1.13496	1.01862	1.02513	0.913786	1.10601	-0.222633	0.857	0.144292	-0.0218044	0.985	0.852248	n
C0HKE9	Histone H2A type 1-P OS=Mus musculus OX=10090 GN=Hist1h2ap PE=1 SV=1	Hist1h2ap	5207800	4767200	4947300	4907900	5139000	5258300	5388400	3510600	4807000	4942400	4853400	4833700	4713400	11316000	10294000	10657000	10821000	11116000	10604000	11128000	7014900	9819300	10367000	10342000	10434000	9838500	1.09986	1.00053	1.03581	1.05175	1.08042	1.03066	1.08159	0.681813	0.954387	1.00762	1.00519	1.01413	0.956253	0.0229004	1.016	0.560977	0.169925	1.125	0.344817	n
D3YVF0	A-kinase anchor protein 5 OS=Mus musculus OX=10090 GN=Akap5 PE=1 SV=2	Akap5	118310	130380	138470	110990	141160	153650	136420	135280	141970	129130	132300	116370	141150	416300	422550	430340	378770	419720	428300	397070	417670	416440	390700	401660	371090	425790	1.01796	1.03325	1.05229	0.926193	1.02633	1.04731	0.970941	1.02131	1.01831	0.955365	0.982165	0.907413	1.04117	0.0100637	1.007	0.843357	-0.0306192	0.979	0.642068	n
D3YWQ0	Diacylglycerol kinase iota OS=Mus musculus OX=10090 GN=Dgki PE=1 SV=1	Dgki	31031	27277	27592	23408	35238	32189	28353	29568	31767	26630	22779	27178	22368	207520	178370	190440	193600	215510	189530	203180	205890	185370	183800	186060	189520	175000	1.07747	0.92612	0.988789	1.0052	1.11896	0.984064	1.05494	1.06901	0.962465	0.954313	0.966047	0.984012	0.908623	0.0745054	1.053	0.329451	-0.0634092	0.957	0.383832	n
D3YXK2	Scaffold attachment factor B1 OS=Mus musculus OX=10090 GN=Safb PE=1 SV=2	Safb	30163	27656	36252	34116	70133	37149	31768	37397	40225	40150	34549	40087	38020	343790	320560	353130	363720	360440	345570	342030	354020	346930	360520	357230	368860	336560	0.981532	0.91521	1.0082	1.03843	1.02907	0.986614	0.976507	1.01074	0.990497	1.0293	1.0199	1.05311	0.96089	0.0172093	1.012	0.733478	0.00144197	1.001	0.986667	n
D3YZI9	PiggyBac transposable element-derived protein 5 OS=Mus musculus OX=10090 GN=Pgbd5 PE=1 SV=1	Pgbd5	44555	52081	55770	35086	63013	41671	75128	70343	50652	57515	37100	64183	77365	489440	498350	489790	456110	476020	505600	478470	550350	509660	461660	494590	467340	475510	1.00155	1.01978	1.00226	0.933344	0.974086	1.03462	0.979099	1.12619	1.04292	0.944701	1.01209	0.956324	0.973042	0.0100637	1.007	0.815824	-0.0816138	0.945	0.365191	n
D3YZP9	Coiled-coil domain-containing protein 6 OS=Mus musculus OX=10090 GN=Ccdc6 PE=1 SV=1	Ccdc6	29189	27353	29970	30756	34842	35355	34391	31375	36649	28635	36532	29940	30011	138540	135840	140000	134240	143640	144540	139150	122240	129990	125400	136840	134600	142100	1.01918	0.999321	1.02992	0.98755	1.0567	1.06332	1.02367	0.899271	0.956285	0.922518	1.00668	0.990199	1.04537	0.0551957	1.039	0.0521507	0.130931	1.095	0.0192794	n
D3YZU1	SH3 and multiple ankyrin repeat domains protein 1 OS=Mus musculus OX=10090 GN=Shank1 PE=1 SV=1	Shank1	75915	75989	70040	69509	80524	83568	78843	72141	85787	71745	79423	74575	75081	441150	443360	433020	433640	478190	455120	433100	468650	473710	439660	494590	440630	452440	0.974129	0.979009	0.956177	0.957546	1.05592	1.00498	0.956353	1.03485	1.04603	0.970839	1.09213	0.972981	0.999059	0.0565835	1.04	0.180368	0.00575927	1.004	0.93973	n
D3Z4S3	Putative peptidyl-tRNA hydrolase PTRHD1 OS=Mus musculus OX=10090 GN=Ptrhd1 PE=1 SV=1	Ptrhd1	25025	32484	32700	31227	29692	34192	36187	24057	33845	29213	35731	20472	36677	68432	73206	69448	76193	67349	77498	72720	48165	73716	59359	76861	71674	73855	0.97924	1.04755	0.993779	1.0903	0.963743	1.10897	1.0406	0.689226	1.05485	0.849408	1.09986	1.02563	1.05684	0.0143553	1.01	0.848492	0.295135	1.227	0.153065	n
D3Z7P3	Glutaminase kidney isoform, mitochondrial OS=Mus musculus OX=10090 GN=Gls PE=1 SV=1	Gls	463830	451370	448700	431840	509310	561210	466580	494970	531270	490450	488350	492120	556500	1385600	1414300	1366200	1406200	1483200	1596000	1348700	1445000	1515100	1398100	1495700	1460900	1584900	0.953063	0.972804	0.939719	0.967233	1.0202	1.09778	0.927682	0.993921	1.04214	0.961661	1.02879	1.00486	1.09015	0.0840643	1.06	0.241464	0.0593553	1.042	0.288012	n
E9PUL5	Proline-rich transmembrane protein 2 OS=Mus musculus OX=10090 GN=Prrt2 PE=1 SV=1	Prrt2	618170	673980	707630	691530	732930	695630	692380	683190	645330	699400	690050	651540	601910	2827500	3209800	2982800	3083500	3076500	2874000	2826400	2971800	2607700	2929500	2989100	2836800	2634100	0.971149	1.10246	1.02449	1.05908	1.05667	0.98712	0.970771	1.02071	0.895655	1.00618	1.02665	0.974343	0.904723	-0.0484122	0.967	0.426062	-0.00868224	0.994	0.926562	n
E9PUQ8	Diacylglycerol kinase delta OS=Mus musculus OX=10090 GN=Dgkd PE=1 SV=1	Dgkd	7537.4	12798	5204.4	5967.8	7161.6	8879.8	9466.3	6533.9	8176.9	6685.4	5028.2	6773.4	7008.5	84865	81235	82694	76343	86734	91403	92374	89578	78956	79933	77601	86285	88914	1.00577	0.96275	0.980041	0.904773	1.02792	1.08326	1.09476	1.06163	0.935741	0.94732	0.919682	1.0226	1.05376	0.149259	1.109	0.0206948	0.0243197	1.017	0.779654	n
E9PV24	Fibrinogen alpha chain OS=Mus musculus OX=10090 GN=Fga PE=1 SV=1	Fga	13304	16827	11703	22230	15778	13623	26847	19823	22259	28981	17905	22233	17598	163270	226390	130560	235060	166070	145370	217490	188090	204250	209100	164200	272420	152380	0.857701	1.18929	0.685867	1.23483	0.87241	0.763668	1.14253	0.988087	1.07298	1.09846	0.862587	1.4311	0.800493	-0.0985055	0.934	0.789369	-0.0306192	0.979	0.7823	n
E9PV86	Multiple C2 and transmembrane domain-containing protein 1 OS=Mus musculus OX=10090 GN=Mctp1 PE=1 SV=1	Mctp1	1199	267.59	676.46	237.83	1031	249.82	1557	634.21	1672.9	NA	1649.3	1130	1627.9	28117	0	28028	0	26299	0	34986	26309	27168	0	33512	27377	30569	0.964507	NA	0.961454	NA	0.902144	NA	1.20014	0.902487	0.931954	NA	1.14957	0.939123	1.04862	0.126973	1.092	0.641735	0.189034	1.14	0.192751	n
E9PVA8	eIF-2-alpha kinase activator GCN1 OS=Mus musculus OX=10090 GN=Gcn1 PE=1 SV=1	Gcn1	6533.7	7709	10431	9947.7	7272.3	8187.4	7992	9281.4	8473.3	7698.6	6106.3	7457.1	7419.4	177020	186390	196490	190460	178570	177750	180290	196770	177610	187450	179660	178960	167610	0.968939	1.02023	1.07551	1.04251	0.977423	0.972935	0.986838	1.07704	0.972169	1.02603	0.98339	0.979558	0.917433	-0.0679388	0.954	0.133541	-0.093879	0.937	0.154916	n
E9PXF8	Myotubularin-related protein 13 OS=Mus musculus OX=10090 GN=Sbf2 PE=1 SV=1	Sbf2	NA	658.81	71.546	199.5	232.34	27.532	193.93	347.25	232.29	289.75	269.39	155.79	160.19	0	22056	0	14516	0	0	16804	15242	16809	11205	18097	11967	0	NA	1.39269	NA	0.916588	NA	NA	1.06106	0.96243	1.06137	0.70752	1.1427	0.755636	NA	-0.121863	0.919	NA	0.0607392	1.043	0.884512	n
E9PZJ8	Activating signal cointegrator 1 complex subunit 3 OS=Mus musculus OX=10090 GN=Ascc3 PE=1 SV=1	Ascc3	NA	NA	NA	NA	158.78	NA	156.65	163.12	360.36	439.01	2595.3	NA	247.52	0	0	0	0	0	0	0	0	0	0	0	0	0	NA	NA	NA	NA	NA	NA	NA	NA	NA	NA	NA	NA	NA	9.96578	1000	0.001	NA	NA	NA	n
E9Q137	Testis-expressed protein 264 homolog OS=Mus musculus OX=10090 GN=Tex264 PE=2 SV=1	Tex264	3504	1090.1	2730.6	2581.4	3699.6	2962.4	3941.9	4822.3	3488.5	4169.4	3799.6	2112.6	2962.3	31515	21855	28914	28353	30654	31112	28530	42948	33095	36320	29506	0	26764	1.02331	0.709643	0.938853	0.920637	0.995351	1.01022	0.926384	1.39454	1.07461	1.17933	0.958075	NA	0.869041	0.121679	1.088	0.378371	-0.413115	0.751	0.0749352	n
E9Q3L2	Phosphatidylinositol 4-kinase alpha OS=Mus musculus OX=10090 GN=Pi4ka PE=1 SV=2	Pi4ka	48379	47614	46274	45446	53100	55579	57588	57463	58684	51729	54858	52580	51702	439250	426600	418800	419180	430550	451080	424580	447600	447380	421990	456970	447780	444140	1.00605	0.977079	0.959214	0.960084	0.986126	1.03315	0.972452	1.02518	1.02467	0.96652	1.04664	1.02559	1.01725	0.0313952	1.022	0.330325	0.0342157	1.024	0.318599	n
E9Q401	Ryanodine receptor 2 OS=Mus musculus OX=10090 GN=Ryr2 PE=1 SV=1	Ryr2	39151	42470	47018	45466	53011	59955	53632	48753	51813	53141	51109	47618	45884	434450	442240	444500	462310	527170	511280	503300	482440	481500	488280	540130	486600	459900	0.901622	0.917789	0.922479	0.95944	1.09404	1.06107	1.04451	1.00122	0.999266	1.01334	1.12094	1.00985	0.954439	0.205393	1.153	0.000714426	0.0342157	1.024	0.677188	n
E9Q4P1	WD repeat and FYVE domain-containing protein 1 OS=Mus musculus OX=10090 GN=Wdfy1 PE=1 SV=1	Wdfy1	22245	21039	NA	21165	1804.6	55276	28112	NA	56337	26793	23250	NA	52317	82417	83082	0	79688	29210	159810	92942	0	159020	92792	80618	0	167020	0.802816	0.809294	NA	0.776233	0.284532	1.55669	0.905339	NA	1.549	0.903878	0.785292	NA	1.62692	0.201634	1.15	0.88623	-0.0247367	0.983	0.92872	n
E9Q4S1	High affinity cAMP-specific and IBMX-insensitive 3',5'-cyclic phosphodiesterase 8B OS=Mus musculus OX=10090 GN=Pde8b PE=1 SV=1	Pde8b	248.08	571.19	801.27	691.58	754.32	522.14	680.66	1938.6	1697.4	624.24	1111.7	963.37	1819.3	0	16589	16553	15662	18954	19138	25601	26511	24737	22229	21058	27782	34525	NA	0.739098	0.737494	0.697797	0.844467	0.852665	1.14061	1.18116	1.10212	0.99038	0.938208	1.23779	1.53821	0.38405	1.305	0.0629468	0.182692	1.135	0.513971	n
E9Q557	Desmoplakin OS=Mus musculus OX=10090 GN=Dsp PE=1 SV=1	Dsp	201.9	422.49	265.48	240.52	83.753	158.46	188.19	431.54	375.8	181.47	201.51	285.99	217.86	19323	25581	19616	24958	0	12809	15718	36844	19793	10677	18588	25751	14022	0.951559	1.25973	0.965988	1.22905	NA	0.630778	0.774032	1.81438	0.974705	0.525788	0.915364	1.26811	0.690512	-0.648372	0.638	0.0260161	-0.205896	0.867	0.907105	n
E9Q5C9	Nucleolar and coiled-body phosphoprotein 1 OS=Mus musculus OX=10090 GN=Nolc1 PE=1 SV=1	Nolc1	5479.2	5429.2	6056.5	5750.7	6167.7	7425.6	9664.3	1140.3	6443.3	5793	10343	6095.2	2549.7	123410	108370	132660	111900	71554	112290	104870	0	92183	128930	138460	111750	59444	1.14284	1.00357	1.2285	1.03625	0.662629	1.03987	0.971153	NA	0.853664	1.19396	1.28221	1.03486	0.550483	-0.307573	0.808	0.137734	-0.0985055	0.934	0.766023	n
E9Q612	Receptor-type tyrosine-protein phosphatase O OS=Mus musculus OX=10090 GN=Ptpro PE=1 SV=1	Ptpro	777.19	581.23	600.81	574.7	749.79	775.68	676.67	652.03	109.46	710.37	40.948	NA	NA	22193	0	0	26305	0	29429	27857	0	0	0	0	0	0	0.839182	NA	NA	0.994668	NA	1.1128	1.05335	NA	NA	NA	NA	NA	NA	0.240009	1.181	0.197702	NA	NA	NA	n
E9Q634	Unconventional myosin-Ie OS=Mus musculus OX=10090 GN=Myo1e PE=1 SV=1	Myo1e	372.33	392.75	423.76	192.94	1588.1	1904.5	2499.5	2330.5	2490.3	2395.4	1928.9	302.38	337.99	0	0	0	0	0	105060	117470	112790	120440	113310	101510	0	0	NA	NA	NA	NA	NA	0.940022	1.05106	1.00919	1.07763	1.01384	0.908259	NA	NA	NA	NA	NA	-0.186065	0.879	NA	n
E9Q6B2	Coiled-coil domain-containing protein 85C OS=Mus musculus OX=10090 GN=Ccdc85c PE=1 SV=1	Ccdc85c	1036.8	923.09	361.59	1117.4	1122.5	1519.2	1598.3	974.96	2359.1	901.51	1474.5	1508	609.19	13548	8717.7	0	0	10538	13568	14192	0	0	10468	11706	12789	10877	1.14594	0.737374	NA	NA	0.891341	1.14763	1.20041	NA	NA	0.88542	0.990135	1.08174	0.920015	0.197865	1.147	0.507105	0.171207	1.126	NA	n
E9Q6P5	Tetratricopeptide repeat protein 7B OS=Mus musculus OX=10090 GN=Ttc7b PE=1 SV=1	Ttc7b	52211	48042	49782	48545	48980	50396	48761	59924	53850	56375	44038	51025	55624	434320	402890	413320	408900	389790	423060	386300	423330	407320	390310	426610	413490	415100	1.05838	0.981785	1.0072	0.996431	0.949863	1.03094	0.941358	1.0316	0.992581	0.95113	1.03959	1.00762	1.01154	-0.0528949	0.964	0.278092	0.0398403	1.028	0.331002	n
E9Q735	Ubiquitin conjugation factor E4 A OS=Mus musculus OX=10090 GN=Ube4a PE=1 SV=1	Ube4a	5982.1	7589.8	4738.8	7005.1	5401.6	8888.4	6733.7	7554.1	7359.3	6380.7	6576.2	7357.1	7700.9	102150	88924	90483	91594	79059	84843	86849	85978	84508	85645	88623	87675	92091	1.15633	1.00661	1.02426	1.03683	0.894938	0.960413	0.98312	0.973261	0.95662	0.969491	1.0032	0.992471	1.04246	-0.158429	0.896	0.055737	0.0676387	1.048	0.0421407	n
E9Q7G0	Nuclear mitotic apparatus protein 1 OS=Mus musculus OX=10090 GN=Numa1 PE=1 SV=1	Numa1	4465.8	4276.1	4501.7	3960.7	4764.4	4884	4545.5	6806.6	3289.2	5637.7	4793.5	3288.3	3229.8	145400	138750	139330	142660	127960	135180	148510	114380	128140	137790	117420	129650	132110	1.08802	1.03826	1.0426	1.06752	0.95752	1.01155	1.11129	0.855901	0.958867	1.03108	0.878649	0.970166	0.988574	-0.0454314	0.969	0.435547	-0.00433459	0.997	0.98413	n
E9Q7X7	Neurexin-2 OS=Mus musculus OX=10090 GN=Nrxn2 PE=1 SV=1	Nrxn2	7764.2	9138.8	7363.6	8473.6	7827.5	9513.3	8331.3	7833.7	7304.6	7780.2	9310	6132.1	7818.8	130920	135810	124050	135330	110910	123140	121940	124890	117570	108130	122590	106320	112300	1.08136	1.12176	1.02462	1.11779	0.916087	1.0171	1.00719	1.03156	0.971097	0.893125	1.01256	0.878175	0.927568	-0.148801	0.902	0.0394908	-0.0394883	0.973	0.66906	n
E9Q8I9	Protein furry homolog OS=Mus musculus OX=10090 GN=Fry PE=1 SV=1	Fry	8003.2	8362	8312.5	7227	9551.5	11046	10853	10038	9494.7	9089.2	8394.3	10582	10235	92494	93771	90928	84028	101610	106930	97403	100710	90692	91045	94798	100470	100820	0.965259	0.978586	0.948916	0.876908	1.06039	1.11591	1.01649	1.051	0.946453	0.950137	0.989303	1.0485	1.05215	0.175045	1.129	0.0212268	0.0676387	1.048	0.293458	n
E9Q912	Rap1 GTPase-GDP dissociation stimulator 1 OS=Mus musculus OX=10090 GN=Rap1gds1 PE=2 SV=1	Rap1gds1	334330	348050	335000	309610	343740	360860	337720	365540	361560	353940	285080	324330	386640	1003100	1002900	953360	958920	975540	1041700	972410	996210	959160	982960	975850	970950	1020300	1.01771	1.01751	0.967247	0.972888	0.98975	1.05687	0.986574	1.01072	0.973131	0.997278	0.990064	0.985093	1.03516	0.0243197	1.017	0.526265	0.0143553	1.01	0.643925	n
E9QAT4	Protein transport protein Sec16A OS=Mus musculus OX=10090 GN=Sec16a PE=1 SV=1	Sec16a	1613.1	2673.1	2103.4	2215.9	2243.8	2159.1	2582	1840.7	2061.5	2916	3446.9	2189.6	3231.8	54548	56487	55600	58024	56761	57326	61758	54481	61188	54429	72623	60905	64466	0.922623	0.955419	0.940416	0.981415	0.960053	0.96961	1.04457	0.921489	1.03493	0.92061	1.22834	1.03015	1.09038	0.0621217	1.044	0.180007	0.219091	1.164	0.0806498	n
F6SEU4	Ras/Rap GTPase-activating protein SynGAP OS=Mus musculus OX=10090 GN=Syngap1 PE=1 SV=2	Syngap1	478670	436060	442890	411960	525330	522350	480820	479750	511910	471490	487100	469690	511670	1492900	1370300	1384000	1327800	1516500	1498700	1361400	1417000	1483000	1376800	1526500	1460900	1488200	1.03762	0.952411	0.961933	0.922872	1.05403	1.04165	0.946225	0.98487	1.03074	0.956929	1.06098	1.01538	1.03436	0.0662614	1.047	0.318182	0.0648829	1.046	0.142476	n
F6W8I0	YjeF N-terminal domain-containing protein 3 OS=Mus musculus OX=10090 GN=Yjefn3 PE=1 SV=2	Yjefn3	12383	22533	21400	7238.8	23385	27728	18232	22721	24168	20075	16197	22590	31111	116120	90888	105620	91829	97878	126080	118120	94088	102010	107580	90614	85748	133270	1.1101	0.868881	1.00972	0.877877	0.935705	1.20531	1.12922	0.899473	0.975207	1.02845	0.866262	0.819743	1.27405	0.173767	1.128	0.25974	0.0285692	1.02	0.995033	n
F6ZDS4	Nucleoprotein TPR OS=Mus musculus OX=10090 GN=Tpr PE=1 SV=1	Tpr	10509	12740	15416	11510	13060	12454	11573	12313	14438	12465	12312	12552	11768	238570	250290	266290	247540	236270	237540	255870	206890	256770	262850	253090	270650	251610	0.958933	1.00604	1.07035	0.994988	0.949688	0.954793	1.02847	0.831595	1.03209	1.05653	1.0173	1.08788	1.01135	-0.0439433	0.97	0.424368	0.0935602	1.067	0.428424	n
F7BWT7	Tetraspanin-15 OS=Mus musculus OX=10090 GN=Tspan15 PE=1 SV=2	Tspan15	1418.6	4462.2	5218.4	1739.7	NA	5374.8	2886.4	5923.7	NA	3313.8	2147.3	3360.7	3662.3	0	36105	39071	0	0	38101	0	36406	0	20724	0	0	0	NA	1.05937	1.1464	NA	NA	1.11794	NA	1.06821	NA	0.608074	NA	NA	NA	0.0200577	1.014	NA	NA	NA	NA	n
F8VPU2	FERM, ARHGEF and pleckstrin domain-containing protein 1 OS=Mus musculus OX=10090 GN=Farp1 PE=1 SV=1	Farp1	44766	45817	46786	46489	42593	45717	44697	41540	54553	48588	50897	55778	44454	366370	371920	357180	358170	333920	344810	342530	346560	367560	361600	339480	350040	341040	1.03965	1.0554	1.01357	1.01638	0.947564	0.978466	0.971996	0.983432	1.04302	1.02611	0.963341	0.993307	0.967768	-0.093879	0.937	0.00554534	-0.0619024	0.958	0.0993135	n
G3X9K3	Brefeldin A-inhibited guanine nucleotide-exchange protein 1 OS=Mus musculus OX=10090 GN=Arfgef1 PE=1 SV=1	Arfgef1	5573.9	7987.3	6581.7	6123.4	6236	7451.2	7827.9	8333.4	9005.1	7291	6840.2	7867.2	6591.7	83932	79087	79407	73850	75387	78537	82826	87376	82212	83868	77080	83360	82066	1.04016	0.980117	0.984083	0.915215	0.934263	0.973301	1.02645	1.08284	1.01885	1.03937	0.955244	1.03307	1.01703	-0.00288828	0.998	0.967542	-0.0634092	0.957	0.211696	n
G3XA57	Rab11 family-interacting protein 2 OS=Mus musculus OX=10090 GN=Rab11fip2 PE=1 SV=1	Rab11fip2	20091	21477	21601	19922	23041	27662	24762	22528	23592	22757	21379	17998	23490	91281	86183	85367	89191	93999	96447	94070	86419	84618	83334	93599	91130	97664	1.01138	0.954894	0.945853	0.988222	1.04149	1.06862	1.04228	0.957509	0.937554	0.923327	1.03706	1.00971	1.0821	0.108357	1.078	0.0123479	0.15056	1.11	0.010178	n
G5E829	Plasma membrane calcium-transporting ATPase 1 OS=Mus musculus OX=10090 GN=Atp2b1 PE=1 SV=1	Atp2b1	1143700	1143000	1161400	1089000	1339200	1133600	1270800	1348800	1350000	1264700	1153700	1171900	1262800	4321800	4198900	4240000	4167400	4581600	4091100	4195000	4628200	4371100	4300700	4361100	4268100	4328700	1.00231	0.973811	0.983343	0.966505	1.06257	0.94881	0.972906	1.07337	1.01375	0.99742	1.01143	0.98986	1.00391	0.0200577	1.014	0.699933	-0.0380063	0.974	0.330579	n
G5E870	E3 ubiquitin-protein ligase TRIP12 OS=Mus musculus OX=10090 GN=Trip12 PE=1 SV=1	Trip12	4223.3	2134.1	3188	4724.1	4871.7	2666	4505.8	3167.9	4775.5	3732.9	2154.6	2795.4	3499.6	116900	94872	88549	105300	98853	98684	104650	104100	102940	98976	85800	104100	98899	1.16665	0.94681	0.883707	1.05088	0.986539	0.984853	1.04439	1.0389	1.02733	0.987767	0.856272	1.0389	0.986999	-0.0101344	0.993	0.984601	-0.0831412	0.944	0.365722	n
O08532	Voltage-dependent calcium channel subunit alpha-2/delta-1 OS=Mus musculus OX=10090 GN=Cacna2d1 PE=1 SV=1	Cacna2d1	136750	133790	130090	130740	138870	159160	143410	131690	159970	135880	136180	140860	149910	673560	645350	646720	650530	620200	656130	610980	615290	662890	648570	655670	654620	662970	1.04198	0.998342	1.00046	1.00636	0.959436	1.01502	0.945173	0.95184	1.02548	1.00332	1.01431	1.01268	1.0256	-0.0558912	0.962	0.130301	0.0342157	1.024	0.339979	n
O08539	Myc box-dependent-interacting protein 1 OS=Mus musculus OX=10090 GN=Bin1 PE=1 SV=1	Bin1	574920	570670	552190	516310	585550	578350	588090	560820	602400	571110	548720	551190	547880	1326400	1330900	1265700	1241600	1295800	1244200	1244400	1192100	1258000	1239600	1269800	1236600	1220800	1.0536	1.05718	1.00539	0.986246	1.0293	0.988311	0.98847	0.946926	0.999273	0.984657	1.00865	0.982274	0.969724	-0.0335695	0.977	0.369695	0.0143553	1.01	0.632452	n
O08547	Vesicle-trafficking protein SEC22b OS=Mus musculus OX=10090 GN=Sec22b PE=1 SV=3	Sec22b	176970	190600	193050	185110	181760	197940	186930	192670	181830	187720	166640	166010	179110	585250	604620	617170	622750	608810	638910	620350	629920	612840	627260	640760	599380	622660	0.947398	0.978754	0.99907	1.0081	0.985537	1.03426	1.00422	1.01971	0.99206	1.0154	1.03726	0.970272	1.00796	0.0356239	1.025	0.270858	-0.00578235	0.996	0.853305	n
O08553	Dihydropyrimidinase-related protein 2 OS=Mus musculus OX=10090 GN=Dpysl2 PE=1 SV=2	Dpysl2	5775000	5890600	5753300	5475100	5905500	6030900	6070400	6378100	6280300	6182800	5749300	5839400	5650200	12373000	12508000	11691000	11947000	11842000	11581000	11724000	12562000	11900000	12121000	11978000	11786000	11222000	1.03617	1.04747	0.979051	1.00049	0.991696	0.969839	0.981815	1.05199	0.996554	1.01506	1.00309	0.987007	0.939775	-0.0499049	0.966	0.112362	-0.0649175	0.956	0.150755	n
O08576	RUN domain-containing protein 3A OS=Mus musculus OX=10090 GN=Rundc3a PE=1 SV=1	Rundc3a	17341	21825	21319	18982	16510	24114	17730	18714	27272	21307	22259	22680	19962	119540	127100	118820	121700	115580	140580	118840	120980	141260	120790	140750	129220	137420	0.94036	0.999831	0.934696	0.957352	0.909209	1.10587	0.934853	0.951688	1.11122	0.950193	1.10721	1.01651	1.08101	0.0370307	1.026	0.694794	0.0894982	1.064	0.332116	n
O08579	Emerin OS=Mus musculus OX=10090 GN=Emd PE=1 SV=1	Emd	57374	62600	63497	58396	61849	71011	66376	61582	65269	62949	58488	61240	63999	121970	122980	123490	120860	113300	121580	121920	120470	116680	118310	120870	122480	122970	1.01131	1.01968	1.02391	1.00211	0.939421	1.00808	1.01089	0.998871	0.967446	0.980962	1.00219	1.01554	1.0196	-0.0409718	0.972	0.227683	0.0440443	1.031	0.0468751	n
O08581	Potassium channel subfamily K member 1 OS=Mus musculus OX=10090 GN=Kcnk1 PE=1 SV=2	Kcnk1	6504.8	4361.6	6126.8	14161	7355	11429	8124.5	10089	11598	10796	14248	17024	15871	43781	0	0	113210	46628	54861	44512	48046	51168	52129	70392	73370	71257	0.719486	NA	NA	1.86047	0.766273	0.901572	0.731499	0.789576	0.840882	0.856675	1.15681	1.20575	1.17102	-0.68966	0.62	0.379879	0.506907	1.421	0.000217754	n
O08582	GTP-binding protein 1 OS=Mus musculus OX=10090 GN=Gtpbp1 PE=1 SV=2	Gtpbp1	39100	42023	38274	33970	38758	40821	39333	36393	38541	38291	36508	25724	34234	413570	397230	364880	365930	379760	395610	392260	412020	383470	403220	396940	413970	349500	1.06078	1.01887	0.935892	0.938586	0.974059	1.01471	1.00612	1.0568	0.983575	1.03423	1.01812	1.06181	0.896444	0.0143553	1.01	0.756543	-0.046921	0.968	0.564755	n
O08583	THO complex subunit 4 OS=Mus musculus OX=10090 GN=Alyref PE=1 SV=3	Alyref	92607	94183	101050	95905	75849	79201	103490	103080	100180	81589	101640	107920	106820	320570	326450	344210	349450	314320	326070	327910	306250	305640	342290	335430	342260	330820	0.975593	0.993487	1.04754	1.06348	0.956572	0.992331	0.997931	0.932013	0.930156	1.04169	1.02082	1.0416	1.00679	-0.0543923	0.963	0.224177	0.0799754	1.057	0.216793	n
O08585	Clathrin light chain A OS=Mus musculus OX=10090 GN=Clta PE=1 SV=2	Clta	570920	542440	562800	692560	556160	628340	586720	308930	581490	728250	805010	572820	580710	2039700	1845900	1947900	1969400	1871700	1850500	1731800	976290	1870800	1757600	2027500	1887900	1870200	1.12132	1.01478	1.07085	1.08267	1.02896	1.01731	0.952054	0.536714	1.02847	0.966237	1.11461	1.03787	1.02814	-0.101598	0.932	0.0774991	0.328836	1.256	0.269503	n
O08586	Phosphatidylinositol 3,4,5-trisphosphate 3-phosphatase and dual-specificity protein phosphatase PTEN OS=Mus musculus OX=10090 GN=Pten PE=1 SV=1	Pten	13240	12380	12711	12576	12885	13427	11272	13209	14846	14241	10103	11795	12560	70617	80649	70267	64078	66159	78657	75447	78252	74555	79119	67771	71047	79609	0.960045	1.09643	0.955287	0.871147	0.899438	1.06935	1.02571	1.06384	1.01358	1.07563	0.921353	0.965891	1.08229	0.0398403	1.028	0.703818	-0.086201	0.942	0.292537	n
O08599	Syntaxin-binding protein 1 OS=Mus musculus OX=10090 GN=Stxbp1 PE=1 SV=2	Stxbp1	2747900	3130100	2998200	2806400	3017800	3076800	2944300	3145300	3063400	3025600	2774500	3006500	2824400	5059000	5293300	4924200	4875200	4852700	4672600	4804300	5051800	4786600	4859700	4971500	4968200	4618500	1.03184	1.07963	1.00435	0.994352	0.989763	0.953029	0.979891	1.03037	0.976281	0.99119	1.01399	1.01332	0.941995	-0.077041	0.948	0.0762954	-0.0144996	0.99	0.752038	n
O08600	Endonuclease G, mitochondrial OS=Mus musculus OX=10090 GN=Endog PE=1 SV=1	Endog	8372.1	16558	8427.1	16244	11521	14968	15251	14151	14025	7296.5	13581	12813	13786	115490	112010	104290	118990	102560	100350	104830	101890	88796	95569	97595	92501	105500	1.12011	1.08636	1.01149	1.15406	0.99471	0.973275	1.01673	0.988211	0.861215	0.926905	0.946555	0.897149	1.02322	-0.136062	0.91	0.0453445	0.0468403	1.033	0.590082	n
O08638	Myosin-11 OS=Mus musculus OX=10090 GN=Myh11 PE=1 SV=1	Myh11	6227	6743.5	11006	9103.3	7858.7	8176.4	14130	7873	8483.8	7771.6	9526.2	9357.6	5988	149650	181310	257520	222880	125010	130640	264970	190150	141630	121070	148260	213240	139520	0.851084	1.03114	1.46456	1.26755	0.710952	0.742971	1.50693	1.08141	0.805473	0.688545	0.843179	1.21273	0.793473	-0.224317	0.856	0.459688	0.145351	1.106	0.619095	n
O08648	Mitogen-activated protein kinase kinase kinase 4 OS=Mus musculus OX=10090 GN=Map3k4 PE=1 SV=2	Map3k4	140.56	852.86	632.85	746.49	517.85	817.57	590.69	814	678.04	516.94	527.99	570.46	263.98	0	22529	21961	19137	19149	21196	20815	21080	19136	27104	20652	26310	20367	NA	1.04206	1.01579	0.885166	0.885721	0.980404	0.962781	0.975038	0.88512	1.25367	0.955241	1.21695	0.942059	-0.0573917	0.961	0.558232	0	1	0.977249	n
O08663	Methionine aminopeptidase 2 OS=Mus musculus OX=10090 GN=Metap2 PE=1 SV=1	Metap2	64454	50149	50697	90288	73524	73739	72456	72955	92084	50376	102090	80755	88548	1081400	1139600	1107000	1101200	1061600	1124200	1094400	1065200	1109100	1072400	1202100	1181800	1216200	0.965788	1.01777	0.988651	0.983471	0.948105	1.00401	0.977398	0.95132	0.990526	0.95775	1.07358	1.05545	1.08618	-0.018878	0.987	0.530451	0.149259	1.109	0.00232955	n
O08672	Kinesin-like protein KIFC2 OS=Mus musculus OX=10090 GN=Kifc2 PE=1 SV=1	Kifc2	6770.9	6825.9	2815.7	7557.7	8805.1	8930.5	4642.5	8844.4	8635.8	8972.1	8288.7	8842.7	3882.9	0	0	0	131210	150570	152560	144280	130430	140760	165350	126410	142330	128330	NA	NA	NA	0.929098	1.06619	1.08028	1.02165	0.923575	0.996721	1.17084	0.895109	1.00784	0.908705	0.185232	1.137	NA	-0.136062	0.91	0.31378	n
O08677	Kininogen-1 OS=Mus musculus OX=10090 GN=Kng1 PE=1 SV=1	Kng1	2094.1	2375.9	4691.8	3999.3	3042.4	5211.5	4391	4065.9	3928.9	7110.3	4621.4	6651.8	4807.5	37317	0	74464	70882	67904	70354	77361	63523	55270	73225	62907	75835	79694	0.553709	NA	1.10489	1.05174	1.00756	1.04391	1.14788	0.942552	0.820095	1.08651	0.933412	1.12524	1.1825	0.238787	1.18	0.405656	0.186501	1.138	0.295813	n
O08688	Calpain-5 OS=Mus musculus OX=10090 GN=Capn5 PE=1 SV=1	Capn5	50990	50967	49688	47819	53045	57993	54189	56808	54159	52858	47664	51368	53044	307020	309400	281720	303020	292430	305030	298580	315650	290240	305100	293790	307960	309850	1.01823	1.02613	0.934326	1.00497	0.969845	1.01163	0.990242	1.04686	0.962582	1.01187	0.974356	1.02135	1.02762	-0.00723157	0.995	0.866641	0.00144197	1.001	0.975161	n
O08709	Peroxiredoxin-6 OS=Mus musculus OX=10090 GN=Prdx6 PE=1 SV=3	Prdx6	1730600	1766900	1851200	1818500	1845000	1892900	1944000	1788200	1868700	1907300	1918400	1955300	1922300	3592800	3532100	3573800	3769100	3549500	3426800	3555800	3247000	3318600	3539900	3787700	3662500	3591000	1.01213	0.995031	1.00678	1.0618	0.999933	0.965367	1.00171	0.914715	0.934886	0.997228	1.06704	1.03177	1.01162	-0.0424568	0.971	0.192196	0.128293	1.093	0.0422915	n
O08715	A-kinase anchor protein 1, mitochondrial OS=Mus musculus OX=10090 GN=Akap1 PE=1 SV=4	Akap1	823.58	606.69	522.39	1891.8	1034	759.24	862.08	1822.5	1109.6	653.56	1093.3	1543.6	1260.3	19757	0	0	0	27438	0	21442	34060	19634	0	25757	25733	27363	0.785629	NA	NA	NA	1.09106	NA	0.852632	1.35438	0.780738	NA	1.02422	1.02326	1.08808	0.306846	1.237	NA	-0.0306192	0.979	0.943725	n
O08739	AMP deaminase 3 OS=Mus musculus OX=10090 GN=Ampd3 PE=1 SV=2	Ampd3	8753.4	5717.5	9036.5	10194	5563.6	6889.2	5079	7496.7	5485	6171.1	6496.5	6138.6	7941.5	82455	89424	81398	80338	68689	69711	75285	73011	74618	73570	63970	71096	71484	1.09935	1.19226	1.08525	1.07112	0.915807	0.929433	1.00375	0.973431	0.994857	0.980884	0.85289	0.947899	0.953072	-0.227692	0.854	0.00812174	-0.0985055	0.934	0.130116	n
O08747	Netrin receptor UNC5C OS=Mus musculus OX=10090 GN=Unc5c PE=1 SV=1	Unc5c	1690.4	1778.6	897.79	781.94	2786.7	2241.5	3228.3	2667.7	4862.4	3537.7	2628.2	4473.4	581.52	0	52784	0	66459	39474	39293	35701	40098	42137	42563	33389	68937	0	NA	1.1454	NA	1.44214	0.856576	0.852648	0.774702	0.870116	0.914362	0.923606	0.724533	1.49592	NA	-0.643856	0.64	0.0192479	0.298658	1.23	0.634614	n
O08749	Dihydrolipoyl dehydrogenase, mitochondrial OS=Mus musculus OX=10090 GN=Dld PE=1 SV=2	Dld	955260	1112200	1095100	909580	1033800	999040	1021300	1074800	1170600	951860	1026300	894250	906530	3028500	3127800	3304000	3021500	2946000	2910500	2958600	3219500	3081500	3001600	2984800	2852700	2908700	1.00063	1.03344	1.09166	0.998317	0.973372	0.961643	0.977535	1.06374	1.01814	0.991742	0.986192	0.942545	0.961048	-0.086201	0.942	0.0630404	-0.0892673	0.94	0.0646968	n
O08756	3-hydroxyacyl-CoA dehydrogenase type-2 OS=Mus musculus OX=10090 GN=Hsd17b10 PE=1 SV=4	Hsd17b10	237340	210820	255140	212970	209690	201220	221260	244760	252710	233710	226950	238280	233580	1044200	1010700	1091200	1001200	920530	925050	985650	1052600	985470	997730	963880	987880	965700	1.04971	1.01603	1.09696	1.00648	0.925385	0.929929	0.990849	1.05815	0.990668	1.00299	0.968964	0.993091	0.970794	-0.136062	0.91	0.0242829	-0.0573917	0.961	0.143675	n
O08759	Ubiquitin-protein ligase E3A OS=Mus musculus OX=10090 GN=Ube3a PE=1 SV=2	Ube3a	31134	30579	30360	33348	30651	34451	26191	30993	25130	25429	24657	25725	30924	160790	163780	158120	162810	149780	156510	141830	144040	141990	138790	139090	153430	152600	1.06453	1.08433	1.04685	1.0779	0.991638	1.03619	0.939004	0.953635	0.940063	0.918877	0.920863	1.0158	1.01031	-0.110916	0.926	0.0283212	0.0676387	1.048	0.244927	n
O08784	Treacle protein OS=Mus musculus OX=10090 GN=Tcof1 PE=1 SV=1	Tcof1	198.25	174.64	92.558	NA	144.33	90.64	NA	NA	33.437	187.42	NA	109.51	87.385	8095.7	7848.5	0	0	0	0	0	0	0	7919.8	0	6128.2	0	1.07971	1.04674	NA	NA	NA	NA	NA	NA	NA	1.05625	NA	0.817306	NA	NA	NA	NA	-0.369595	0.774	NA	n
O08788	Dynactin subunit 1 OS=Mus musculus OX=10090 GN=Dctn1 PE=1 SV=3	Dctn1	163410	158900	158410	161610	167430	172060	171380	172260	175530	168730	164820	169300	167740	853250	824890	790670	805410	812990	833450	799160	815560	788550	822300	825410	847840	840800	1.04052	1.00594	0.964206	0.982182	0.991425	1.01638	0.97456	0.994559	0.961621	1.00278	1.00657	1.03392	1.02534	-0.00578235	0.996	0.867812	0.051024	1.036	0.0775681	n
O08795	Glucosidase 2 subunit beta OS=Mus musculus OX=10090 GN=Prkcsh PE=1 SV=1	Prkcsh	104530	82277	100150	105860	108440	113740	113040	85441	147330	138920	133620	142820	128130	423010	402940	410150	459660	408780	400620	397250	205890	436830	418590	405350	420370	415800	1.05646	1.00634	1.02434	1.14799	1.02092	1.00054	0.992125	0.514207	1.09098	1.04542	1.01235	1.04987	1.03845	-0.07552	0.949	0.204721	0.226509	1.17	0.436713	n
O08807	Peroxiredoxin-4 OS=Mus musculus OX=10090 GN=Prdx4 PE=1 SV=1	Prdx4	91059	20022	76549	65026	54193	57965	56891	85876	45535	58962	56153	55327	53078	837130	838800	880420	879700	702980	787520	775780	1025300	685890	748860	810730	821720	813570	1.02586	1.0279	1.07891	1.07802	0.861463	0.965062	0.950675	1.25645	0.84052	0.917686	0.993504	1.00697	0.996984	-0.186065	0.879	0.012796	-0.00868224	0.994	0.941197	n
O08808	Protein diaphanous homolog 1 OS=Mus musculus OX=10090 GN=Diaph1 PE=1 SV=1	Diaph1	11289	12438	8557	9405.1	10503	14881	13558	13407	14488	14685	7379.5	12296	10821	144840	145720	134020	140150	133160	139190	137900	154990	150540	148800	131230	134740	135620	1.02841	1.03466	0.951587	0.995112	0.94548	0.988295	0.979136	1.10048	1.06888	1.05653	0.931777	0.956699	0.962947	-0.0454314	0.969	0.268705	-0.177882	0.884	0.00143647	n
O08810	116 kDa U5 small nuclear ribonucleoprotein component OS=Mus musculus OX=10090 GN=Eftud2 PE=1 SV=1	Eftud2	20619	23557	26997	30554	27010	28109	26559	30229	31274	26357	22500	25302	23137	170700	162770	176720	177780	161040	166680	172270	179560	171250	171100	173040	178080	168890	0.995166	0.948934	1.03026	1.03644	0.938849	0.971729	1.00432	1.04682	0.998372	0.997498	1.00881	1.03819	0.984614	-0.0454314	0.969	0.330159	-0.00578235	0.996	0.877653	n
O08842	GDNF family receptor alpha-2 OS=Mus musculus OX=10090 GN=Gfra2 PE=1 SV=2	Gfra2	11369	11094	7504.5	6950.9	6458.5	10475	9222.8	8582.2	8620.4	5892.5	7615.5	9907	6022	57794	54982	45467	50112	54993	64343	53902	51512	48999	47297	46993	59801	56464	1.08469	1.03192	0.853336	0.940515	1.03212	1.20761	1.01165	0.96679	0.919626	0.887682	0.881977	1.12236	1.05973	0.149259	1.109	0.240751	0.144046	1.105	0.284328	n
O08848	60 kDa SS-A/Ro ribonucleoprotein OS=Mus musculus OX=10090 GN=RO60 PE=1 SV=1	RO60	24898	24884	27703	30179	19731	26362	32817	24729	26551	23280	28884	23987	33930	143370	153520	161180	160400	147530	143770	148780	149010	146810	153250	171460	163610	155680	0.932665	0.998694	1.04852	1.04345	0.959727	0.935267	0.967859	0.969355	0.955043	0.996938	1.1154	1.06433	1.01275	-0.07552	0.949	0.180968	0.128293	1.093	0.0449339	n
O08908	Phosphatidylinositol 3-kinase regulatory subunit beta OS=Mus musculus OX=10090 GN=Pik3r2 PE=1 SV=2	Pik3r2	11027	8902	9751.5	9126.5	10317	12646	10929	12201	11826	10311	9788.9	9958.9	11148	72422	70257	76050	70609	79563	76023	76455	74792	77336	70931	71697	72668	75533	0.976305	0.947119	1.02521	0.951864	1.07257	1.02485	1.03067	1.00825	1.04255	0.956205	0.966531	0.979621	1.01824	0.0962619	1.069	0.0408216	-0.0203404	0.986	0.663647	n
O08914	Fatty-acid amide hydrolase 1 OS=Mus musculus OX=10090 GN=Faah PE=1 SV=1	Faah	133370	138320	140840	121190	152640	152550	146240	167210	171050	152390	138200	142870	139860	403350	388350	401910	382900	413580	385170	398830	415750	394420	400710	398860	383230	379880	1.01877	0.980884	1.01513	0.967118	1.04461	0.972852	1.00735	1.05009	0.996215	1.0121	1.00743	0.967952	0.95949	0.0186342	1.013	0.606287	-0.0588937	0.96	0.129656	n
O08915	AH receptor-interacting protein OS=Mus musculus OX=10090 GN=Aip PE=1 SV=1	Aip	70339	73119	75268	59734	63430	74229	68966	55955	74065	65778	60212	56627	70489	162550	169450	171400	156800	160000	168440	164160	146600	165320	165800	179420	164050	163130	0.988784	1.03076	1.04262	0.953807	0.973272	1.02461	0.998578	0.891761	1.00563	1.00855	1.0914	0.997908	0.992312	-0.00723157	0.995	0.867417	0.0840643	1.06	0.308676	n
O08917	Flotillin-1 OS=Mus musculus OX=10090 GN=Flot1 PE=1 SV=1	Flot1	195130	258360	176420	163860	194090	192970	172510	164460	184260	180240	180890	185060	187830	806040	786990	766010	778180	839720	801340	768750	751410	771630	783870	825330	799770	799850	1.01942	0.995328	0.968794	0.984186	1.06202	1.01348	0.97226	0.950329	0.975902	0.991382	1.04382	1.01149	1.01159	0.0342157	1.024	0.388817	0.0717627	1.051	0.0367132	n
O08919	Numb-like protein OS=Mus musculus OX=10090 GN=Numbl PE=1 SV=3	Numbl	100560	111750	105480	93478	104090	112930	132520	133210	139740	111160	119310	117420	125730	284250	281980	280260	277080	274380	278140	264380	281940	274340	251410	292930	282790	294210	1.02133	1.01317	1.00699	0.995564	0.985863	0.999373	0.949932	1.01303	0.985719	0.90333	1.05251	1.01608	1.05711	-0.0454314	0.969	0.078934	0.107018	1.077	0.110041	n
O08966	Solute carrier family 22 member 1 OS=Mus musculus OX=10090 GN=Slc22a1 PE=1 SV=2	Slc22a1	1440300	488870	1424300	1309700	1390500	253380	1243900	1395300	1361000	1211700	1236900	1233600	1224400	15309000	14509000	14762000	21463000	20257000	626960	18974000	19121000	15748000	15678000	14604000	20339000	14364000	0.967253	0.916707	0.932692	1.35607	1.27988	0.039613	1.19881	1.2081	0.994989	0.990567	0.922709	1.28506	0.907546	-0.312939	0.805	0.365183	-0.0365259	0.975	0.809248	n
O08967	Cytohesin-3 OS=Mus musculus OX=10090 GN=Cyth3 PE=1 SV=1	Cyth3	12781	10991	13705	11391	11163	11835	12432	13948	11579	9318.3	10389	11482	13481	90378	76671	81562	82708	75139	74609	71933	84779	73709	63118	73199	73061	74057	1.18091	1.00181	1.06572	1.08069	0.981792	0.974866	0.939901	1.10775	0.963107	0.824721	0.956443	0.95464	0.967654	-0.164884	0.892	0.0427384	-0.00868224	0.994	0.987889	n
O08989	Ras-related protein M-Ras OS=Mus musculus OX=10090 GN=Mras PE=1 SV=1	Mras	91217	82366	101620	88237	121740	117190	117010	101630	129310	116630	105170	115080	94775	533490	490420	500260	531470	552850	501820	514390	523180	542840	537640	541000	515630	525640	1.01832	0.936104	0.954887	1.01446	1.05527	0.957864	0.981858	0.998636	1.03616	1.02624	1.03265	0.984225	1.00333	0.0257376	1.018	0.640199	-0.018878	0.987	0.490373	n
O08992	Syntenin-1 OS=Mus musculus OX=10090 GN=Sdcbp PE=1 SV=1	Sdcbp	12679	35210	43325	29396	56850	40031	30894	30727	25819	27287	27999	25149	31517	0	193200	235750	196110	223830	225960	260370	252350	227360	251680	193790	184000	231940	NA	0.866258	1.05704	0.879305	1.00359	1.01314	1.16743	1.13147	1.01942	1.12847	0.868903	0.825007	1.03996	0.183963	1.136	0.183462	-0.261881	0.834	0.0761087	n
O08997	Copper transport protein ATOX1 OS=Mus musculus OX=10090 GN=Atox1 PE=1 SV=1	Atox1	409510	384970	396890	419000	425160	439600	428750	237300	398540	389830	341900	369720	422360	468130	431300	459240	523340	464850	488290	462610	262800	398540	427580	455470	416120	486130	1.05941	0.976064	1.03929	1.18436	1.05199	1.10504	1.04692	0.594736	0.901925	0.967645	1.03076	0.94171	1.10015	0.00432161	1.003	0.921469	0.318461	1.247	0.203675	n
O09005	Sphingolipid delta(4)-desaturase DES1 OS=Mus musculus OX=10090 GN=Degs1 PE=1 SV=1	Degs1	9569.6	8793.8	9417.8	8467.5	12404	6141.6	6635	6568.8	11004	6262.4	9422.8	13304	9957.3	59194	54248	56240	46694	69506	0	0	0	60831	0	56989	77860	53405	0.995848	0.912639	0.946152	0.785555	1.16933	NA	NA	NA	1.02339	NA	0.958753	1.30987	0.898457	0.361768	1.285	NA	0.045443	1.032	NA	n
O09012	Peroxisomal targeting signal 1 receptor OS=Mus musculus OX=10090 GN=Pex5 PE=1 SV=2	Pex5	7395.5	8709.2	6788.9	7208.2	8748.5	9620.9	11707	8694.9	12396	12413	6633.6	8519.4	12886	74525	76998	75064	80726	77387	69204	75812	78897	81702	78621	70707	81406	81809	0.966064	0.998121	0.973051	1.04645	1.00316	0.897088	0.982747	1.02274	1.0591	1.01916	0.916571	1.05526	1.06049	-0.0513992	0.965	0.356514	-0.0320936	0.978	0.645784	n
O09044	Synaptosomal-associated protein 23 OS=Mus musculus OX=10090 GN=Snap23 PE=1 SV=1	Snap23	9653.7	10195	12464	13152	16036	21334	10301	11346	15408	15213	11920	17130	9639.8	68261	60126	61025	66621	69497	66728	82778	54959	65226	65660	53547	70539	59895	1.05034	0.925166	0.939	1.02511	1.06936	1.02675	1.27372	0.845661	1.00364	1.01032	0.823935	1.08539	0.921612	0.189034	1.14	0.112055	-0.0144996	0.99	0.900293	n
O09053	Werner syndrome ATP-dependent helicase homolog OS=Mus musculus OX=10090 GN=Wrn PE=1 SV=3	Wrn	30044	18848	21687	32292	20790	31703	30915	32705	31610	31084	30304	22344	21931	751270	830020	853760	912570	841960	860320	832190	873710	847270	856170	840540	0	0	0.88862	0.981767	1.00985	1.07941	0.99589	1.01761	0.984334	1.03344	1.00217	1.0127	0.994211	NA	NA	0.0129262	1.009	0.818163	-0.0320936	0.978	NA	n
O09061	Proteasome subunit beta type-1 OS=Mus musculus OX=10090 GN=Psmb1 PE=1 SV=1	Psmb1	185170	189700	158400	151330	171050	166810	156570	174360	167580	180500	159060	164230	157320	840640	807720	811920	823440	856600	844010	834140	907560	862780	805150	883890	871060	805840	0.997587	0.958521	0.963505	0.977176	1.01653	1.00159	0.989874	1.077	1.02386	0.955471	1.04891	1.03369	0.95629	0.041243	1.029	0.0669504	-0.00868224	0.994	0.911318	n
O09106	Histone deacetylase 1 OS=Mus musculus OX=10090 GN=Hdac1 PE=1 SV=1	Hdac1	12985	3484.4	14781	14669	10715	3541.9	9585.4	8567	17247	9798.1	10155	9715.3	6733.9	125110	99294	126710	132560	119120	104160	99744	109550	112470	109140	117760	119550	97296	1.10456	0.876641	1.11869	1.17034	1.05168	0.919601	0.880614	0.967188	0.992968	0.963569	1.03967	1.05548	0.859001	-0.168123	0.89	0.259826	0.0143553	1.01	0.931264	n
O09111	NADH dehydrogenase [ubiquinone] 1 beta subcomplex subunit 11, mitochondrial OS=Mus musculus OX=10090 GN=Ndufb11 PE=1 SV=2	Ndufb11	306060	307730	383200	349290	347210	357870	326470	332010	384580	368280	374650	357830	350130	1044100	1007700	1089700	1054300	1061300	1050100	957390	992460	1093100	1086100	1120100	1114700	1042200	0.989795	0.955288	1.03302	0.999464	1.0061	0.995482	0.907594	0.94084	1.03625	1.02961	1.06184	1.05672	0.987993	-0.0365259	0.975	0.474288	0.0468403	1.033	0.442815	n
O09114	Prostaglandin-H2 D-isomerase OS=Mus musculus OX=10090 GN=Ptgds PE=1 SV=1	Ptgds	136180	141690	135040	136810	96149	110980	137320	85400	89297	118860	103860	143870	111550	830150	824980	790700	787170	484770	559770	699300	459890	465930	608880	547530	751550	546180	1.2914	1.28336	1.23003	1.22454	0.754118	0.870789	1.08784	0.715414	0.72481	0.947186	0.851748	1.16913	0.849648	-0.475936	0.719	0.0131747	0.265437	1.202	0.265	n
O09117	Synaptophysin-like protein 1 OS=Mus musculus OX=10090 GN=Sypl1 PE=1 SV=2	Sypl1	24215	48949	38954	32751	33635	35204	34892	41296	42196	42626	28340	45919	41207	211400	210070	175520	142350	146210	141510	148070	178080	171150	185170	126970	196990	167070	1.24886	1.24101	1.0369	0.840945	0.863748	0.835983	0.874736	1.05202	1.01108	1.09391	0.750086	1.16374	0.986981	-0.347399	0.786	0.094836	-0.121863	0.919	0.484252	n
O09126	Semaphorin-4D OS=Mus musculus OX=10090 GN=Sema4d PE=1 SV=2	Sema4d	5492.5	5970.1	5168.3	4448.9	5432.5	6989.8	5426.1	5848.6	4178.8	5315.4	4513.2	4979.6	6828.5	72330	71352	63855	62182	63878	67351	56651	63089	63895	56834	62014	65608	73708	1.11574	1.10066	0.985011	0.959204	0.985366	1.03894	0.873884	0.973195	0.985628	0.876707	0.956612	1.01205	1.137	-0.106249	0.929	0.287114	0.130931	1.095	0.227137	n
O09131	Glutathione S-transferase omega-1 OS=Mus musculus OX=10090 GN=Gsto1 PE=1 SV=2	Gsto1	95221	96456	92712	86453	94748	91307	95476	96228	105590	95761	88970	108390	97910	427250	399830	394420	389670	391820	360410	375920	348440	386420	389470	377270	396150	365570	1.11026	1.03901	1.02495	1.01261	1.01819	0.936571	0.976876	0.905466	1.00416	1.01209	0.980384	1.02945	0.94998	-0.0985055	0.934	0.0818919	0.0186342	1.013	0.765345	n
O09159	Lysosomal alpha-mannosidase OS=Mus musculus OX=10090 GN=Man2b1 PE=1 SV=4	Man2b1	717.38	544.07	805.8	571.49	1040.4	1005	1727.8	2206.7	307.36	511.57	1116.4	1322.6	332.67	0	0	0	0	31530	36703	40939	33224	0	25772	37309	34685	0	NA	NA	NA	NA	0.919005	1.06978	1.19325	0.96838	NA	0.751176	1.08744	1.01096	NA	NA	NA	NA	0.286881	1.22	0.258512	n
O09164	Extracellular superoxide dismutase [Cu-Zn] OS=Mus musculus OX=10090 GN=Sod3 PE=1 SV=1	Sod3	4322.1	7375.7	7458.5	6378.4	5053.9	5790.1	8970	6623.6	8967.5	8884.8	7645.2	8490.3	8713.7	32341	32493	31970	29692	32870	29830	35992	27144	35552	36572	32837	34637	34896	0.985022	0.989652	0.973722	0.90434	1.00113	0.908544	1.09622	0.826735	1.08282	1.11389	1.00013	1.05495	1.06284	0.0565835	1.04	0.504534	0.0440443	1.031	0.707011	n
O09167	60S ribosomal protein L21 OS=Mus musculus OX=10090 GN=Rpl21 PE=1 SV=3	Rpl21	97683	77620	93862	108760	157160	155160	128480	106910	148470	127800	135230	118930	120390	239480	188290	213980	180580	276750	262810	218360	180680	258130	224640	231930	212900	211490	1.07352	0.844053	0.959214	0.809491	1.24059	1.17811	0.978848	0.809939	1.15713	1.007	1.03968	0.954373	0.948052	0.297485	1.229	0.0852053	-0.0159576	0.989	0.992466	n
O09172	Glutamate--cysteine ligase regulatory subunit OS=Mus musculus OX=10090 GN=Gclm PE=1 SV=1	Gclm	38291	40666	47933	37124	45942	36756	44790	42933	48652	36098	34931	37516	44395	191650	195380	184100	193690	175790	168240	152960	152740	175660	163880	166930	173790	165340	1.10234	1.12379	1.05891	1.11407	1.01111	0.967688	0.8798	0.878535	1.01037	0.94261	0.960153	0.999611	0.951008	-0.207561	0.866	0.0121221	0.0398403	1.028	0.538373	n
O09174	Alpha-methylacyl-CoA racemase OS=Mus musculus OX=10090 GN=Amacr PE=1 SV=4	Amacr	1051.9	1421.4	1705.9	1350.2	1716.9	2085.5	984.32	1247.6	1394.2	1465.1	2327.5	2527.4	2253.4	14537	13039	17673	19328	14807	15741	14355	19405	20785	18934	21694	23182	21342	0.804784	0.721853	0.978396	1.07002	0.819732	0.871439	0.794708	1.07428	1.15068	1.04821	1.201	1.28338	1.18152	-0.109359	0.927	0.53452	0.163499	1.12	0.0394532	n
O09198	Myelin and lymphocyte protein OS=Mus musculus OX=10090 GN=Mal PE=2 SV=1	Mal	NA	NA	NA	11102	23998	2301.9	15402	79202	13640	13863	NA	NA	28267	0	0	0	6158.4	11631	0	10538	54628	0	0	0	0	19251	NA	NA	NA	0.301273	0.568996	NA	0.515525	2.67244	NA	NA	NA	NA	0.941771	0.847997	1.8	NA	-1.50635	0.352	NA	n
O35066	Kinesin-like protein KIF3C OS=Mus musculus OX=10090 GN=Kif3c PE=1 SV=3	Kif3c	1856.6	3341.6	2062.6	1768.4	2827.2	3327.7	3074.1	3040.8	2568.6	2419.2	2634.2	2559.3	1261.8	25837	26255	27988	21904	28198	26935	31626	24468	27303	27431	25283	28158	30431	0.954704	0.970149	1.03418	0.809375	1.04194	0.995276	1.16861	0.904118	1.00887	1.0136	0.934233	1.04047	1.12446	0.181421	1.134	0.143198	0.0827026	1.059	0.441898	n
O35075	Vacuolar protein sorting-associated protein 26C OS=Mus musculus OX=10090 GN=Vps26c PE=1 SV=1	Vps26c	12417	13492	14227	23288	11970	15472	18421	17235	15976	16780	20044	20031	22584	223420	244670	196340	204920	0	0	230170	213800	0	230650	201540	188110	215580	1.03955	1.13842	0.913549	0.953471	NA	NA	1.07096	0.994789	NA	1.07319	0.937744	0.875256	1.00307	0.0827026	1.059	NA	-0.139236	0.908	0.192042	n
O35083	1-acyl-sn-glycerol-3-phosphate acyltransferase alpha OS=Mus musculus OX=10090 GN=Agpat1 PE=1 SV=1	Agpat1	72159	85110	82096	80285	75227	94154	75157	94834	88986	80929	82397	77654	88140	396580	457150	440260	449620	433540	464760	440490	503910	440910	445930	412350	398590	443890	0.900063	1.03753	0.999197	1.02044	0.983945	1.0548	0.999719	1.14365	1.00067	1.01206	0.935853	0.904624	1.00744	0.0342157	1.024	0.581677	-0.148801	0.902	0.128023	n
O35098	Dihydropyrimidinase-related protein 4 OS=Mus musculus OX=10090 GN=Dpysl4 PE=1 SV=1	Dpysl4	449580	455850	445110	446140	474440	532410	553420	526350	513810	512460	488540	515080	504000	1267100	1369400	1330800	1398400	1295000	1355300	1435000	1481100	1324700	1388800	1334600	1409500	1408500	0.925504	1.00022	0.972031	1.02141	0.945882	0.989926	1.04814	1.08181	0.967575	1.01439	0.974806	1.02951	1.02878	0.0214797	1.015	0.692573	-0.0144996	0.99	0.813415	n
O35099	Mitogen-activated protein kinase kinase kinase 5 OS=Mus musculus OX=10090 GN=Map3k5 PE=1 SV=3	Map3k5	3019.3	1542.6	2618.4	1353.5	1581.4	1985.8	1558.1	2207.2	1759.1	1778.3	2635.3	1747.6	2102.3	45430	42685	43165	41232	39605	42824	35604	45445	41302	38598	38072	45715	43901	1.08649	1.02084	1.03232	0.986088	0.947178	1.02416	0.851491	1.08685	0.987763	0.923095	0.910515	1.0933	1.04992	-0.132894	0.912	0.122572	0.0271541	1.019	0.819806	n
O35114	Lysosome membrane protein 2 OS=Mus musculus OX=10090 GN=Scarb2 PE=1 SV=3	Scarb2	12845	13034	12889	11433	13621	14431	12488	14790	15138	18731	14637	14029	16576	100910	99568	100800	105290	100030	104220	103100	91738	95129	126280	102100	113610	107300	0.971672	0.95875	0.970613	1.01385	0.963198	1.00354	0.99276	0.883354	0.916006	1.21596	0.983131	1.09396	1.0332	0.0114956	1.008	0.671005	0.0440443	1.031	0.720518	n
O35127	Protein C10 OS=Mus musculus OX=10090 GN=Grcc10 PE=1 SV=1	Grcc10	86043	88105	119400	104520	151370	153240	140000	56061	140060	138760	122740	131460	137460	231900	219190	245390	225800	275040	268810	254610	100660	255080	253940	236930	247510	251220	0.983242	0.929353	1.04044	0.957379	1.16615	1.13974	1.07953	0.426793	1.08152	1.07669	1.00457	1.04943	1.06516	0.206643	1.154	0.00848106	0.271426	1.207	0.429843	n
O35129	Prohibitin-2 OS=Mus musculus OX=10090 GN=Phb2 PE=1 SV=1	Phb2	344410	347870	393710	382650	390010	397130	375700	441080	399950	397390	403720	417160	358480	1275000	1301000	1387500	1394800	1260900	1219000	1266100	1393700	1314600	1360900	1277800	1331700	1335100	0.968273	0.988019	1.05371	1.05925	0.957565	0.925745	0.961514	1.05842	0.998347	1.03351	0.9704	1.01133	1.01391	-0.101598	0.932	0.059171	-0.0454314	0.969	0.233756	n
O35136	Neural cell adhesion molecule 2 OS=Mus musculus OX=10090 GN=Ncam2 PE=1 SV=1	Ncam2	72222	74622	76587	81651	72540	80538	77837	87849	86951	81668	83427	79423	80257	490270	519750	537640	572460	485230	520000	511610	525080	498230	506990	528170	534580	525550	0.943447	1.00018	1.0346	1.10161	0.933748	1.00066	0.984512	1.01043	0.958764	0.975622	1.01638	1.02871	1.01134	-0.0679388	0.954	0.324388	0.0538064	1.038	0.0826227	n
O35143	ATPase inhibitor, mitochondrial OS=Mus musculus OX=10090 GN=Atp5if1 PE=1 SV=2	Atp5if1	21152	3808.9	38826	66536	83933	58649	99946	12431	215560	56939	103580	135240	81588	144270	60399	256930	198760	267260	201380	292820	122570	621080	149020	330770	507560	260020	0.549545	0.230069	0.978684	0.757106	1.01803	0.767086	1.11539	0.466887	2.36578	0.567639	1.25995	1.93337	0.990454	0.620117	1.537	0.215295	0.298658	1.23	0.45812	n
O35153	BET1-like protein OS=Mus musculus OX=10090 GN=Bet1l PE=3 SV=1	Bet1l	9947.7	9997.2	9336.5	9380.3	7044.7	8218.2	8106.6	4255.7	10556	10415	9770.5	9507.2	11274	38015	42684	37696	37551	0	32601	32187	0	40743	40607	38350	34732	43706	0.998312	1.12092	0.989935	0.986127	NA	0.856135	0.845263	NA	1.06995	1.06638	1.00711	0.912097	1.14776	-0.26708	0.831	0.0166044	-0.0634092	0.957	0.613235	n
O35166	Golgi SNAP receptor complex member 2 OS=Mus musculus OX=10090 GN=Gosr2 PE=1 SV=2	Gosr2	43963	2196.2	28330	29658	5428.3	6399.8	32154	6269.6	12196	7767.6	5102	12137	6891.8	137560	0	75824	120740	70689	76726	91038	78534	78826	101640	67871	95005	87588	1.52556	NA	0.8409	1.33902	0.783952	0.850903	1.00962	0.870954	0.874192	1.1272	0.7527	1.05362	0.971364	-0.486004	0.714	0.185689	-0.0484122	0.967	0.799216	n
O35188	Fractalkine OS=Mus musculus OX=10090 GN=Cx3cl1 PE=1 SV=3	Cx3cl1	6639.7	6812.6	7911.9	5823.6	10552	11720	9890	7913.5	12837	11978	6184.2	9453.7	8921.5	45732	40454	43202	52096	49788	50785	41893	42162	51196	48214	52621	53309	49344	0.957667	0.847141	0.904687	1.09093	1.0426	1.06348	0.877275	0.882908	1.07209	1.00964	1.10193	1.11634	1.03331	0.0662614	1.047	0.594582	0.133564	1.097	0.200922	n
O35215	D-dopachrome decarboxylase OS=Mus musculus OX=10090 GN=Ddt PE=1 SV=3	Ddt	548550	524770	541170	530630	598380	563020	606360	524560	597850	574660	578320	597140	553040	1183500	1139900	1113700	1190500	1231700	1132800	1215000	1091100	1163600	1167000	1205100	1220400	1109900	1.01459	0.977216	0.954755	1.02059	1.05591	0.971129	1.0416	0.935381	0.997534	1.00045	1.03311	1.04623	0.951498	0.0440443	1.031	0.334721	0.0468403	1.033	0.431793	n
O35218	Cleavage and polyadenylation specificity factor subunit 2 OS=Mus musculus OX=10090 GN=Cpsf2 PE=1 SV=1	Cpsf2	285.36	NA	523.6	400.77	576.76	140.27	632.83	NA	1205.7	1277.7	1171.5	886.87	1543.3	14626	0	0	0	18370	0	25860	0	27221	27006	23722	18574	31819	0.625049	NA	NA	NA	0.785051	NA	1.10514	NA	1.1633	1.15412	1.01377	0.793769	1.3598	0.596458	1.512	NA	-0.134477	0.911	0.600384	n
O35226	26S proteasome non-ATPase regulatory subunit 4 OS=Mus musculus OX=10090 GN=Psmd4 PE=1 SV=1	Psmd4	72778	68249	75922	86790	110790	91319	96021	124390	88522	115830	128160	121550	124790	282670	269030	314960	314810	332660	331440	318890	334320	319030	304210	348130	324920	319840	0.893023	0.849931	0.995035	0.994561	1.05095	1.0471	1.00745	1.0562	1.00789	0.961073	1.09983	1.0265	1.01045	0.149259	1.109	0.0702159	0.0524159	1.037	0.390001	n
O35239	Tyrosine-protein phosphatase non-receptor type 9 OS=Mus musculus OX=10090 GN=Ptpn9 PE=1 SV=2	Ptpn9	26790	32068	35944	24702	28044	26600	27721	30762	32990	30998	30540	29023	31951	153490	149480	149180	142430	145460	138130	135770	151300	146950	138530	147440	139850	147510	1.05826	1.03061	1.02854	0.982005	1.0029	0.952358	0.936087	1.04316	1.01317	0.955116	1.01655	0.964217	1.01703	-0.0892673	0.94	0.0590294	-0.00723157	0.995	0.900388	n
O35250	Exocyst complex component 7 OS=Mus musculus OX=10090 GN=Exoc7 PE=1 SV=2	Exoc7	54708	57853	47232	55674	64663	65568	64157	58409	66289	53579	60574	66370	69021	283870	283290	271360	273190	299520	288970	282280	271360	296070	272520	292320	302890	292740	0.994591	0.992559	0.95076	0.957172	1.04942	1.01246	0.98902	0.95076	1.03734	0.954824	1.0242	1.06123	1.02567	0.0621217	1.044	0.083707	0.0799754	1.057	0.140363	n
O35286	Pre-mRNA-splicing factor ATP-dependent RNA helicase DHX15 OS=Mus musculus OX=10090 GN=Dhx15 PE=1 SV=2	Dhx15	38758	50915	47137	48987	40771	53422	52222	57092	47346	47451	45969	46995	43615	220820	219560	236840	236780	216190	220010	233710	250040	219140	225810	223450	227330	213330	0.975416	0.969851	1.04618	1.04592	0.954964	0.971838	1.03235	1.10449	0.967995	0.997458	0.987034	1.00417	0.942331	-0.0335695	0.977	0.503352	-0.0649175	0.956	0.373969	n
O35326	Serine/arginine-rich splicing factor 5 OS=Mus musculus OX=10090 GN=Srsf5 PE=1 SV=2	Srsf5	66722	70097	64141	68654	65400	88711	84678	82066	75066	87567	80446	68352	69475	141310	135200	149760	145380	126220	141440	143450	138370	127860	145100	148150	139360	130840	1.01357	0.969742	1.07418	1.04276	0.905332	1.0145	1.02892	0.99248	0.917095	1.04075	1.06263	0.999581	0.93847	-0.0603973	0.959	0.359857	0.0243197	1.017	0.757813	n
O35343	Importin subunit alpha-3 OS=Mus musculus OX=10090 GN=Kpna4 PE=1 SV=1	Kpna4	49675	52411	55520	46758	50817	54910	54421	48339	50264	48435	48253	47915	50623	172060	188870	186670	179720	173790	181640	184230	167580	165220	163350	169990	170280	173590	0.982341	1.07831	1.06575	1.02607	0.992218	1.03704	1.05182	0.956763	0.943289	0.932613	0.970522	0.972178	0.991076	-0.0159576	0.989	0.734054	0.051024	1.036	0.0246486	n
O35344	Importin subunit alpha-4 OS=Mus musculus OX=10090 GN=Kpna3 PE=1 SV=1	Kpna3	103390	102290	70738	64920	99726	105170	102390	89049	113260	107540	86386	102180	85429	268580	277890	259260	251670	277630	280260	284650	265630	292510	274940	269400	274380	258180	0.987711	1.02195	0.953437	0.925524	1.02099	1.03066	1.04681	0.976863	1.07571	1.0111	0.990727	1.00904	0.949465	0.0867838	1.062	0.0663677	-0.0543923	0.963	0.324182	n
O35345	Importin subunit alpha-7 OS=Mus musculus OX=10090 GN=Kpna6 PE=1 SV=2	Kpna6	38974	37166	45528	46148	50123	49864	50812	53326	50808	48955	49702	43508	49816	182660	184310	183280	194710	211570	201250	206200	210940	196630	199690	212120	202030	214050	0.913497	0.921749	0.916597	0.97376	1.05808	1.00647	1.03122	1.05493	0.983362	0.998665	1.06083	1.01037	1.07048	0.147958	1.108	0.00502222	0.0482362	1.034	0.288925	n
O35350	Calpain-1 catalytic subunit OS=Mus musculus OX=10090 GN=Capn1 PE=1 SV=1	Capn1	24617	46549	27116	22809	26393	30600	29036	24762	28301	28381	20241	26390	23717	197900	206490	190100	192370	206130	191060	205060	210510	209380	209800	199890	208870	208750	0.975872	1.01823	0.937409	0.948602	1.01646	0.942143	1.01118	1.03805	1.03248	1.03455	0.985685	1.02997	1.02937	0.0299829	1.021	0.528637	-0.027675	0.981	0.248758	n
O35375	Neuropilin-2 OS=Mus musculus OX=10090 GN=Nrp2 PE=1 SV=2	Nrp2	7053	7473.6	12671	14759	19250	16579	9875.1	14351	18676	18875	9666.5	10622	8065.2	220080	225670	231020	230500	239170	213990	226200	237660	234950	218080	234780	207270	211710	0.976104	1.0009	1.02463	1.02232	1.06077	0.949094	1.00325	1.05408	1.04206	0.967234	1.0413	0.919289	0.938982	-0.00288828	0.998	0.938178	-0.0785637	0.947	0.301316	n
O35381	Acidic leucine-rich nuclear phosphoprotein 32 family member A OS=Mus musculus OX=10090 GN=Anp32a PE=1 SV=1	Anp32a	418070	381320	430610	428660	437870	480710	493940	331560	516880	492160	471560	502060	441660	1192600	1030800	1244500	1283100	1050100	1055000	1116000	699040	1132800	1155800	1214400	1194400	1074100	1.07347	0.927836	1.12019	1.15493	0.945208	0.949619	1.00452	0.629215	1.01965	1.04035	1.0931	1.07509	0.966811	-0.145605	0.904	0.16165	0.221568	1.166	0.352801	n
O35382	Exocyst complex component 4 OS=Mus musculus OX=10090 GN=Exoc4 PE=1 SV=2	Exoc4	46894	47579	41349	40524	50841	43059	52424	49415	49652	48161	45065	43124	44640	217710	220110	215530	222460	233500	233840	230980	219830	218740	220220	225300	217780	220310	0.977185	0.987957	0.9674	0.998505	1.04806	1.04958	1.03675	0.9867	0.981808	0.988451	1.01125	0.977499	0.988855	0.0881416	1.063	0.000900093	0.0100637	1.007	0.536689	n
O35387	HCLS1-associated protein X-1 OS=Mus musculus OX=10090 GN=Hax1 PE=1 SV=1	Hax1	9736.1	7711.3	8536	8595.6	10186	6190.6	6319.6	8466	8260.2	8060.2	9724.6	7704.6	8328.3	42177	40116	45134	46729	40917	37746	39209	42558	40713	40351	46493	41453	43391	1.0024	0.953419	1.07268	1.11059	0.972456	0.897093	0.931863	1.01146	0.967608	0.959005	1.10498	0.985195	1.03126	-0.148801	0.902	0.0732038	0.0867838	1.062	0.183776	n
O35393	Ephrin-B3 OS=Mus musculus OX=10090 GN=Efnb3 PE=1 SV=1	Efnb3	22716	26362	13712	18666	23071	23437	19845	32454	39815	39979	13390	27133	28445	113240	113780	88548	102100	100730	96743	112140	104490	101520	113780	94309	107470	98805	1.09236	1.09757	0.854168	0.984896	0.97168	0.93322	1.08175	1.00795	0.979301	1.09757	0.909741	1.0367	0.953111	-0.0174171	0.988	0.917606	-0.0892673	0.94	0.291938	n
O35405	5'-3' exonuclease PLD3 OS=Mus musculus OX=10090 GN=Pld3 PE=1 SV=1	Pld3	87823	96729	99620	83226	91383	101300	97382	87647	93575	98545	99762	92604	81973	416540	407510	416160	412140	426530	450740	446950	459790	426890	428160	449900	389240	423300	0.975003	0.953866	0.974113	0.964704	0.998387	1.05506	1.04618	1.07624	0.999229	1.0022	1.05309	0.911101	0.990826	0.0962619	1.069	0.0081912	-0.0588937	0.96	0.436998	n
O35409	Glutamate carboxypeptidase 2 OS=Mus musculus OX=10090 GN=Folh1 PE=1 SV=2	Folh1	5466.3	5132.8	4035.1	4981.6	4789.7	3035.3	7037.2	6333.2	4071	4364.7	7631.3	3430.3	6425	69410	71425	63486	64328	69245	63088	67624	67168	66294	65317	75439	87045	84982	0.986314	1.01495	0.902134	0.914099	0.983969	0.896478	0.960935	0.954455	0.942035	0.928152	1.07198	1.23691	1.20759	-0.011588	0.992	0.868993	0.316146	1.245	0.00846553	n
O35435	Dihydroorotate dehydrogenase (quinone), mitochondrial OS=Mus musculus OX=10090 GN=Dhodh PE=1 SV=2	Dhodh	14771	18823	13746	17489	16384	16171	15602	12982	17060	16134	14276	17180	15215	59031	62884	63537	62187	57308	63733	58664	68147	60686	62499	55205	61502	65423	0.958288	1.02084	1.03144	1.00952	0.930318	1.03462	0.952331	1.10627	0.985155	1.01459	0.896178	0.998402	1.06205	-0.046921	0.968	0.357439	-0.0709665	0.952	0.451498	n
O35449	Proline-rich transmembrane protein 1 OS=Mus musculus OX=10090 GN=Prrt1 PE=1 SV=1	Prrt1	209360	198810	201200	223010	324920	310330	304340	337810	230430	301190	264650	296300	310760	485590	435230	493450	479850	542860	489740	486390	563690	425330	488880	510130	479100	513690	0.987291	0.8849	1.00327	0.975621	1.10373	0.995729	0.988918	1.14608	0.864772	0.99398	1.03719	0.974096	1.04442	0.0962619	1.069	0.19551	0.0243197	1.017	0.799249	n
O35454	Chloride transport protein 6 OS=Mus musculus OX=10090 GN=Clcn6 PE=1 SV=1	Clcn6	4425.7	4993.4	4475.3	3143.7	4257.2	3117.2	4744.1	3917.2	4254.5	4419.2	4695.9	2716.8	4607.5	60986	58989	54499	46880	48455	49514	61896	62040	59059	55869	49107	52907	57800	1.1042	1.06804	0.986749	0.848801	0.877318	0.896492	1.12068	1.12329	1.06931	1.01155	0.889123	0.957925	1.04652	-0.0543923	0.963	0.699478	-0.147202	0.903	0.138896	n
O35459	Delta(3,5)-Delta(2,4)-dienoyl-CoA isomerase, mitochondrial OS=Mus musculus OX=10090 GN=Ech1 PE=1 SV=1	Ech1	19348	17292	14389	13080	14293	18706	19976	17138	17250	14761	12291	17037	11604	102110	100790	96182	88711	82204	83105	85235	85152	80025	83531	91639	94480	83419	1.14772	1.13288	1.08109	0.997112	0.923973	0.934101	0.958042	0.957109	0.899481	0.938889	1.03002	1.06196	0.93763	-0.215915	0.861	0.0123786	0.116365	1.084	0.129862	n
O35465	Peptidyl-prolyl cis-trans isomerase FKBP8 OS=Mus musculus OX=10090 GN=Fkbp8 PE=1 SV=2	Fkbp8	57485	66670	60185	55222	64857	75506	74783	69743	77662	70682	70303	74679	65182	440910	464570	443810	438710	418720	464890	448170	433110	459740	459600	467750	461190	469630	0.976329	1.02872	0.98275	0.971457	0.927192	1.02943	0.992405	0.959057	1.01802	1.01771	1.03576	1.02124	1.03992	-0.0101344	0.993	0.810739	0.0482362	1.034	0.175044	n
O35474	EGF-like repeat and discoidin I-like domain-containing protein 3 OS=Mus musculus OX=10090 GN=Edil3 PE=1 SV=2	Edil3	6471.5	5234	3441.9	3414.9	4564.6	3909.8	5175.7	4881.2	5432.6	6212.6	2829.9	4734.9	3450.7	48499	47374	42752	37040	48119	33102	49349	40341	35905	51555	34562	42855	36758	1.15008	1.1234	1.0138	0.878348	1.14107	0.784964	1.17024	0.956626	0.851433	1.22255	0.819586	1.01624	0.871661	-0.013043	0.991	0.887559	-0.163268	0.893	0.444625	n
O35495	Cyclin-dependent kinase 14 OS=Mus musculus OX=10090 GN=Cdk14 PE=1 SV=2	Cdk14	21172	21778	22529	15946	29805	28485	27589	27513	28719	30326	22622	20549	25286	166680	175280	161300	160180	182460	181920	175450	165060	182100	180880	174430	161060	177990	0.965275	1.01508	0.934119	0.927632	1.05666	1.05353	1.01606	0.955893	1.05458	1.04751	1.01016	0.932729	1.03077	0.117695	1.085	0.0270355	-0.0409718	0.972	0.56052	n
O35526	Syntaxin-1A OS=Mus musculus OX=10090 GN=Stx1a PE=1 SV=3	Stx1a	839800	843020	787240	714020	794210	812970	756230	747650	849470	810550	749520	779990	798300	1576100	1598600	1427500	1486400	1481700	1472100	1392900	1408800	1530500	1475600	1468400	1497900	1442000	1.06391	1.0791	0.9636	1.00336	1.00019	0.993707	0.940245	0.950977	1.03313	0.996069	0.991209	1.01112	0.973388	-0.0709665	0.952	0.225033	-0.00144342	0.999	0.970348	n
O35551	Rab GTPase-binding effector protein 1 OS=Mus musculus OX=10090 GN=Rabep1 PE=1 SV=2	Rabep1	21197	23669	19604	19850	24944	25106	25228	21353	26489	31777	25865	27121	33365	193340	187530	183470	176290	177650	178320	180270	154400	177870	186150	194490	183430	189900	1.06361	1.03164	1.00931	0.969811	0.977293	0.980978	0.991706	0.849389	0.978503	1.02405	1.06993	1.00909	1.04468	-0.0513992	0.965	0.196085	0.130931	1.095	0.185779	n
O35566	CD151 antigen OS=Mus musculus OX=10090 GN=Cd151 PE=1 SV=2	Cd151	388.68	9116.7	1530	1752.3	2250	2532.5	2662.4	2830.9	1571.8	2346.2	2279.9	3303.9	2520.1	0	51790	0	0	20750	22711	22500	26221	14770	21313	23006	29223	23227	NA	2.02692	NA	NA	0.812098	0.888846	0.880588	1.02622	0.578057	0.834132	0.900392	1.14371	0.909041	-1.23447	0.425	NA	0.276199	1.211	0.314979	n
O35593	26S proteasome non-ATPase regulatory subunit 14 OS=Mus musculus OX=10090 GN=Psmd14 PE=1 SV=2	Psmd14	55327	58245	59881	58078	59476	60383	57734	61236	54281	52833	58980	57367	62252	267630	251020	264580	275230	278390	286680	284800	272410	267910	273150	285830	283950	270450	0.976744	0.916124	0.965612	1.00448	1.01601	1.04627	1.03941	0.994189	0.977765	0.996889	1.04317	1.03631	0.987035	0.0989585	1.071	0.0352713	0.0468403	1.033	0.157079	n
O35598	Disintegrin and metalloproteinase domain-containing protein 10 OS=Mus musculus OX=10090 GN=Adam10 PE=1 SV=2	Adam10	14301	14221	12785	10768	11316	12746	13338	12983	12023	10229	13998	18287	10852	120930	116740	110660	98370	105090	106490	106590	111590	91675	104250	100710	108580	102820	1.1355	1.09615	1.03906	0.923665	0.986764	0.99991	1.00085	1.0478	0.860801	0.978877	0.945637	1.01953	0.965449	-0.0740006	0.95	0.40533	0.0214797	1.015	0.78996	n
O35609	Secretory carrier-associated membrane protein 3 OS=Mus musculus OX=10090 GN=Scamp3 PE=1 SV=3	Scamp3	117020	118920	142870	139350	155430	154070	157380	163530	159570	147170	137180	126020	144070	459850	485370	470580	501300	488360	468640	472800	490470	465380	458770	458390	442330	456930	0.976938	1.03116	0.999734	1.065	1.03751	0.995612	1.00445	1.04199	0.988686	0.974644	0.973836	0.939717	0.970735	-0.00868224	0.994	0.839847	-0.0588937	0.96	0.154516	n
O35621	Phosphomannomutase 1 OS=Mus musculus OX=10090 GN=Pmm1 PE=1 SV=1	Pmm1	61947	52986	37869	106510	48033	51839	51394	52071	51956	55766	50928	28246	109940	346690	319550	310990	310700	305760	321500	304910	308690	336830	323220	344910	304260	326730	1.08217	0.997457	0.970738	0.969832	0.954413	1.00354	0.951759	0.963558	1.0514	1.00891	1.07662	0.94973	1.01987	-0.0513992	0.965	0.349072	0.0100637	1.007	0.887123	n
O35623	BET1 homolog OS=Mus musculus OX=10090 GN=Bet1 PE=1 SV=1	Bet1	4136.2	4475.4	NA	2875.5	26867	27659	28967	22311	17489	23450	11416	14938	2302.6	0	0	0	0	56822	73110	63058	0	50380	54022	41655	48157	0	NA	NA	NA	NA	1.02725	1.32171	1.13998	NA	0.910786	0.976627	0.753053	0.870598	NA	NA	NA	NA	-0.217591	0.86	0.198509	n
O35633	Vesicular inhibitory amino acid transporter OS=Mus musculus OX=10090 GN=Slc32a1 PE=1 SV=3	Slc32a1	127360	122460	133580	124540	136420	134210	148870	148890	142410	140310	127060	108770	96828	641450	657780	663790	638880	634560	577450	641020	679970	590660	596550	610330	582580	543280	1.03482	1.06116	1.07085	1.03067	1.0237	0.931567	1.03412	1.09696	0.952878	0.96238	0.984611	0.939843	0.876443	-0.0740006	0.95	0.138801	-0.104697	0.93	0.273402	n
O35639	Annexin A3 OS=Mus musculus OX=10090 GN=Anxa3 PE=1 SV=4	Anxa3	33204	34636	35127	30503	45383	31747	37822	24753	31676	31083	25481	27566	28932	140050	151540	142310	143540	137260	137740	148180	104490	142790	133010	125050	144390	143670	1.01484	1.0981	1.03122	1.04013	0.994627	0.998105	1.07376	0.757165	1.0347	0.96383	0.906149	1.04629	1.04107	-0.0335695	0.977	0.459158	0.119024	1.086	0.445481	n
O35643	AP-1 complex subunit beta-1 OS=Mus musculus OX=10090 GN=Ap1b1 PE=1 SV=2	Ap1b1	147430	121900	146490	122910	144200	154330	135280	153850	165560	135370	135660	125150	135660	658960	668880	668880	648360	624970	621310	621200	659490	651230	650040	647860	663670	648830	1.01575	1.03104	1.03104	0.999407	0.963353	0.957711	0.957542	1.01656	1.00383	1.002	0.998636	1.02301	1.00013	-0.0877334	0.941	0.00108804	0	1	0.979704	n
O35658	Complement component 1 Q subcomponent-binding protein, mitochondrial OS=Mus musculus OX=10090 GN=C1qbp PE=1 SV=1	C1qbp	246250	269310	281040	254440	258930	253590	265790	221160	264140	252900	266780	263730	246720	1200800	1302900	1284500	1290900	1222200	1080000	1140400	988650	1110000	1127600	1265500	1197000	1142200	1.01679	1.10324	1.08766	1.09308	1.03491	0.9145	0.965644	0.837149	0.939903	0.954806	1.07157	1.01357	0.967169	-0.145605	0.904	0.0407747	0.159629	1.117	0.0934245	n
O35678	Monoglyceride lipase OS=Mus musculus OX=10090 GN=Mgll PE=1 SV=1	Mgll	246520	254870	262840	236940	251640	249880	268750	285690	247350	267800	244980	259080	253660	491030	473280	482870	477230	487440	480390	485500	534640	484480	495390	465120	481620	489130	1.00873	0.97227	0.991971	0.980384	1.00136	0.986876	0.997374	1.09832	0.995278	1.01769	0.955507	0.989403	1.00483	0.0100637	1.007	0.520131	-0.077041	0.948	0.189433	n
O35681	Synaptotagmin-3 OS=Mus musculus OX=10090 GN=Syt3 PE=1 SV=2	Syt3	78215	84119	86973	77907	73337	85109	80376	74862	71814	64517	62274	49698	39755	445720	445200	449490	441800	449090	425840	417800	467030	426180	429830	491890	440460	424090	1.00694	1.00577	1.01546	0.998085	1.01455	0.962029	0.943866	1.05508	0.962797	0.971043	1.11125	0.995058	0.958076	-0.0484122	0.967	0.127571	0.0356239	1.025	0.677929	n
O35682	Myeloid-associated differentiation marker OS=Mus musculus OX=10090 GN=Myadm PE=1 SV=2	Myadm	100560	76925	78214	62431	78175	79438	56878	48175	55193	56651	51119	56564	56561	566540	512340	486040	418440	508290	429950	444480	402520	435980	451560	421170	431600	392890	1.24793	1.12854	1.07061	0.921705	1.11962	0.947059	0.979064	0.886638	0.960341	0.994659	0.927719	0.950693	0.865426	-0.104697	0.93	0.454622	-0.0499049	0.966	0.476297	n
O35684	Neuroserpin OS=Mus musculus OX=10090 GN=Serpini1 PE=1 SV=1	Serpini1	4400.1	4541.1	6957.7	7321.4	7925.5	11209	9241.1	8066.3	8454.7	4319.6	4667.5	4311.9	4768.2	46586	44706	53894	56955	52952	66188	56824	51956	53486	57741	63009	50142	63676	0.843344	0.80931	0.97564	1.03105	0.958587	1.1982	1.02868	0.940557	0.968254	1.04528	1.14065	0.907718	1.15272	0.215368	1.161	0.148911	0.116365	1.084	0.420578	n
O35685	Nuclear migration protein nudC OS=Mus musculus OX=10090 GN=Nudc PE=1 SV=1	Nudc	107600	107380	111960	103420	107190	110920	101980	84056	108410	106410	106600	105920	108860	449940	437980	421820	426470	435450	433370	416250	306310	421730	435090	442920	451710	452660	1.0574	1.02929	0.991316	1.00224	1.02335	1.01846	0.978226	0.719856	0.991104	1.0225	1.0409	1.06156	1.06379	-0.018878	0.987	0.557487	0.211635	1.158	0.229926	n
O35691	Pinin OS=Mus musculus OX=10090 GN=Pnn PE=1 SV=4	Pnn	7387.9	10011	10370	7286.9	10783	9255.9	11900	10496	12238	11820	8796.8	8305.4	9092.1	131780	110290	132700	122400	95547	109360	106740	94713	95239	96516	106660	98841	107950	1.21608	1.01777	1.22457	1.12952	0.88172	1.00919	0.985011	0.874024	0.878878	0.890662	0.984272	0.912118	0.996177	-0.258425	0.836	0.034038	0.129613	1.094	0.0338361	n
O35709	Ectoderm-neural cortex protein 1 OS=Mus musculus OX=10090 GN=Enc1 PE=2 SV=2	Enc1	130.69	109.32	119.87	144.21	655.2	491.45	357.16	124.72	81.458	588.15	290.88	246.37	376.37	0	0	0	0	12871	12918	0	0	0	10081	8889.9	0	0	NA	NA	NA	NA	1.15023	1.15443	NA	NA	NA	0.900896	0.794452	NA	NA	NA	NA	NA	-0.181149	0.882	NA	n
O35710	Nocturnin OS=Mus musculus OX=10090 GN=Noct PE=1 SV=3	Noct	17598	19060	18541	12049	12271	15550	18515	18360	10473	14798	9713.1	11183	14412	116110	124730	124730	118990	125160	118910	121200	125240	109030	106950	101700	111380	146190	0.973625	1.04591	1.04591	0.997775	1.04951	0.997104	1.01631	1.05018	0.914256	0.896815	0.852792	0.933962	1.22586	0.0071955	1.005	0.83668	0.0745054	1.053	0.744266	n
O35737	Heterogeneous nuclear ribonucleoprotein H OS=Mus musculus OX=10090 GN=Hnrnph1 PE=1 SV=3	Hnrnph1	386320	390840	430370	396790	386630	407280	352090	441200	397380	392840	372510	324650	356590	1706000	1645200	1768200	1812800	1636600	1648700	1656000	1809800	1554700	1687000	1700600	1734400	1675200	1.00648	0.970611	1.04318	1.06949	0.965537	0.972676	0.976982	1.06772	0.917219	0.995271	1.0033	1.02324	0.98831	-0.0740006	0.95	0.0968089	0.0172093	1.012	0.781266	n
O35841	Apoptosis inhibitor 5 OS=Mus musculus OX=10090 GN=Api5 PE=1 SV=2	Api5	35715	33677	43480	41111	41650	40431	36555	43774	45158	44200	42183	48457	43853	220790	209050	219100	212400	203030	201350	211080	212630	208650	217260	227050	225670	202920	1.03583	0.980754	1.0279	0.996471	0.952511	0.94463	0.990278	0.99755	0.978878	1.01927	1.0652	1.05873	0.951995	-0.0694519	0.953	0.0557465	0.0384362	1.027	0.545791	n
O35855	Branched-chain-amino-acid aminotransferase, mitochondrial OS=Mus musculus OX=10090 GN=Bcat2 PE=1 SV=2	Bcat2	12965	16275	12424	15139	11315	12162	10870	13836	8953.5	14181	11482	10463	7602.6	58851	74028	69204	74670	59353	57675	67528	76978	72396	70362	67785	68704	56120	0.875705	1.10154	1.02976	1.11109	0.883175	0.858206	1.00482	1.14543	1.07726	1.04699	1.00864	1.02232	0.835067	-0.169745	0.889	0.193319	-0.189351	0.877	0.127494	n
O35857	Mitochondrial import inner membrane translocase subunit TIM44 OS=Mus musculus OX=10090 GN=Timm44 PE=1 SV=2	Timm44	34732	45185	33963	44895	52626	49298	102290	54863	55957	40215	41224	42192	44231	356670	380340	394460	393370	363200	356890	358050	379610	366030	356530	356470	367620	372700	0.965591	1.02967	1.0679	1.06495	0.983269	0.966187	0.969327	1.0277	0.990931	0.965212	0.96505	0.995235	1.00899	-0.0846703	0.943	0.0929695	-0.00723157	0.995	0.843273	n
O35864	COP9 signalosome complex subunit 5 OS=Mus musculus OX=10090 GN=Cops5 PE=1 SV=3	Cops5	133280	131130	131180	122430	139170	136330	137230	141000	141070	129870	129640	137240	134630	349090	354560	351390	361450	372630	349630	343860	360490	347550	335770	373540	369300	356130	0.981143	0.996517	0.987608	1.01588	1.0473	0.982661	0.966444	1.01318	0.976815	0.943706	1.04986	1.03794	1.00093	0.00575927	1.004	0.898197	0.0745054	1.053	0.107968	n
O35874	Neutral amino acid transporter A OS=Mus musculus OX=10090 GN=Slc1a4 PE=1 SV=1	Slc1a4	93491	85605	92367	95663	97760	98390	87888	113130	94178	97292	98217	89354	92949	758520	801410	806990	818830	728310	737100	730460	872160	773270	760120	785770	706700	813210	0.977005	1.03225	1.03944	1.05469	0.938093	0.949415	0.940862	1.12338	0.996003	0.979065	1.0121	0.910258	1.04745	-0.121863	0.919	0.00852535	-0.0619024	0.958	0.523018	n
O35887	Calumenin OS=Mus musculus OX=10090 GN=Calu PE=1 SV=1	Calu	75582	75351	76073	70521	60057	72937	81076	33705	77163	80045	70768	77603	79440	186950	191150	184870	200610	173190	179750	183000	98169	182040	193090	186870	194170	184860	1.03918	1.06253	1.02762	1.11511	0.962694	0.999158	1.01722	0.545682	1.01189	1.07331	1.03873	1.07931	1.02756	-0.0954196	0.936	0.0478697	0.258217	1.196	0.364681	n
O35900	U6 snRNA-associated Sm-like protein LSm2 OS=Mus musculus OX=10090 GN=Lsm2 PE=1 SV=1	Lsm2	88165	83740	104160	88488	82019	91059	93231	77946	95901	94289	87994	102520	90999	394070	411720	467310	440300	384260	404120	419010	312560	441400	429990	426480	465460	430490	0.943938	0.986216	1.11937	1.05468	0.920439	0.968011	1.00368	0.748692	1.05731	1.02998	1.02157	1.11494	1.03118	-0.0892673	0.94	0.269786	0.159629	1.117	0.347321	n
O35926	Cyclin-dependent kinase 5 activator 2 OS=Mus musculus OX=10090 GN=Cdk5r2 PE=1 SV=2	Cdk5r2	3767.4	4841	3704.8	3076.5	2046.8	5883.3	5570.9	4130.6	5430.6	5216	5477.5	4123.3	6560.3	37333	36349	36719	32503	0	39643	38648	39198	36548	36796	39605	39758	46020	0.975771	0.950052	0.959723	0.84953	NA	1.03615	1.01014	1.02452	0.955254	0.961735	1.03515	1.03915	1.20282	0.132248	1.096	0.124828	0.155749	1.114	0.122009	n
O35927	Catenin delta-2 OS=Mus musculus OX=10090 GN=Ctnnd2 PE=1 SV=1	Ctnnd2	74386	80282	78391	76152	71410	69088	77038	68469	74793	69001	64519	66576	69127	515010	493280	501460	491090	445060	446780	447660	457800	461200	445550	449150	423610	459950	1.10891	1.06212	1.07973	1.0574	0.958291	0.961995	0.96389	0.985723	0.993044	0.959346	0.967098	0.912106	0.990352	-0.163268	0.893	0.000305827	-0.0335695	0.977	0.416456	n
O35954	Membrane-associated phosphatidylinositol transfer protein 1 OS=Mus musculus OX=10090 GN=Pitpnm1 PE=1 SV=1	Pitpnm1	22025	24654	23615	23534	25622	27648	26233	26587	25554	26398	26504	25721	26860	144970	150290	147840	144390	148210	155310	139480	146350	141960	137600	156770	149250	151750	0.984557	1.02069	1.00405	0.980618	1.00656	1.05478	0.947272	0.993929	0.964115	0.934504	1.0647	1.01362	1.0306	0.0071955	1.005	0.878214	0.104337	1.075	0.0344267	n
O35969	Guanidinoacetate N-methyltransferase OS=Mus musculus OX=10090 GN=Gamt PE=1 SV=1	Gamt	76160	69103	79676	62813	81922	72593	100200	76827	94741	97219	77544	94670	73819	154960	168410	158080	178760	162480	167890	182200	152610	168850	191890	159180	187330	175970	0.912103	0.991271	0.930468	1.05219	0.956366	0.98821	1.07244	0.898271	0.99386	1.12948	0.936942	1.10264	1.03577	0.0496308	1.035	0.496973	0.0257376	1.018	0.819968	n
O35972	39S ribosomal protein L23, mitochondrial OS=Mus musculus OX=10090 GN=Mrpl23 PE=1 SV=1	Mrpl23	9295	10513	9751	8928.6	4884.6	8069.1	9638.2	7959.1	8369.6	7143.4	4483.8	7935.6	7893.3	49591	56886	50947	50099	0	39885	48469	40748	41046	36295	0	41212	39171	1.10347	1.2658	1.13365	1.11478	NA	0.887501	1.07851	0.906704	0.913335	0.807618	NA	0.917028	0.871613	-0.231075	0.852	0.0981603	0.0299829	1.021	0.714155	n
O54692	Centromere/kinetochore protein zw10 homolog OS=Mus musculus OX=10090 GN=Zw10 PE=1 SV=3	Zw10	14782	15417	4120.4	12951	15454	13999	12124	15557	13784	6560.4	12625	13723	15304	346200	355810	288570	385730	371650	347480	415050	403470	408360	416580	309890	356140	406460	0.935405	0.961371	0.779694	1.04221	1.00417	0.938864	1.12143	1.09014	1.10336	1.12557	0.837299	0.962262	1.09822	0.136191	1.099	0.302833	-0.195946	0.873	0.146666	n
O54724	Caveolae-associated protein 1 OS=Mus musculus OX=10090 GN=Cavin1 PE=1 SV=1	Cavin1	18149	21074	25568	20710	18510	17567	22831	17411	18892	17593	16550	21626	14703	171930	215910	213310	225640	181210	163270	213610	154550	145300	158300	133850	182990	171130	0.958855	1.20413	1.18963	1.2584	1.01061	0.910558	1.1913	0.861926	0.810339	0.88284	0.746482	1.02054	0.954393	-0.152003	0.9	0.324842	0.0908534	1.065	0.606599	n
O54734	Dolichyl-diphosphooligosaccharide--protein glycosyltransferase 48 kDa subunit OS=Mus musculus OX=10090 GN=Ddost PE=1 SV=2	Ddost	66540	74210	77848	80533	82967	89851	90933	90606	81728	89695	78438	81721	83259	296290	323690	322410	327510	303020	312900	307650	333120	301390	308950	309760	320940	313800	0.943731	1.031	1.02693	1.04317	0.965167	0.996636	0.979914	1.06104	0.959975	0.984055	0.986635	1.02225	0.999503	-0.0439433	0.97	0.336597	0.00144197	1.001	0.955102	n
O54774	AP-3 complex subunit delta-1 OS=Mus musculus OX=10090 GN=Ap3d1 PE=1 SV=1	Ap3d1	127060	124270	132200	125220	143510	152870	137320	144270	151500	144750	136140	133560	145230	742100	763200	753300	759470	745360	755080	730400	782300	777670	733020	766160	746010	757100	0.983298	1.01126	0.998138	1.00631	0.987617	1.0005	0.967795	1.03656	1.03043	0.971266	1.01518	0.988478	1.00317	-0.0203404	0.986	0.237108	-0.0144996	0.99	0.674234	n
O54781	SRSF protein kinase 2 OS=Mus musculus OX=10090 GN=Srpk2 PE=1 SV=2	Srpk2	45663	30704	32584	28296	38865	39016	39950	39660	41386	36368	33017	38494	36624	194460	195820	181830	184590	187550	186660	197580	175300	188380	175070	192790	195790	193880	1.03195	1.03917	0.96493	0.979577	0.995285	0.990562	1.04851	0.930277	0.99969	0.929057	1.02309	1.03901	1.02888	0.0114956	1.008	0.785478	0.112367	1.081	0.0331876	n
O54784	Death-associated protein kinase 3 OS=Mus musculus OX=10090 GN=Dapk3 PE=1 SV=1	Dapk3	1810.2	2145.5	1998	3654.5	2078	4725.9	1970.2	2052.4	956.27	3676.1	4779.3	4115	4987.9	26967	31233	29618	29118	0	32595	27068	29545	0	27592	31215	29484	31743	0.909433	1.0533	0.998835	0.981973	NA	1.09923	0.912839	0.996373	NA	0.93051	1.05269	0.994316	1.0705	0.0285692	1.02	0.824051	0.109695	1.079	0.143725	n
O54818	Tumor protein D53 OS=Mus musculus OX=10090 GN=Tpd52l1 PE=1 SV=1	Tpd52l1	13456	13964	14328	13535	12771	12500	12662	9741.6	11716	12258	13287	12276	11877	49556	52758	52327	51809	50828	49363	49563	39587	45180	49989	57867	52317	47804	0.992727	1.05687	1.04824	1.03786	1.01821	0.98886	0.992867	0.793023	0.905065	1.0014	1.15922	1.04804	0.95763	-0.0484122	0.967	0.128006	0.228973	1.172	0.139489	n
O54829	Regulator of G-protein signaling 7 OS=Mus musculus OX=10090 GN=Rgs7 PE=1 SV=2	Rgs7	110260	137770	132930	111250	127820	121990	129620	120440	147300	130290	125650	131990	122890	425800	442270	431780	435560	426700	414080	426450	423290	435420	413430	453700	444010	441240	0.986047	1.02419	0.999895	1.00865	0.988131	0.958906	0.987552	0.980234	1.00832	0.957401	1.05066	1.02822	1.0218	-0.0380063	0.974	0.0862267	0.0745054	1.053	0.0404883	n
O54833	Casein kinase II subunit alpha' OS=Mus musculus OX=10090 GN=Csnk2a2 PE=1 SV=1	Csnk2a2	98980	85330	94151	97483	114370	114890	113850	110650	127770	111330	111410	114050	119650	261590	267170	266240	252130	283210	257190	262780	276470	283330	278260	283300	290800	266810	0.963559	0.984113	0.980687	0.928714	1.0432	0.947352	0.967942	1.01837	1.04364	1.02496	1.04353	1.07115	0.982787	0.0328061	1.023	0.485652	0.00432161	1.003	0.92093	n
O54865	Guanylate cyclase soluble subunit beta-1 OS=Mus musculus OX=10090 GN=Gucy1b1 PE=1 SV=1	Gucy1b1	33584	25650	31524	42272	41909	56850	39520	46143	40079	40664	37083	40655	53744	171140	192920	187530	193820	190160	203340	190750	200700	189210	184490	195750	182350	200160	0.896266	1.01033	0.982101	1.01504	0.995875	1.0649	0.998965	1.05107	0.9909	0.966181	1.02515	0.954974	1.04825	0.0635029	1.045	0.299912	0.0100637	1.007	0.870285	n
O54901	OX-2 membrane glycoprotein OS=Mus musculus OX=10090 GN=Cd200 PE=1 SV=1	Cd200	122060	126380	126130	88388	140010	144540	145960	147530	147510	141130	146680	147980	163250	488490	498140	481450	455270	449940	444130	449000	464740	441600	438490	487280	478470	446920	1.05419	1.07502	1.039	0.982501	0.970999	0.958461	0.96897	1.00294	0.953001	0.946289	1.05158	1.03257	0.964482	-0.103147	0.931	0.0279132	0.0703893	1.05	0.202138	n
O54916	RalBP1-associated Eps domain-containing protein 1 OS=Mus musculus OX=10090 GN=Reps1 PE=1 SV=2	Reps1	9048.3	8851.7	8960.6	8528.8	8480.1	9587.7	9086.9	9197.8	8321	9016	9194.6	9554.4	8868	110990	109230	108040	109700	101290	97567	93435	97667	96977	94821	103200	103090	95390	1.09193	1.07461	1.0629	1.07924	0.996498	0.959871	0.91922	0.960855	0.954067	0.932856	1.01529	1.01421	0.938454	-0.168123	0.89	0.0023377	0.0593553	1.042	0.213138	n
O54929	WD repeat and SOCS box-containing protein 2 OS=Mus musculus OX=10090 GN=Wsb2 PE=2 SV=2	Wsb2	1853.3	3415.7	2399.8	2720.9	3185.8	3065.9	2960.1	912.28	2851.3	2509.2	464.97	3362.9	3227.2	0	44630	0	0	42270	0	0	0	0	0	0	44416	42690	NA	1.02594	NA	NA	0.971691	NA	NA	NA	NA	NA	NA	1.02102	0.981345	-0.0785637	0.947	NA	NA	NA	NA	n
O54931	A-kinase anchor protein 2 OS=Mus musculus OX=10090 GN=Akap2 PE=1 SV=3	Akap2	15732	12949	14780	15623	14789	13902	13233	11059	11647	12618	13012	14287	12825	115080	110320	113250	114570	116400	115450	104430	90821	109300	101240	116390	109030	112140	1.04734	1.00402	1.03068	1.0427	1.05935	1.05071	0.950413	0.826558	0.994735	0.921381	1.05926	0.992277	1.02058	-0.0159576	0.989	0.72093	0.163499	1.12	0.111519	n
O54941	SWI/SNF-related matrix-associated actin-dependent regulator of chromatin subfamily E member 1 OS=Mus musculus OX=10090 GN=Smarce1 PE=1 SV=1	Smarce1	10354	10389	10122	8337.6	15480	11070	15957	2648	6378.5	9823	8344.2	11497	7652.6	64137	57223	55660	65763	71526	67407	71748	31177	68268	73188	71882	68987	67694	0.998947	0.89126	0.866916	1.02427	1.11403	1.04988	1.11749	0.485588	1.06329	1.13992	1.11958	1.07449	1.05435	0.210389	1.157	0.0295722	0.27262	1.208	0.403412	n
O54946	DnaJ homolog subfamily B member 6 OS=Mus musculus OX=10090 GN=Dnajb6 PE=1 SV=4	Dnajb6	36906	38110	41424	34341	38970	39203	43139	43708	39687	42246	47659	44576	45010	249040	262690	269700	273020	279220	261620	287490	277210	273300	272000	306530	280440	277390	0.906957	0.956668	0.982197	0.994288	1.01687	0.952771	1.04699	1.00955	0.995308	0.990573	1.11633	1.02131	1.0102	0.0662614	1.047	0.227415	0.0717627	1.051	0.204674	n
O54950	5'-AMP-activated protein kinase subunit gamma-1 OS=Mus musculus OX=10090 GN=Prkag1 PE=1 SV=2	Prkag1	10334	10270	9727.9	9642	10693	12290	13136	10871	9207.1	12892	9489	9671.8	12603	53476	55513	49755	53046	48533	50250	54529	55553	52794	53265	51804	51887	52251	1.01836	1.05715	0.947498	1.01017	0.924227	0.956924	1.03841	1.05791	1.00537	1.01434	0.986517	0.988098	0.99503	-0.0513992	0.965	0.405242	-0.0513992	0.965	0.0899317	n
O54962	Barrier-to-autointegration factor OS=Mus musculus OX=10090 GN=Banf1 PE=1 SV=1	Banf1	143440	126840	145080	114090	129320	115450	111340	63413	107060	109740	110380	99117	99460	604790	510730	594990	483980	616750	531840	471250	259840	442310	477320	545680	436500	448590	1.22378	1.03345	1.20395	0.979325	1.24798	1.07617	0.953566	0.525781	0.895006	0.965848	1.10417	0.88325	0.907714	-0.0232698	0.984	0.857783	0.27858	1.213	0.336803	n
O54983	Ketimine reductase mu-crystallin OS=Mus musculus OX=10090 GN=Crym PE=1 SV=1	Crym	1758500	1844900	1793700	1782300	1991100	1930000	1682500	1815100	2294600	2030300	2139900	1763700	2097000	5654100	5736900	5493300	5888000	5895900	5678600	4929600	5595200	6154700	5865000	6639500	5702400	5943600	0.977739	0.992057	0.949933	1.01819	1.01955	0.981976	0.852454	0.967554	1.06431	1.01421	1.14814	0.986091	1.0278	-0.0499049	0.966	0.483268	0.0538064	1.038	0.534582	n
O54984	ATPase GET3 OS=Mus musculus OX=10090 GN=Get3 PE=1 SV=2	Get3	191820	201800	205780	199300	212630	209780	219500	221440	213660	213250	208520	200830	198250	507210	530150	528870	546670	549250	516300	531210	551850	530330	527950	547180	521120	518160	0.954748	0.997929	0.99552	1.02903	1.03388	0.971859	0.999925	1.03878	0.998268	0.993788	1.02999	0.980932	0.97536	0.0114956	1.008	0.759117	-0.0218044	0.985	0.540203	n
O54990	Prominin-1 OS=Mus musculus OX=10090 GN=Prom1 PE=1 SV=1	Prom1	8247.4	7933.4	7255.6	7146.4	5091.8	4281.7	6015.9	7724.8	6853.1	7971.3	5368.9	8057.3	7383.8	79375	73261	72254	76758	53311	54504	70908	92443	67301	93290	67243	89868	79457	1.06382	0.981876	0.96838	1.02874	0.714497	0.730486	0.95034	1.23896	0.901997	1.25031	0.90122	1.20445	1.06492	-0.340075	0.79	0.0295647	-0.0969617	0.935	0.66706	n
O54991	Contactin-associated protein 1 OS=Mus musculus OX=10090 GN=Cntnap1 PE=1 SV=2	Cntnap1	192590	161260	160590	155450	271410	231070	218040	220790	223210	235820	237510	220580	200870	1753900	1703000	1671300	1661000	1752300	1768900	1748000	1825300	1643200	1730100	1789100	1741200	1767300	1.01091	0.981574	0.963302	0.957366	1.00999	1.01956	1.00751	1.05207	0.947106	0.997193	1.0312	1.00359	1.01863	0.0496308	1.035	0.0671506	0.0271541	1.019	0.56327	n
O55013	Trafficking protein particle complex subunit 3 OS=Mus musculus OX=10090 GN=Trappc3 PE=1 SV=1	Trappc3	77037	70639	72898	76120	82160	73130	85169	78217	85308	85654	75946	75638	74598	211400	219710	218130	229320	214960	199250	211890	198020	207610	217250	206630	212660	202500	0.999589	1.03888	1.03141	1.08432	1.01642	0.942139	1.00191	0.936323	0.981668	1.02725	0.977034	1.00555	0.957506	-0.0740006	0.95	0.124707	-0.00288828	0.998	0.969361	n
O55017	Voltage-dependent N-type calcium channel subunit alpha-1B OS=Mus musculus OX=10090 GN=Cacna1b PE=1 SV=1	Cacna1b	4428	4498	5326.8	4116.5	6188.5	6647	5159.6	6121.4	5790.2	6570.1	5857.6	5858.6	6914.3	100590	84786	84120	81458	99998	86751	81204	91585	96628	87389	90337	85221	84752	1.13236	0.954451	0.946954	0.916987	1.12569	0.976571	0.914128	1.03099	1.08776	0.983753	1.01694	0.959348	0.954068	0.0257376	1.018	0.827328	-0.0816138	0.945	0.185631	n
O55022	Membrane-associated progesterone receptor component 1 OS=Mus musculus OX=10090 GN=Pgrmc1 PE=1 SV=4	Pgrmc1	382960	413190	407060	402310	410990	371670	431210	359060	435480	412730	415470	436020	473330	1163000	1210400	1133900	1208800	1083900	1094300	1066900	953730	1083500	1112700	1105400	1153100	1122500	1.04326	1.08578	1.01715	1.08434	0.9723	0.981629	0.95705	0.855533	0.971941	0.998135	0.991586	1.03438	1.00693	-0.125006	0.917	0.0074149	0.10165	1.073	0.212362	n
O55023	Inositol monophosphatase 1 OS=Mus musculus OX=10090 GN=Impa1 PE=1 SV=1	Impa1	288950	284360	283910	262020	271820	278920	276200	299450	280260	293430	266910	272720	281390	840620	795260	800590	811270	766720	758270	754570	816080	753930	758630	790330	782210	747840	1.07387	1.01592	1.02273	1.03638	0.979466	0.968671	0.963945	1.04252	0.963127	0.969131	1.00963	0.999254	0.955347	-0.0954196	0.936	0.00728403	-0.00578235	0.996	0.921969	n
O55026	Ectonucleoside triphosphate diphosphohydrolase 2 OS=Mus musculus OX=10090 GN=Entpd2 PE=1 SV=2	Entpd2	23677	29242	31885	27640	31410	34064	29175	31023	31126	27270	23434	27451	36200	119010	118220	132000	118970	122330	127900	118460	119520	110070	105820	122330	123570	134480	0.983754	0.977224	1.09113	0.983423	1.0112	1.05724	0.979207	0.98797	0.909855	0.874723	1.0112	1.02145	1.11163	0.0100637	1.007	0.845403	0.181421	1.134	0.0542068	n
O55028	[3-methyl-2-oxobutanoate dehydrogenase [lipoamide]] kinase, mitochondrial OS=Mus musculus OX=10090 GN=Bckdk PE=1 SV=1	Bckdk	2224.7	1935	3175.6	4621.9	7529.7	6512.6	5255.8	6903.5	5508.5	4782.6	8479.9	6135.7	7164.6	39241	33134	41990	46977	42438	40117	44998	45794	42565	38389	50168	48144	51658	0.901912	0.761549	0.965095	1.07971	0.975391	0.922046	1.03423	1.05252	0.97831	0.882329	1.15306	1.10654	1.1873	0.0758749	1.054	0.541269	0.24245	1.183	0.0364573	n
O55029	Coatomer subunit beta' OS=Mus musculus OX=10090 GN=Copb2 PE=1 SV=2	Copb2	35919	35571	41423	35543	42345	44570	95592	49771	42053	43547	43942	42007	41588	511410	489880	524440	499660	509380	499600	500620	540860	505370	492030	546450	526020	528690	0.996093	0.954158	1.02147	0.973207	0.992139	0.97309	0.975076	1.05345	0.984328	0.958345	1.06434	1.02455	1.02975	-0.00868224	0.994	0.756576	0.0579701	1.041	0.253839	n
O55042	Alpha-synuclein OS=Mus musculus OX=10090 GN=Snca PE=1 SV=2	Snca	5159000	5452000	5618400	4915000	5284500	5499900	5319700	5318100	5553500	5725400	5165400	4853200	4999300	13071000	14029000	13680000	13594000	13577000	13341000	12917000	13546000	13509000	14383000	13619000	11629000	12401000	0.980536	1.0524	1.02622	1.01977	1.01849	1.00079	0.968984	1.01617	1.01339	1.07896	1.02164	0.872363	0.930275	-0.0335695	0.977	0.32067	-0.137648	0.909	0.123924	n
O55057	Retinal rod rhodopsin-sensitive cGMP 3',5'-cyclic phosphodiesterase subunit delta OS=Mus musculus OX=10090 GN=Pde6d PE=1 SV=1	Pde6d	81148	87854	57878	73789	90007	103100	99402	88863	94896	93709	82236	103050	96725	129120	137010	138290	129630	131550	135600	134040	122800	130350	125610	127540	150810	146890	0.965111	1.02408	1.03365	0.968923	0.983274	1.01355	1.00189	0.917872	0.974305	0.938876	0.953301	1.12723	1.09793	0.00288251	1.002	0.923762	0.167358	1.123	0.107616	n
O55060	Thiopurine S-methyltransferase OS=Mus musculus OX=10090 GN=Tpmt PE=1 SV=1	Tpmt	17972	19653	19865	19002	19361	22955	23509	19842	21825	22240	18662	20614	20813	98431	101560	105400	108880	104430	108390	107620	109530	108990	109170	102690	112100	107300	0.924241	0.953621	0.989678	1.02235	0.98057	1.01775	1.01052	1.02846	1.02339	1.02508	0.964232	1.05259	1.00752	0.0440443	1.031	0.307112	-0.0247367	0.983	0.519645	n
O55074	A-kinase anchor protein 7 isoform alpha OS=Mus musculus OX=10090 GN=Akap7 PE=1 SV=4	Akap7	61582	47515	54978	57111	51274	48568	56698	55354	54772	52440	49054	56506	51753	282360	243780	264390	288460	249690	232170	268570	273670	263580	248550	266670	274560	256650	1.07547	0.928522	1.00702	1.0987	0.951033	0.884302	1.02294	1.04237	1.00394	0.946691	1.01571	1.04576	0.977542	-0.109359	0.927	0.244657	0.0214797	1.015	0.670444	n
O55091	Protein IMPACT OS=Mus musculus OX=10090 GN=Impact PE=1 SV=2	Impact	81506	82295	91600	89073	90144	84895	105740	100890	102930	92549	90743	87441	89568	391390	402370	383310	381080	375610	343990	386290	390190	375830	378760	402510	391850	368160	1.02348	1.05219	1.00235	0.99652	0.982216	0.89953	1.01014	1.02034	0.982791	0.990453	1.05256	1.02468	0.962734	-0.0800879	0.946	0.146123	0.0214797	1.015	0.633958	n
O55100	Synaptogyrin-1 OS=Mus musculus OX=10090 GN=Syngr1 PE=1 SV=2	Syngr1	851340	871090	885460	868150	958950	984270	935030	1088700	929040	494800	929820	933320	965720	2046700	2080300	2021800	2206400	2275700	2251200	2139400	2455600	2056800	2110700	2283600	2239100	2247900	0.936369	0.951741	0.924977	1.00943	1.04114	1.02993	0.978779	1.12344	0.940989	0.965649	1.04475	1.02439	1.02842	0.0894982	1.064	0.0766132	0.0313952	1.022	0.675111	n
O55102	Biogenesis of lysosome-related organelles complex 1 subunit 1 OS=Mus musculus OX=10090 GN=Bloc1s1 PE=1 SV=2	Bloc1s1	2863.2	2318.6	2643.5	4475.8	6721.9	6915.4	7496.6	3318.2	6598.3	6198.9	6525.3	1813	6636.4	0	0	0	0	29266	29049	32737	16532	29127	27859	29640	0	28943	NA	NA	NA	NA	1.04918	1.0414	1.17362	0.59267	1.0442	0.998741	1.06259	NA	1.0376	NA	NA	NA	0.257011	1.195	0.43879	n
O55106	Striatin OS=Mus musculus OX=10090 GN=Strn PE=1 SV=2	Strn	83866	91207	91566	75323	86110	97900	98567	92703	96269	92613	92506	95221	100550	366610	361380	375170	371630	360720	359080	358360	360870	369820	344490	373060	368620	358350	1.00799	0.993609	1.03152	1.02179	0.991794	0.987285	0.985305	0.992206	1.01681	0.94717	1.02572	1.01351	0.985278	-0.0365259	0.975	0.0481568	0.0328061	1.023	0.389252	n
O55125	Protein NipSnap homolog 1 OS=Mus musculus OX=10090 GN=Nipsnap1 PE=1 SV=1	Nipsnap1	422100	415050	423800	398990	484370	532400	488710	412130	512220	491910	496240	515630	542550	1083100	1193300	1229000	1192800	1195500	1285300	1169900	1172600	1234800	1166500	1293300	1236200	1324900	0.892446	0.983248	1.01266	0.982836	0.985061	1.05905	0.963967	0.966192	1.01744	0.961165	1.06564	1.0186	1.09168	0.051024	1.036	0.416561	0.108357	1.078	0.0503059	n
O55126	Protein NipSnap homolog 2 OS=Mus musculus OX=10090 GN=Nipsnap2 PE=1 SV=1	Nipsnap2	265440	286650	299040	250380	300700	291100	277010	324200	310840	314760	295930	307020	299220	775210	826100	849330	825710	791180	765750	796050	877370	792220	829000	824020	824000	795310	0.953315	1.0159	1.04446	1.01542	0.972954	0.941681	0.978943	1.07895	0.974233	1.01946	1.01334	1.01331	0.978033	-0.0619024	0.958	0.146264	-0.0320936	0.978	0.533804	n
O55128	Histone deacetylase complex subunit SAP18 OS=Mus musculus OX=10090 GN=Sap18 PE=1 SV=1	Sap18	13644	13626	14370	11527	9908.8	16020	14997	19079	13891	15292	16594	19439	20235	75288	70503	74264	61092	55421	75452	67335	67598	63603	70538	69957	75686	79318	1.08023	1.01157	1.06553	0.876543	0.795176	1.08258	0.966117	0.96989	0.91257	1.01207	1.00374	1.08594	1.13805	-0.0892673	0.94	0.511555	0.157044	1.115	0.0838004	n
O55131	Septin-7 OS=Mus musculus OX=10090 GN=Septin7 PE=1 SV=1	Septin7	836200	874660	853500	846300	879040	947620	944360	907830	960670	888420	937720	916320	953350	2942600	2940300	2874300	2946100	2759900	2772900	2710300	2659100	2738400	2726300	2965800	2859800	2800300	1.04245	1.04163	1.01825	1.04369	0.977725	0.982331	0.960154	0.942016	0.970109	0.965822	1.05067	1.01312	0.992037	-0.0908029	0.939	0.000982505	0.0867838	1.062	0.0352308	n
O55135	Eukaryotic translation initiation factor 6 OS=Mus musculus OX=10090 GN=Eif6 PE=1 SV=2	Eif6	32596	33292	35895	32007	34661	40279	40061	37618	41627	26901	36132	36283	39237	80754	93005	86564	85342	93712	91869	98033	98896	99654	94328	87845	89034	100200	0.875392	1.0082	0.938374	0.925127	1.01586	0.995882	1.0627	1.07206	1.08027	1.02254	0.95226	0.965149	1.08619	0.129613	1.094	0.0624379	-0.0800879	0.946	0.276293	n
O55137	Acyl-coenzyme A thioesterase 1 OS=Mus musculus OX=10090 GN=Acot1 PE=1 SV=1	Acot1	80739	81950	81258	85548	82899	82900	85724	84121	82741	73126	82059	84567	81562	312150	315920	307040	317570	334430	312530	326830	303810	291880	301800	325360	328210	316970	0.991073	1.00304	0.974849	1.00828	1.06181	0.99228	1.03768	0.964594	0.926716	0.958212	1.03302	1.04206	1.00638	0.051024	1.036	0.118119	0.112367	1.081	0.00848944	n
O55142	60S ribosomal protein L35a OS=Mus musculus OX=10090 GN=Rpl35a PE=1 SV=2	Rpl35a	53297	39095	34819	28023	25836	63976	25821	44020	28062	34512	50028	46693	37505	150130	119160	124050	125590	100000	125560	103760	107820	105270	104450	133180	131270	111370	1.26601	1.00485	1.04608	1.05907	0.843274	1.05882	0.874981	0.909218	0.887715	0.8808	1.12307	1.10697	0.939155	-0.24127	0.846	0.103778	0.243669	1.184	0.0466801	n
O55143	Sarcoplasmic/endoplasmic reticulum calcium ATPase 2 OS=Mus musculus OX=10090 GN=Atp2a2 PE=1 SV=2	Atp2a2	485330	449330	444760	400330	458240	487210	479250	574470	501830	479020	509620	473060	474730	1525400	1534900	1494700	1534500	1502400	1569900	1498500	1656300	1514600	1545500	1543000	1529100	1545600	0.991788	0.997964	0.971827	0.997704	0.976834	1.02072	0.974298	1.0769	0.984766	1.00486	1.00323	0.994193	1.00492	0.00144197	1.001	0.967137	-0.0306192	0.979	0.495786	n
O55176	E3 ubiquitin-protein ligase Praja-1 OS=Mus musculus OX=10090 GN=Pja1 PE=1 SV=3	Pja1	2021.2	2036.4	2572.7	1718	2440.9	2352.1	64275	2080.5	57350	2211.8	2697.9	2455.7	2994.8	244720	249630	221140	178370	217780	241690	308860	187160	448090	165370	263480	202350	281210	0.991124	1.01101	0.895624	0.722404	0.882016	0.978853	1.25089	0.758004	1.81478	0.669754	1.0671	0.819524	1.13891	0.196607	1.146	0.335288	-0.100051	0.933	0.940932	n
O55201	Transcription elongation factor SPT5 OS=Mus musculus OX=10090 GN=Supt5h PE=1 SV=1	Supt5h	7977.9	7812.3	10814	8739.6	6942.2	9844	9574.1	7413.4	7362.7	9615	4277.1	6432.3	5015.1	87648	75722	84704	84559	75204	75837	79644	85302	74260	80864	72203	77057	75121	1.10825	0.957458	1.07103	1.0692	0.950908	0.958912	1.00705	1.07859	0.938971	1.02248	0.912962	0.974338	0.949858	-0.112475	0.925	0.115295	-0.100051	0.933	0.202957	n
O55222	Integrin-linked protein kinase OS=Mus musculus OX=10090 GN=Ilk PE=1 SV=2	Ilk	24922	22123	26742	26064	12272	28655	16860	31516	29799	28351	11870	31437	14074	274240	282140	290390	286890	269120	290160	314620	308920	288160	274480	251330	319530	265170	0.959617	0.98726	1.01613	1.00388	0.941701	1.01532	1.10091	1.08097	1.00832	0.960457	0.87945	1.1181	0.927879	0.0398403	1.028	0.554413	-0.0603973	0.959	0.599325	n
O55229	Choline/ethanolamine kinase OS=Mus musculus OX=10090 GN=Chkb PE=1 SV=3	Chkb	10527	11969	10593	11609	12061	15600	13326	15440	12979	12932	13294	12880	12886	79240	78952	78321	72343	74112	78848	76567	81138	82093	74364	82630	75790	75181	1.02035	1.01664	1.00851	0.931536	0.954315	1.0153	0.985927	1.04479	1.05708	0.95756	1.064	0.975922	0.96808	-0.013043	0.991	0.778519	-0.0247367	0.983	0.716884	n
O55234	Proteasome subunit beta type-5 OS=Mus musculus OX=10090 GN=Psmb5 PE=1 SV=3	Psmb5	184310	183270	165920	145590	164670	190910	184940	170960	172570	181170	156510	172980	174760	696760	660690	653810	658030	636430	654040	654140	663200	591360	620060	656950	668240	641570	1.07127	1.01581	1.00523	1.01172	0.978512	1.00559	1.00574	1.01967	0.909216	0.953343	1.01006	1.02742	0.986414	-0.0424568	0.971	0.188656	0.0690147	1.049	0.237766	n
O55242	Sigma non-opioid intracellular receptor 1 OS=Mus musculus OX=10090 GN=Sigmar1 PE=1 SV=1	Sigmar1	4135.4	5448.6	5912.2	4999.8	5155	7146.3	4850.2	4656.7	7563.7	5305.8	6622.3	6389	7840.7	0	0	0	0	0	30507	0	0	30231	0	31526	29108	38497	NA	NA	NA	NA	NA	0.954125	NA	NA	0.945493	NA	0.985995	0.91037	1.20402	NA	NA	NA	0.128293	1.093	NA	n
O70133	ATP-dependent RNA helicase A OS=Mus musculus OX=10090 GN=Dhx9 PE=1 SV=2	Dhx9	71915	71660	81224	80269	68119	79828	82419	80949	78150	78896	80674	79207	75251	605530	635590	652360	647440	584850	598030	623610	673580	596650	627360	619530	633890	587820	0.973492	1.02182	1.04878	1.04087	0.940245	0.961434	1.00256	1.08289	0.959216	1.00859	0.995999	1.01909	0.94502	-0.077041	0.948	0.0885491	-0.0439433	0.97	0.519417	n
O70152	Dolichol-phosphate mannosyltransferase subunit 1 OS=Mus musculus OX=10090 GN=Dpm1 PE=1 SV=1	Dpm1	10338	10842	10608	10095	11241	11950	11603	12338	11528	11140	17843	12483	12425	46654	47865	49626	57066	51367	51796	50690	58313	50398	49856	52466	57250	55466	0.893474	0.916666	0.950391	1.09288	0.983733	0.991949	0.970768	1.11676	0.965176	0.954796	1.00478	1.0964	1.06223	0.0285692	1.02	0.692498	0.0593553	1.042	0.49145	n
O70166	Stathmin-3 OS=Mus musculus OX=10090 GN=Stmn3 PE=1 SV=1	Stmn3	14051	19270	14870	22803	15520	22538	12992	18980	8622.1	22444	14831	16357	9229.3	58092	65507	57843	65358	55182	57015	57727	43369	46088	53865	57492	50930	45525	1.05771	1.19272	1.05317	1.19	1.00472	1.0381	1.05106	0.789639	0.839145	0.980745	1.04678	0.927306	0.828895	-0.123434	0.918	0.0918294	0.102994	1.074	0.487997	n
O70172	Phosphatidylinositol 5-phosphate 4-kinase type-2 alpha OS=Mus musculus OX=10090 GN=Pip4k2a PE=1 SV=1	Pip4k2a	84170	96446	83495	81392	84377	92790	87561	95027	86773	87507	90439	98733	96578	416360	428170	402340	379300	388190	399850	391200	419180	403020	408490	420680	430580	411370	1.02151	1.05048	0.987108	0.930581	0.952392	0.980999	0.959777	1.02842	0.988777	1.0022	1.0321	1.05639	1.00926	-0.0484122	0.967	0.349777	0.0370307	1.026	0.217847	n
O70194	Eukaryotic translation initiation factor 3 subunit D OS=Mus musculus OX=10090 GN=Eif3d PE=1 SV=2	Eif3d	41723	55044	53685	49577	58757	64271	62873	59648	60042	53876	53969	58399	56645	211700	200870	211740	201060	222540	231180	229230	210940	209290	197940	220350	218390	214270	0.990142	0.939489	0.990329	0.940378	1.04084	1.08125	1.07213	0.986588	0.97887	0.925785	1.0306	1.02143	1.00216	0.141433	1.103	0.00463023	0.0786098	1.056	0.0635088	n
O70200	Allograft inflammatory factor 1 OS=Mus musculus OX=10090 GN=Aif1 PE=1 SV=1	Aif1	2438.9	NA	7368.7	6300.7	4291.8	6768	2482.4	2611.9	7518.8	5920.3	7034.1	8116	2631.6	14660	0	28319	26749	0	28798	0	0	26557	0	27282	28759	0	0.566573	NA	1.09446	1.03378	NA	1.11297	NA	NA	1.02636	NA	1.05438	1.11146	NA	0.309176	1.239	NA	0.077243	1.055	NA	n
O70228	Probable phospholipid-transporting ATPase IIA OS=Mus musculus OX=10090 GN=Atp9a PE=1 SV=3	Atp9a	8750.6	8058.8	9182.7	9083.5	8974.9	9166.7	8704.3	11473	10168	7999.5	5830.3	11328	8992.2	85216	88448	91960	90959	93602	99437	91963	94914	94618	84662	97635	88039	104250	0.918807	0.953654	0.991521	0.980728	1.00923	1.07214	0.991553	1.02337	1.02018	0.912833	1.05271	0.949245	1.12403	0.0922074	1.066	0.0742865	0.0799754	1.057	0.426308	n
O70250	Phosphoglycerate mutase 2 OS=Mus musculus OX=10090 GN=Pgam2 PE=1 SV=3	Pgam2	23112	12613	13365	28673	23719	29727	31143	39190	51742	48751	15984	31878	28336	149530	138150	144030	157720	138550	154160	173210	212900	183690	184550	157810	185140	156920	0.909908	0.840659	0.876439	0.959745	0.843093	0.938082	1.054	1.29552	1.11777	1.12301	0.960292	1.1266	0.954877	0.0758749	1.054	0.469662	-0.217591	0.86	0.105937	n
O70251	Elongation factor 1-beta OS=Mus musculus OX=10090 GN=Eef1b PE=1 SV=5	Eef1b	265400	271330	294920	282330	293330	272130	289660	152080	323810	252950	264520	273900	268480	985310	962220	1031100	1015600	1005400	1007000	980000	596690	1008500	975540	1067500	1090000	1018000	1.00519	0.981637	1.05191	1.03609	1.02569	1.02732	0.999776	0.608731	1.02885	0.995226	1.08904	1.112	1.03854	-0.00144342	0.999	0.968714	0.298658	1.23	0.242719	n
O70252	Heme oxygenase 2 OS=Mus musculus OX=10090 GN=Hmox2 PE=1 SV=1	Hmox2	75998	89922	90932	83533	101230	92277	115590	86874	103430	105570	95834	107250	99264	304990	341090	335820	319340	379560	369000	384010	324470	352200	367850	376100	373790	368940	0.862461	0.964546	0.949643	0.90304	1.07333	1.04347	1.08592	0.917547	0.995963	1.04022	1.06355	1.05702	1.0433	0.215368	1.161	0.00521113	0.0989585	1.071	0.133028	n
O70274	Protein tyrosine phosphatase type IVA 2 OS=Mus musculus OX=10090 GN=Ptp4a2 PE=1 SV=1	Ptp4a2	11751	11554	10935	10305	12124	11939	10884	13922	14396	12678	8757.2	10971	12213	43439	41808	41649	41315	42304	39528	38592	43626	39706	38261	35258	39774	37502	1.08024	1.03968	1.03572	1.02742	1.05201	0.982979	0.959703	1.08489	0.987405	0.951471	0.876793	0.989096	0.932596	-0.0664274	0.955	0.135996	-0.112475	0.925	0.21452	n
O70293	G protein-coupled receptor kinase 6 OS=Mus musculus OX=10090 GN=Grk6 PE=1 SV=1	Grk6	6424.7	14386	12857	7535.4	18050	17292	20592	9686.6	18670	12944	10282	9625.4	9916.2	101730	110480	109650	100000	118060	126480	125410	135780	130630	128400	121150	113880	120340	0.857651	0.93142	0.924422	0.843066	0.995324	1.06631	1.05729	1.14472	1.1013	1.0825	1.02137	0.960084	1.01455	0.225275	1.169	0.00666152	-0.152003	0.9	0.014746	n
O70305	Ataxin-2 OS=Mus musculus OX=10090 GN=Atxn2 PE=1 SV=1	Atxn2	2978.7	6305.7	6233.1	5024.5	8603.8	8790.9	8639.6	6330.5	7813.3	10134	6215.6	12342	7309.3	122520	116860	125350	107650	116060	111760	101660	115870	114460	110050	117650	127440	127940	1.05114	1.00258	1.07542	0.923565	0.995717	0.958826	0.872175	0.994087	0.98199	0.944155	1.00936	1.09335	1.09764	-0.104697	0.93	0.219935	0.132248	1.096	0.0441988	n
O70310	Glycylpeptide N-tetradecanoyltransferase 1 OS=Mus musculus OX=10090 GN=Nmt1 PE=1 SV=1	Nmt1	119210	117580	127210	106740	127660	124090	126660	139000	129550	105890	108050	119390	116360	373020	348550	366510	361270	358050	348430	342940	382340	345660	348610	344260	336840	352160	1.05221	0.983186	1.03385	1.01907	1.00998	0.982847	0.967361	1.0785	0.975034	0.983355	0.971085	0.950154	0.993369	-0.0513992	0.965	0.140631	-0.0588937	0.96	0.311671	n
O70311	Glycylpeptide N-tetradecanoyltransferase 2 OS=Mus musculus OX=10090 GN=Nmt2 PE=1 SV=1	Nmt2	16696	18000	16872	15600	21383	17223	14363	19670	20833	18975	19541	20206	19872	102090	106040	106350	88949	103420	95552	90929	94712	100550	92078	98812	93282	94897	1.04694	1.08745	1.09063	0.912182	1.06058	0.979896	0.932487	0.971282	1.03115	0.94427	1.01333	0.956617	0.973179	-0.0619024	0.958	0.511019	-0.00144342	0.999	0.979933	n
O70318	Band 4.1-like protein 2 OS=Mus musculus OX=10090 GN=Epb41l2 PE=1 SV=2	Epb41l2	89153	89799	87209	84591	96685	103900	110440	101030	97725	90344	103650	96032	92406	542460	522230	502540	514830	518330	519070	532500	521140	473100	496880	532130	533140	499680	1.05127	1.01207	0.97391	0.997728	1.00451	1.00595	1.03197	1.00996	0.916856	0.962941	1.03126	1.03321	0.968368	0.0071955	1.005	0.792094	0.0703893	1.05	0.238114	n
O70325	Phospholipid hydroperoxide glutathione peroxidase OS=Mus musculus OX=10090 GN=Gpx4 PE=1 SV=4	Gpx4	129900	149710	145770	115350	122710	142330	142780	170180	166300	155730	148550	177400	114710	482430	479640	468400	477370	444730	442090	442390	487280	486080	457310	492660	512930	437800	1.02626	1.02032	0.996415	1.0155	0.946062	0.940446	0.941084	1.03658	1.03402	0.972823	1.04802	1.09114	0.93132	-0.106249	0.929	0.000214691	0.0129262	1.009	0.898445	n
O70370	Cathepsin S OS=Mus musculus OX=10090 GN=Ctss PE=1 SV=2	Ctss	6143.8	13714	5452.5	12486	14849	16742	14141	15984	13142	14262	13492	13686	14665	28412	116510	68279	81814	74634	77883	72442	82043	71404	77406	71362	76804	70867	0.380834	1.5617	0.915211	1.09664	1.00039	1.04394	0.971012	1.0997	0.957099	1.03755	0.956536	1.02948	0.949901	0.0243197	1.017	0.722357	-0.07552	0.949	0.340935	n
O70378	ER membrane protein complex subunit 8 OS=Mus musculus OX=10090 GN=Emc8 PE=1 SV=1	Emc8	36998	44773	45064	41475	46046	52692	43645	45444	48336	45099	41822	44746	46669	126040	123140	120160	126880	117570	120210	118070	114520	117410	127770	119570	128190	119990	1.03735	1.01348	0.988959	1.04427	0.967642	0.98937	0.971757	0.94254	0.966325	1.05159	0.984103	1.05505	0.98756	-0.0649175	0.956	0.0359859	0.0313952	1.022	0.601474	n
O70400	PDZ and LIM domain protein 1 OS=Mus musculus OX=10090 GN=Pdlim1 PE=1 SV=4	Pdlim1	26371	32337	25161	29398	30588	37202	8184	33064	38508	34679	31941	35764	29049	312090	363530	302980	372830	262280	331610	334190	307990	351920	351170	260700	340830	333030	0.960243	1.11851	0.932213	1.14713	0.806987	1.0203	1.02824	0.947628	1.08279	1.08048	0.802125	1.04867	1.02467	-0.12658	0.916	0.367799	-0.114035	0.924	0.433201	n
O70433	Four and a half LIM domains protein 2 OS=Mus musculus OX=10090 GN=Fhl2 PE=1 SV=1	Fhl2	50843	45414	47128	41272	47993	41441	45014	40182	57854	45504	39907	41511	38937	200330	182650	179140	170260	178250	173470	158100	143850	198120	177890	166640	165660	168560	1.15085	1.04929	1.02912	0.978108	1.02401	0.996549	0.908251	0.826388	1.13816	1.02194	0.957312	0.951682	0.968342	-0.107803	0.928	0.201231	-0.0543923	0.963	0.776648	n
O70435	Proteasome subunit alpha type-3 OS=Mus musculus OX=10090 GN=Psma3 PE=1 SV=3	Psma3	178450	150130	163360	148910	133860	126450	162510	150900	166250	138280	151360	152670	148470	396380	390940	392930	393270	385940	371950	388640	376030	372440	381070	408420	411750	390830	1.01825	1.00427	1.00939	1.01026	0.99143	0.955491	0.998366	0.965972	0.95675	0.978919	1.04918	1.05773	1.00399	-0.0409718	0.972	0.0582506	0.100305	1.072	0.0166044	n
O70439	Syntaxin-7 OS=Mus musculus OX=10090 GN=Stx7 PE=1 SV=3	Stx7	85864	102650	110950	119480	108970	133130	133420	124670	137770	119840	119890	120510	127110	291280	307810	308210	319370	305930	303150	307710	311460	309550	327830	294300	290380	285620	0.955595	1.00982	1.01114	1.04775	1.00366	0.994536	1.0095	1.0218	1.01553	1.0755	0.965502	0.952642	0.937026	-0.00433459	0.997	0.9011	-0.125006	0.917	0.0128802	n
O70480	Vesicle-associated membrane protein 4 OS=Mus musculus OX=10090 GN=Vamp4 PE=1 SV=1	Vamp4	31745	50430	37145	43223	12300	9329.1	49506	21089	19219	54018	126350	42996	49097	184070	217370	140790	188420	144430	124240	116960	102200	165820	187970	228670	162540	187200	1.11263	1.31391	0.851019	1.13892	0.873022	0.750981	0.706976	0.617758	1.00232	1.1362	1.38222	0.982489	1.13155	-0.506353	0.704	0.0346983	0.342555	1.268	0.283743	n
O70481	E3 ubiquitin-protein ligase UBR1 OS=Mus musculus OX=10090 GN=Ubr1 PE=1 SV=2	Ubr1	1674.3	1594.1	2739.8	1155.9	2650.5	2733.7	2229.9	1711.1	2541.3	2461.8	1903.9	2452.4	1591.3	53256	44663	46021	42823	48408	49861	49186	63040	57641	58498	53292	47339	46447	1.04823	0.879093	0.905822	0.842877	0.952805	0.981404	0.968118	1.2408	1.13454	1.15141	1.04894	0.931764	0.914207	0.0745054	1.053	0.377156	-0.284546	0.821	0.0178386	n
O70492	Sorting nexin-3 OS=Mus musculus OX=10090 GN=Snx3 PE=1 SV=3	Snx3	87566	107510	118960	100890	97392	110920	109820	89267	109920	109420	104690	75932	95177	230700	231030	235870	229580	218320	214890	215480	196570	216820	218720	234890	223330	230990	1.03517	1.03666	1.05837	1.03015	0.979625	0.964234	0.966882	0.882031	0.972894	0.98142	1.05398	1.00211	1.03648	-0.100051	0.933	0.000370236	0.124328	1.09	0.0791017	n
O70493	Sorting nexin-12 OS=Mus musculus OX=10090 GN=Snx12 PE=1 SV=1	Snx12	102620	118820	121820	115010	131220	120450	128130	114920	223300	136180	127990	121430	117550	432540	459160	437190	447640	447480	394280	427900	383430	474150	444120	471920	431920	417800	0.991796	1.05283	1.00246	1.02642	1.02605	0.904068	0.981157	0.879189	1.08721	1.01835	1.08209	0.990375	0.957998	-0.0694519	0.953	0.215059	0.0214797	1.015	0.818684	n
O70496	H(+)/Cl(-) exchange transporter 7 OS=Mus musculus OX=10090 GN=Clcn7 PE=1 SV=1	Clcn7	726.31	1846.9	783.43	966.23	2132.6	1985.8	2520.5	870.56	935.43	680.25	1358.7	733.74	1642.9	0	27833	0	0	28952	27641	30559	0	0	0	16331	0	25357	NA	1.0659	NA	NA	1.10875	1.05855	1.1703	NA	NA	NA	0.625417	NA	0.97108	0.0621217	1.044	NA	NA	NA	NA	n
O70503	Very-long-chain 3-oxoacyl-CoA reductase OS=Mus musculus OX=10090 GN=Hsd17b12 PE=1 SV=1	Hsd17b12	64287	56560	63152	63363	64120	71215	81378	63719	77454	87533	76299	64363	84329	271870	274670	255230	281090	251450	250850	270960	269960	251290	257530	271020	279610	253550	1.02769	1.03828	0.96479	1.06254	0.950501	0.948233	1.02425	1.02047	0.949896	0.973484	1.02448	1.05695	0.958439	-0.0709665	0.952	0.189412	0.0468403	1.033	0.424635	n
O70566	Protein diaphanous homolog 2 OS=Mus musculus OX=10090 GN=Diaph2 PE=1 SV=2	Diaph2	7870.4	7400.6	7052	9154.2	7676.8	8915.5	7847.4	6715.7	7300.5	9185.5	9433.3	8732.7	7841.1	83742	82652	82873	89798	75658	77668	73802	82736	79620	84160	82226	86939	80779	1.02446	1.01113	1.01383	1.09855	0.925565	0.950154	0.902859	1.01215	0.974034	1.02957	1.00591	1.06357	0.988213	-0.163268	0.893	0.0078314	0.0200577	1.014	0.647789	n
O70572	Sphingomyelin phosphodiesterase 2 OS=Mus musculus OX=10090 GN=Smpd2 PE=1 SV=1	Smpd2	4274.5	1715	3596.8	3569	5688	6636.8	7343.4	7531	6989.3	7532.3	5735.7	7093.8	5173.2	42261	38686	39045	48859	42214	48023	44193	44812	41164	46202	38092	45047	37679	0.987625	0.904078	0.912468	1.14182	0.986526	1.12228	1.03277	1.04724	0.961988	1.07973	0.890197	1.05273	0.880545	0.0867838	1.062	0.418926	-0.129734	0.914	0.243268	n
O70579	Peroxisomal membrane protein PMP34 OS=Mus musculus OX=10090 GN=Slc25a17 PE=1 SV=1	Slc25a17	833.76	768.13	612.13	2433.2	2772.5	3567.1	2767	869.76	1992.4	858.33	3245.9	2999.2	1161.2	0	0	0	22980	19499	24687	18283	0	17598	0	22856	22549	0	NA	NA	NA	1.08358	0.919442	1.16407	0.862104	NA	0.829804	NA	1.07774	1.06326	NA	-0.142417	0.906	NA	0.367371	1.29	NA	n
O70585	Dystrobrevin beta OS=Mus musculus OX=10090 GN=Dtnb PE=1 SV=3	Dtnb	1929.4	5145.1	867.47	1002	4402.5	4621.5	3138	1919.9	7218.4	5561.1	1597.4	1662.3	1765.9	0	159850	0	0	0	146780	72614	0	0	0	0	0	0	NA	1.26449	NA	NA	NA	1.1611	0.574411	NA	NA	NA	NA	NA	NA	-0.54372	0.686	NA	NA	NA	NA	n
O70589	Peripheral plasma membrane protein CASK OS=Mus musculus OX=10090 GN=Cask PE=1 SV=2	Cask	76384	57784	62390	57778	76005	76718	78466	85958	89380	89528	82650	82004	81425	628770	641850	619200	624580	588840	597990	583980	649370	625160	591120	643550	649300	630570	1.01235	1.03341	0.996943	1.00561	0.948062	0.962794	0.940237	1.04552	1.00654	0.951733	1.03615	1.04541	1.01525	-0.0908029	0.939	0.00207952	0.0440443	1.031	0.337691	n
O70591	Prefoldin subunit 2 OS=Mus musculus OX=10090 GN=Pfdn2 PE=1 SV=2	Pfdn2	79115	64795	61546	52490	65271	63497	77170	49082	78676	74951	71891	85277	75485	197250	211110	216260	223390	205930	190680	192650	129960	192620	208720	223490	226670	228460	0.968669	1.03673	1.06202	1.09704	1.0113	0.936404	0.946079	0.638216	0.945931	1.025	1.09753	1.11315	1.12194	-0.110916	0.926	0.096603	0.352759	1.277	0.144691	n
O70622	Reticulon-2 OS=Mus musculus OX=10090 GN=Rtn2 PE=1 SV=1	Rtn2	3170.4	4010.9	2457.8	2591.7	1246.1	3332.3	1939.1	2671.3	3104.9	2279	2444.3	1609.6	2391.6	24092	22647	20983	22279	0	18298	17328	18608	17119	19579	16966	17616	0	1.22967	1.15592	1.07098	1.13713	NA	0.93394	0.88443	0.949762	0.873763	0.999323	0.865954	0.89913	NA	-0.336428	0.792	0.00704392	-0.0923402	0.938	0.317437	n
O88196	E3 ubiquitin-protein ligase TTC3 OS=Mus musculus OX=10090 GN=Ttc3 PE=1 SV=2	Ttc3	643.24	705.95	607.65	485.39	736.02	1090.2	1041.6	658.81	701.09	1241.6	632.59	812.68	1075.6	16963	18027	19024	19166	18911	30575	23990	19262	19841	22438	21696	20661	25188	0.799729	0.849892	0.896896	0.903591	0.891569	1.44147	1.13102	0.908117	0.935414	1.05785	1.02287	0.974074	1.1875	0.421156	1.339	0.0727474	0.134878	1.098	0.292552	n
O88271	Craniofacial development protein 1 OS=Mus musculus OX=10090 GN=Cfdp1 PE=1 SV=1	Cfdp1	7347.3	6908	7738.2	8269.1	8262	8184.2	10721	2950.7	8654	8880.7	8016.8	8355.3	8906.3	63573	59214	68027	59348	68019	67245	68146	24627	65858	67936	63528	58786	50038	1.05368	0.981433	1.1275	0.983654	1.12737	1.11454	1.12948	0.408176	1.09155	1.12599	1.05293	0.974339	0.829347	0.116365	1.084	0.0893885	0.121679	1.088	0.632358	n
O88291	DBIRD complex subunit ZNF326 OS=Mus musculus OX=10090 GN=Znf326 PE=1 SV=1	Znf326	10633	10606	10987	8656.6	10312	11237	8330.1	10890	15856	9578.2	10008	9108.6	11101	68607	67829	67238	67407	62830	65461	66360	64733	62820	62895	59245	67210	63837	1.05366	1.04171	1.03263	1.03523	0.964934	1.00534	1.01915	0.99416	0.964781	0.965933	0.909877	1.0322	0.9804	-0.0634092	0.957	0.0311597	-0.00144342	0.999	0.959308	n
O88307	Sortilin-related receptor OS=Mus musculus OX=10090 GN=Sorl1 PE=1 SV=3	Sorl1	6330.8	5705.9	5523	5416.4	6338.5	6038	6687.6	6519.2	6159	5848	6662.8	5959.9	5109.3	76040	77354	80578	73151	77206	68196	76991	77039	75947	73537	76273	76431	70918	1.00904	1.02648	1.06926	0.970706	1.02452	0.904954	1.02166	1.0223	1.00781	0.975828	1.01214	1.01423	0.941075	-0.0513992	0.965	0.424833	-0.018878	0.987	0.661748	n
O88322	Nidogen-2 OS=Mus musculus OX=10090 GN=Nid2 PE=1 SV=2	Nid2	2404.5	2385.4	2408.6	2667.7	2665.1	3799.4	3311.3	3020.2	3332	2578.1	2797.2	2418.8	1618.9	41013	39903	39179	50065	39647	39661	43154	40930	36750	36754	40994	40526	36095	1.0162	0.988694	0.970755	1.24048	0.982351	0.982698	1.06925	1.01414	0.910571	0.91067	1.01573	1.00413	0.894341	-0.0588937	0.96	0.6247	0.0398403	1.028	0.643571	n
O88342	WD repeat-containing protein 1 OS=Mus musculus OX=10090 GN=Wdr1 PE=1 SV=3	Wdr1	716380	722180	753730	701890	767850	790840	778270	839250	844230	761210	788560	728180	844140	2032900	2070200	2072700	2054600	2051600	2011600	2009500	2157800	2085700	2056300	2083700	2011000	1990500	0.990243	1.00841	1.00963	1.00081	0.999352	0.979867	0.978845	1.05108	1.01596	1.00164	1.01499	0.979575	0.969589	-0.0232698	0.984	0.087701	-0.0499049	0.966	0.156872	n
O88343	Electrogenic sodium bicarbonate cotransporter 1 OS=Mus musculus OX=10090 GN=Slc4a4 PE=1 SV=2	Slc4a4	158740	145400	193220	151170	159040	167270	178670	166430	173270	158800	169550	173360	183310	1128000	1038500	1192500	1167400	1162400	1093000	1173500	1102300	1099500	1125500	1222800	1149100	1159300	0.989888	0.911346	1.04649	1.02446	1.02008	0.959173	1.02982	0.967335	0.964877	0.987694	1.07308	1.0084	1.01736	0.0143553	1.01	0.799162	0.0854247	1.061	0.04656	n
O88384	Vesicle transport through interaction with t-SNAREs homolog 1B OS=Mus musculus OX=10090 GN=Vti1b PE=1 SV=1	Vti1b	15223	54104	16204	23764	28164	17631	29740	22869	18295	31296	26398	26476	26726	189510	193210	171320	149880	156990	162790	146480	136420	132900	152510	166340	160670	141200	1.19581	1.21916	1.08103	0.945744	0.990608	1.02721	0.92429	0.860811	0.8386	0.962339	1.04961	1.01383	0.890973	-0.179515	0.883	0.163042	0.15056	1.11	0.187677	n
O88428	Bifunctional 3'-phosphoadenosine 5'-phosphosulfate synthase 2 OS=Mus musculus OX=10090 GN=Papss2 PE=1 SV=2	Papss2	351.76	1731.6	1655.9	1489.8	1874	1167.7	347.06	NA	1420.5	3542	1853.6	1083.6	2062.2	20388	32432	24296	25451	31546	28966	0	0	23948	26758	35617	22884	33817	0.732655	1.16546	0.873092	0.914597	1.13363	1.04091	NA	NA	0.860586	0.961565	1.27992	0.822351	1.21524	0.238787	1.18	0.288413	0.279768	1.214	0.409789	n
O88441	Metaxin-2 OS=Mus musculus OX=10090 GN=Mtx2 PE=1 SV=1	Mtx2	153500	166070	174730	147250	157570	187200	168610	181600	188460	184560	152330	115450	168210	512150	527770	543450	542840	508000	531690	517880	537840	538660	541350	521770	528690	537850	0.966329	0.995801	1.02539	1.02424	0.958499	1.0032	0.977141	1.0148	1.01635	1.02142	0.98448	0.997537	1.01482	-0.0335695	0.977	0.293457	-0.0262051	0.982	0.109113	n
O88444	Adenylate cyclase type 1 OS=Mus musculus OX=10090 GN=Adcy1 PE=1 SV=2	Adcy1	19889	11678	20817	11682	12260	18602	14579	16301	15629	19148	14055	14020	14494	187870	184680	188520	191310	163370	177140	186180	210030	194010	193670	184920	182520	181200	1.00696	0.989866	1.01045	1.0254	0.875646	0.949452	0.997906	1.12574	1.03987	1.03805	0.991152	0.978288	0.971213	-0.100051	0.933	0.0863049	-0.123434	0.918	0.036161	n
O88447	Kinesin light chain 1 OS=Mus musculus OX=10090 GN=Klc1 PE=1 SV=3	Klc1	84809	75659	79883	67583	89337	80087	79505	74103	79277	83423	77775	76842	78504	361730	352480	360330	356620	361370	340810	343700	294780	340530	347300	340950	341100	351840	1.0465	1.01974	1.04245	1.03172	1.04546	0.985978	0.994339	0.852811	0.985168	1.00475	0.986383	0.986817	1.01789	-0.0380063	0.974	0.178492	0.0731347	1.052	0.368511	n
O88448	Kinesin light chain 2 OS=Mus musculus OX=10090 GN=Klc2 PE=1 SV=1	Klc2	35527	36514	38825	34020	40924	44245	40053	37683	38600	38568	33240	38406	42977	204350	198410	191100	182680	202070	210460	199810	187060	198540	196930	203320	205280	210590	1.02546	0.99565	0.958967	0.916714	1.01402	1.05612	1.00267	0.938694	0.996302	0.988223	1.02029	1.03012	1.05677	0.0717627	1.051	0.168807	0.0881416	1.063	0.0457369	n
O88455	7-dehydrocholesterol reductase OS=Mus musculus OX=10090 GN=Dhcr7 PE=1 SV=1	Dhcr7	18785	18322	19683	27366	25359	33003	32935	23054	25261	26725	18010	27912	28978	112940	90821	126840	116340	106830	122770	117670	105220	96082	109070	97453	104370	109750	1.03676	0.833717	1.16436	1.06798	0.980676	1.127	1.08018	0.965896	0.882012	1.00124	0.894597	0.958094	1.00748	0.051024	1.036	0.670508	0.00575927	1.004	0.94002	n
O88456	Calpain small subunit 1 OS=Mus musculus OX=10090 GN=Capns1 PE=1 SV=1	Capns1	78945	84612	79690	75322	79479	82196	86068	79956	83506	85105	73894	79990	82453	219800	207490	198040	202170	198400	195010	200290	197840	190990	201960	188360	197740	201530	1.09916	1.0376	0.990345	1.011	0.992145	0.975193	1.0016	0.989345	0.95509	1.00995	0.941938	0.988845	1.0078	-0.0634092	0.957	0.173309	-0.00723157	0.995	0.842181	n
O88485	Cytoplasmic dynein 1 intermediate chain 1 OS=Mus musculus OX=10090 GN=Dync1i1 PE=1 SV=2	Dync1i1	149930	137140	152730	140810	148530	165600	148830	150420	158290	149510	163540	149350	164660	469820	473420	494460	478040	503290	489820	504300	497210	526080	534220	550270	538640	547780	0.924374	0.931457	0.972853	0.940547	0.990226	0.963724	0.992213	0.978264	1.03506	1.05108	1.08266	1.05978	1.07776	0.0593553	1.042	0.044051	0.0717627	1.051	0.0930351	n
O88487	Cytoplasmic dynein 1 intermediate chain 2 OS=Mus musculus OX=10090 GN=Dync1i2 PE=1 SV=1	Dync1i2	83128	81890	76895	73287	75112	87524	82323	89872	81917	81308	74695	86761	72491	313070	293450	279780	269080	270330	264980	274100	275700	263770	284580	257740	295580	249640	1.13311	1.0621	1.01262	0.973896	0.97842	0.959057	0.992065	0.997856	0.954677	1.03	0.932853	1.06981	0.903536	-0.0985055	0.934	0.151802	-0.0380063	0.974	0.643145	n
O88502	High affinity cAMP-specific and IBMX-insensitive 3',5'-cyclic phosphodiesterase 8A OS=Mus musculus OX=10090 GN=Pde8a PE=1 SV=1	Pde8a	5550.7	3418.1	3102.4	2429.5	2551.2	2129.3	4168.6	5881.2	4324.9	3780.2	3856.6	2446.1	2681.2	56727	63906	56268	49788	41527	43334	57205	59123	45071	60951	36372	53027	45854	1.10207	1.24154	1.09315	0.967259	0.806768	0.841873	1.11135	1.14861	0.875619	1.18413	0.706619	1.03018	0.890831	-0.258425	0.836	0.13192	-0.288065	0.819	0.236941	n
O88507	Ciliary neurotrophic factor receptor subunit alpha OS=Mus musculus OX=10090 GN=Cntfr PE=1 SV=2	Cntfr	35054	40402	41957	36535	36844	36935	42346	40422	41842	47084	41287	46831	42922	170340	159650	167830	163150	149920	148250	162300	153860	163780	156410	167400	181670	161580	1.05141	0.985428	1.03592	1.00703	0.925371	0.915063	1.00178	0.94969	1.01092	0.96543	1.03327	1.12135	0.997341	-0.106249	0.929	0.0524841	0.107018	1.077	0.135652	n
O88520	Leucine-rich repeat protein SHOC-2 OS=Mus musculus OX=10090 GN=Shoc2 PE=1 SV=2	Shoc2	4167.6	5116.4	5914.7	4248.9	3935	3476.9	3676.7	3610.4	3767.3	2690	4803.4	2951.6	3157.7	38228	50072	58924	42165	41586	44566	39293	39335	38354	35028	38371	42713	31774	0.919607	1.20453	1.41747	1.01432	1.00039	1.07207	0.945227	0.946237	0.922638	0.842628	0.923047	1.0275	0.764351	-0.179515	0.883	0.383303	0.00144197	1.001	0.960753	n
O88522	NF-kappa-B essential modulator OS=Mus musculus OX=10090 GN=Ikbkg PE=1 SV=2	Ikbkg	2708.7	3709.5	4049.8	3951.8	6468	4275.3	5744	5623.1	6661.6	7053.7	6739.1	7061.1	5041.6	46788	52597	52340	51527	49123	41380	47203	39783	47742	46443	51982	51228	37964	0.987249	1.10982	1.1044	1.08724	1.03652	0.873137	0.996006	0.83944	1.00738	0.979969	1.09685	1.08093	0.801058	-0.147202	0.903	0.115341	0.0758749	1.054	0.717657	n
O88531	Palmitoyl-protein thioesterase 1 OS=Mus musculus OX=10090 GN=Ppt1 PE=1 SV=2	Ppt1	60566	81438	66363	64931	95593	86748	67039	66157	69855	41258	59032	62070	77262	350600	401870	395760	367860	382720	453190	368290	342220	374110	385600	371340	351740	428800	0.916306	1.0503	1.03433	0.961416	1.00025	1.18443	0.96254	0.894405	0.977751	1.00778	0.970511	0.919286	1.12068	0.0827026	1.059	0.440322	0.0635029	1.045	0.575629	n
O88532	Zinc finger RNA-binding protein OS=Mus musculus OX=10090 GN=Zfr PE=1 SV=2	Zfr	20116	19319	19288	18952	20412	21537	20634	19413	20710	19515	18399	19792	19074	164450	165770	150650	158710	158840	157860	154400	149770	144610	148220	153700	149670	143750	1.06871	1.07729	0.979029	1.03141	1.03225	1.02588	1.0034	0.97331	0.939777	0.963237	0.99885	0.97266	0.934188	-0.0262051	0.982	0.54357	0.0143553	1.01	0.677105	n
O88533	Aromatic-L-amino-acid decarboxylase OS=Mus musculus OX=10090 GN=Ddc PE=1 SV=1	Ddc	23220	21138	25032	19674	19871	24147	19804	23347	23516	21276	18401	19807	17751	114150	119980	117250	97253	102780	104880	108410	123850	117090	122600	98731	107560	98465	1.03556	1.08845	1.06368	0.882268	0.932408	0.951459	0.983483	1.12355	1.06223	1.11221	0.895676	0.975772	0.893263	-0.0908029	0.939	0.349895	-0.254978	0.838	0.00633725	n
O88543	COP9 signalosome complex subunit 3 OS=Mus musculus OX=10090 GN=Cops3 PE=1 SV=3	Cops3	106970	107800	104070	98627	120040	118650	118700	116380	116190	117610	115340	118770	110100	362420	351700	345390	341550	382640	363450	373700	365840	373270	366960	382420	379040	360310	0.99216	0.962813	0.945539	0.935026	1.04751	0.99498	1.02304	1.00152	1.02186	1.00459	1.04691	1.03766	0.986384	0.0922074	1.066	0.0233583	0.0200577	1.014	0.519967	n
O88544	COP9 signalosome complex subunit 4 OS=Mus musculus OX=10090 GN=Cops4 PE=1 SV=1	Cops4	147340	180680	147640	146380	154520	143540	151470	154940	149910	141550	156370	145450	129620	584390	579970	554490	590910	591140	541610	558960	516980	540200	545600	568170	567380	524060	1.04587	1.03796	0.992361	1.05754	1.05795	0.96931	1.00036	0.92523	0.966786	0.976451	1.01684	1.01543	0.937901	-0.0335695	0.977	0.413807	0.0496308	1.035	0.335019	n
O88545	COP9 signalosome complex subunit 6 OS=Mus musculus OX=10090 GN=Cops6 PE=1 SV=1	Cops6	178100	186070	164980	183640	214550	215850	204810	205690	231800	170580	217780	203390	202860	420710	426260	418550	416670	440020	431040	438050	417280	454860	436250	448890	432370	417490	0.97692	0.989808	0.971905	0.967539	1.02176	1.00091	1.01719	0.968956	1.05622	1.013	1.04236	1.004	0.969443	0.0538064	1.038	0.00526612	-0.0101344	0.993	0.835358	n
O88569	Heterogeneous nuclear ribonucleoproteins A2/B1 OS=Mus musculus OX=10090 GN=Hnrnpa2b1 PE=1 SV=2	Hnrnpa2b1	877320	987910	1064400	890790	883390	1047100	1074200	956460	1006100	1056600	979610	1092800	1040000	3179000	3147700	3347900	3436700	3111400	3119100	3255700	3041400	3059500	3273400	3282500	3365000	3163300	0.989096	0.979357	1.04165	1.06927	0.968063	0.970459	1.01296	0.946284	0.951915	1.01847	1.0213	1.04697	0.984211	-0.0513992	0.965	0.255636	0.0662614	1.047	0.19755	n
O88587	Catechol O-methyltransferase OS=Mus musculus OX=10090 GN=Comt PE=1 SV=2	Comt	63048	50351	64158	59479	60026	61652	68072	59085	65604	65383	60131	69744	66199	231850	222030	231880	226670	223200	240640	232380	220080	241460	228390	226120	253780	251720	0.99467	0.952541	0.994799	0.972447	0.957561	1.03238	0.996944	0.944175	1.0359	0.979826	0.970088	1.08875	1.07992	0.0243197	1.017	0.47586	0.0840643	1.06	0.274921	n
O88597	Beclin-1 OS=Mus musculus OX=10090 GN=Becn1 PE=1 SV=3	Becn1	11533	15675	15090	18135	19946	21652	22183	19188	21942	19839	17374	18838	20912	70656	73671	70955	66819	72878	72292	73098	71608	77838	71695	70353	71315	75541	0.978491	1.02025	0.982632	0.925354	1.00926	1.00115	1.01231	0.991675	1.07795	0.99288	0.974295	0.987617	1.04614	0.045443	1.032	0.242764	-0.0262051	0.982	0.642251	n
O88602	Voltage-dependent calcium channel gamma-2 subunit OS=Mus musculus OX=10090 GN=Cacng2 PE=1 SV=1	Cacng2	27765	17139	20567	27473	33049	35735	25627	34143	34375	30630	14850	20876	15626	123920	108230	108190	109970	130510	134690	128470	121750	127040	123390	120600	127870	141450	1.00304	0.87604	0.875716	0.890124	1.05638	1.09021	1.03987	0.985474	1.02829	0.998749	0.976166	1.03501	1.14493	0.221568	1.166	0.0123466	0.0676387	1.048	0.408074	n
O88643	Serine/threonine-protein kinase PAK 1 OS=Mus musculus OX=10090 GN=Pak1 PE=1 SV=1	Pak1	159460	175100	178270	160360	165370	169970	174870	179360	172310	164120	167590	183200	182280	663070	687680	627020	650320	631030	638180	644680	630230	615150	608920	643870	631100	626700	1.0388	1.07736	0.982322	1.01883	0.988604	0.999806	1.00999	0.987351	0.963726	0.953966	1.00872	0.988714	0.981821	-0.0424568	0.971	0.270868	0.0370307	1.026	0.124449	n
O88653	Ragulator complex protein LAMTOR3 OS=Mus musculus OX=10090 GN=Lamtor3 PE=1 SV=1	Lamtor3	41312	49044	51798	46554	44732	53149	50392	44607	61944	60186	55790	51267	50869	206540	236490	224770	199530	203740	208640	218370	191490	230310	217720	233380	218680	224290	0.954182	1.09255	1.0384	0.921797	0.941246	0.963884	1.00883	0.884653	1.064	1.00583	1.07818	1.01027	1.03618	-0.0439433	0.97	0.579863	0.0813396	1.058	0.368243	n
O88668	Protein CREG1 OS=Mus musculus OX=10090 GN=Creg1 PE=1 SV=1	Creg1	1383.2	1386.1	1832.2	NA	1901.3	1399.3	2025.6	NA	2203.9	1674.6	1880.9	NA	1682.9	0	0	0	0	11202	0	10156	0	11634	10338	11254	0	9638.6	NA	NA	NA	NA	1.04655	NA	0.948825	NA	1.08691	0.965828	1.05141	NA	0.900487	NA	NA	NA	-0.0724828	0.951	0.649071	n
O88685	26S proteasome regulatory subunit 6A OS=Mus musculus OX=10090 GN=Psmc3 PE=1 SV=2	Psmc3	117140	107810	118050	119100	99293	115230	119340	107400	109050	99631	106400	107890	119170	374820	370860	382940	401140	385610	375660	380750	351190	369190	358450	388800	370290	362440	1.00011	0.989541	1.02177	1.07034	1.0289	1.00235	1.01593	0.937056	0.985085	0.956428	1.03741	0.98802	0.967074	-0.00723157	0.995	0.851936	0.0565835	1.04	0.202382	n
Q91Y13	Protocadherin alpha-7 OS=Mus musculus OX=10090 GN=Pcdha7 PE=1 SV=1	Pcdha7	1111.2	1052.8	1133.6	874.4	1875.1	891.43	1016.5	870.39	986.86	844.23	1020.6	1026.1	988.12	36976	33177	36061	0	48029	0	0	0	0	0	0	0	24477	1.03447	0.928184	1.00887	NA	1.34369	NA	NA	NA	NA	NA	NA	NA	0.684786	0.440421	1.357	NA	NA	NA	NA	n
O88696	ATP-dependent Clp protease proteolytic subunit, mitochondrial OS=Mus musculus OX=10090 GN=Clpp PE=1 SV=1	Clpp	62753	66256	63650	61738	64261	77073	77608	69756	77648	77122	73496	79781	74836	229460	237120	236900	245310	231770	232270	234750	243870	240530	255340	265750	273240	250750	0.938912	0.970256	0.969355	1.00377	0.948364	0.95041	0.960558	0.997875	0.984209	1.04481	1.0874	1.11805	1.02603	-0.0262051	0.982	0.326974	0.0949116	1.068	0.104386	n
O88703	Potassium/sodium hyperpolarization-activated cyclic nucleotide-gated channel 2 OS=Mus musculus OX=10090 GN=Hcn2 PE=1 SV=1	Hcn2	9909.7	7942.3	9866.8	8988.2	10197	12070	11369	11996	11735	10143	9764.4	15117	14515	94036	79475	90377	84309	92197	89556	97976	93696	89804	90308	79928	110190	106560	1.02007	0.86212	0.980382	0.914558	1.00012	0.971476	1.06281	1.01639	0.974166	0.979633	0.867034	1.19531	1.15593	0.0989585	1.071	0.214597	0.116365	1.084	0.531088	n
O88712	C-terminal-binding protein 1 OS=Mus musculus OX=10090 GN=Ctbp1 PE=1 SV=2	Ctbp1	328460	321970	366780	337600	333250	327560	335180	372360	373640	344620	346020	344950	329640	952150	946020	1005200	966080	967820	930860	926020	951790	973980	909060	1020200	954910	941330	0.994579	0.988176	1.04999	1.00913	1.01095	0.97234	0.967284	0.994203	1.01738	0.949569	1.06566	0.997462	0.983277	-0.0394883	0.973	0.233277	0.041243	1.029	0.428588	n
O88735	Ensconsin OS=Mus musculus OX=10090 GN=Map7 PE=1 SV=1	Map7	10266	21583	6223	6803.2	12259	8536.1	8623.7	10834	10549	13346	11032	7404.1	7701.1	78539	80717	98438	83004	82371	92404	81998	81696	105660	105910	87642	94535	89125	0.878634	0.903	1.10125	0.928585	0.921503	1.03374	0.917331	0.913952	1.18204	1.18484	0.980471	1.05758	0.997062	0.0071955	1.005	0.919045	-0.112475	0.925	0.46929	n
O88737	Protein bassoon OS=Mus musculus OX=10090 GN=Bsn PE=1 SV=4	Bsn	158380	152380	157470	146140	173830	168510	166780	152090	170310	159510	167850	154970	165990	1314600	1255000	1263200	1225800	1346300	1325300	1226600	1200900	1273700	1211600	1371200	1251300	1307900	1.03116	0.984409	0.990841	0.961505	1.05602	1.03955	0.962132	0.941973	0.999077	0.950366	1.07556	0.981507	1.0259	0.0384362	1.027	0.409748	0.0922074	1.066	0.11826	n
O88738	Baculoviral IAP repeat-containing protein 6 OS=Mus musculus OX=10090 GN=Birc6 PE=1 SV=2	Birc6	3285.5	6816.4	3950.9	2996.1	13514	24587	15251	14193	15377	15165	20733	17285	19432	1000200	968930	1012000	1010700	1092500	1164500	1113400	1217600	1078000	1100300	1122700	1153500	1190600	0.914071	0.885494	0.924855	0.923667	0.998423	1.06422	1.01752	1.11275	0.985172	1.00555	1.02602	1.05417	1.08808	0.171207	1.126	0.00191058	0.0299829	1.021	0.625365	n
O88741	Ganglioside-induced differentiation-associated protein 1 OS=Mus musculus OX=10090 GN=Gdap1 PE=1 SV=1	Gdap1	277870	258940	268750	248370	222180	256630	277510	268050	277420	401360	261370	271450	227700	766620	822210	807360	788710	775000	826250	758740	792640	805230	789500	776600	737350	820550	0.970711	1.0411	1.0223	0.998682	0.981322	1.04622	0.960733	1.00366	1.0196	0.999682	0.983348	0.933649	1.039	-0.0174171	0.988	0.675674	-0.0320936	0.978	0.499723	n
O88745	Scrapie-responsive protein 1 OS=Mus musculus OX=10090 GN=Scrg1 PE=2 SV=1	Scrg1	61059	68343	59800	60615	63010	60041	65451	29235	65243	55833	44758	45492	43105	156880	150590	148050	161440	132040	121520	128020	80293	136200	117180	127110	131450	117850	1.19362	1.14576	1.12643	1.22831	1.00462	0.924581	0.974036	0.610907	1.03627	0.89156	0.967112	1.00013	0.896658	-0.277534	0.825	0.00152984	0.173767	1.128	0.42267	n
O88746	Target of Myb protein 1 OS=Mus musculus OX=10090 GN=Tom1 PE=1 SV=1	Tom1	39572	37564	47273	40642	41217	47095	50208	50996	46034	40924	46001	38869	33822	232870	229690	236700	234140	215630	226300	229760	225990	215010	210020	217650	218050	237330	1.03351	1.0194	1.05051	1.03915	0.957001	1.00436	1.01971	1.00298	0.954249	0.932103	0.965966	0.967741	1.05331	-0.0603973	0.959	0.064567	0.0482362	1.034	0.410243	n
O88783	Coagulation factor V OS=Mus musculus OX=10090 GN=F5 PE=1 SV=1	F5	874.51	958.72	1288.7	803.01	1455.4	599.86	1451.3	1517.4	1880	1411.8	1493.1	1474.1	1312.1	0	56716	67083	38920	61289	0	78482	70338	75514	63594	80293	67541	74487	NA	0.84967	1.00498	0.583066	0.918179	NA	1.17575	1.05374	1.13129	0.95271	1.20288	1.01184	1.1159	0.365133	1.288	0.319298	0.0854247	1.061	0.446166	n
O88811	Signal transducing adapter molecule 2 OS=Mus musculus OX=10090 GN=Stam2 PE=1 SV=1	Stam2	1176.4	2073.4	2089.1	2443.2	2265.2	2503.5	2640.7	3137.5	3372.7	2944	3165.3	3218.3	3107.8	0	31731	0	37387	33127	35335	36177	41522	43837	44514	40494	43740	45064	NA	0.806233	NA	0.949943	0.841703	0.897805	0.919199	1.05501	1.11383	1.13103	1.02889	1.11136	1.145	0.0129262	1.009	0.875657	-0.00578235	0.996	0.902191	n
O88843	Death domain-containing protein CRADD OS=Mus musculus OX=10090 GN=Cradd PE=1 SV=2	Cradd	10085	4582.3	6338.8	5784.1	5621.5	8054.4	5722	6390.6	11346	11202	9223.1	7879.3	14267	45649	0	0	0	0	0	0	26527	0	47360	0	0	60139	1.01626	NA	NA	NA	NA	NA	NA	0.590555	NA	1.05435	NA	NA	1.33884	NA	NA	NA	0.703101	1.628	NA	n
O88844	Isocitrate dehydrogenase [NADP] cytoplasmic OS=Mus musculus OX=10090 GN=Idh1 PE=1 SV=2	Idh1	122220	153510	152040	150070	140950	162530	169600	147540	168040	161350	147800	165840	162990	593120	594270	561960	622800	525260	563420	569600	557200	563120	578670	561310	594270	586950	1.03193	1.03394	0.977721	1.08357	0.913869	0.980261	0.991013	0.969439	0.979739	1.00679	0.97659	1.03394	1.0212	-0.101598	0.932	0.0842309	0.0370307	1.026	0.290795	n
O88845	A-kinase anchor protein 10, mitochondrial OS=Mus musculus OX=10090 GN=Akap10 PE=1 SV=3	Akap10	10647	11387	10285	11444	10817	12034	11370	11976	11578	11050	12304	12342	11368	78134	77048	72683	75318	77200	77879	73391	76615	73976	74704	75443	80899	85764	1.0167	1.00257	0.945774	0.980061	1.00455	1.01339	0.954986	0.996938	0.962599	0.972072	0.981688	1.05268	1.11599	0.0071955	1.005	0.851471	0.104337	1.075	0.140221	n
O88848	ADP-ribosylation factor-like protein 6 OS=Mus musculus OX=10090 GN=Arl6 PE=1 SV=1	Arl6	22112	25584	23743	14520	12560	12477	16753	15501	23220	16367	16095	14127	15229	102330	98293	86791	94182	82803	85469	87791	86661	93300	90606	92406	56819	84517	1.16491	1.11895	0.988016	1.07215	0.942617	0.972967	0.9994	0.986536	1.06211	1.03145	1.05194	0.646819	0.962129	-0.16004	0.895	0.0550855	-0.210897	0.864	0.330511	n
O88851	Putative hydrolase RBBP9 OS=Mus musculus OX=10090 GN=Rbbp9 PE=1 SV=2	Rbbp9	79051	81728	122210	76911	119210	125390	132050	118600	216170	143820	211560	187210	191430	431980	449990	487590	453300	469600	454890	478150	382350	489600	455060	473970	460770	428630	0.949265	0.988842	1.07147	0.996116	1.03193	0.99961	1.05072	0.840205	1.07588	0.999983	1.04154	1.01253	0.941904	0.0370307	1.026	0.45003	0.0384362	1.027	0.711794	n
O88910	MAGUK p55 subfamily member 3 OS=Mus musculus OX=10090 GN=Mpp3 PE=1 SV=2	Mpp3	41767	46133	45009	37729	43968	49453	42876	41635	38955	41175	47142	38996	40605	257810	258640	239740	241020	248790	261190	225210	243190	218290	218030	246770	234510	248040	1.06695	1.07038	0.992165	0.997463	1.02962	1.08094	0.932033	1.00644	0.903395	0.902319	1.02126	0.970521	1.02652	-0.0247367	0.983	0.693007	0.10165	1.073	0.150323	n
O88935	Synapsin-1 OS=Mus musculus OX=10090 GN=Syn1 PE=1 SV=2	Syn1	3351300	3433900	3292100	3209100	3572400	3603300	3453700	3734300	3463600	3112800	3308500	3339600	3135100	8916700	8959700	8842400	8813000	9028400	8665800	8337000	9155900	8352000	8520900	9233400	8420800	8315000	1.02075	1.02567	1.01224	1.00888	1.03353	0.992025	0.954386	1.04813	0.956103	0.975438	1.057	0.963979	0.951867	-0.0335695	0.977	0.279478	-0.00288828	0.998	0.954759	n
O88951	Protein lin-7 homolog B OS=Mus musculus OX=10090 GN=Lin7b PE=1 SV=2	Lin7b	32394	31812	32593	31581	32519	47577	37351	23923	31255	14362	38550	42195	32735	287190	273600	286630	262430	263950	256850	244020	187790	259430	287830	254550	269760	268840	1.09715	1.04523	1.09501	1.00256	1.00837	0.981245	0.932231	0.717415	0.991102	1.0996	0.972459	1.03056	1.02705	-0.121863	0.919	0.0454635	0.109695	1.079	0.519517	n
O88952	Protein lin-7 homolog C OS=Mus musculus OX=10090 GN=Lin7c PE=1 SV=2	Lin7c	56569	56792	57577	66536	72190	72282	73377	60699	74375	75729	62420	68047	73612	288650	300440	300590	291070	302450	293260	284540	236970	289250	315950	300170	301920	309910	0.98356	1.02373	1.02425	0.991806	1.03058	0.999269	0.969556	0.807463	0.985605	1.07658	1.02281	1.02878	1.056	-0.00868224	0.994	0.76283	0.115033	1.083	0.368816	n
O88958	Glucosamine-6-phosphate isomerase 1 OS=Mus musculus OX=10090 GN=Gnpda1 PE=1 SV=3	Gnpda1	58878	73736	77213	71710	72687	78730	77195	71229	81226	65831	79955	66065	79327	176970	184810	190330	196880	202500	205620	196900	192440	193820	193810	219940	212740	200360	0.896183	0.935885	0.963839	0.997008	1.02547	1.04127	0.99711	0.974524	0.981512	0.981462	1.11379	1.07732	1.01463	0.107018	1.077	0.0483169	0.125651	1.091	0.0340433	n
O88967	ATP-dependent zinc metalloprotease YME1L1 OS=Mus musculus OX=10090 GN=Yme1l1 PE=1 SV=1	Yme1l1	2738.8	2967.4	2895.3	12742	1785.7	9752.7	5068.9	3575.9	3044.2	2474.5	10867	12047	4149.9	127760	128330	125120	124410	108940	115890	124500	112230	115050	113470	142360	128800	123970	1.04403	1.04869	1.02246	1.01666	0.89024	0.947034	1.01739	0.917125	0.94017	0.927258	1.16334	1.05253	1.01306	-0.118727	0.921	0.0550865	0.214125	1.16	0.024955	n
O88983	Syntaxin-8 OS=Mus musculus OX=10090 GN=Stx8 PE=1 SV=1	Stx8	20449	26902	22386	10412	11514	31191	18287	17295	18227	24658	14954	20769	18262	81466	93089	76652	86031	101600	98922	91413	97074	82489	82936	104020	96122	105020	0.884883	1.01113	0.832593	0.934468	1.10358	1.07449	0.992927	1.05442	0.895995	0.90085	1.12986	1.04408	1.14073	0.206643	1.154	0.0477389	0.217851	1.163	0.0645239	n
O88986	2-amino-3-ketobutyrate coenzyme A ligase, mitochondrial OS=Mus musculus OX=10090 GN=Gcat PE=1 SV=2	Gcat	10364	17171	17530	13392	18869	20995	20955	16992	14058	17268	18400	18156	15693	61583	55991	64510	57552	56669	54268	65455	65415	53502	59257	65841	64201	54978	1.02741	0.934115	1.07624	0.960158	0.945426	0.90537	1.09201	1.09134	0.89259	0.988603	1.09845	1.07109	0.917215	-0.027675	0.981	0.750442	0.0538064	1.038	0.663478	n
O88998	Noelin OS=Mus musculus OX=10090 GN=Olfm1 PE=1 SV=1	Olfm1	99716	101370	101840	96702	95482	110950	95117	79831	108300	90525	90857	78576	89088	351260	359270	353920	351440	353360	369790	336560	317870	377400	363520	366440	339210	366780	0.991222	1.01382	0.998728	0.99173	0.997148	1.04351	0.94974	0.896998	1.06499	1.02582	1.03406	0.957218	1.03502	-0.00288828	0.998	0.910812	0.0186342	1.013	0.811628	n
O89001	Carboxypeptidase D OS=Mus musculus OX=10090 GN=Cpd PE=1 SV=2	Cpd	942.38	618.42	504.76	771.03	1026.8	3810.6	922.58	760.3	399.55	495.99	1075.4	878.74	971.24	22578	22047	30702	27414	26892	38222	27290	28307	35224	30864	34912	27779	26378	0.775243	0.757011	1.05419	0.941293	0.923369	1.3124	0.937035	0.971955	1.20946	1.05975	1.19875	0.953826	0.905721	0.261832	1.199	0.243665	-0.0831412	0.944	0.595798	n
O89017	Legumain OS=Mus musculus OX=10090 GN=Lgmn PE=1 SV=1	Lgmn	8757.8	7685.4	9809.3	10595	9155.6	10038	11135	6407.6	10455	10345	8086.3	10056	10993	101410	97319	97512	109230	86390	94254	100940	55283	94799	95677	74588	89389	102590	1.09918	1.05483	1.05692	1.18394	0.936375	1.02161	1.09408	0.599208	1.02752	1.03704	0.808454	0.968881	1.11197	-0.110916	0.926	0.175818	0.117695	1.085	0.637722	n
O89023	Tripeptidyl-peptidase 1 OS=Mus musculus OX=10090 GN=Tpp1 PE=1 SV=2	Tpp1	25250	26429	27698	23803	28656	27452	29867	20698	31911	32599	27482	25608	27574	395550	371460	377240	365380	412570	385550	392710	290910	421240	429400	368750	344300	377360	1.04252	0.979029	0.994262	0.963004	1.08738	1.01616	1.03504	0.766729	1.11023	1.13174	0.971886	0.907445	0.994579	0.0731347	1.052	0.113617	-0.0664274	0.955	0.821365	n
O89026	Roundabout homolog 1 OS=Mus musculus OX=10090 GN=Robo1 PE=1 SV=1	Robo1	1629.1	1131.8	1805.2	2072.7	4108.2	2636.3	2404.9	4199.5	2021.4	2023.2	1787.1	1009.4	1068.3	59294	48987	57981	65723	68770	61700	64077	65965	71040	67132	65256	64390	71038	0.92719	0.766018	0.906658	1.02772	1.07537	0.964813	1.00198	1.0315	1.11086	1.04975	1.02042	1.00688	1.11083	0.16092	1.118	0.190963	-0.0247367	0.983	0.669153	n
O89029	Matrilin-4 OS=Mus musculus OX=10090 GN=Matn4 PE=1 SV=1	Matn4	5837.2	5251.7	4347.7	5211.6	4375.2	4569	5532.1	4984.4	4675.7	4827.9	4205.2	5437.7	7702.6	37282	41553	38001	43965	34315	37647	39661	40882	42716	38027	40110	40374	50964	0.9223	1.02796	0.940087	1.08763	0.848901	0.93133	0.981153	1.01136	1.05673	0.94073	0.992261	0.998792	1.26077	-0.110916	0.926	0.241271	0.112367	1.081	0.445683	n
O89050	Muskelin OS=Mus musculus OX=10090 GN=Mkln1 PE=1 SV=1	Mkln1	1058.9	1986.9	1544.9	1598.1	2117.4	1393.4	1376	1198.8	1296.1	1258.8	929.38	1544.7	1353.9	29839	37018	34491	32051	36801	33811	28325	29282	21204	30405	25304	31355	28074	0.974739	1.20925	1.1267	1.047	1.20216	1.10449	0.925281	0.956543	0.692663	0.993228	0.826596	1.02426	0.917082	-0.0159576	0.989	0.877136	0.0662614	1.047	0.693421	n
O89051	Integral membrane protein 2B OS=Mus musculus OX=10090 GN=Itm2b PE=1 SV=1	Itm2b	47239	48406	49748	48405	52481	55165	56764	53241	50612	53190	41565	47770	48731	142820	144130	143610	141800	143240	146970	148000	148060	139690	146160	128010	139820	144370	0.999989	1.00916	1.00552	0.992847	1.00293	1.02905	1.03626	1.03668	0.978074	1.02337	0.896293	0.978984	1.01084	0.0299829	1.021	0.0787078	-0.0740006	0.95	0.261695	n
O89053	Coronin-1A OS=Mus musculus OX=10090 GN=Coro1a PE=1 SV=5	Coro1a	610150	577650	578520	525080	587720	571100	603070	643800	672140	614610	579350	595130	580570	2544200	2432100	2486000	2351000	2403300	2257400	2306400	2603600	2545000	2443900	2339100	2403700	2294100	1.053	1.00661	1.02892	0.97304	0.994686	0.934301	0.954581	1.07759	1.05333	1.01149	0.968115	0.994852	0.94949	-0.0785637	0.947	0.0811645	-0.109359	0.927	0.029739	n
O89079	Coatomer subunit epsilon OS=Mus musculus OX=10090 GN=Cope PE=1 SV=3	Cope	41658	51693	47794	59360	59964	59522	60059	55478	57543	53699	55896	68039	59504	329670	330140	313570	367930	348740	342230	351560	327180	323080	322980	332470	342950	346270	0.978747	0.980143	0.930949	1.09234	1.03536	1.01604	1.04374	0.971355	0.959183	0.958886	0.98706	1.01817	1.02803	0.051024	1.036	0.397993	0.0703893	1.05	0.0202864	n
O89084	cAMP-specific 3',5'-cyclic phosphodiesterase 4A OS=Mus musculus OX=10090 GN=Pde4a PE=1 SV=2	Pde4a	24049	20869	21164	18767	21491	24686	19064	25758	20991	22472	18939	27242	21121	182430	185130	169130	166110	159910	167090	164160	177370	157110	155700	145900	167480	167940	1.09519	1.1114	1.01534	0.997215	0.959995	1.0031	0.985509	1.06481	0.943185	0.934721	0.875888	1.00544	1.0082	-0.101598	0.932	0.0771151	-0.0262051	0.982	0.781546	n
O89086	RNA-binding protein 3 OS=Mus musculus OX=10090 GN=Rbm3 PE=1 SV=1	Rbm3	50061	46951	54287	45319	38866	44971	37877	45082	39748	41460	40735	40921	40754	183730	153880	176530	163150	175060	187790	148860	202940	169040	195000	193140	191530	190270	1.0247	0.858219	0.984543	0.90992	0.976344	1.04734	0.830222	1.13184	0.942769	1.08755	1.07718	1.0682	1.06117	0.0100637	1.007	0.948577	0.0200577	1.014	0.775837	n
O89106	Bis(5'-adenosyl)-triphosphatase OS=Mus musculus OX=10090 GN=Fhit PE=1 SV=3	Fhit	3691	5231.6	6326.2	6500.7	9494.6	13373	8617.9	9773.1	7333	5986.2	9257.9	9471.3	12955	31567	24131	29124	28836	26746	36619	29822	30729	28911	28165	34402	31030	37079	1.03326	0.789864	0.953296	0.943869	0.875459	1.19863	0.976143	1.00583	0.946324	0.921906	1.12606	1.01568	1.21368	0.128293	1.093	0.442188	0.222805	1.167	0.0570727	n
O89112	Glutathione S-transferase LANCL1 OS=Mus musculus OX=10090 GN=Lancl1 PE=1 SV=1	Lancl1	210620	199010	203870	205940	246320	267070	261100	258910	259250	257060	250810	242050	271490	735520	762530	725880	749720	803320	870770	847220	879410	874150	859560	827190	820990	857960	0.900844	0.933925	0.889038	0.918236	0.983884	1.06649	1.03765	1.07708	1.07063	1.05276	1.01312	1.00553	1.0508	0.177599	1.131	0.00349888	-0.0603973	0.959	0.0511037	n
O89114	DnaJ homolog subfamily B member 5 OS=Mus musculus OX=10090 GN=Dnajb5 PE=2 SV=1	Dnajb5	3575.6	10289	10634	8235.5	9369.1	9981.8	11893	10472	11571	12421	10506	10248	14760	40269	51404	53355	54721	55140	58455	58358	57158	52716	54932	57585	60093	64451	0.728458	0.929888	0.965181	0.989892	0.997472	1.05744	1.05568	1.03398	0.953622	0.993709	1.0417	1.08707	1.16591	0.199123	1.148	0.149539	0.144046	1.105	0.0691669	n
O89116	Vesicle transport through interaction with t-SNAREs homolog 1A OS=Mus musculus OX=10090 GN=Vti1a PE=1 SV=1	Vti1a	43989	43384	49626	47271	54386	56374	2285.1	1209.3	2793.4	2279.9	5960.1	11916	14902	275840	220060	328080	291030	370310	269040	302780	0	362370	282120	308190	208520	372950	0.921697	0.735312	1.09625	0.972453	1.23736	0.898975	1.01171	NA	1.21083	0.942681	1.02979	0.696752	1.24618	0.172488	1.127	0.382491	-0.120294	0.92	0.695343	n
P00397	Cytochrome c oxidase subunit 1 OS=Mus musculus OX=10090 GN=Mtco1 PE=1 SV=2	Mtco1	771320	597330	677740	631710	516820	603940	734220	599510	918840	683710	652010	776070	819140	2114200	2305000	1966600	2055700	1970900	2328800	2190500	2080800	2195000	2135600	2088400	2301400	2489000	0.973875	1.06176	0.905885	0.946928	0.907866	1.07273	1.00902	0.95849	1.01109	0.983732	0.961991	1.06011	1.14652	0.0356239	1.025	0.688534	0.10165	1.073	0.268903	n
P00405	Cytochrome c oxidase subunit 2 OS=Mus musculus OX=10090 GN=Mtco2 PE=1 SV=1	Mtco2	2781700	2953000	3145100	2892300	3060100	3269700	3337700	3373100	3309000	3242800	3234100	3235600	3326600	6972100	7842300	7973900	7856400	7312800	7479100	7584600	7797900	7372600	7588700	7769100	7577600	8108100	0.913358	1.02736	1.0446	1.0292	0.957991	0.979776	0.993597	1.02154	0.965825	0.994134	1.01777	0.99268	1.06218	-0.0380063	0.974	0.531975	0.0440443	1.031	0.305703	n
P00493	Hypoxanthine-guanine phosphoribosyltransferase OS=Mus musculus OX=10090 GN=Hprt1 PE=1 SV=3	Hprt1	326030	357470	317390	297280	281520	348830	347840	397270	388980	399410	337630	392080	398820	926610	943410	938250	960130	934490	969960	920980	959940	931640	942990	1014200	986810	966030	0.971803	0.989423	0.984011	1.00696	0.980068	1.01727	0.965899	1.00676	0.977079	0.988982	1.06367	1.03494	1.01315	0	1	0.977366	0.0662614	1.047	0.0512435	n
P00536	Proto-oncogene serine/threonine-protein kinase mos OS=Mus musculus OX=10090 GN=Mos PE=2 SV=3	Mos	20457	17803	17785	16409	33751	34931	34237	27139	34696	34115	16058	33391	16316	0	0	0	0	394920	389270	0	329200	401390	401640	0	390000	0	NA	NA	NA	NA	1.02736	1.01266	NA	0.856392	1.04419	1.04484	NA	1.01456	NA	NA	NA	NA	0.0468403	1.033	NA	n
P00848	ATP synthase subunit a OS=Mus musculus OX=10090 GN=Mtatp6 PE=1 SV=1	Mtatp6	207460	406200	458300	416110	391840	417800	391510	459660	375830	413400	362850	466070	479520	404620	398480	439760	446080	393640	395020	384710	533930	355410	411870	373150	437770	453750	0.969027	0.954322	1.05318	1.06832	0.94273	0.946035	0.921344	1.27871	0.851173	0.98639	0.893659	1.04842	1.08669	-0.110916	0.926	0.0738202	-0.0409718	0.972	0.90091	n
P00920	Carbonic anhydrase 2 OS=Mus musculus OX=10090 GN=Ca2 PE=1 SV=4	Ca2	1736400	1753000	1589800	1474300	1522300	1613100	1735300	1764800	1411100	1752800	1555800	1718400	1554000	3712700	3726700	3429600	3251500	3190100	3239900	3528200	3553600	2879900	3485400	3316100	3534500	3095200	1.09835	1.10249	1.0146	0.961908	0.943744	0.958476	1.04377	1.05128	0.851975	1.0311	0.981019	1.04563	0.915669	-0.0892673	0.94	0.251687	0.00432161	1.003	0.945321	n
P01027	Complement C3 OS=Mus musculus OX=10090 GN=C3 PE=1 SV=3	C3	1968.2	33504	2869.1	4211.6	49858	3759.2	4620.9	5118.2	5108.3	5460.1	1492.7	3315	4120.8	467200	806080	551570	920260	592100	755590	785910	1185200	764860	960960	404970	869190	928870	0.6078	1.04866	0.717561	1.19721	0.770288	0.982979	1.02242	1.54188	0.995038	1.25015	0.526842	1.13077	1.20841	0.051024	1.036	0.759544	-0.401635	0.757	0.330046	n
P01029	Complement C4-B OS=Mus musculus OX=10090 GN=C4b PE=1 SV=3	C4b	NA	205.34	50.221	412.93	163.92	425.34	328.16	318.09	396.91	177.04	152.5	478.2	362.25	0	0	0	16055	0	15317	16070	14858	13931	0	0	21774	18172	NA	NA	NA	0.96736	NA	0.922894	0.968264	0.895237	0.839383	NA	NA	1.31195	1.09492	-0.0335695	0.977	NA	0.473008	1.388	0.0776852	n
P01831	Thy-1 membrane glycoprotein OS=Mus musculus OX=10090 GN=Thy1 PE=1 SV=1	Thy1	4263500	4219400	4434400	4294700	4944500	4759500	4549200	3796700	4820600	4605600	4494200	4516800	4635400	8062900	7232200	7943300	8212400	8706100	8126400	7794500	6808400	8276900	8025400	8700300	8497900	8246400	1.00176	0.898555	0.986905	1.02034	1.08168	1.00965	0.968417	0.845901	1.02835	0.997105	1.08096	1.05581	1.02456	0.0621217	1.044	0.360817	0.138814	1.101	0.18674	n
P01942	Hemoglobin subunit alpha OS=Mus musculus OX=10090 GN=Hba PE=1 SV=2	Hba	7184100	10209000	7651900	10794000	7592700	9238300	9715300	9401700	7392200	7830800	7482500	9228900	12364000	12929000	15781000	11736000	17392000	11221000	13136000	13881000	13578000	10225000	12267000	11785000	13803000	18151000	0.955607	1.1664	0.86743	1.28548	0.829366	0.970907	1.02597	1.00358	0.755749	0.906678	0.871052	1.02021	1.34157	-0.182786	0.881	0.367273	0.27858	1.213	0.29129	n
P02088	Hemoglobin subunit beta-1 OS=Mus musculus OX=10090 GN=Hbb-b1 PE=1 SV=2	Hbb-b1	6874900	8785800	6578500	9307800	6825300	7949800	8552000	8084900	6771000	7876800	6788800	8394700	10541000	15912000	20425000	14543000	23313000	14819000	17368000	18712000	18754000	14261000	18088000	15756000	19027000	25108000	0.876189	1.1247	0.800806	1.28372	0.816003	0.956363	1.03037	1.03268	0.785277	0.99601	0.867599	1.04772	1.38256	-0.128156	0.915	0.614315	0.228973	1.172	0.409929	n
P02468	Laminin subunit gamma-1 OS=Mus musculus OX=10090 GN=Lamc1 PE=1 SV=2	Lamc1	8844.9	7490.1	9384.1	8805	8043.1	7872.8	9739.2	9369	7107.1	6623.7	7460.8	9003	8411	72287	69547	78125	78731	66886	63324	74859	66839	64660	60673	66833	77936	65909	1.03653	0.997245	1.12025	1.12894	0.959088	0.908012	1.07341	0.958414	0.927169	0.869999	0.958328	1.11754	0.945079	-0.128156	0.915	0.161938	0.132248	1.096	0.213374	n
P03888	NADH-ubiquinone oxidoreductase chain 1 OS=Mus musculus OX=10090 GN=Mtnd1 PE=1 SV=3	Mtnd1	202220	217010	241010	216440	238830	256650	261750	277580	231560	216420	190160	203070	231450	451430	488010	483810	489090	476790	496900	514420	553120	441100	431120	386980	411390	468590	0.963209	1.04126	1.0323	1.04356	1.01732	1.06023	1.09761	1.18018	0.941168	0.919874	0.825693	0.877776	0.999823	0.0538064	1.038	0.260572	-0.169745	0.889	0.305315	n
P03893	NADH-ubiquinone oxidoreductase chain 2 OS=Mus musculus OX=10090 GN=Mtnd2 PE=1 SV=2	Mtnd2	41377	20872	27799	14060	34025	47141	35787	63721	57555	57916	53142	56254	53305	248190	133420	186670	0	0	291670	0	392480	338240	351570	348800	349500	333370	0.834558	0.448635	0.627692	NA	NA	0.980763	NA	1.31974	1.13736	1.18218	1.17287	1.17522	1.12098	0.62293	1.54	NA	-0.0694519	0.953	0.383271	n
P03911	NADH-ubiquinone oxidoreductase chain 4 OS=Mus musculus OX=10090 GN=Mtnd4 PE=1 SV=1	Mtnd4	64808	70183	72173	57863	76494	87697	91215	106250	82765	85570	70213	70299	83101	316560	335450	327760	310550	348750	393210	419140	458430	352430	374790	318650	314440	389930	0.88309	0.935787	0.914334	0.866324	0.972889	1.09692	1.16925	1.27886	0.983155	1.04553	0.888921	0.877176	1.08777	0.263034	1.2	0.015054	-0.212568	0.863	0.238834	n
P03921	NADH-ubiquinone oxidoreductase chain 5 OS=Mus musculus OX=10090 GN=Mtnd5 PE=1 SV=3	Mtnd5	117000	128090	136050	111190	132720	149920	153930	189360	155900	144730	105190	104780	157680	402300	441810	447280	384970	423530	464170	467940	573600	460360	456170	382510	389560	497290	0.903032	0.991719	1.004	0.864132	0.950686	1.04191	1.05037	1.28754	1.03336	1.02395	0.85861	0.874435	1.11625	0.108357	1.078	0.192644	-0.231075	0.852	0.224992	n
P03930	ATP synthase protein 8 OS=Mus musculus OX=10090 GN=Mtatp8 PE=1 SV=1	Mtatp8	404910	433140	455920	421990	411270	438200	420690	316910	470940	459040	484550	482180	465740	1172400	1424900	1369300	1348100	1133600	1316800	1109900	878150	1066600	1308900	1250100	1255000	1279300	0.95778	1.16406	1.11864	1.10132	0.926083	1.07575	0.906721	0.717395	0.871348	1.06929	1.02126	1.02526	1.04511	-0.163268	0.893	0.154034	0.217851	1.163	0.227753	n
P03975	IgE-binding protein OS=Mus musculus OX=10090 GN=Iap PE=2 SV=1	Iap	583.23	NA	77.056	NA	1245.9	NA	289.16	215.57	3295.8	NA	NA	NA	188.45	12897	0	0	0	19971	0	0	0	66657	0	0	0	0	0.388757	NA	NA	NA	0.601989	NA	NA	NA	2.00925	NA	NA	NA	NA	0.630405	1.548	NA	NA	NA	NA	n
P03995	Glial fibrillary acidic protein OS=Mus musculus OX=10090 GN=Gfap PE=1 SV=4	Gfap	981110	892240	1007000	938210	816030	868060	1002300	956100	860130	879310	788460	948920	883620	2138400	1951800	2150600	2173700	1809300	1714400	1973400	1947800	1674300	1939600	1745900	2030800	1830700	1.10839	1.01167	1.11471	1.12669	0.937809	0.88862	1.02287	1.0096	0.867835	1.00535	0.904947	1.05262	0.948901	-0.199255	0.871	0.0277543	0.0114956	1.008	0.903749	n
P04370	Myelin basic protein OS=Mus musculus OX=10090 GN=Mbp PE=1 SV=2	Mbp	13800000	12737000	11033000	10723000	12005000	11443000	12846000	9401400	12512000	13365000	11007000	11655000	11660000	31406000	30679000	25334000	26732000	26750000	24761000	27323000	21513000	25198000	30812000	25193000	27389000	24916000	1.17319	1.14603	0.946369	0.998592	0.999264	0.924964	1.02067	0.803633	0.941288	1.151	0.941102	1.02313	0.930754	-0.118727	0.921	0.288017	0	1	0.933329	n
P04627	Serine/threonine-protein kinase A-Raf OS=Mus musculus OX=10090 GN=Araf PE=1 SV=2	Araf	18135	16557	16672	15348	21677	21952	18801	21346	21987	20153	19262	20769	17381	182240	169340	163510	170260	174900	161330	171820	165140	167660	163650	178770	170490	174800	1.07011	0.994358	0.960125	0.999761	1.02701	0.947324	1.00892	0.969696	0.984493	0.960947	1.04973	1.00111	1.02642	-0.0174171	0.988	0.747494	0.0786098	1.056	0.0248192	n
P04919	Band 3 anion transport protein OS=Mus musculus OX=10090 GN=Slc4a1 PE=1 SV=1	Slc4a1	4382.6	5978.7	4090.3	6171.2	3169.6	3517.7	5455.4	7430.1	7748.4	4976.5	4624.3	6895	11232	55684	71971	44745	84218	39719	46981	66985	84869	42993	63018	49451	67134	93427	0.892377	1.15339	0.717072	1.34966	0.636526	0.752905	1.07348	1.36009	0.688995	1.00991	0.792489	1.07587	1.49724	-0.323733	0.799	0.340626	0.137504	1.1	0.729767	n
P04925	Major prion protein OS=Mus musculus OX=10090 GN=Prnp PE=1 SV=2	Prnp	493090	499690	487160	466900	498970	540690	513830	450280	554070	519550	511940	560100	528300	1980200	1927400	1818000	1859900	1868400	1921000	1799100	1672000	2031900	1848500	1893400	1973400	1867300	1.05242	1.02435	0.966211	0.988479	0.992997	1.02095	0.956166	0.888616	1.07989	0.982421	1.00628	1.0488	0.992412	-0.0262051	0.982	0.548105	0.0468403	1.033	0.582108	n
P05063	Fructose-bisphosphate aldolase C OS=Mus musculus OX=10090 GN=Aldoc PE=1 SV=4	Aldoc	1685400	1669500	1672700	1590600	1736400	1749400	1764200	1665900	1796600	1732500	1723000	1783800	1652800	8169400	8116600	8040100	8058400	7954000	7609000	7949900	7704600	7782200	7964200	8403300	8142500	7823800	1.02395	1.01733	1.00774	1.01004	0.996953	0.953711	0.996439	0.965694	0.97542	0.998232	1.05327	1.02058	0.980634	-0.046921	0.968	0.0540304	0.0551957	1.039	0.171335	n
P05064	Fructose-bisphosphate aldolase A OS=Mus musculus OX=10090 GN=Aldoa PE=1 SV=2	Aldoa	6704200	6526300	6825900	6362100	6469400	7422100	7180500	7366800	7139000	6779100	6669000	7020700	6699200	15969000	15832000	15547000	15513000	15859000	15770000	15425000	15835000	15379000	15550000	16597000	15850000	15539000	1.01433	1.00562	0.987521	0.985361	1.00734	1.00169	0.979772	1.00581	0.97685	0.987712	1.05421	1.00677	0.987013	-0.00288828	0.998	0.865843	0.0370307	1.026	0.297349	n
P05132	cAMP-dependent protein kinase catalytic subunit alpha OS=Mus musculus OX=10090 GN=Prkaca PE=1 SV=3	Prkaca	291580	313520	317700	307580	307480	330960	322200	350020	349070	329600	305690	315150	332260	1066700	1150700	1146800	1182200	1053100	1088100	1087300	1200700	1140200	1130000	1097500	1082800	1156100	0.950961	1.02585	1.02237	1.05393	0.938836	0.970039	0.969326	1.07042	1.01649	1.00739	0.978419	0.965314	1.03066	-0.0785637	0.947	0.107047	-0.0573917	0.961	0.223676	n
P05201	Aspartate aminotransferase, cytoplasmic OS=Mus musculus OX=10090 GN=Got1 PE=1 SV=3	Got1	1854700	1878600	1938900	1796400	1917200	1958300	1876100	1892200	1871800	1777000	1793800	1971900	1738800	4701800	4742200	4860400	4722400	4797200	4515900	4550900	4924800	4738100	4655800	4959800	4811000	4589600	0.992748	1.00128	1.02624	0.997098	1.01289	0.953497	0.960887	1.03983	1.00041	0.983036	1.04722	1.01581	0.969058	-0.0409718	0.972	0.169225	0.00432161	1.003	0.92847	n
P05202	Aspartate aminotransferase, mitochondrial OS=Mus musculus OX=10090 GN=Got2 PE=1 SV=1	Got2	2479000	2507500	2507200	2492400	2414800	2536300	2467400	2650800	2513700	2414800	2546200	2465200	2472100	7851200	7786000	7915500	7836900	7339200	7266400	7203200	7971300	7124300	7189300	7710800	7466000	7241500	1.04253	1.03388	1.05107	1.04063	0.974546	0.964879	0.956487	1.05848	0.94601	0.954641	1.02389	0.991383	0.961573	-0.110916	0.926	5.49e-05	0.00863031	1.006	0.871508	n
P05480	Neuronal proto-oncogene tyrosine-protein kinase Src OS=Mus musculus OX=10090 GN=Src PE=1 SV=5	Src	68402	63940	70005	68636	84143	82674	80441	85647	80074	78037	70835	72540	73962	371890	368770	367500	392080	358350	362100	362090	386820	373640	375320	388730	374980	385180	0.993245	0.984912	0.98152	1.04717	0.957082	0.967098	0.967071	1.03312	0.997919	1.00241	1.03822	1.0015	1.02874	-0.0558912	0.962	0.0881969	0.0172093	1.012	0.495796	n
P05532	Mast/stem cell growth factor receptor Kit OS=Mus musculus OX=10090 GN=Kit PE=1 SV=3	Kit	11032	12663	10542	9118.8	12313	14217	11975	11290	14126	11424	11963	11835	13564	146370	152750	141370	139490	146330	161280	135160	132830	157050	133530	152930	140090	147840	1.00837	1.05232	0.973922	0.96097	1.00809	1.11109	0.93114	0.915088	1.08194	0.919911	1.05356	0.965104	1.01849	0.0257376	1.018	0.761117	0.0579701	1.041	0.518982	n
P05555	Integrin alpha-M OS=Mus musculus OX=10090 GN=Itgam PE=1 SV=2	Itgam	3119.4	3365.2	4266.7	3338.7	3007	3303.4	3761.4	2917.1	2713.3	4137.8	3702.1	1859.4	2977.3	98405	95307	88987	50358	60398	53537	58799	53172	73399	62115	73327	83888	74189	1.38167	1.33817	1.24944	0.707061	0.848029	0.751696	0.825578	0.746571	1.03057	0.872137	1.02956	1.17785	1.04166	-0.531156	0.692	0.135384	0.293959	1.226	0.108917	n
P06151	L-lactate dehydrogenase A chain OS=Mus musculus OX=10090 GN=Ldha PE=1 SV=3	Ldha	1756000	1680400	1720500	1640700	1638900	1685100	1661000	1685600	1791300	1703500	1620900	1717500	1620200	4974100	4890000	4779300	4830200	4552100	4550100	4505100	4941400	4725600	4699000	4586200	4777300	4507900	1.05455	1.03672	1.01325	1.02404	0.965084	0.96466	0.955119	1.04762	1.00187	0.996228	0.972313	1.01283	0.955713	-0.101598	0.932	0.00111902	-0.0499049	0.966	0.208828	n
P06537	Glucocorticoid receptor OS=Mus musculus OX=10090 GN=Nr3c1 PE=1 SV=1	Nr3c1	2214.3	2209	2130.4	1231	1970.2	2225.5	2250.3	1760.5	1684.3	1262	1603.9	2316	2852.6	27992	27715	26850	19034	23504	24833	25125	26859	17126	17800	20514	26230	21365	1.19331	1.1815	1.14463	0.811426	1.00198	1.05864	1.07109	1.14501	0.730088	0.75882	0.874519	1.11819	0.910798	-0.0528949	0.964	0.831425	0.140124	1.102	0.525531	n
P06728	Apolipoprotein A-IV OS=Mus musculus OX=10090 GN=Apoa4 PE=1 SV=3	Apoa4	1390.7	8695.6	2987.6	3283.6	735.74	692.53	221.44	NA	181.69	211.91	334.34	7319.1	323.42	75375	104850	65116	52667	56752	0	0	0	0	0	37373	107790	0	1.05541	1.46813	0.911764	0.737452	0.79465	NA	NA	NA	NA	NA	0.523303	1.50929	NA	-0.392137	0.762	NA	NA	NA	NA	n
P06745	Glucose-6-phosphate isomerase OS=Mus musculus OX=10090 GN=Gpi PE=1 SV=4	Gpi	1505900	1575400	1549800	1580800	1730600	1703600	1638700	1413400	1772400	1685800	1452800	1709700	1645300	5008500	4956200	5114500	4940700	5110800	5082300	5025700	5168300	5059900	5010300	5017800	4937700	5032800	0.994577	0.984192	1.01563	0.981114	1.01489	1.00923	0.997993	1.02631	1.00478	0.994935	0.996424	0.980518	0.999403	0.0200577	1.014	0.238212	-0.0232698	0.984	0.204811	n
P06797	Procathepsin L OS=Mus musculus OX=10090 GN=Ctsl PE=1 SV=2	Ctsl	21458	17910	22503	21052	21023	26669	25650	18159	24682	23143	21295	23446	20669	135070	118840	137300	145900	136380	159980	156530	114190	148520	124950	136570	147360	133000	0.978446	0.860876	0.9946	1.0569	0.987936	1.15889	1.1339	0.827192	1.07588	0.905137	0.989312	1.06747	0.963451	0.168642	1.124	0.135155	0.105678	1.076	0.401441	n
P06801	NADP-dependent malic enzyme OS=Mus musculus OX=10090 GN=Me1 PE=1 SV=2	Me1	138020	145400	145120	140260	126600	148120	140680	153430	155660	137600	150660	146230	148970	655520	676230	669840	643370	651300	641980	625180	656290	655960	644050	618710	640300	641810	1.01202	1.04399	1.03413	0.993263	1.00551	0.991117	0.96518	1.01321	1.0127	0.994313	0.955192	0.988523	0.990855	-0.0484122	0.967	0.100081	-0.0409718	0.972	0.0968997	n
P06837	Neuromodulin OS=Mus musculus OX=10090 GN=Gap43 PE=1 SV=1	Gap43	961140	812730	940790	862810	922370	885200	884910	530180	1019900	795260	979030	930620	870420	2658000	2375200	2574900	2685100	2412000	2427700	2387200	1476200	2656900	2183800	2522200	2621700	2429200	1.10009	0.983047	1.0657	1.11131	0.998278	1.00478	0.988013	0.610969	1.09964	0.90383	1.04389	1.08507	1.0054	-0.0954196	0.936	0.107632	0.261832	1.199	0.295102	n
P06909	Complement factor H OS=Mus musculus OX=10090 GN=Cfh PE=1 SV=2	Cfh	1191.7	1817.5	796.7	2161.1	1683	2508.5	1523.4	2768.7	2017.8	2484.9	1679.2	2493	2807.2	32025	46789	34359	68888	42189	55398	61670	50312	56094	53120	48609	59852	54899	0.626803	0.915768	0.672485	1.3483	0.825736	1.08427	1.20702	0.984722	1.09789	1.03968	0.95139	1.17144	1.0745	0.221568	1.166	0.443214	0.0342157	1.024	0.771759	n
P07091	Protein S100-A4 OS=Mus musculus OX=10090 GN=S100a4 PE=1 SV=1	S100a4	7382.6	3216	4355.9	6529.6	5201.3	4827.8	5019.8	9862.1	8870.8	5481.3	4350.6	9002.4	7471.1	20965	0	15502	19993	19140	18267	18403	15056	20050	20128	18363	20382	20393	1.11003	NA	0.820783	1.05857	1.0134	0.967182	0.974383	0.797169	1.06159	1.06572	0.972265	1.07916	1.07975	-0.0174171	0.988	0.974134	0.0989585	1.071	0.498538	n
P07214	SPARC OS=Mus musculus OX=10090 GN=Sparc PE=1 SV=1	Sparc	1001.4	NA	729.76	NA	9131.2	8862.5	11322	7485.1	10439	9682.4	11504	9052	10846	0	0	0	0	95880	92101	96426	91977	88108	91143	102460	95790	108270	NA	NA	NA	NA	1.00089	0.961438	1.00659	0.960144	0.919756	0.951438	1.06958	0.999948	1.13023	NA	NA	NA	0.176323	1.13	0.0325312	n
P07309	Transthyretin OS=Mus musculus OX=10090 GN=Ttr PE=1 SV=1	Ttr	53234	66858	70772	141710	55802	61861	70261	53389	42886	53126	35419	43285	61707	197020	230640	227450	476280	187820	187920	208400	159640	131300	174250	142880	185700	256140	0.926167	1.08421	1.06922	2.23894	0.882919	0.883389	0.979663	0.750448	0.617225	0.819128	0.671662	0.872953	1.20408	-0.53952	0.688	0.249134	0.329985	1.257	0.333572	n
P07310	Creatine kinase M-type OS=Mus musculus OX=10090 GN=Ckm PE=1 SV=1	Ckm	78174	85346	86351	83257	80306	75539	89384	99082	86838	74644	79710	54466	74927	1345700	655940	654550	936010	674380	696420	854540	913340	835540	729190	767630	459780	844370	1.68742	0.822504	0.820761	1.17369	0.845627	0.873263	1.07153	1.14527	1.04771	0.914355	0.962556	0.576533	1.05878	-0.275786	0.826	0.510805	-0.258425	0.836	0.356277	n
P07356	Annexin A2 OS=Mus musculus OX=10090 GN=Anxa2 PE=1 SV=2	Anxa2	11651	15057	15924	18517	10749	7585.2	19773	11320	6153.4	15477	12865	25556	16517	75669	90607	91603	113640	63589	62782	101270	97849	58319	77077	57016	116290	86251	0.900853	1.07869	1.09055	1.3529	0.757038	0.747431	1.20564	1.16491	0.694298	0.917615	0.678786	1.38445	1.02683	-0.291592	0.817	0.242872	0.154454	1.113	0.748824	n
P07724	Albumin OS=Mus musculus OX=10090 GN=Alb PE=1 SV=3	Alb	1122200	1266300	1178300	1451200	1110500	1218000	1386800	1286000	753800	985960	920790	1147900	1498300	2407400	2725500	2477700	3253300	2227800	2402500	2724200	2536800	1461200	1958500	1964000	2415600	3055700	0.990066	1.12089	1.01898	1.33795	0.916204	0.988051	1.12035	1.04328	0.600933	0.805452	0.807714	0.993439	1.25669	-0.147202	0.903	0.342113	0.319618	1.248	0.322028	n
P07759	Serine protease inhibitor A3K OS=Mus musculus OX=10090 GN=Serpina3k PE=1 SV=2	Serpina3k	84395	94890	79355	137990	103740	128030	135120	151790	96593	140170	97400	144230	159650	456380	504560	429190	718130	440750	431910	559580	540380	427760	489940	448570	589120	619030	0.891461	0.985572	0.83835	1.40274	0.86093	0.843663	1.09305	1.05554	0.835557	0.957015	0.876205	1.15075	1.20917	-0.142417	0.906	0.601707	0.183963	1.136	0.368011	n
P07901	Heat shock protein HSP 90-alpha OS=Mus musculus OX=10090 GN=Hsp90aa1 PE=1 SV=4	Hsp90aa1	1288200	1312700	1267200	1303900	1349200	1314700	1449200	1386100	1504600	1401300	1357900	1358700	1328400	4583700	4704900	4505000	4769900	4643300	4522500	4691000	4633500	4838600	4712000	4855100	4668400	4536200	0.982263	1.00824	0.965398	1.02216	0.995035	0.969148	1.00526	0.992935	1.03689	1.00976	1.04042	1.00041	0.972084	-0.00723157	0.995	0.804981	-0.013043	0.991	0.718766	n
P07934	Phosphorylase b kinase gamma catalytic chain, skeletal muscle/heart isoform OS=Mus musculus OX=10090 GN=Phkg1 PE=1 SV=3	Phkg1	1943.4	6093.3	2305.8	1122.5	7898.3	3748.8	4121.1	5655	7384.5	6263.9	5721.3	2365.4	5900.8	0	43533	0	0	51186	58850	50685	58829	0	67285	82690	70338	81299	NA	0.693821	NA	NA	0.815793	0.93794	0.807808	0.937605	NA	1.07238	1.3179	1.12103	1.29573	0.299831	1.231	NA	0.309176	1.239	0.0822441	n
P08003	Protein disulfide-isomerase A4 OS=Mus musculus OX=10090 GN=Pdia4 PE=1 SV=3	Pdia4	67048	89610	54058	73884	87065	63301	128360	66116	62438	65571	99461	108770	61387	652860	640100	631760	678660	668680	623430	662700	611990	620110	629260	665950	683650	651380	1.00791	0.988216	0.97534	1.04775	1.03234	0.96248	1.02311	0.944818	0.957354	0.97148	1.02812	1.05545	1.00563	0.00144197	1.001	0.969418	0.104337	1.075	0.0110028	n
P08030	Adenine phosphoribosyltransferase OS=Mus musculus OX=10090 GN=Aprt PE=1 SV=2	Aprt	32973	29499	27444	30247	23916	24458	34836	36033	37606	29467	20365	20439	23592	174880	167320	182020	162330	169110	166480	178620	191200	194430	205120	153120	133830	174140	1.00925	0.965622	1.05046	0.936824	0.975952	0.960774	1.03083	1.10344	1.12208	1.18377	0.883672	0.772348	1.00498	-0.00144342	0.999	0.980767	-0.356606	0.781	0.032664	n
P08032	Spectrin alpha chain, erythrocytic 1 OS=Mus musculus OX=10090 GN=Spta1 PE=1 SV=3	Spta1	NA	48.743	NA	111.48	14.826	35	168.33	89.291	NA	NA	NA	180.47	133.06	0	0	0	0	0	0	0	7817.2	0	0	0	0	11156	NA	NA	NA	NA	NA	NA	NA	0.824025	NA	NA	NA	NA	1.17597	NA	NA	NA	0.512985	1.427	NA	n
P08113	Endoplasmin OS=Mus musculus OX=10090 GN=Hsp90b1 PE=1 SV=2	Hsp90b1	267720	274610	282080	287060	280900	303440	304970	293870	313980	310810	282460	300410	307120	826670	822820	813150	879510	811340	799530	826870	824180	837730	841050	829340	835110	868260	0.993634	0.989007	0.977384	1.05715	0.975208	0.961013	0.993875	0.990641	1.00693	1.01092	0.996843	1.00378	1.04362	-0.0394883	0.973	0.273631	0.0172093	1.012	0.49571	n
P08226	Apolipoprotein E OS=Mus musculus OX=10090 GN=Apoe PE=1 SV=2	Apoe	342110	303840	337020	329530	358270	328450	256280	69363	359080	345610	356810	374560	380820	1009300	847410	931760	975890	941550	822200	722380	180490	945890	869400	965480	1012800	983000	1.17072	0.982938	1.08078	1.13197	1.09213	0.953696	0.837912	0.209356	1.09717	1.00845	1.11989	1.17478	1.14021	-0.182786	0.881	0.154998	0.569491	1.484	0.312149	n
P08228	Superoxide dismutase [Cu-Zn] OS=Mus musculus OX=10090 GN=Sod1 PE=1 SV=2	Sod1	2006800	2042500	1952800	1882400	2149200	2184100	2217200	1965600	2115900	2095000	2010400	2235500	2170900	6096300	5940500	5839900	5876900	5965500	5856400	6001300	5324500	5635800	5841800	6153100	6231100	6121400	1.03079	1.00445	0.987438	0.993694	1.00867	0.990228	1.01473	0.900292	0.952928	0.98776	1.0404	1.05358	1.03504	0	1	0.968531	0.138814	1.101	0.0240861	n
P08249	Malate dehydrogenase, mitochondrial OS=Mus musculus OX=10090 GN=Mdh2 PE=1 SV=3	Mdh2	4649900	4820800	4882100	4571300	4636100	4607500	4611600	4645800	4784800	4519100	4132800	4212600	4636600	11759000	12164000	12225000	12342000	11152000	10982000	11093000	11717000	11130000	11066000	11707000	11208000	11262000	1.02043	1.05557	1.06086	1.07102	0.967752	0.953	0.962632	1.01678	0.965843	0.960289	1.01591	0.972611	0.977297	-0.129734	0.914	0.000963215	0.0114956	1.008	0.746685	n
P08414	Calcium/calmodulin-dependent protein kinase type IV OS=Mus musculus OX=10090 GN=Camk4 PE=1 SV=2	Camk4	78318	79021	73453	71092	84707	88177	90953	72406	75798	69942	71488	74890	69612	340820	348770	311900	332670	375840	392600	365800	362110	359290	360940	364540	384050	399660	0.942896	0.96489	0.862888	0.920349	1.03978	1.08615	1.01201	1.0018	0.993994	0.998559	1.00852	1.06249	1.10568	0.181421	1.134	0.0129369	0.0854247	1.061	0.094166	n
P08551	Neurofilament light polypeptide OS=Mus musculus OX=10090 GN=Nefl PE=1 SV=5	Nefl	929290	1146300	777270	855160	847170	757110	936620	902570	741910	919850	630740	967810	792390	5093600	4938700	3996000	4209100	4308000	4159000	4627300	4313900	3708400	4671500	3557200	4472500	4010400	1.18106	1.14514	0.926557	0.975969	0.998901	0.964352	1.07294	1.00027	0.859871	1.08319	0.824812	1.03704	0.929896	-0.0634092	0.957	0.586982	-0.07552	0.949	0.607296	n
P08553	Neurofilament medium polypeptide OS=Mus musculus OX=10090 GN=Nefm PE=1 SV=4	Nefm	1222300	1038500	889050	770910	1060200	1068900	1181000	866490	966310	1126600	856820	991910	991160	4664700	4352600	3433700	3603000	3785500	3704300	4099600	3427600	3386200	4021900	3152100	3971400	3590600	1.23271	1.15024	0.907404	0.952144	1.00037	0.978914	1.08338	0.905792	0.894851	1.06284	0.832987	1.0495	0.948867	-0.0543923	0.963	0.717194	-0.0159576	0.989	0.891642	n
P08556	GTPase NRas OS=Mus musculus OX=10090 GN=Nras PE=1 SV=1	Nras	70136	67322	72147	65877	67063	94551	95127	65950	98788	90377	70608	65844	92989	646390	636860	713760	604260	547450	608760	642020	605500	649400	638630	622120	557470	616790	1.03877	1.02346	1.14704	0.97107	0.879774	0.978301	1.03175	0.973062	1.04361	1.0263	0.999771	0.895876	0.991206	-0.117161	0.922	0.209334	-0.07552	0.949	0.262945	n
P08752	Guanine nucleotide-binding protein G(i) subunit alpha-2 OS=Mus musculus OX=10090 GN=Gnai2 PE=1 SV=5	Gnai2	665570	666150	649600	608880	654970	676190	661160	699760	708230	695650	635200	684390	623560	1668600	1620300	1570400	1539500	1500500	1465100	1552400	1630500	1535000	1596100	1581900	1609500	1531300	1.06327	1.03249	1.00069	0.981001	0.956149	0.933592	0.989221	1.03899	0.978134	1.01707	1.00802	1.02561	0.975776	-0.0877334	0.941	0.0626119	-0.011588	0.992	0.741507	n
P08775	DNA-directed RNA polymerase II subunit RPB1 OS=Mus musculus OX=10090 GN=Polr2a PE=1 SV=3	Polr2a	928.23	804.81	845.56	724.14	1084.3	1065.7	1299.9	1290.1	934.41	429.63	328.16	1119.5	515.35	42221	57519	56079	51202	57740	69310	68844	81379	65481	70662	34693	61697	63823	0.703097	0.957852	0.933872	0.852656	0.961532	1.1542	1.14644	1.35519	1.09044	1.17672	0.577735	1.02743	1.06283	0.335712	1.262	0.0588411	-0.440263	0.737	0.179167	n
P09055	Integrin beta-1 OS=Mus musculus OX=10090 GN=Itgb1 PE=1 SV=1	Itgb1	15432	12060	13782	16687	15427	10866	18828	17581	14738	15775	15091	17063	18314	123800	110420	120910	128140	115330	121160	130820	110490	115920	120680	112800	137960	134210	1.01691	0.907003	0.99317	1.05256	0.947335	0.995223	1.07457	0.907578	0.952181	0.99128	0.926553	1.13322	1.10242	0.0186342	1.013	0.792709	0.149259	1.109	0.214032	n
P09103	Protein disulfide-isomerase OS=Mus musculus OX=10090 GN=P4hb PE=1 SV=2	P4hb	141650	144180	146430	148770	147310	152980	153260	156440	136300	146240	126130	147080	142920	572780	582570	573470	602440	565310	538050	552280	559620	560920	557080	547260	574570	557830	1.01388	1.03121	1.0151	1.06638	1.00066	0.952407	0.977596	0.990588	0.99289	0.986092	0.96871	1.01705	0.98742	-0.0785637	0.947	0.031019	0.00144197	1.001	0.946659	n
P09242	Alkaline phosphatase, tissue-nonspecific isozyme OS=Mus musculus OX=10090 GN=Alpl PE=1 SV=2	Alpl	296.16	391.04	1298.9	1620.5	349.22	993.87	903.87	817.17	486.44	342.55	304.47	294.99	590.22	0	0	10849	40241	0	15077	14395	13611	0	0	0	0	0	NA	NA	0.576014	2.13655	NA	0.800495	0.764285	0.722659	NA	NA	NA	NA	NA	-0.793357	0.577	0.647413	NA	NA	NA	n
P09405	Nucleolin OS=Mus musculus OX=10090 GN=Ncl PE=1 SV=2	Ncl	101990	105200	110280	109810	96963	104060	116780	95690	106920	107910	110940	115540	104540	565650	548580	584280	582530	523300	505390	556870	554810	515290	542680	563170	596760	516790	1.02758	0.996568	1.06142	1.05824	0.950644	0.918108	1.01163	1.00789	0.936092	0.98585	1.02307	1.08409	0.938817	-0.109359	0.927	0.0484614	0.0565835	1.04	0.469942	n
P09411	Phosphoglycerate kinase 1 OS=Mus musculus OX=10090 GN=Pgk1 PE=1 SV=4	Pgk1	3169600	3095300	3140800	3014700	3194900	3183600	3185700	3158300	3204000	3115900	3048800	3084100	2925800	6659300	6555400	6510800	6517400	6500200	6143000	6193700	6480400	6142300	6165200	6355500	6210600	5947300	1.05086	1.03446	1.02743	1.02847	1.02575	0.969385	0.977386	1.02263	0.969275	0.972888	1.00292	0.980052	0.938503	-0.0634092	0.957	0.0396941	-0.0218044	0.985	0.600003	n
P09528	Ferritin heavy chain OS=Mus musculus OX=10090 GN=Fth1 PE=1 SV=2	Fth1	803030	838870	739120	661060	848630	716310	750560	531890	814190	810040	750350	672530	537530	1202500	1241200	1190100	1020400	1212700	1128000	1025000	725300	1125300	1128700	1278000	1251300	978330	1.0776	1.11228	1.06648	0.914411	1.08674	1.01083	0.918533	0.649963	1.00842	1.01146	1.14525	1.12133	0.87671	-0.0528949	0.964	0.608083	0.235114	1.177	0.357986	n
P09671	Superoxide dismutase [Mn], mitochondrial OS=Mus musculus OX=10090 GN=Sod2 PE=1 SV=3	Sod2	860050	903390	897340	852510	798810	781880	778700	767200	786760	783620	820400	819890	786660	2665300	2594700	2689100	2548600	2305500	2213500	2246100	2250400	2399200	2310300	2532400	2338200	2274900	1.10459	1.07533	1.11445	1.05622	0.955474	0.917346	0.930857	0.932639	0.994306	0.957463	1.04951	0.969026	0.942792	-0.21927	0.859	0.000353065	0.0384362	1.027	0.52825	n
P09925	Surfeit locus protein 1 OS=Mus musculus OX=10090 GN=Surf1 PE=1 SV=3	Surf1	4169.2	5280.4	8273	4228.6	11391	11442	12234	8601.1	12381	12540	12187	14832	12897	0	42038	82274	66211	82394	73572	85879	94092	83118	90245	84107	105600	81468	NA	0.519523	1.01678	0.818263	1.01826	0.909234	1.06133	1.16283	1.02721	1.11529	1.03943	1.30505	1.00682	0.343692	1.269	0.249092	0.0200577	1.014	0.930538	n
P0C028	Diphosphoinositol polyphosphate phosphohydrolase 3-beta OS=Mus musculus OX=10090 GN=Nudt11 PE=1 SV=1	Nudt11	49158	33948	55618	51212	60293	70037	43993	34434	52180	42594	54410	53910	70080	165270	148370	159920	168190	158750	159270	148300	138780	174380	175030	184480	187620	172010	1.0038	0.901157	0.971309	1.02154	0.964202	0.967361	0.900732	0.84291	1.05913	1.06308	1.12048	1.13955	1.04474	-0.0454314	0.969	0.452808	0.157044	1.115	0.234894	n
P0C0A3	Charged multivesicular body protein 6 OS=Mus musculus OX=10090 GN=Chmp6 PE=1 SV=2	Chmp6	47345	55926	52137	43015	65612	57057	64886	160880	63024	60786	154340	172590	180310	413500	448380	416720	445570	463890	435900	462080	325940	443950	443300	486620	477670	465780	0.938247	1.01739	0.945554	1.01101	1.05258	0.989074	1.04848	0.73957	1.00734	1.00587	1.10416	1.08385	1.05687	0.0745054	1.053	0.14793	0.237564	1.179	0.167227	n
Q3THW5	Histone H2A.V OS=Mus musculus OX=10090 GN=H2az2 PE=1 SV=3	H2az2	114100	111100	121900	113320	138920	137360	150170	99357	142860	155150	125190	130360	113030	312160	272620	304950	303210	310570	293180	318060	228870	298770	335010	303480	294140	262230	1.05755	0.923594	1.03312	1.02723	1.05216	0.993248	1.07754	0.775376	1.01219	1.13496	1.02814	0.9965	0.888394	0.0426443	1.03	0.489123	-0.00433459	0.997	0.955502	n
P0C605	cGMP-dependent protein kinase 1 OS=Mus musculus OX=10090 GN=Prkg1 PE=1 SV=1	Prkg1	825.87	915.96	2207.1	951.71	430.97	1298.8	1632	1197.6	1546.9	842.19	2802.2	977.1	1041.2	17920	20784	28436	17772	0	19248	16814	23543	22660	20042	23848	22515	21622	0.84262	0.977289	1.33709	0.835661	NA	0.905064	0.790615	1.10702	1.0655	0.942399	1.12136	1.05868	1.01669	-0.236164	0.849	0.436963	0.0370307	1.026	0.651292	n
P0C673	Immunoglobulin superfamily member 11 OS=Mus musculus OX=10090 GN=Igsf11 PE=1 SV=1	Igsf11	2334.4	8652.1	6000.5	6205.1	8727.1	4890.8	NA	1705.8	7914.9	9467.9	2490.8	1325.1	7545.1	0	63130	48457	50115	59177	65126	0	0	50290	66135	36503	0	59277	NA	1.14042	0.87536	0.905311	1.06901	1.17648	NA	NA	0.908472	1.19471	0.659415	NA	1.07082	0.205393	1.153	0.280972	-0.281036	0.823	0.520852	n
P0C7L0	WAS/WASL-interacting protein family member 3 OS=Mus musculus OX=10090 GN=Wipf3 PE=1 SV=1	Wipf3	129120	168930	168410	130090	173020	176670	182230	178310	191570	156730	139610	132970	157590	603390	749240	735460	623270	730530	716160	757360	809460	733010	684980	648270	641190	682230	0.86061	1.06863	1.04898	0.888964	1.04195	1.02145	1.08022	1.15453	1.04549	0.976981	0.924622	0.914523	0.973058	0.116365	1.084	0.226921	-0.176251	0.885	0.0827618	n
P0C7M9	C-type lectin domain family 2 member L OS=Mus musculus OX=10090 GN=Clec2l PE=1 SV=1	Clec2l	30896	30625	29932	25228	28218	29956	31442	30260	30296	27398	26628	28691	19527	123870	122370	113150	106530	104910	105320	112970	119960	98769	93595	90650	103110	99865	1.15429	1.14031	1.05439	0.992704	0.977608	0.981428	1.05272	1.11785	0.920382	0.872168	0.844725	0.960834	0.930596	-0.112475	0.925	0.159197	-0.0892673	0.94	0.535107	n
P0C913	Overexpressed in colon carcinoma 1 protein homolog OS=Mus musculus OX=10090 PE=3 SV=1	--	61886	59849	61628	51539	54397	66088	63408	45044	51725	53749	60231	52916	68171	183750	189910	184790	142560	141170	163640	186930	126320	123340	143310	175000	142850	184750	1.14386	1.18221	1.15034	0.88745	0.878797	1.01867	1.16366	0.786355	0.767804	0.892119	1.08939	0.889255	1.15009	-0.0969617	0.935	0.549338	0.355016	1.279	0.0563895	n
P0CW02	Lymphocyte antigen 6C1 OS=Mus musculus OX=10090 GN=Ly6c1 PE=2 SV=1	Ly6c1	79733	104210	120940	107970	108070	128700	105190	119570	113330	106190	117580	116000	122370	0	439580	623070	495240	0	486370	513200	534410	544130	453470	558750	0	510080	NA	0.85218	1.2079	0.960084	NA	0.942888	0.994901	1.03602	1.05486	0.879107	1.08321	NA	0.988853	-0.0558912	0.962	0.847368	0.0648829	1.046	0.602375	n
P0DN34	NADH dehydrogenase [ubiquinone] 1 beta subcomplex subunit 1 OS=Mus musculus OX=10090 GN=Ndufb1 PE=1 SV=1	Ndufb1	460610	474080	489450	472280	505410	496110	507890	351960	508290	482900	452090	496410	494990	834860	939660	942950	958810	982490	980450	1039100	660270	1044300	979460	880610	1091600	989450	0.880653	0.991202	0.994672	1.0114	1.03638	1.03423	1.0961	0.696487	1.10158	1.03319	0.928913	1.15148	1.04372	0.123004	1.089	0.0889071	0.141433	1.103	0.50545	n
P0DP28	Calmodulin-3 OS=Mus musculus OX=10090 GN=Calm3 PE=1 SV=1	Calm3	7448700	6391200	7304000	7104500	6827200	6552800	6697200	4049400	7198700	7058300	7497700	7510400	6673700	14895000	11382000	13201000	13136000	13101000	12570000	12225000	6135500	13081000	12324000	13525000	12815000	11783000	1.20891	0.923786	1.07142	1.06614	1.0633	1.02021	0.992205	0.497969	1.06168	1.00024	1.09772	1.04009	0.956332	-0.0588937	0.96	0.611951	0.273814	1.209	0.38208	n
P0DP60	Ly-6/neurotoxin-like protein 1 OS=Mus musculus OX=10090 GN=Lynx1 PE=1 SV=1	Lynx1	278460	271560	272700	252610	284600	303990	294840	266990	278560	249870	259830	249580	269270	757380	754930	741320	761180	756710	774580	747250	668890	621090	676050	712380	695920	732760	1.04739	1.044	1.02518	1.05265	1.04646	1.07118	1.03338	0.925017	0.858914	0.934919	0.98516	0.962398	1.01334	0.0114956	1.008	0.524221	0.123004	1.089	0.0484574	n
P10126	Elongation factor 1-alpha 1 OS=Mus musculus OX=10090 GN=Eef1a1 PE=1 SV=3	Eef1a1	1169500	1243200	1226100	1201000	1252400	1317700	1341800	1402900	1293000	1248700	3635200	1245900	1279400	11287000	11402000	11033000	11394000	10426000	10374000	11115000	11709000	10306000	10596000	10948000	11269000	11371000	1.02444	1.03488	1.00139	1.03415	0.946296	0.941576	1.00883	1.06275	0.935405	0.961726	0.993675	1.02281	1.03207	-0.0846703	0.943	0.0359542	0.0426443	1.03	0.486987	n
P10493	Nidogen-1 OS=Mus musculus OX=10090 GN=Nid1 PE=1 SV=2	Nid1	14931	19100	18149	17054	14530	18303	20223	18928	15407	14120	16028	19013	16924	99600	110740	114760	116690	96629	99695	121240	115990	103620	102980	103400	107910	106890	0.924762	1.02819	1.06552	1.08344	0.897177	0.925644	1.12568	1.07694	0.962087	0.956145	0.960044	1.00192	0.992448	-0.0619024	0.958	0.557211	-0.0203404	0.986	0.776969	n
P10518	Delta-aminolevulinic acid dehydratase OS=Mus musculus OX=10090 GN=Alad PE=1 SV=1	Alad	59577	59963	54250	53019	57110	57214	68363	60533	49441	50925	52147	54619	58239	218270	218820	210530	214750	248850	242580	241270	233500	211590	218210	244990	248920	231960	0.950832	0.953228	0.917115	0.935498	1.08404	1.05673	1.05103	1.01718	0.921732	0.95057	1.06723	1.08435	1.01047	0.180148	1.133	0.000225822	0.129613	1.094	0.0662178	n
P10605	Cathepsin B OS=Mus musculus OX=10090 GN=Ctsb PE=1 SV=2	Ctsb	152090	150060	141760	140380	152050	164770	162700	146840	153150	146360	158530	144650	152600	846630	828680	813970	822890	853550	864250	902320	800430	803520	799300	834220	761620	822840	1.02343	1.00173	0.98395	0.994732	1.0318	1.04473	1.09075	0.967582	0.971317	0.966216	1.00843	0.920667	0.994672	0.077243	1.055	0.0270385	0.00863031	1.006	0.85305	n
P10630	Eukaryotic initiation factor 4A-II OS=Mus musculus OX=10090 GN=Eif4a2 PE=1 SV=2	Eif4a2	291310	320890	324050	330770	375610	357160	376330	407390	375700	382740	369100	349400	368280	923900	936120	936650	960490	955790	953030	952500	991590	964960	967110	957290	965080	975280	0.965507	0.978277	0.978831	1.00374	0.998833	0.995948	0.995395	1.03625	1.00842	1.01066	1.0004	1.00854	1.0192	0.0214797	1.015	0.171197	-0.013043	0.991	0.43502	n
P10637	Microtubule-associated protein tau OS=Mus musculus OX=10090 GN=Mapt PE=1 SV=3	Mapt	748860	713020	697560	699540	775660	753350	769260	502010	741570	754910	735420	779910	801140	4199600	3871400	3709900	3818000	3959000	3713900	3740400	2484600	3699900	3761600	4105900	4041600	3786700	1.11663	1.02936	0.986423	1.01517	1.05266	0.987487	0.994533	0.660629	0.983764	1.00017	1.09171	1.07462	1.00684	-0.0350469	0.976	0.530024	0.263034	1.2	0.222055	n
P10639	Thioredoxin OS=Mus musculus OX=10090 GN=Txn PE=1 SV=3	Txn	629340	559170	544660	584510	654220	636060	650650	481380	651920	633630	618110	645280	649990	1806000	1701600	1665200	1718500	1693900	1675700	1643000	1203200	1594700	1609600	1623800	1633600	1658500	1.10603	1.04209	1.0198	1.05244	1.03738	1.02623	1.0062	0.736862	0.976624	0.985749	0.994446	1.00045	1.0157	-0.0439433	0.97	0.221116	0.157044	1.115	0.285272	n
P10649	Glutathione S-transferase Mu 1 OS=Mus musculus OX=10090 GN=Gstm1 PE=1 SV=2	Gstm1	1635000	1426300	1493100	1438200	1657200	1590400	1635800	1657600	1572300	1571800	1728700	1135300	1525100	3612500	3431600	3489900	3575800	3389500	3363100	3571400	3370200	3389700	3518000	3796500	3663400	3462000	1.02912	0.977587	0.994195	1.01867	0.965593	0.958073	1.01741	0.960095	0.96565	1.0022	1.08154	1.04362	0.986247	-0.0350469	0.976	0.288447	0.0881416	1.063	0.115347	n
P10711	Transcription elongation factor A protein 1 OS=Mus musculus OX=10090 GN=Tcea1 PE=1 SV=2	Tcea1	40196	35498	35551	36512	33778	27393	40760	28099	36791	38547	31930	36359	28842	160990	143740	160260	158000	133830	135870	145180	144050	152800	159690	152500	159410	132010	1.07973	0.964036	1.07483	1.05967	0.897572	0.911254	0.973694	0.966115	1.0248	1.07101	1.02279	1.06913	0.885365	-0.171368	0.888	0.0260583	-0.0409718	0.972	0.661637	n
P10833	Ras-related protein R-Ras OS=Mus musculus OX=10090 GN=Rras PE=1 SV=1	Rras	23081	18130	19229	18769	23194	20081	26467	28431	26329	25163	25362	34197	28219	134110	123800	137240	138770	133780	129310	146630	159730	144920	146160	161260	169470	143620	0.932914	0.861194	0.954688	0.965331	0.930619	0.899524	1.02001	1.11113	1.00811	1.01674	1.12178	1.17889	0.999069	0.0328061	1.023	0.629575	0.0731347	1.052	0.442031	n
P10852	4F2 cell-surface antigen heavy chain OS=Mus musculus OX=10090 GN=Slc3a2 PE=1 SV=1	Slc3a2	304490	326020	334460	317480	319510	310450	332000	323690	362300	323520	314700	318360	320470	1101700	1165600	1165300	1189600	1113800	1049100	1112100	1095900	1161000	1139800	1116900	1117100	1087300	0.979946	1.03678	1.03652	1.05813	0.990708	0.933159	0.989196	0.974787	1.03269	1.01384	0.993466	0.993644	0.967137	-0.0816138	0.945	0.0766026	-0.0320936	0.978	0.312103	n
Q8CGP2	Histone H2B type 1-P OS=Mus musculus OX=10090 GN=Hist1h2bp PE=1 SV=3	Hist1h2bp	3866200	3951200	3954000	3865800	3814900	3750900	3506200	2537000	3924400	4010200	3563000	3894000	3621000	8044600	8177300	8172100	8618200	7708500	7504100	8289800	4971000	7622300	8149300	7548000	7932100	7436400	1.04398	1.06121	1.06053	1.11842	1.00037	0.973841	1.0758	0.645109	0.989181	1.05757	0.979539	1.02938	0.965056	-0.07552	0.949	0.145843	0.144046	1.105	0.478093	n
P10922	Histone H1.0 OS=Mus musculus OX=10090 GN=H1-0 PE=2 SV=4	H1-0	246700	117580	134930	94918	193600	144310	108650	43827	146660	115960	246510	175720	87735	400920	148730	268680	187660	402420	279210	215970	52972	360880	273180	418410	203300	136990	1.55612	0.577278	1.04285	0.72838	1.56195	1.08372	0.838262	0.205605	1.40071	1.06032	1.62401	0.789085	0.531711	0.250962	1.19	0.507624	0.14274	1.104	0.714875	n
P11031	Activated RNA polymerase II transcriptional coactivator p15 OS=Mus musculus OX=10090 GN=Sub1 PE=1 SV=3	Sub1	231460	178090	222250	203370	227170	201390	220930	91439	206330	193850	241930	248990	263420	521950	384680	468360	453150	466700	509310	443140	245710	513850	457870	523840	512070	533620	1.12447	0.828743	1.00902	0.976252	1.00544	1.09724	0.954687	0.52935	1.10702	0.986421	1.12854	1.10319	1.14961	0.0496308	1.035	0.657356	0.366252	1.289	0.258162	n
P11087	Collagen alpha-1(I) chain OS=Mus musculus OX=10090 GN=Col1a1 PE=1 SV=4	Col1a1	884.14	1434	1224.4	1797.2	525.52	326.96	2424.4	1355.2	515.53	446.24	692.6	1816.2	736.92	0	79148	0	83738	51257	0	96014	79114	49857	0	50343	0	62438	NA	1.14726	NA	1.21379	0.742978	NA	1.39174	1.14677	0.722684	NA	0.729729	NA	0.905048	-0.145605	0.904	0.683196	-0.194295	0.874	0.699483	n
P11103	Poly [ADP-ribose] polymerase 1 OS=Mus musculus OX=10090 GN=Parp1 PE=1 SV=3	Parp1	13803	13953	16975	12895	13807	12453	15259	16035	16106	14575	13408	15038	11537	122010	111560	122170	115450	106390	103000	113940	135860	123100	123740	122840	116670	98408	1.04686	0.957193	1.04823	0.99057	0.912834	0.883748	0.977614	1.16569	1.05621	1.0617	1.05398	1.00104	0.844348	-0.128156	0.915	0.0572651	-0.179515	0.883	0.160382	n
P11276	Fibronectin OS=Mus musculus OX=10090 GN=Fn1 PE=1 SV=4	Fn1	776.68	924.64	1194.6	384.89	463.42	388.16	709.45	202.98	609.69	315.79	393.06	758.49	436.12	50190	62270	53627	0	0	0	57586	0	63753	0	47015	59238	0	0.892428	1.10722	0.953541	NA	NA	NA	1.02394	NA	1.13359	NA	0.835973	1.05331	NA	0.0565835	1.04	NA	-0.263612	0.833	NA	n
P11352	Glutathione peroxidase 1 OS=Mus musculus OX=10090 GN=Gpx1 PE=1 SV=2	Gpx1	40163	40657	58185	35640	54000	60140	43478	59164	65418	48430	67454	66654	56047	181420	185380	175090	173440	161520	166370	160170	160950	176920	162400	172440	171290	162580	1.06719	1.09048	1.02995	1.02025	0.950131	0.97866	0.942189	0.946778	1.04072	0.955307	1.01437	1.0076	0.956366	-0.136062	0.91	0.0060794	0.0172093	1.012	0.740596	n
P11404	Fatty acid-binding protein, heart OS=Mus musculus OX=10090 GN=Fabp3 PE=1 SV=5	Fabp3	291040	291720	275900	194370	271920	276730	261890	334760	345330	318610	292170	267210	279310	1060600	1064600	979530	988040	930550	956630	896520	1028600	991480	972620	1014500	924360	993430	1.07705	1.08111	0.994722	1.00336	0.944982	0.971467	0.910424	1.04455	1.00686	0.987705	1.03023	0.938696	1.00884	-0.140826	0.907	0.0249247	-0.0291463	0.98	0.556288	n
P11438	Lysosome-associated membrane glycoprotein 1 OS=Mus musculus OX=10090 GN=Lamp1 PE=1 SV=2	Lamp1	27836	30279	26923	26453	25996	24651	24608	27625	27239	27439	25078	28614	26581	205160	214770	195410	194750	168090	170490	168560	174990	166760	176910	176990	182910	180090	1.12257	1.17515	1.06922	1.0656	0.919731	0.932863	0.922302	0.957485	0.912453	0.967991	0.968429	1.00082	0.985391	-0.260152	0.835	0.00127336	0.0579701	1.041	0.118987	n
P11499	Heat shock protein HSP 90-beta OS=Mus musculus OX=10090 GN=Hsp90ab1 PE=1 SV=3	Hsp90ab1	2536800	2513000	2468700	2488100	2548000	2558500	2646500	2588900	2710200	2656700	2551400	2604400	2494700	6355900	6309000	6105000	6473700	6213600	5860000	6215900	6336000	6388800	6359700	6563300	6492900	6048800	1.01106	1.0036	0.971151	1.0298	0.988427	0.932178	0.988793	1.0079	1.0163	1.01167	1.04405	1.03286	0.962211	-0.0499049	0.966	0.173368	0.00144197	1.001	0.987495	n
P11531	Dystrophin OS=Mus musculus OX=10090 GN=Dmd PE=1 SV=3	Dmd	4370.8	3439.8	4600.7	2913.7	4138	4621.7	5476.3	4143.6	4696.5	5166	4616.1	4428.6	5120.4	147570	154650	159400	159630	151170	163930	162440	166190	161880	159510	160380	172380	169250	0.918612	0.962684	0.992252	0.993684	0.941021	1.02045	1.01118	1.03452	1.00769	0.992937	0.998353	1.07305	1.05357	0.0356239	1.025	0.459842	0.0426443	1.03	0.308707	n
P11627	Neural cell adhesion molecule L1 OS=Mus musculus OX=10090 GN=L1cam PE=1 SV=1	L1cam	64967	65425	66582	70629	71012	82510	72348	59073	84360	73063	71796	71092	76869	485610	515370	485950	500520	486780	523830	490990	432660	512260	489870	497110	492480	541950	0.977933	1.03787	0.978618	1.00796	0.980289	1.0549	0.988768	0.871301	1.0316	0.986512	1.00109	0.991768	1.09139	0.0100637	1.007	0.792087	0.0935602	1.067	0.320549	n
P11798	Calcium/calmodulin-dependent protein kinase type II subunit alpha OS=Mus musculus OX=10090 GN=Camk2a PE=1 SV=2	Camk2a	3499600	3628100	3772400	3470000	3714800	3919800	3601600	3804100	3895800	3618200	3514800	3502100	3767900	12163000	12267000	12216000	12247000	12629000	12208000	11721000	12142000	12304000	12264000	12867000	11847000	11948000	0.995567	1.00408	0.999906	1.00244	1.03371	0.999251	0.959389	0.993848	1.00711	1.00383	1.05319	0.969702	0.977969	-0.00433459	0.997	0.854427	-0.00144342	0.999	0.943918	n
P11835	Integrin beta-2 OS=Mus musculus OX=10090 GN=Itgb2 PE=1 SV=2	Itgb2	17132	15289	19334	14920	17671	17263	17426	17329	19536	15131	14852	16844	17262	510060	568310	554510	583390	695080	556840	603300	479240	593030	617830	586750	645330	674650	0.864698	0.963448	0.940053	0.989013	1.17836	0.944003	1.02277	0.812449	1.00536	1.0474	0.994709	1.09402	1.14373	0.158337	1.116	0.157025	0.173767	1.128	0.232328	n
P11881	Inositol 1,4,5-trisphosphate receptor type 1 OS=Mus musculus OX=10090 GN=Itpr1 PE=1 SV=2	Itpr1	31250	31263	31013	27763	34170	34470	30108	38614	45775	35869	32617	31751	30116	236690	238350	225400	223310	240420	223800	217480	250480	268930	236480	237850	228410	215370	1.01117	1.01826	0.962941	0.954012	1.02711	0.956105	0.929105	1.07009	1.14891	1.01028	1.01613	0.9758	0.920091	-0.0232698	0.984	0.6227	-0.148801	0.902	0.0941124	n
P11983	T-complex protein 1 subunit alpha OS=Mus musculus OX=10090 GN=Tcp1 PE=1 SV=3	Tcp1	279820	286600	292060	271180	301750	311860	322770	266830	313960	311910	245070	301280	245990	950060	979290	985700	984110	1013100	1013700	1017900	984950	966350	967090	951110	993040	969290	0.966741	0.996484	1.00301	1.00139	1.03089	1.0315	1.03577	1.00224	0.983317	0.98407	0.967809	1.01048	0.986308	0.0579701	1.041	0.0111162	-0.00288828	0.998	0.902783	n
P12023	Amyloid-beta A4 protein OS=Mus musculus OX=10090 GN=App PE=1 SV=3	App	80092	76804	76138	73265	184960	188430	191310	100710	210390	179820	191930	198880	181430	2759600	2535300	2545600	2627000	2578700	2554600	2483600	1803500	2655200	2532700	2560100	2669400	2626200	1.08938	1.00083	1.0049	1.03703	1.01797	1.00845	0.980423	0.711948	1.04816	0.999806	1.01062	1.05377	1.03672	-0.0439433	0.97	0.287434	0.168642	1.124	0.346084	n
P12367	cAMP-dependent protein kinase type II-alpha regulatory subunit OS=Mus musculus OX=10090 GN=Prkar2a PE=1 SV=2	Prkar2a	120930	133050	135660	153970	133690	176330	126070	124390	209510	191210	165850	163510	185030	651230	677030	668840	671430	652300	653160	606100	586610	646840	618860	692780	619710	646810	1.00885	1.04882	1.03613	1.04015	1.01051	1.01184	0.93894	0.908747	1.00205	0.958707	1.07322	0.960024	1.00201	-0.0664274	0.955	0.0988663	0.0813396	1.058	0.263866	n
P12382	ATP-dependent 6-phosphofructokinase, liver type OS=Mus musculus OX=10090 GN=Pfkl PE=1 SV=4	Pfkl	494610	464420	469620	439370	518720	549240	523350	557310	518400	521550	510290	494780	455760	1845800	1866600	1847100	1806700	1919000	1872900	1750300	1913700	1852300	1819200	1904800	1788600	1693300	1.00482	1.01614	1.00553	0.983535	1.04467	1.01957	0.952831	1.04178	1.00836	0.990339	1.03694	0.973681	0.921802	0.00432161	1.003	0.922768	-0.0528949	0.964	0.373533	n
P12658	Calbindin OS=Mus musculus OX=10090 GN=Calb1 PE=1 SV=2	Calb1	299710	301720	343280	332130	293740	347810	316120	208350	359290	331010	331710	308320	313290	1250500	1219900	1271000	1291800	1100800	1247400	1123400	800610	1264500	1259600	1303100	1241600	1177500	1.04532	1.01974	1.06246	1.07984	0.920182	1.04273	0.939074	0.669247	1.05702	1.05293	1.08929	1.03788	0.984297	-0.120294	0.92	0.0618566	0.163499	1.12	0.4353	n
P12787	Cytochrome c oxidase subunit 5A, mitochondrial OS=Mus musculus OX=10090 GN=Cox5a PE=1 SV=2	Cox5a	807520	831230	899130	857160	830670	848260	842660	492150	888260	831590	899480	970690	827950	4946300	5031400	5453200	5642400	4719600	4710400	4687900	2728500	4970500	4711200	5177600	4803100	4904200	1.02906	1.04676	1.13451	1.17388	0.981892	0.979978	0.975297	0.567652	1.03409	0.980144	1.07718	0.999264	1.0203	-0.163268	0.893	0.0384839	0.261832	1.199	0.326555	n
P12815	Programmed cell death protein 6 OS=Mus musculus OX=10090 GN=Pdcd6 PE=1 SV=2	Pdcd6	87330	54800	81356	63613	98702	113300	91398	94143	84298	87899	88590	85116	83575	369880	379720	357180	374390	377630	389510	373530	369980	365360	376470	379980	359870	354530	0.995942	1.02244	0.961746	1.00809	1.01681	1.0488	1.00577	0.996212	0.983772	1.01369	1.02314	0.968989	0.954611	0.0384362	1.027	0.214786	-0.0232698	0.984	0.517009	n
P12849	cAMP-dependent protein kinase type I-beta regulatory subunit OS=Mus musculus OX=10090 GN=Prkar1b PE=1 SV=2	Prkar1b	80888	65420	40696	58856	80317	72732	66736	85740	87034	83326	79938	50241	94042	386040	348680	364420	346410	336720	362250	348810	386120	385500	354150	344660	334610	334010	1.08336	0.978512	1.02268	0.972142	0.944948	1.01659	0.978877	1.08358	1.08184	0.993863	0.967231	0.939027	0.937343	-0.0499049	0.966	0.373579	-0.152003	0.9	0.0260389	n
P12960	Contactin-1 OS=Mus musculus OX=10090 GN=Cntn1 PE=1 SV=1	Cntn1	896410	892180	907710	838680	968320	972040	939340	958320	918380	888230	893280	900000	941780	3976300	4027600	3954800	3939700	3925800	3976900	3886800	4049400	3783700	3803700	4084900	4012400	4098300	1.00333	1.01628	0.997906	0.994096	0.990588	1.00348	0.980747	1.02178	0.954732	0.959779	1.03073	1.01244	1.03411	-0.0159576	0.989	0.213435	0.0676387	1.048	0.106138	n
P12961	Neuroendocrine protein 7B2 OS=Mus musculus OX=10090 GN=Scg5 PE=1 SV=1	Scg5	39520	14456	22676	29426	29402	27599	23680	6238.4	40895	28512	41472	39452	44133	113820	76707	116100	113490	99444	122680	103530	32547	143400	106650	157910	147030	163630	0.988458	0.666154	1.00826	0.985592	0.863611	1.0654	0.899095	0.282651	1.24534	0.926191	1.37135	1.27687	1.42103	0.0482362	1.034	0.755593	0.729444	1.658	0.210082	n
P12970	60S ribosomal protein L7a OS=Mus musculus OX=10090 GN=Rpl7a PE=1 SV=2	Rpl7a	118180	78097	116250	88880	152940	136950	120300	97782	133430	157010	184980	110130	143770	401290	316870	363510	304140	453490	390740	333230	282480	384430	364530	441300	328580	327600	1.1118	0.877908	1.00713	0.842639	1.25642	1.08257	0.923234	0.782628	1.06509	1.00995	1.22265	0.910351	0.907636	0.180148	1.133	0.297996	0.0894982	1.064	0.680588	n
P13020	Gelsolin OS=Mus musculus OX=10090 GN=Gsn PE=1 SV=3	Gsn	108260	97907	100410	107350	90744	99552	118950	103670	91968	106240	82670	108180	81518	405460	403080	367010	415470	363880	358030	419720	402240	325060	372910	319290	417690	375440	1.06586	1.0596	0.964785	1.09217	0.956557	0.941178	1.10335	1.0574	0.854508	0.980294	0.83934	1.09801	0.986945	-0.0634092	0.957	0.428912	0.015783	1.011	0.933707	n
P13439	Uridine 5'-monophosphate synthase OS=Mus musculus OX=10090 GN=Umps PE=1 SV=3	Umps	3023.7	5674.5	6025.4	2478.3	4553.3	5609.4	5232.9	4941	5961.9	6051.4	7209.1	7491.9	5495.4	33634	38671	34631	32047	36111	35872	32207	33729	35103	35258	40258	36663	36377	0.949368	1.09154	0.97751	0.904573	1.01928	1.01254	0.909089	0.95205	0.990833	0.995208	1.13634	1.03487	1.02679	0	1	0.991914	0.121679	1.088	0.0773185	n
P13595	Neural cell adhesion molecule 1 OS=Mus musculus OX=10090 GN=Ncam1 PE=1 SV=3	Ncam1	875030	849980	858570	819770	825300	837570	852370	913760	919950	903000	802050	822600	851300	3204800	3235800	3171700	3205900	2965400	2891300	2958400	3191700	3018900	3052900	3018600	3010700	3048900	1.04221	1.05229	1.03145	1.04257	0.964358	0.94026	0.962081	1.03795	0.981756	0.992813	0.981659	0.979089	0.991512	-0.125006	0.917	0.000138661	-0.0291463	0.98	0.316536	n
P13634	Carbonic anhydrase 1 OS=Mus musculus OX=10090 GN=Ca1 PE=1 SV=4	Ca1	6200	7713.4	3339.1	7977.6	2550.1	7737.7	7201.9	9744.1	1889.3	3523.9	2818.4	4417.8	7425	32918	44246	22986	44223	21224	36941	31544	38388	19872	21067	24383	25528	45829	1.04591	1.40584	0.73034	1.40511	0.674356	1.17374	1.00226	1.21971	0.631398	0.669367	0.774728	0.811108	1.45614	-0.272297	0.828	0.469096	0.271426	1.207	0.548809	n
P13707	Glycerol-3-phosphate dehydrogenase [NAD(+)], cytoplasmic OS=Mus musculus OX=10090 GN=Gpd1 PE=1 SV=3	Gpd1	220730	217380	227130	214350	232330	229220	254240	251630	234180	222750	229140	231090	221020	568330	559010	560430	555970	549080	559580	565300	568680	546990	546530	565040	591290	522360	1.01787	1.00118	1.00372	0.995732	0.983392	1.0022	1.01244	1.01849	0.979649	0.978825	1.01198	1.05899	0.935537	-0.00723157	0.995	0.582297	0.0143553	1.01	0.831544	n
P14094	Sodium/potassium-transporting ATPase subunit beta-1 OS=Mus musculus OX=10090 GN=Atp1b1 PE=1 SV=1	Atp1b1	5222700	5318200	5435900	5133100	5275300	5394800	5214100	5525900	5416800	5301100	5140400	5284700	5324800	11299000	10877000	11150000	11122000	11102000	10999000	11121000	11291000	11313000	11020000	11252000	11142000	10803000	1.01658	0.978615	1.00318	1.00066	0.998858	0.989591	1.00057	1.01586	1.01784	0.99148	1.01235	1.00246	0.971957	-0.00433459	0.997	0.746092	-0.018878	0.987	0.436572	n
P14106	Complement C1q subcomponent subunit B OS=Mus musculus OX=10090 GN=C1qb PE=1 SV=2	C1qb	47813	65613	61306	57292	80491	78250	80068	65148	80070	72113	71446	86695	76952	221380	258180	255140	269950	307000	296610	294310	260220	293560	273210	285360	338650	305810	0.786456	0.917188	0.906389	0.959001	1.09062	1.05371	1.04554	0.924435	1.04288	0.970582	1.01374	1.20306	1.08639	0.253384	1.192	0.0187296	0.168642	1.124	0.129277	n
P14115	60S ribosomal protein L27a OS=Mus musculus OX=10090 GN=Rpl27a PE=1 SV=5	Rpl27a	196270	180470	200400	167680	230690	223670	203400	167730	224750	207920	214880	197410	198110	485750	427450	464260	405530	513660	478780	445150	377350	476870	463740	503250	448250	436950	1.06542	0.93755	1.01829	0.889472	1.12664	1.05014	0.976372	0.827663	1.04595	1.01715	1.10381	0.983172	0.958387	0.104337	1.075	0.271158	0.0745054	1.053	0.55231	n
P14131	40S ribosomal protein S16 OS=Mus musculus OX=10090 GN=Rps16 PE=1 SV=4	Rps16	170750	161470	184950	181170	205620	217880	179630	221380	222680	212900	219770	207860	202270	978080	995720	965770	951500	918540	955700	895860	958130	874280	911980	999510	945650	949070	1.03376	1.05241	1.02075	1.00567	0.970831	1.01011	0.94686	1.01267	0.924052	0.963898	1.05641	0.999485	1.0031	-0.07552	0.949	0.0432158	0.077243	1.055	0.169056	n
P14148	60S ribosomal protein L7 OS=Mus musculus OX=10090 GN=Rpl7 PE=1 SV=2	Rpl7	131900	108020	123250	90081	169160	165960	127620	118290	148970	137350	136180	118810	118370	496510	398380	440510	343200	510380	480630	421530	409610	480580	458140	483840	398950	402400	1.12751	0.904672	1.00034	0.779365	1.15901	1.09145	0.957243	0.930174	1.09134	1.04038	1.09874	0.905966	0.913801	0.166073	1.122	0.296629	-0.0694519	0.953	0.561619	n
P14152	Malate dehydrogenase, cytoplasmic OS=Mus musculus OX=10090 GN=Mdh1 PE=1 SV=3	Mdh1	3156900	3165300	3200000	3042400	3216200	3263600	3321700	3312600	3226000	3237900	3189800	3282400	3204100	7779800	7668700	7547100	7864600	7517400	7362500	7357500	7593400	7148600	7429700	7766100	7637200	7263600	1.03269	1.01794	1.0018	1.04394	0.997856	0.977294	0.976631	1.00794	0.948901	0.986214	1.03087	1.01376	0.964166	-0.0573917	0.961	0.0215477	0.0313952	1.022	0.457017	n
P14206	40S ribosomal protein SA OS=Mus musculus OX=10090 GN=Rpsa PE=1 SV=4	Rpsa	527590	512920	543440	512550	522800	523570	527190	497100	514080	497250	493050	505180	496500	1188200	1138500	1179700	1191600	1144100	1147100	1160900	1152300	1148300	1172100	1185800	1181500	1164000	1.0193	0.976666	1.01201	1.02222	0.98147	0.984044	0.995882	0.988505	0.985073	1.00549	1.01724	1.01355	0.998542	-0.0291463	0.98	0.179197	0.0243197	1.017	0.120514	n
P14211	Calreticulin OS=Mus musculus OX=10090 GN=Calr PE=1 SV=1	Calr	701720	746420	753910	765190	771970	804170	810570	703210	774660	652560	686750	782600	762850	2152500	2107500	2134400	2286000	2187600	2142300	2162500	1971200	2131900	2100500	2189200	2219200	2178300	1.00069	0.979773	0.992279	1.06276	1.01701	0.995952	1.00534	0.916408	0.991117	0.976519	1.01776	1.0317	1.01269	-0.00433459	0.997	0.920678	0.0867838	1.062	0.0703705	n
P14231	Sodium/potassium-transporting ATPase subunit beta-2 OS=Mus musculus OX=10090 GN=Atp1b2 PE=1 SV=2	Atp1b2	851960	819500	943250	887710	894490	1011600	1022200	917960	779540	1021900	947810	1030500	1016600	3522600	3425200	3492200	3591500	3448600	3353300	3493300	3117000	3468900	3516000	3512800	3689500	3451500	1.01578	0.987694	1.00701	1.03565	0.994441	0.96696	1.00733	0.898821	1.00029	1.01388	1.01295	1.06391	0.995278	-0.0320936	0.978	0.21378	0.077243	1.055	0.275911	n
P14576	Signal recognition particle 54 kDa protein OS=Mus musculus OX=10090 GN=Srp54 PE=1 SV=2	Srp54	19791	24580	21423	21005	29387	24241	24818	20733	22841	22729	17302	18242	19656	131920	130060	128510	144730	131050	120490	130300	126920	124500	137020	122000	122800	120170	1.02663	1.01216	1.0001	1.12632	1.01986	0.937682	1.01403	0.987722	0.968889	1.06632	0.949433	0.955659	0.935192	-0.0724828	0.951	0.261909	-0.0892673	0.94	0.10933	n
P14602	Heat shock protein beta-1 OS=Mus musculus OX=10090 GN=Hspb1 PE=1 SV=3	Hspb1	10059	29654	26535	13056	10014	9060.2	26899	16878	24219	32438	9139.9	34647	7920.7	101920	117830	111420	152280	106370	95312	135850	125360	114390	130360	123120	153560	110470	0.839516	0.970567	0.917768	1.25433	0.876171	0.785086	1.119	1.03259	0.942232	1.07378	1.01414	1.26488	0.909943	-0.103147	0.931	0.618967	0.0648829	1.046	0.741069	n
P14685	26S proteasome non-ATPase regulatory subunit 3 OS=Mus musculus OX=10090 GN=Psmd3 PE=1 SV=3	Psmd3	75712	77547	68170	95183	92282	82821	73529	76893	76667	69549	69115	72358	69497	399070	399490	400950	414240	419190	418440	421800	441230	403050	410940	428360	423380	429380	0.959033	0.960043	0.963551	0.995489	1.00738	1.00558	1.01366	1.06035	0.968598	0.987559	1.02942	1.01745	1.03187	0.0579701	1.041	0.0137384	0.0299829	1.021	0.489626	n
P14733	Lamin-B1 OS=Mus musculus OX=10090 GN=Lmnb1 PE=1 SV=3	Lmnb1	115100	99659	104970	105810	90954	100960	108350	120780	120830	105690	101660	119380	104860	433120	402200	417240	438660	380310	378850	427010	424530	382920	417300	398000	450040	398770	1.05265	0.9775	1.01405	1.06611	0.924299	0.920751	1.0378	1.03177	0.930642	1.0142	0.967293	1.09377	0.969164	-0.0969617	0.935	0.151449	0.0257376	1.018	0.756136	n
P14824	Annexin A6 OS=Mus musculus OX=10090 GN=Anxa6 PE=1 SV=3	Anxa6	233240	229090	227730	233580	234040	233420	246530	248600	233920	261720	243140	250930	231740	1004900	991420	1024400	1054400	1002800	944670	1046000	1004600	994390	1052900	1065300	1070800	965850	0.987995	0.974742	1.00717	1.03666	0.985931	0.928779	1.0284	0.9877	0.977662	1.03519	1.04738	1.05279	0.949602	-0.0306192	0.979	0.498846	0.0229004	1.016	0.704055	n
P14869	60S acidic ribosomal protein P0 OS=Mus musculus OX=10090 GN=Rplp0 PE=1 SV=3	Rplp0	301030	321310	337770	314460	326690	342690	347860	334130	356580	332220	330460	342030	301360	749610	774760	807340	852470	780840	773530	791000	858810	774100	810530	816270	806550	832040	0.93451	0.965864	1.00648	1.06274	0.973443	0.96433	0.986109	1.07065	0.965041	1.01046	1.01761	1.0055	1.03727	-0.0262051	0.982	0.631925	0.0071955	1.005	0.869743	n
P14873	Microtubule-associated protein 1B OS=Mus musculus OX=10090 GN=Map1b PE=1 SV=2	Map1b	523570	518910	525900	494370	526790	552270	580360	514290	543820	548110	530740	553820	517390	2707300	2664200	2633400	2716700	2677800	2586500	2695400	2462100	2530900	2599100	2762000	2761200	2532400	1.02522	1.0089	0.997238	1.02878	1.01405	0.979478	1.02072	0.932369	0.958423	0.984249	1.04594	1.04564	0.958991	-0.0144996	0.99	0.487675	0.0854247	1.061	0.14851	n
P15105	Glutamine synthetase OS=Mus musculus OX=10090 GN=Glul PE=1 SV=6	Glul	3969100	3577900	4022800	3508100	4098100	3986000	4504300	3796400	3685700	3655800	4179700	4281300	3843200	7757000	7399100	7446600	7204300	7379000	7250900	7875600	7226300	6724300	6883200	8070100	8265700	7298300	1.04196	0.993882	1.00026	0.967716	0.991182	0.973975	1.05789	0.970671	0.90324	0.924584	1.08401	1.11029	0.980342	0.0100637	1.007	0.826315	0.181421	1.134	0.0455706	n
P15116	Cadherin-2 OS=Mus musculus OX=10090 GN=Cdh2 PE=1 SV=2	Cdh2	60705	70581	74300	76139	69201	71391	73496	71581	78339	85234	71645	77819	72221	459020	458650	467670	505160	458740	454830	453910	441060	490470	468140	494900	507350	487320	0.970725	0.969943	0.989018	1.0683	0.970133	0.961864	0.959918	0.932744	1.03723	0.990012	1.0466	1.07293	1.03057	-0.0528949	0.964	0.250323	0.0894982	1.064	0.127714	n
P15209	BDNF/NT-3 growth factors receptor OS=Mus musculus OX=10090 GN=Ntrk2 PE=1 SV=1	Ntrk2	64931	67833	62608	63954	74151	80166	78868	68182	84410	74975	82071	76077	80474	482750	500440	509760	502610	546230	540010	532950	520310	555550	522700	583050	556440	550570	0.909085	0.942398	0.959949	0.946484	1.02863	1.01691	1.00362	0.979816	1.04618	0.984316	1.09796	1.04785	1.0368	0.1137	1.082	0.00325759	0.0799754	1.057	0.11232	n
P15327	Bisphosphoglycerate mutase OS=Mus musculus OX=10090 GN=Bpgm PE=1 SV=2	Bpgm	18257	29928	17127	24312	17579	29526	29453	25199	24204	28476	21793	25697	39771	106240	118180	96416	118070	110650	117280	122780	118300	99509	107410	104470	116070	127410	0.944172	1.05028	0.856864	1.04931	0.983364	1.04229	1.09116	1.05135	0.884352	0.95457	0.928441	1.03153	1.13231	0.0908534	1.065	0.343006	0.0976108	1.07	0.429718	n
P15331	Peripherin OS=Mus musculus OX=10090 GN=Prph PE=1 SV=2	Prph	5609.1	3621.3	4403.9	3866	2634.4	2517.2	5493.9	3905.7	4126.1	4973.2	2033.5	5347	3481	52540	51864	37206	42379	25769	24487	43560	38733	34321	45066	25281	42725	27533	1.38977	1.37189	0.984158	1.12099	0.681631	0.64772	1.15223	1.02455	0.907845	1.19207	0.668722	1.13014	0.728291	-0.556393	0.68	0.0744414	-0.305788	0.809	0.265866	n
P15379	CD44 antigen OS=Mus musculus OX=10090 GN=Cd44 PE=1 SV=3	Cd44	1647.3	4593.1	4784.1	5152.7	1955.9	5241.6	6271.8	2949.2	3539.9	5442.7	4578.5	6250.9	5872.2	0	41262	43612	49994	0	43376	44325	38311	40558	41882	46409	52422	50888	NA	0.92058	0.97301	1.1154	NA	0.967745	0.988918	0.854742	0.904874	0.934413	1.03541	1.16957	1.13534	-0.0365259	0.975	0.789008	0.31034	1.24	0.00887434	n
P15388	Potassium voltage-gated channel subfamily C member 1 OS=Mus musculus OX=10090 GN=Kcnc1 PE=1 SV=1	Kcnc1	11311	12602	13220	10989	10966	12497	11745	10481	10662	9329.4	9354.5	12177	12932	89786	100130	100880	89284	84058	89068	89038	91240	92570	84057	94379	92073	98597	0.976621	1.08913	1.09729	0.97116	0.914316	0.968811	0.968485	0.992436	1.0069	0.914305	1.02658	1.0015	1.07246	-0.120294	0.92	0.111402	0.0894982	1.064	0.157554	n
P15532	Nucleoside diphosphate kinase A OS=Mus musculus OX=10090 GN=Nme1 PE=1 SV=1	Nme1	2195900	2086800	2218300	2180200	2347100	2520700	2480400	2166700	2398900	2342500	2256600	2314500	2350900	4112000	4249000	4147600	4281900	4042700	4169200	4169100	3824600	3792600	4005400	4203300	4157800	4123200	1.00333	1.03676	1.01202	1.04479	0.986424	1.01729	1.01727	0.933207	0.925399	0.977323	1.02561	1.01451	1.00607	-0.0247367	0.983	0.288467	0.102994	1.074	0.0158837	n
P16014	Secretogranin-1 OS=Mus musculus OX=10090 GN=Chgb PE=1 SV=2	Chgb	7575.8	5705.7	7126.3	3230.1	14167	5901.9	15480	13726	20938	17751	18989	123570	7937.4	550800	434040	538950	474670	694580	517470	597450	352370	801160	620480	617220	707210	609960	0.952642	0.750698	0.932147	0.820971	1.20132	0.894996	1.03333	0.609445	1.38566	1.07316	1.06752	1.22316	1.05496	0.271426	1.207	0.114075	0.124328	1.09	0.602617	n
P16045	Galectin-1 OS=Mus musculus OX=10090 GN=Lgals1 PE=1 SV=3	Lgals1	188000	187800	216850	214260	204330	172700	239370	199070	187530	176240	169360	197020	179240	1005400	951550	1018400	1040800	952860	794040	1007500	889090	845970	819200	948900	940750	852270	1.08316	1.02514	1.09717	1.1213	1.02656	0.855453	1.08542	0.957854	0.911399	0.882559	1.02229	1.01351	0.918187	-0.129734	0.914	0.203514	0.10165	1.073	0.168584	n
P16125	L-lactate dehydrogenase B chain OS=Mus musculus OX=10090 GN=Ldhb PE=1 SV=2	Ldhb	2021700	1974900	2000800	2120200	2163300	2196100	2204700	2051700	2233000	2253500	1891700	2153200	2226300	5032300	4789000	4790200	4767400	4623600	4896800	5097400	4684100	4431800	4684300	4662700	4712100	4604100	1.05899	1.00779	1.00804	1.00324	0.972983	1.03048	1.07269	0.985714	0.932621	0.985757	0.981211	0.991607	0.968879	0.00863031	1.006	0.860867	0.0186342	1.013	0.539566	n
P16254	Signal recognition particle 14 kDa protein OS=Mus musculus OX=10090 GN=Srp14 PE=1 SV=1	Srp14	30180	17723	25485	28977	33295	31218	34472	25750	34083	30810	32068	19175	32717	103180	0	91163	113390	124360	113110	124700	99309	120970	115490	121410	0	118580	0.911146	NA	0.805028	1.00131	1.09818	0.998834	1.10118	0.876963	1.06824	1.01985	1.07213	NA	1.04714	0.235114	1.177	0.0793264	0.100305	1.072	0.414838	n
P16283	Anion exchange protein 3 OS=Mus musculus OX=10090 GN=Slc4a3 PE=1 SV=2	Slc4a3	6259.1	8090.3	8556.5	7890.5	11494	10895	11281	11359	11176	11126	7278.7	8679.5	8049.1	139010	162030	149490	145390	158580	158930	165190	174010	164310	183600	130790	151730	138900	0.893752	1.04176	0.961132	0.934771	1.01957	1.02182	1.06207	1.11878	1.05642	1.18044	0.840902	0.975534	0.893044	0.111031	1.08	0.105317	-0.309359	0.807	0.0161815	n
P16330	2',3'-cyclic-nucleotide 3'-phosphodiesterase OS=Mus musculus OX=10090 GN=Cnp PE=1 SV=3	Cnp	5141000	4961400	4560200	4455200	4857300	5034600	5522200	5283000	4552100	5281300	4116900	5446300	4829500	14617000	14852000	12731000	13219000	13594000	12934000	14931000	14560000	11898000	14668000	11631000	14966000	12931000	1.07035	1.08756	0.932243	0.967978	0.995437	0.947108	1.09334	1.06617	0.871246	1.07408	0.851694	1.0959	0.946888	-0.00433459	0.997	0.970684	-0.0573917	0.961	0.707388	n
P16332	Methylmalonyl-CoA mutase, mitochondrial OS=Mus musculus OX=10090 GN=Mmut PE=1 SV=2	Mmut	19771	55769	22645	18028	26121	25869	24279	24665	27694	25017	25655	27430	27522	178990	190550	192200	209710	197820	210650	213780	204540	200360	201930	234090	223170	216390	0.870125	0.926321	0.934342	1.01946	0.961663	1.02403	1.03925	0.994331	0.974011	0.981643	1.13798	1.0849	1.05194	0.104337	1.075	0.149663	0.15056	1.11	0.0117244	n
P16460	Argininosuccinate synthase OS=Mus musculus OX=10090 GN=Ass1 PE=1 SV=1	Ass1	75092	74096	87275	80714	78072	76279	79402	88341	91098	91718	72602	74859	80688	215600	218620	218250	228190	207410	206550	222590	239380	216250	223780	206230	212530	215960	0.98992	1.00379	1.00209	1.04773	0.952316	0.948367	1.02201	1.0991	0.992904	1.02748	0.946898	0.975824	0.991573	-0.0528949	0.964	0.196818	-0.0985055	0.934	0.109103	n
P16675	Lysosomal protective protein OS=Mus musculus OX=10090 GN=Ctsa PE=1 SV=1	Ctsa	21713	25246	27157	25847	29073	26118	23520	25178	31379	27221	28605	26995	43209	322340	305940	318560	329120	301290	308550	295280	244180	337260	320940	336440	345710	345770	1.01923	0.967369	1.00727	1.04066	0.952666	0.975621	0.933662	0.772086	1.0664	1.0148	1.06381	1.09312	1.09331	-0.0800879	0.946	0.0461885	0.187768	1.139	0.237476	n
P16858	Glyceraldehyde-3-phosphate dehydrogenase OS=Mus musculus OX=10090 GN=Gapdh PE=1 SV=2	Gapdh	10026000	9669600	10053000	9589800	9693800	10189000	9900800	9910100	9813000	9380700	11100000	10392000	11017000	19656000	19726000	20498000	20383000	19329000	19375000	19546000	19727000	18289000	18570000	20907000	19485000	18730000	1.00514	1.00872	1.0482	1.04232	0.98842	0.990772	0.999516	1.00877	0.935237	0.949607	1.06911	0.996397	0.957789	-0.046921	0.968	0.0520114	0.0635029	1.045	0.335251	n
P17047	Lysosome-associated membrane glycoprotein 2 OS=Mus musculus OX=10090 GN=Lamp2 PE=1 SV=2	Lamp2	512.26	2612.2	1969.3	2937.6	3816.8	3277.9	3904.3	3125.9	3913.3	3658.8	3247.8	4723.4	3689.9	0	41494	0	45617	49040	40415	42915	38540	49995	48062	50017	56385	43468	NA	0.902136	NA	0.991776	1.0662	0.878677	0.933031	0.837912	1.08696	1.04493	1.08744	1.22589	0.945054	0.0186342	1.013	0.903579	0.133564	1.097	0.445135	n
P17156	Heat shock-related 70 kDa protein 2 OS=Mus musculus OX=10090 GN=Hspa2 PE=1 SV=2	Hspa2	110460	127650	124650	128240	139380	141820	132380	137890	136130	138650	135880	135330	135720	535480	532790	539540	577980	587100	576590	556040	612350	568920	594390	596900	590700	596840	0.93244	0.927755	0.939509	1.00645	1.02233	1.00402	0.968241	1.06629	0.990669	1.03502	1.03939	1.02859	1.03929	0.0690147	1.049	0.125604	0.0071955	1.005	0.81608	n
P17182	Alpha-enolase OS=Mus musculus OX=10090 GN=Eno1 PE=1 SV=3	Eno1	4451800	4568300	4735800	4341900	4665300	4905700	4601100	4984000	4777800	4589500	4406500	4345200	4439400	16389000	17238000	17301000	16855000	17415000	16848000	16301000	18366000	16062000	16603000	16966000	15648000	16229000	0.976336	1.02691	1.03067	1.0041	1.03746	1.00368	0.971094	1.09411	0.956856	0.989084	1.01071	0.932193	0.966804	-0.00723157	0.995	0.809669	-0.0634092	0.957	0.411076	n
P17183	Gamma-enolase OS=Mus musculus OX=10090 GN=Eno2 PE=1 SV=2	Eno2	2685700	2668300	2820500	2614900	2920100	2967200	2894900	2700700	2811900	2591600	2420000	2712100	2905500	14414000	14252000	14495000	13967000	15227000	14900000	14628000	14922000	14115000	14070000	14003000	14108000	14163000	1.00063	0.989384	1.00625	0.969599	1.05707	1.03437	1.01549	1.0359	0.979873	0.976749	0.972098	0.979387	0.983206	0.0635029	1.045	0.0246631	-0.027675	0.981	0.378779	n
P17225	Polypyrimidine tract-binding protein 1 OS=Mus musculus OX=10090 GN=Ptbp1 PE=1 SV=2	Ptbp1	5965.8	7083.7	8403.2	9464	9122.7	8293.8	12115	9610.6	8268.5	10235	6721.5	6872.1	7750.7	46317	53838	53592	65017	50732	46205	62645	64438	49073	61474	38935	44557	49990	0.876688	1.01905	1.01439	1.23064	0.960256	0.874568	1.18575	1.21968	0.928854	1.16358	0.736962	0.843375	0.946211	-0.0394883	0.973	0.807331	-0.390245	0.763	0.072159	n
P17426	AP-2 complex subunit alpha-1 OS=Mus musculus OX=10090 GN=Ap2a1 PE=1 SV=1	Ap2a1	630530	645170	650600	635240	655700	724840	641340	702120	677270	611640	647270	684200	631910	2149500	2149400	2135500	2122600	2022700	2107700	1997800	2161400	2050800	2033000	2145500	2116900	2135300	1.02252	1.02247	1.01586	1.00972	0.9622	1.00263	0.950355	1.02818	0.975567	0.9671	1.02062	1.00701	1.01576	-0.0664274	0.955	0.0211432	0.0342157	1.024	0.27828	n
P17427	AP-2 complex subunit alpha-2 OS=Mus musculus OX=10090 GN=Ap2a2 PE=1 SV=2	Ap2a2	527490	541400	529570	510090	552350	554180	534070	562620	586310	541190	566100	528070	525660	1951200	2001300	1967100	1978200	2002800	1883000	1842500	1994600	1974300	1910800	2038500	1893400	1857100	1.0028	1.02855	1.01097	1.01667	1.02932	0.967748	0.946934	1.0251	1.01467	0.982036	1.04767	0.973093	0.954437	-0.0484122	0.967	0.179404	-0.0218044	0.985	0.631236	n
P17439	Lysosomal acid glucosylceramidase OS=Mus musculus OX=10090 GN=Gba PE=1 SV=1	Gba	12184	11608	10364	12080	13058	12834	13975	18586	15061	15241	11805	13350	14312	176280	189780	188880	218920	209900	208440	203490	218840	202240	227140	220070	204430	194580	0.860551	0.926455	0.922061	1.06871	1.02468	1.01755	0.993383	1.06832	0.987281	1.10884	1.07432	0.997972	0.949887	0.0989585	1.071	0.242801	-0.0664274	0.955	0.404327	n
P17563	Methanethiol oxidase OS=Mus musculus OX=10090 GN=Selenbp1 PE=1 SV=2	Selenbp1	70430	60189	56184	53706	59328	55998	63583	65511	63708	70312	62845	63416	47458	296800	275500	257910	279240	273790	250330	275280	280560	251000	261430	281440	283560	262700	1.09317	1.01472	0.949934	1.0285	1.00842	0.922015	1.01391	1.03336	0.924483	0.962899	1.0366	1.04441	0.967577	-0.0573917	0.961	0.394737	0.0621217	1.044	0.346218	n
P17665	Cytochrome c oxidase subunit 7C, mitochondrial OS=Mus musculus OX=10090 GN=Cox7c PE=1 SV=1	Cox7c	257890	302730	285040	323050	312930	419490	241540	97583	281660	287020	302020	409070	354160	646080	1705700	1080600	1716200	1145500	2281900	901200	244120	356630	1242300	565210	2143200	1656400	0.535481	1.41371	0.895618	1.42241	0.949408	1.89127	0.746928	0.20233	0.29558	1.02964	0.468455	1.77632	1.37285	0.164786	1.121	0.77845	1.24367	2.368	0.202246	n
P17710	Hexokinase-1 OS=Mus musculus OX=10090 GN=Hk1 PE=1 SV=3	Hk1	1163000	1176200	1167200	1121800	1199900	1239200	1182800	1278000	1266500	1267100	1214400	1182600	1248500	3565700	3590600	3576700	3575000	3446300	3447000	3291500	3665700	3484000	3500700	3699300	3521700	3576300	1.009	1.01605	1.01212	1.01164	0.975216	0.975414	0.931411	1.0373	0.985884	0.99061	1.04681	0.996552	1.012	-0.07552	0.949	0.00982952	0.0200577	1.014	0.56189	n
P17742	Peptidyl-prolyl cis-trans isomerase A OS=Mus musculus OX=10090 GN=Ppia PE=1 SV=2	Ppia	5109100	4948400	5030700	4825100	5169100	5557400	5111100	5072100	5110800	5087700	4885400	5191600	5369000	13334000	12528000	12709000	12664000	12252000	12945000	12188000	12088000	11692000	11901000	12643000	12231000	12558000	1.07178	1.00699	1.02154	1.01792	0.984808	1.04051	0.979664	0.971626	0.939796	0.956595	1.01624	0.98312	1.0094	-0.0394883	0.973	0.284124	0.0690147	1.049	0.026483	n
P17751	Triosephosphate isomerase OS=Mus musculus OX=10090 GN=Tpi1 PE=1 SV=5	Tpi1	3195100	3339100	3393600	3360300	3512200	3712000	3560000	3412100	3694700	3417900	3629300	3461500	3461900	10313000	10493000	10490000	10827000	10573000	10932000	10443000	10115000	10759000	10517000	11100000	10263000	10435000	0.976752	0.9938	0.993516	1.02543	1.00138	1.03538	0.989065	0.957999	1.01899	0.996073	1.05129	0.972017	0.988307	0.015783	1.011	0.53042	0.0186342	1.013	0.694294	n
P17809	Solute carrier family 2, facilitated glucose transporter member 1 OS=Mus musculus OX=10090 GN=Slc2a1 PE=1 SV=4	Slc2a1	75659	87576	90069	90014	91394	101060	111320	105100	97121	96201	96801	102340	97945	356930	429180	398700	421980	422860	417330	454500	433470	380860	404310	423000	441580	418230	0.85881	1.03265	0.959313	1.01533	1.01744	1.00414	1.09357	1.04297	0.916388	0.972811	1.01778	1.06249	1.0063	0.102994	1.074	0.231473	0.0745054	1.053	0.268899	n
P17918	Proliferating cell nuclear antigen OS=Mus musculus OX=10090 GN=Pcna PE=1 SV=2	Pcna	4089	NA	4045.4	820.62	1919.6	1749	2019.3	5752.3	2066.9	3701.4	5665.9	5786.7	1545.2	0	0	0	0	0	0	19165	46651	0	0	41559	50345	0	NA	NA	NA	NA	NA	NA	0.486051	1.18314	NA	NA	1.05399	1.27682	NA	NA	NA	NA	-0.0218044	0.985	NA	n
P18052	Receptor-type tyrosine-protein phosphatase alpha OS=Mus musculus OX=10090 GN=Ptpra PE=1 SV=3	Ptpra	50462	51763	51861	47788	48247	51766	51543	60313	46399	53597	54106	51843	54194	263850	262640	263800	263780	259400	262310	247790	273810	243390	240900	257560	264690	257320	1.02047	1.01579	1.02028	1.0202	1.00326	1.01452	0.958358	1.05899	0.94134	0.93171	0.996144	1.02372	0.995216	-0.0394883	0.973	0.121242	0.0398403	1.028	0.521514	n
P18242	Cathepsin D OS=Mus musculus OX=10090 GN=Ctsd PE=1 SV=1	Ctsd	312700	344270	354650	347210	360240	370650	371540	343510	392580	350080	363650	365880	349200	1546800	1571000	1644600	1754200	1679300	1704000	1649300	1498800	1686700	1638600	1753500	1641300	1627400	0.939842	0.954547	0.999266	1.06586	1.02035	1.03536	1.00212	0.910677	1.02485	0.995621	1.06543	0.997261	0.988815	0.0426443	1.03	0.416595	0.0579701	1.041	0.391591	n
P18572	Basigin OS=Mus musculus OX=10090 GN=Bsg PE=1 SV=2	Bsg	241940	206490	220900	206740	278180	241890	252550	244250	247000	235850	233830	227620	248740	893130	865570	858890	839980	963700	862720	874570	860520	862160	878210	870820	861740	895870	1.01957	0.988104	0.980478	0.958891	1.10013	0.984851	0.998378	0.982339	0.984211	1.00253	0.994097	0.983732	1.02269	0.0593553	1.042	0.279627	0.015783	1.011	0.476129	n
P18581	Cationic amino acid transporter 2 OS=Mus musculus OX=10090 GN=Slc7a2 PE=1 SV=3	Slc7a2	1449.1	5237.9	5180.4	4485.6	5841.6	4251.1	4015.8	5742.2	3705.2	4940.7	4078.7	5269.7	3603.1	70770	67917	66293	64969	72021	67911	64075	75897	69233	66774	77243	67945	69440	1.02168	0.980492	0.957047	0.937933	1.03974	0.980405	0.925026	1.0957	0.99949	0.963991	1.11513	0.980896	1.00248	0.0114956	1.008	0.852601	0.0186342	1.013	0.829326	n
P18653	Ribosomal protein S6 kinase alpha-1 OS=Mus musculus OX=10090 GN=Rps6ka1 PE=1 SV=1	Rps6ka1	4474.1	8401.9	3798.3	3602.8	8888.9	7919.6	5052.6	6761.5	6912.8	6461.5	6532	9397.6	6696.4	117700	124180	115510	118840	103490	114890	118350	146280	116010	133340	145410	128910	136070	0.945101	0.997134	0.927516	0.954255	0.830999	0.922538	0.950321	1.17459	0.931531	1.07069	1.16761	1.03512	1.09261	-0.0846703	0.943	0.179307	0.0524159	1.037	0.626549	n
P18654	Ribosomal protein S6 kinase alpha-3 OS=Mus musculus OX=10090 GN=Rps6ka3 PE=1 SV=2	Rps6ka3	12367	745.7	504.85	1605.9	11994	14250	14811	12471	1057.4	826.65	11883	2042.5	12285	276070	390880	327520	321360	224670	335790	209310	325450	300490	297620	245240	286760	282870	0.938515	1.32882	1.11342	1.09248	0.763778	1.14154	0.711561	1.10638	1.02153	1.01178	0.833707	0.974856	0.961632	-0.358454	0.78	0.137835	-0.181149	0.882	0.0919472	n
P18760	Cofilin-1 OS=Mus musculus OX=10090 GN=Cfl1 PE=1 SV=3	Cfl1	5551400	5570700	5688200	5341100	5711900	5814000	5816700	4258600	5930200	5770500	5309400	5398000	5512700	15417000	14778000	14756000	14716000	14425000	13916000	13818000	9840300	13790000	13982000	13332000	13202000	13474000	1.11689	1.07059	1.069	1.0661	1.04502	1.00815	1.00105	0.712881	0.999018	1.01293	0.965838	0.95642	0.976125	-0.086201	0.942	0.0179421	0.0894982	1.064	0.553123	n
P18826	Phosphorylase b kinase regulatory subunit alpha, skeletal muscle isoform OS=Mus musculus OX=10090 GN=Phka1 PE=1 SV=3	Phka1	2864.4	1885.1	2530.9	1665.6	5064.3	5611.9	2210	2339.8	2111.7	1720.7	2978.6	2374.4	1585.8	71103	58103	69657	59573	68317	89452	79750	77169	63588	67239	76151	53394	75423	1.01696	0.83103	0.996283	0.852055	0.977118	1.27941	1.14064	1.10373	0.90948	0.9617	1.08916	0.763679	1.07875	0.292782	1.225	0.0751917	-0.0218044	0.985	0.860536	n
P18872	Guanine nucleotide-binding protein G(o) subunit alpha OS=Mus musculus OX=10090 GN=Gnao1 PE=1 SV=3	Gnao1	3669000	3762400	3691700	3414900	3644700	3837100	3829000	4019000	4110700	3403800	3680400	3797500	3800500	6778900	6805800	6639400	6675000	6659400	6634700	6581600	7069000	6877600	6761700	6799000	6751700	6855400	1.00269	1.00667	0.982057	0.987323	0.985015	0.981362	0.973508	1.0456	1.01729	1.00015	1.00566	0.998668	1.01401	-0.0218044	0.985	0.108601	-0.0218044	0.985	0.347285	n
P19096	Fatty acid synthase OS=Mus musculus OX=10090 GN=Fasn PE=1 SV=2	Fasn	147440	148670	147560	149890	162200	165760	174630	178760	174670	198390	152350	159390	159340	850820	869980	849980	874490	868000	840760	891790	926990	860460	906190	832770	854190	826220	0.982939	1.00507	0.981969	1.01029	1.00279	0.971317	1.03027	1.07094	0.994076	1.04691	0.962086	0.986832	0.954519	0.00863031	1.006	0.726183	-0.100051	0.933	0.0465193	n
P19137	Laminin subunit alpha-1 OS=Mus musculus OX=10090 GN=Lama1 PE=1 SV=2	Lama1	368.9	776.59	558.05	836.08	287.37	113.47	777.42	396.35	435.3	373.22	279.72	556.32	494.71	28532	30711	30173	41464	19140	0	28422	26575	28390	20922	28603	29686	29358	1.00119	1.07766	1.05878	1.45498	0.671626	NA	0.997333	0.932522	0.99621	0.734157	1.00368	1.04169	1.03018	-0.459973	0.727	0.134505	0.207893	1.155	0.178158	n
P19157	Glutathione S-transferase P 1 OS=Mus musculus OX=10090 GN=Gstp1 PE=1 SV=2	Gstp1	1118100	1181900	1157700	1052900	1139400	1201100	1266800	1235900	1187600	1269600	1136100	1283600	1187100	3403900	3489400	3267900	3203500	3286800	3258000	3410800	3359300	3316000	3500900	3365500	3592500	3340600	1.0104	1.03578	0.970033	0.950917	0.975643	0.967094	1.01245	0.997164	0.984311	1.0392	0.999004	1.06639	0.991613	-0.0101344	0.993	0.812424	0.0172093	1.012	0.700811	n
P19246	Neurofilament heavy polypeptide OS=Mus musculus OX=10090 GN=Nefh PE=1 SV=3	Nefh	211240	212290	243380	181830	198120	200090	220720	206600	186490	216600	182610	193360	205020	1352800	1329700	1199000	1178100	1176400	1179800	1282200	1150900	1055600	1246700	1150700	1276800	1195800	1.11486	1.09583	0.988114	0.97089	0.969489	0.972291	1.05668	0.948474	0.869936	1.02742	0.948309	1.05223	0.985477	-0.0603973	0.959	0.431419	0.0690147	1.049	0.433226	n
P19253	60S ribosomal protein L13a OS=Mus musculus OX=10090 GN=Rpl13a PE=1 SV=4	Rpl13a	83415	94128	93293	87563	124580	92945	81163	78265	56985	74801	96150	67518	51938	232320	205850	210690	193890	231920	219650	181860	170740	184470	184510	202710	180600	131270	1.19351	1.05753	1.08239	0.996084	1.19146	1.12842	0.934281	0.877154	0.94769	0.947895	1.0414	0.927808	0.674382	0.00288251	1.002	0.989874	-0.0694519	0.953	0.657538	n
P19258	Protein Mpv17 OS=Mus musculus OX=10090 GN=Mpv17 PE=1 SV=1	Mpv17	23178	19789	21535	13284	20178	13143	27899	27535	24330	25946	23094	22404	26424	56327	47724	54343	46834	52243	53187	61133	59207	56493	57196	55341	58796	59217	1.01979	0.864034	0.98387	0.847921	0.94585	0.962941	1.1068	1.07193	1.02279	1.03552	1.00194	1.06449	1.07211	0.1137	1.082	0.298182	0.00432161	1.003	0.93039	n
P19324	Serpin H1 OS=Mus musculus OX=10090 GN=Serpinh1 PE=1 SV=3	Serpinh1	2826.4	2327	3023	8226.4	1234	1302.3	1941.7	4210.2	5264.8	1876.8	1503.5	3279.1	3260.9	29779	33249	30387	55828	31487	27124	51138	59507	42630	38264	32942	55691	48273	0.721849	0.805963	0.736587	1.35328	0.763251	0.657491	1.2396	1.44246	1.03336	0.927527	0.798521	1.34996	1.17015	-0.0291463	0.98	0.929715	-0.0365259	0.975	0.888922	n
P19536	Cytochrome c oxidase subunit 5B, mitochondrial OS=Mus musculus OX=10090 GN=Cox5b PE=1 SV=1	Cox5b	902260	658500	1087500	945390	894450	978800	818320	593340	883970	867590	925080	996830	814320	4287200	3113700	4021500	4140600	3870500	3678500	3482800	2000600	3722200	3712100	3415900	3505800	3520700	1.19929	0.871019	1.12496	1.15828	1.08272	1.02902	0.974271	0.559643	1.04124	1.03841	0.955556	0.980705	0.984873	-0.0816138	0.945	0.604085	0.146655	1.107	0.533409	n
P19783	Cytochrome c oxidase subunit 4 isoform 1, mitochondrial OS=Mus musculus OX=10090 GN=Cox4i1 PE=1 SV=2	Cox4i1	1698000	1721900	1768100	1762100	1743700	1828300	1837400	1447600	1908500	1870900	1943000	1903900	1848500	4616100	4647400	4811400	4951800	4613800	4537200	4551000	3818800	4695500	4700100	5082700	4728300	4626000	0.993859	1.0006	1.03591	1.06614	0.993364	0.976872	0.979843	0.822198	1.01095	1.01194	1.09432	1.01802	0.99599	-0.0588937	0.96	0.0972266	0.128293	1.093	0.284005	n
P20029	Endoplasmic reticulum chaperone BiP OS=Mus musculus OX=10090 GN=Hspa5 PE=1 SV=3	Hspa5	524320	524470	528540	543120	588790	589620	580360	628870	571710	633070	617900	554710	585620	1457100	1491900	1450000	1588000	1547200	1510100	1521800	1519000	1449800	1520600	1625000	1594300	1602500	0.952961	0.975721	0.948318	1.03857	1.01189	0.987624	0.995276	0.993445	0.948187	0.994491	1.06277	1.04269	1.04805	0.0285692	1.02	0.46305	0.102994	1.074	0.012803	n
P20060	Beta-hexosaminidase subunit beta OS=Mus musculus OX=10090 GN=Hexb PE=1 SV=2	Hexb	56334	74585	77313	59099	77895	64602	87507	81716	89729	65106	91100	96699	98584	312400	326290	334030	360250	352700	356690	361990	344210	337580	326020	361950	392160	383100	0.892695	0.932386	0.954504	1.02943	1.00785	1.01926	1.0344	0.983593	0.964648	0.931615	1.03429	1.12061	1.09472	0.100305	1.072	0.106493	0.173767	1.128	0.013578	n
P20108	Thioredoxin-dependent peroxide reductase, mitochondrial OS=Mus musculus OX=10090 GN=Prdx3 PE=1 SV=1	Prdx3	324430	383700	374000	367160	366660	373260	279230	371250	399820	352140	360720	366220	365340	1699900	1885400	1976000	1953100	1793700	1817500	1765400	1959200	1854200	1822600	2020500	1956500	1963700	0.903178	1.00174	1.04987	1.03771	0.953016	0.965661	0.937979	1.04095	0.98516	0.968371	1.07352	1.03951	1.04334	-0.0679388	0.954	0.319447	0.0758749	1.054	0.0922013	n
P20152	Vimentin OS=Mus musculus OX=10090 GN=Vim PE=1 SV=3	Vim	269580	266520	303210	311550	315860	261060	309270	293390	220290	304430	215790	283910	271150	1008400	933040	1012800	1138300	1030300	843590	1013800	1014900	690240	969910	731440	1005700	862380	1.06972	0.989777	1.07439	1.20752	1.09295	0.894888	1.07545	1.07662	0.732213	1.02889	0.775918	1.06686	0.91482	-0.0877334	0.941	0.426954	-0.0409718	0.972	0.887991	n
P20263	POU domain, class 5, transcription factor 1 OS=Mus musculus OX=10090 GN=Pou5f1 PE=1 SV=1	Pou5f1	42612	40493	41527	39060	32598	NA	35041	34837	39159	2445.3	40467	5902.1	38332	0	0	0	0	0	0	0	317650	0	0	426790	0	0	NA	NA	NA	NA	NA	NA	NA	0.853393	NA	NA	1.14661	NA	NA	NA	NA	NA	0.426533	1.344	NA	n
P20352	Tissue factor OS=Mus musculus OX=10090 GN=F3 PE=1 SV=2	F3	17362	16105	17743	18127	39472	21690	42092	37922	42488	38578	38728	39746	40547	193230	202240	214960	215440	216340	192410	204540	192610	207260	207020	236160	199080	207380	0.934287	0.977852	1.03935	1.04167	1.04603	0.930322	0.988972	0.931289	1.00212	1.00096	1.14186	0.962573	1.0027	-0.0144996	0.99	0.820631	0.0827026	1.059	0.38779	n
P20357	Microtubule-associated protein 2 OS=Mus musculus OX=10090 GN=Map2 PE=1 SV=2	Map2	818170	847940	886980	823850	883330	914100	821510	840490	923610	828260	974850	908430	902610	3096000	3105100	3117600	3104700	3160600	3108100	2980100	2941800	3151700	2949000	3416900	3214000	3205200	0.992533	0.99545	0.999457	0.995322	1.01324	0.996412	0.955377	0.943099	1.01039	0.945407	1.09541	1.03036	1.02754	-0.0101344	0.993	0.623207	0.121679	1.088	0.0520066	n
P20917	Myelin-associated glycoprotein OS=Mus musculus OX=10090 GN=Mag PE=1 SV=3	Mag	535110	562690	471600	537960	486340	494160	586320	515750	535750	676490	487090	635220	599000	2520100	2710900	2174600	2391000	2315500	2287200	2752200	2446000	2164400	2885500	2050000	2640200	2459500	1.03032	1.10833	0.889068	0.977542	0.946674	0.935104	1.12522	1.00003	0.884898	1.17972	0.838127	1.07943	1.00555	0.00144197	1.001	0.994025	-0.0679388	0.954	0.703889	n
P21107	Tropomyosin alpha-3 chain OS=Mus musculus OX=10090 GN=Tpm3 PE=1 SV=3	Tpm3	621470	321300	537350	421950	425790	392830	354930	81088	588660	327450	506550	565700	397970	2123300	796620	1679800	1706600	1640900	1290200	1273000	297730	2171400	1319400	2123700	2154200	1592700	1.36854	0.51345	1.08269	1.09997	1.05762	0.83158	0.820494	0.191898	1.39955	0.850401	1.3688	1.38846	1.02655	-0.169745	0.889	0.816519	0.632268	1.55	0.302675	n
P21126	Ubiquitin-like protein 4A OS=Mus musculus OX=10090 GN=Ubl4a PE=1 SV=1	Ubl4a	71858	61941	70455	51291	62123	69676	52642	48682	42067	61989	61214	56313	58388	116110	119560	114430	117750	119160	113810	118690	104680	109460	119120	119170	116610	124500	0.997607	1.02725	0.983173	1.0117	1.02381	0.977846	1.01978	0.899402	0.940471	1.02347	1.0239	1.0019	1.06969	0.00288251	1.002	0.90338	0.112367	1.081	0.136492	n
P21278	Guanine nucleotide-binding protein subunit alpha-11 OS=Mus musculus OX=10090 GN=Gna11 PE=1 SV=1	Gna11	148740	110250	152390	139200	148530	152370	157690	167970	160880	143490	130920	132870	138630	784390	761000	790000	773230	737530	764630	743190	782620	703390	708250	686110	692330	685880	1.06081	1.02917	1.06839	1.04571	0.997435	1.03408	1.00509	1.05841	0.951264	0.957836	0.927894	0.936306	0.927583	-0.0543923	0.963	0.0377748	-0.0877334	0.941	0.158945	n
P21279	Guanine nucleotide-binding protein G(q) subunit alpha OS=Mus musculus OX=10090 GN=Gnaq PE=1 SV=4	Gnaq	620820	625520	598240	568280	637490	636380	640590	680360	667980	652690	620520	640940	621930	1579000	1539900	1491500	1484900	1572200	1489200	1510800	1594500	1533900	1541500	1539100	1539500	1463900	1.03255	1.00698	0.975332	0.971016	1.0281	0.973828	0.987953	1.04269	1.00306	1.00803	1.00646	1.00672	0.957283	0	1	0.992742	-0.0394883	0.973	0.250575	n
P21300	Aldo-keto reductase family 1 member B7 OS=Mus musculus OX=10090 GN=Akr1b7 PE=1 SV=4	Akr1b7	31854	32880	29595	30533	31399	32871	32827	28713	28476	26913	32533	27841	28066	304420	310750	301690	299770	277430	277380	280190	281410	279230	281650	298630	287810	284360	1.0512	1.07306	1.04177	1.03514	0.957997	0.957824	0.967527	0.97174	0.964212	0.972569	1.0312	0.99384	0.981927	-0.128156	0.915	0.000261376	0.0482362	1.034	0.0918547	n
P21447	ATP-dependent translocase ABCB1 OS=Mus musculus OX=10090 GN=Abcb1a PE=1 SV=3	Abcb1a	5354	5020.7	5831	6417.3	6074.1	7233.5	8194.1	9225.3	8289.7	7658.2	8456.7	7556.2	8056.6	59530	62059	63669	65342	58174	52235	64188	68026	61856	57769	59151	62884	59742	0.973906	1.01528	1.04162	1.06899	0.951722	0.85456	1.05011	1.1129	1.01196	0.945096	0.967706	1.02878	0.977374	-0.106249	0.929	0.222603	-0.0454314	0.969	0.589356	n
P21460	Cystatin-C OS=Mus musculus OX=10090 GN=Cst3 PE=1 SV=2	Cst3	264510	230940	224420	238810	223020	226300	281380	172420	206790	194530	185890	217760	181780	690240	558780	563840	592910	543680	520860	621330	421450	608020	596720	615810	693340	577790	1.17993	0.955208	0.963858	1.01355	0.929396	0.890386	1.06214	0.720449	1.03938	1.02006	1.0527	1.18523	0.987705	-0.0985055	0.934	0.400003	0.214125	1.16	0.289167	n
P21614	Vitamin D-binding protein OS=Mus musculus OX=10090 GN=Gc PE=1 SV=2	Gc	2988.4	3672.5	2994.6	6977	2216.9	7882.9	3660.2	1462.9	2265	2632.5	1565.6	4457.9	12410	44573	46803	46986	94557	40059	42506	53841	34253	36721	38542	37945	56838	63810	0.909034	0.954513	0.958245	1.92842	0.816974	0.866879	1.09805	0.698565	0.748898	0.786036	0.773861	1.15917	1.30136	-0.356606	0.781	0.412573	0.534062	1.448	0.0972037	n
P21619	Lamin-B2 OS=Mus musculus OX=10090 GN=Lmnb2 PE=1 SV=2	Lmnb2	58756	49993	61549	53457	64180	66343	68468	68184	57564	59125	58300	61333	50381	253930	252040	253140	255440	238740	234430	242070	240610	222050	236990	258930	261070	225650	1.03968	1.03195	1.03645	1.04587	0.97749	0.959844	0.991125	0.985147	0.909155	0.970325	1.06016	1.06892	0.923895	-0.0892673	0.94	0.000740858	0.0922074	1.066	0.308995	n
P21661	Neuroendocrine convertase 2 OS=Mus musculus OX=10090 GN=Pcsk2 PE=1 SV=1	Pcsk2	11938	9161.3	10702	11811	17483	16323	19158	9670	15346	23400	15398	7811.1	14200	124420	139770	152370	121210	158330	168060	149060	141380	168810	158060	140310	175110	193570	0.812606	0.912859	0.995152	0.791641	1.03408	1.09763	0.973534	0.923374	1.10252	1.03231	0.916386	1.14367	1.26423	0.237564	1.179	0.0599867	0.120352	1.087	0.514924	n
P21836	Acetylcholinesterase OS=Mus musculus OX=10090 GN=Ache PE=1 SV=1	Ache	4130.8	4772.9	4696.3	6396	5657.4	9026.4	3839.9	3562.8	12409	13527	4687.1	4646.3	4124.1	87971	97297	87829	90912	82172	87330	75182	71108	65963	65956	70780	80007	69859	1.10777	1.22521	1.10598	1.1448	1.03475	1.0997	0.946724	0.895423	0.830635	0.830547	0.891292	1.00748	0.879695	-0.158429	0.896	0.0618387	0.120352	1.087	0.176058	n
P21956	Lactadherin OS=Mus musculus OX=10090 GN=Mfge8 PE=1 SV=3	Mfge8	1967.8	2239	4153.2	2285.2	798.52	1951.3	1121.5	1908	2656	1765.6	NA	1238.5	1272.3	19924	26262	21422	18503	12975	12927	13787	19301	16612	15371	0	15699	15917	1.14561	1.51003	1.23174	1.0639	0.746047	0.743287	0.792736	1.10978	0.95517	0.883814	NA	0.902674	0.915208	-0.701342	0.615	0.00327983	-0.112475	0.925	0.456094	n
P21981	Protein-glutamine gamma-glutamyltransferase 2 OS=Mus musculus OX=10090 GN=Tgm2 PE=1 SV=4	Tgm2	4940.9	4389.4	6785.3	9266.1	5718	2038.6	5360.2	6510	9601.9	4560.2	2125.3	7104.1	3572.7	55387	51009	62247	89355	74460	45669	69879	67802	68594	56237	55385	81367	53898	0.866162	0.797697	0.973441	1.39737	1.16443	0.714188	1.09279	1.06031	1.0727	0.879455	0.866131	1.27245	0.842877	-0.0262051	0.982	0.936241	-0.0144996	0.99	0.875507	n
P21995	Embigin OS=Mus musculus OX=10090 GN=Emb PE=1 SV=2	Emb	3693.1	3850.2	4545.7	4214.1	4905.7	5144.7	4704.6	4173.2	4704.6	4628.4	4465.3	2130.3	1913.6	46922	48329	54169	59269	56477	56611	57382	52962	51266	57847	53400	0	19371	0.917035	0.944533	1.05867	1.15834	1.10378	1.1064	1.12146	1.03508	1.00193	1.13055	1.04364	NA	0.378583	0.123004	1.089	0.193629	-0.571322	0.673	0.267382	n
P22315	Ferrochelatase, mitochondrial OS=Mus musculus OX=10090 GN=Fech PE=1 SV=2	Fech	89216	90064	81899	77010	90470	66328	86752	92023	88601	89355	81890	90927	78813	342140	328170	347460	329300	317140	300210	308640	356860	340990	333560	339170	342580	306980	1.03601	0.993713	1.05212	0.997135	0.960314	0.909049	0.934576	1.08059	1.03253	1.01003	1.02702	1.03735	0.929549	-0.125006	0.917	0.0095303	-0.0603973	0.959	0.345059	n
P22437	Prostaglandin G/H synthase 1 OS=Mus musculus OX=10090 GN=Ptgs1 PE=1 SV=1	Ptgs1	600.99	489.68	442.18	711.09	708.57	1066.3	1305.6	1523.5	1983.9	1501.6	2078.4	865.99	1397.7	11978	10127	0	15373	14072	13784	17473	17777	12679	15477	13864	15203	16885	0.822797	0.695647	NA	1.05601	0.966638	0.946855	1.20026	1.22114	0.87095	1.06315	0.95235	1.04433	1.15987	0.273814	1.209	0.236199	0	1	0.955934	n
P22599	Alpha-1-antitrypsin 1-2 OS=Mus musculus OX=10090 GN=Serpina1b PE=1 SV=2	Serpina1b	3734.2	5230.4	4115.8	18847	4200.4	4626.2	5997.5	12304	4005.3	4732	4072.4	4609.9	12675	45060	70012	50313	109710	52751	53981	70440	62859	46775	54983	48839	52586	63264	0.749489	1.16452	0.836862	1.82482	0.877414	0.897873	1.17164	1.04554	0.778014	0.914539	0.812345	0.874669	1.05228	-0.21927	0.859	0.708491	0	1	0.989067	n
P22682	E3 ubiquitin-protein ligase CBL OS=Mus musculus OX=10090 GN=Cbl PE=1 SV=3	Cbl	8392.7	9691.6	7179.5	6426.1	3937.3	7478	7163.3	6075.6	5019.9	4745.6	7710	7742.1	8456.3	83360	91657	72447	85689	70574	88860	80242	80090	78270	86007	79573	77597	82444	1.02543	1.12749	0.891183	1.05408	0.868143	1.09308	0.987071	0.985201	0.962813	1.05799	0.978841	0.954534	1.01416	-0.0603973	0.959	0.622043	-0.027675	0.981	0.597048	n
P22723	Gamma-aminobutyric acid receptor subunit gamma-2 OS=Mus musculus OX=10090 GN=Gabrg2 PE=1 SV=3	Gabrg2	51524	50420	67724	47944	62592	68943	78011	61868	66703	57657	57144	55952	62493	367310	360820	359790	356670	365000	388440	364170	377900	394140	357040	394480	374870	386640	0.985097	0.967691	0.964929	0.956561	0.978902	1.04177	0.976676	1.0135	1.05705	0.957553	1.05797	1.00537	1.03694	0.045443	1.032	0.169976	0.0342157	1.024	0.495596	n
P22907	Porphobilinogen deaminase OS=Mus musculus OX=10090 GN=Hmbs PE=1 SV=2	Hmbs	967.01	1852.7	2919.6	3390.8	1962.9	2576.4	2616.2	3840.9	4634	3554.1	4102.1	2221.7	3075.4	0	14753	20997	15386	16734	22870	30008	29405	38002	28080	20829	29779	25660	NA	0.605245	0.861407	0.631214	0.686516	0.938247	1.23108	1.20635	1.55904	1.15199	0.854514	1.22169	1.05271	0.444667	1.361	0.220593	-0.323733	0.799	0.181421	n
P23116	Eukaryotic translation initiation factor 3 subunit A OS=Mus musculus OX=10090 GN=Eif3a PE=1 SV=5	Eif3a	49773	44944	47973	49516	54594	50669	55963	53138	56607	51786	60334	62271	54927	222950	216490	220070	236450	236920	240540	233750	233010	233330	229230	249670	246180	231160	0.95663	0.928912	0.944273	1.01456	1.01657	1.03211	1.00297	0.999795	1.00117	0.983576	1.07128	1.05631	0.991857	0.0813396	1.058	0.0608133	0.0635029	1.045	0.147347	n
P23198	Chromobox protein homolog 3 OS=Mus musculus OX=10090 GN=Cbx3 PE=1 SV=2	Cbx3	199260	191600	216020	194770	217260	213310	255740	130630	229420	218370	212160	228450	235380	548500	519240	553950	598320	601830	574280	601130	319260	641950	615750	639690	676060	655460	0.94501	0.894598	0.9544	1.03085	1.03689	0.989427	1.03569	0.550053	1.10601	1.06088	1.10212	1.16478	1.12929	0.0935602	1.067	0.13211	0.321928	1.25	0.300024	n
P23242	Gap junction alpha-1 protein OS=Mus musculus OX=10090 GN=Gja1 PE=1 SV=2	Gja1	316770	276080	265410	262630	315370	309730	339390	302530	279240	298770	293120	317960	314700	1324600	1112800	1091600	1173000	1251100	1162600	1305000	1246900	1058800	1158200	1244900	1357700	1267700	1.09298	0.918216	0.900723	0.967889	1.03233	0.959308	1.07681	1.02887	0.873658	0.955677	1.02722	1.12029	1.04603	0.077243	1.055	0.39332	0.159629	1.117	0.106432	n
P23492	Purine nucleoside phosphorylase OS=Mus musculus OX=10090 GN=Pnp PE=1 SV=2	Pnp	98101	92196	106910	96254	86849	97425	107570	93236	90199	98886	87781	104480	89120	210030	214750	215520	225200	215970	222010	235630	232570	209230	221610	231690	257430	241220	0.930965	0.951887	0.9553	0.998207	0.957294	0.984067	1.04444	1.03087	0.927419	0.982294	1.02697	1.14107	1.06922	0.0538064	1.038	0.240991	0.138814	1.101	0.0907418	n
P23506	Protein-L-isoaspartate(D-aspartate) O-methyltransferase OS=Mus musculus OX=10090 GN=Pcmt1 PE=1 SV=3	Pcmt1	456990	472130	400430	415260	530600	583700	454420	366810	589940	517430	572860	601930	559930	1391000	1394400	1321700	1310700	1392100	1343000	1369800	1176600	1379900	1344800	1408100	1439600	1306500	1.02872	1.03123	0.977466	0.969331	1.02953	0.993219	1.01304	0.870157	1.02051	0.99455	1.04136	1.06466	0.966225	0.0143553	1.01	0.614074	0.0908534	1.065	0.325398	n
P23591	GDP-L-fucose synthase OS=Mus musculus OX=10090 GN=Gfus PE=1 SV=3	Gfus	19270	24535	22776	21330	18594	18677	19181	25782	28548	28221	73820	20599	25934	230510	240050	242160	207440	221850	194530	206260	237150	201370	206050	255290	236740	211000	1.03675	1.07966	1.08915	0.932992	0.997803	0.874927	0.927685	1.06662	0.905691	0.92674	1.1482	1.06477	0.949004	-0.148801	0.902	0.109398	0.125651	1.091	0.315525	n
P23780	Beta-galactosidase OS=Mus musculus OX=10090 GN=Glb1 PE=1 SV=1	Glb1	4276	7240.2	5824.9	7876.1	104340	9420.4	8405.5	8482.1	100200	7582.7	7708.3	9590.6	81960	471130	561460	550500	577730	581460	565590	541380	532270	552940	544480	618750	631930	570060	0.839035	0.999904	0.980385	1.02888	1.03552	1.00726	0.964144	0.94792	0.984731	0.969664	1.10193	1.1254	1.01522	0.0593553	1.042	0.477123	0.159629	1.117	0.0298941	n
P23818	Glutamate receptor 1 OS=Mus musculus OX=10090 GN=Gria1 PE=1 SV=1	Gria1	294060	270540	294890	267620	312620	292920	298930	324300	321000	296100	295870	307860	306880	1961300	1916500	1943100	1910100	2010500	1849200	1849600	1925100	1824000	1789400	1920600	1858800	1902300	1.03392	1.0103	1.02432	1.00693	1.05985	0.974822	0.975033	1.01483	0.961538	0.943298	1.01246	0.979883	1.00281	-0.0218044	0.985	0.536531	0.0370307	1.026	0.339948	n
P23819	Glutamate receptor 2 OS=Mus musculus OX=10090 GN=Gria2 PE=1 SV=3	Gria2	481030	483750	520270	460140	516770	505290	490340	494420	513550	458710	501990	464230	477940	1744300	1691300	1733500	1731600	1881500	1741800	1690500	1740900	1700100	1648100	1779700	1671700	1726600	1.00864	0.977995	1.0024	1.0013	1.08798	1.0072	0.977533	1.00668	0.983084	0.953015	1.02911	0.966662	0.998408	0.0384362	1.027	0.40356	0.0243197	1.017	0.512997	n
P23927	Alpha-crystallin B chain OS=Mus musculus OX=10090 GN=Cryab PE=1 SV=2	Cryab	233640	212730	207570	205510	244980	198700	243360	211540	215850	263870	192730	247880	187200	638820	674210	570740	545560	543690	498810	577810	557730	500410	661600	521300	653690	448910	1.12327	1.1855	1.00356	0.959287	0.955999	0.877084	1.01599	0.980687	0.879898	1.16333	0.91663	1.14942	0.789342	-0.169745	0.889	0.150343	-0.0831412	0.944	0.668947	n
P23953	Carboxylesterase 1C OS=Mus musculus OX=10090 GN=Ces1c PE=1 SV=4	Ces1c	1022.6	4592.4	4105.7	7230.5	3161.6	4827.5	7750	5690.8	3934.6	5526.3	2438.7	4979.6	8936.3	22967	36726	32890	61849	34944	42368	55327	58547	30885	35307	27620	45862	63016	0.544532	0.870748	0.779799	1.4664	0.828498	1.00452	1.31177	1.38811	0.732262	0.837104	0.654851	1.08736	1.49406	0.195348	1.145	0.524739	0.129613	1.094	0.821552	n
P24270	Catalase OS=Mus musculus OX=10090 GN=Cat PE=1 SV=4	Cat	92025	87948	98017	92542	42656	100460	45989	71708	40525	41840	52355	42728	57720	1021000	930700	921190	962640	887930	896930	929630	946380	862970	902450	901270	990290	990910	1.09294	0.996279	0.986099	1.03047	0.950495	0.960129	0.995134	1.01306	0.923777	0.966038	0.964775	1.06007	1.06073	-0.0831412	0.944	0.112069	0.0881416	1.063	0.214784	n
P24288	Branched-chain-amino-acid aminotransferase, cytosolic OS=Mus musculus OX=10090 GN=Bcat1 PE=1 SV=2	Bcat1	119730	154360	166590	147140	132470	135010	147930	112150	128290	114980	136900	131220	104960	699300	728910	762140	734800	722130	719520	785430	663500	718650	683100	677070	695630	629130	0.986072	1.02782	1.07468	1.03613	1.01826	1.01458	1.10752	0.935591	1.01336	0.963228	0.954725	0.980897	0.887126	0.0214797	1.015	0.663845	-0.0454314	0.969	0.45343	n
P24369	Peptidyl-prolyl cis-trans isomerase B OS=Mus musculus OX=10090 GN=Ppib PE=1 SV=2	Ppib	190490	201920	201300	202610	194870	220680	197260	183610	220150	208830	152520	157450	207140	550150	591480	580230	614580	570860	587420	561880	534010	586360	617590	523870	554940	581760	0.959333	1.0314	1.01178	1.07168	0.995446	1.02432	0.979787	0.931188	1.02247	1.07693	0.913507	0.967685	1.01445	-0.0262051	0.982	0.568588	-0.0664274	0.955	0.440664	n
P24452	Macrophage-capping protein OS=Mus musculus OX=10090 GN=Capg PE=1 SV=2	Capg	4165.6	1349.1	1787.4	1932.1	5243.9	4396.6	8698.2	5670.9	917.59	8595.1	4929.4	2494.3	1730.5	42837	0	0	0	57922	45604	65500	41038	0	37822	12014	0	0	0.990493	NA	NA	NA	1.33929	1.05447	1.51452	0.948896	NA	0.874535	0.277792	NA	NA	0.395063	1.315	NA	-1.71312	0.305	NA	n
P24472	Glutathione S-transferase A4 OS=Mus musculus OX=10090 GN=Gsta4 PE=1 SV=3	Gsta4	150500	176970	160300	159240	185940	186370	185350	158190	184460	191200	172160	180610	206650	569140	571080	553520	560330	616910	576890	600270	510980	566020	605510	589940	588400	686640	0.974089	0.977409	0.947355	0.959011	1.05585	0.987353	1.02737	0.874548	0.968749	1.03634	1.00969	1.00705	1.17519	0.0854247	1.061	0.023658	0.147958	1.108	0.221399	n
P24527	Leukotriene A-4 hydrolase OS=Mus musculus OX=10090 GN=Lta4h PE=1 SV=4	Lta4h	97002	108920	122090	102850	102670	120600	116750	127570	118890	114540	121190	107540	111140	405980	421790	428560	417240	384750	397760	411710	426700	381210	409600	424500	414010	393650	0.99253	1.03118	1.04773	1.02006	0.940628	0.972434	1.00654	1.04319	0.931973	1.00138	1.03781	1.01216	0.962386	-0.0724828	0.951	0.0649217	0.0172093	1.012	0.767833	n
P24547	Inosine-5'-monophosphate dehydrogenase 2 OS=Mus musculus OX=10090 GN=Impdh2 PE=1 SV=2	Impdh2	27484	27437	25635	25831	24267	29770	21322	35273	31407	30911	24577	34261	36235	108810	109720	109270	110690	107210	107660	100670	114660	98274	105230	100580	116080	113670	1.00856	1.017	1.01282	1.02599	0.99373	0.997901	0.933111	1.06278	0.910902	0.975377	0.932276	1.07595	1.05361	-0.0603973	0.959	0.0752765	0.0538064	1.038	0.584073	n
P24549	Retinal dehydrogenase 1 OS=Mus musculus OX=10090 GN=Aldh1a1 PE=1 SV=5	Aldh1a1	102650	92062	106810	102680	96115	98992	110860	130060	105030	132730	100310	122020	103570	239730	212620	232100	224590	211020	197530	224350	258050	213160	244800	219060	252340	208320	1.06087	0.940902	1.02711	0.993873	0.933822	0.874125	0.992811	1.14194	0.943292	1.08331	0.969401	1.11667	0.921873	-0.107803	0.928	0.143861	-0.07552	0.949	0.554188	n
P24638	Lysosomal acid phosphatase OS=Mus musculus OX=10090 GN=Acp2 PE=1 SV=2	Acp2	6110.3	6383.4	7354	5995.7	6268.4	4981.7	6604.6	8708.9	7927.3	5944.6	6492.1	6455.6	6864	88250	103370	90039	96501	86746	66898	88018	97709	81315	80661	88473	89038	87560	1.00233	1.17407	1.02265	1.09605	0.985252	0.759821	0.999699	1.10977	0.923567	0.916139	1.00487	1.01128	0.994498	-0.231075	0.852	0.111222	0.0299829	1.021	0.716302	n
P24668	Cation-dependent mannose-6-phosphate receptor OS=Mus musculus OX=10090 GN=M6pr PE=1 SV=1	M6pr	33582	25465	39163	49501	49097	58597	64170	39833	51535	49267	49078	35211	37136	277820	253780	251560	265250	252460	261530	256110	236520	240700	246920	263510	265990	262790	1.08298	0.989265	0.980611	1.03398	0.98412	1.01948	0.998348	0.921984	0.938278	0.962524	1.02719	1.03686	1.02439	-0.0306192	0.979	0.509077	0.129613	1.094	0.00228956	n
P24788	Cyclin-dependent kinase 11B OS=Mus musculus OX=10090 GN=Cdk11b PE=1 SV=2	Cdk11b	374.75	651.82	1228.7	978.12	891.77	1710.5	1200.4	1580.5	515.67	1662.9	258.38	423.68	1937.6	0	27147	37985	28264	0	29851	35496	32459	13691	31676	0	0	29522	NA	0.918193	1.28477	0.955974	NA	1.00965	1.20058	1.09786	0.463071	1.07138	NA	NA	0.998523	0.0703893	1.05	0.735074	0.186501	1.138	NA	n
P25444	40S ribosomal protein S2 OS=Mus musculus OX=10090 GN=Rps2 PE=1 SV=3	Rps2	156350	145340	161570	147230	158930	165580	158910	169470	171270	166890	164510	162540	167360	595150	562970	598890	574640	587940	597110	576190	606800	602650	612820	605360	569130	602070	1.00588	0.951492	1.0122	0.971216	0.993695	1.00919	0.973836	1.02557	1.01856	1.03574	1.02314	0.961903	1.01758	0.0100637	1.007	0.720394	-0.0365259	0.975	0.273469	n
P25976	Nucleolar transcription factor 1 OS=Mus musculus OX=10090 GN=Ubtf PE=1 SV=1	Ubtf	5234.1	4644.1	5989.4	4486.6	6513.2	4710.3	6131.7	2951.8	5949.8	6739.1	3214.2	3469	3291.9	59298	58811	66030	59072	54343	56375	56688	34547	52407	57011	57282	55616	43356	1.08446	1.07556	1.20758	1.08033	0.993842	1.031	1.03673	0.631807	0.958436	1.04264	1.04759	1.01712	0.792909	-0.123434	0.918	0.0592232	0.117695	1.085	0.61495	n
P26039	Talin-1 OS=Mus musculus OX=10090 GN=Tln1 PE=1 SV=2	Tln1	15217	17608	14916	16459	16990	17398	20109	20150	17123	19109	15597	18523	15070	244470	264130	262670	286590	244120	251200	278880	280020	235780	271510	253640	284590	263320	0.929022	1.00373	0.998185	1.08908	0.927692	0.954597	1.05978	1.06412	0.895999	1.03178	0.963869	1.08148	1.00066	-0.0350469	0.976	0.65191	0.0257376	1.018	0.771605	n
P26040	Ezrin OS=Mus musculus OX=10090 GN=Ezr PE=1 SV=3	Ezr	127070	121430	132650	136590	124480	129640	143090	136350	127200	127090	117400	119910	103060	619800	622480	665690	722880	580050	556110	596830	649940	591220	614830	566710	591640	569750	1.01377	1.01816	1.08883	1.18238	0.948756	0.909599	0.976203	1.06307	0.967027	1.00564	0.926937	0.967714	0.931909	-0.187707	0.878	0.0385685	-0.103147	0.931	0.0818303	n
P26041	Moesin OS=Mus musculus OX=10090 GN=Msn PE=1 SV=3	Msn	25442	19041	24051	22165	22513	18037	21328	21946	22808	19613	20176	19443	19922	126220	112440	122180	127310	111030	104210	111500	113420	108240	116060	115030	136660	119890	1.07655	0.959014	1.04209	1.08584	0.946988	0.88882	0.950997	0.967373	0.923192	0.98989	0.981105	1.16559	1.02256	-0.164884	0.892	0.031488	0.137504	1.1	0.17029	n
P26043	Radixin OS=Mus musculus OX=10090 GN=Rdx PE=1 SV=3	Rdx	61333	60133	59514	54562	55236	54457	52928	56203	60979	60060	35982	57672	43548	256050	248920	244170	251190	227340	224700	242950	241500	243940	263140	223340	257200	239160	1.05217	1.02287	1.00335	1.0322	0.934195	0.923347	0.99834	0.992382	1.00241	1.08131	0.917758	1.0569	0.982766	-0.110916	0.926	0.0219507	-0.0573917	0.961	0.456824	n
P26048	Gamma-aminobutyric acid receptor subunit alpha-2 OS=Mus musculus OX=10090 GN=Gabra2 PE=1 SV=1	Gabra2	7977.5	6807.7	9275.7	6765.5	5036.1	20248	4514.6	6445.8	5961.8	4686	6947.9	8621.2	5623.3	92256	88778	100110	94767	97575	109560	95570	112690	125950	105390	102340	110140	94923	0.901717	0.867723	0.978483	0.92626	0.953705	1.07085	0.934108	1.10144	1.23104	1.03009	1.00028	1.07652	0.927785	0.102994	1.074	0.1909	-0.161653	0.894	0.172862	n
P26049	Gamma-aminobutyric acid receptor subunit alpha-3 OS=Mus musculus OX=10090 GN=Gabra3 PE=1 SV=1	Gabra3	6008	4893	5356.3	4502.1	8681.4	8076.1	6924.8	7496.9	6474.6	6256.9	22116	23732	26417	164780	164770	218390	222900	248670	252470	100420	198080	335770	204060	389580	349340	356510	0.66822	0.66818	0.885621	0.90391	1.00841	1.02382	0.407226	0.803259	1.36162	0.827509	1.57984	1.41665	1.44573	0.0579701	1.041	0.912591	0.570463	1.485	0.0716175	n
P26231	Catenin alpha-1 OS=Mus musculus OX=10090 GN=Ctnna1 PE=1 SV=1	Ctnna1	13507	12185	15308	14019	23262	24160	16251	18659	17762	16995	14861	17505	15309	128750	121040	129240	134270	120350	114500	125850	127200	124160	125920	129310	136270	123390	1.02042	0.959317	1.02431	1.06417	0.953848	0.907484	0.997439	1.00814	0.984045	0.997994	1.02486	1.08002	0.977942	-0.093879	0.937	0.114559	0.0440443	1.031	0.370738	n
P26339	Chromogranin-A OS=Mus musculus OX=10090 GN=Chga PE=1 SV=1	Chga	1069.4	449.17	NA	NA	NA	330.6	315.87	NA	NA	NA	NA	1745.8	1758.8	13036	0	0	0	0	0	0	0	0	0	0	16431	19096	0.805304	NA	NA	NA	NA	NA	NA	NA	NA	NA	NA	1.01503	1.17966	NA	NA	NA	9.96578	1000	0.001	n
P26350	Prothymosin alpha OS=Mus musculus OX=10090 GN=Ptma PE=1 SV=2	Ptma	15926	12610	19602	10636	14813	12815	10832	18192	19996	21808	13423	20821	16825	32519	29275	38636	19221	28739	25142	22803	23707	35360	39654	30843	38044	37168	1.05394	0.948802	1.25219	0.622952	0.93143	0.814852	0.739045	0.768343	1.14602	1.28519	0.999621	1.233	1.20461	-0.226004	0.855	0.510498	0.102994	1.074	0.621562	n
P26369	Splicing factor U2AF 65 kDa subunit OS=Mus musculus OX=10090 GN=U2af2 PE=1 SV=3	U2af2	62519	92020	137990	82162	98149	111570	113380	127660	107910	114830	102880	113020	103430	293020	294940	326000	337680	272860	288010	300170	339420	282960	307940	294970	308500	302670	0.96458	0.9709	1.07315	1.11159	0.898216	0.948087	0.988116	1.11732	0.931464	1.01369	0.970999	1.01554	0.996346	-0.125006	0.917	0.136788	-0.0380063	0.974	0.683738	n
P26443	Glutamate dehydrogenase 1, mitochondrial OS=Mus musculus OX=10090 GN=Glud1 PE=1 SV=1	Glud1	1136700	1122600	1183800	1157300	1034600	1075900	1141100	1250700	1192100	1156500	1135000	1077000	1046700	4281000	4229700	4336700	4451200	3901400	3899000	4117500	4478700	4238100	4324700	4420900	4182200	4066300	1.01321	1.00107	1.02639	1.05349	0.923368	0.9228	0.974514	1.06	1.00306	1.02355	1.04632	0.989827	0.962396	-0.121863	0.919	0.00791329	-0.0424568	0.971	0.375275	n
P26516	26S proteasome non-ATPase regulatory subunit 7 OS=Mus musculus OX=10090 GN=Psmd7 PE=1 SV=2	Psmd7	167960	116470	112700	104740	136810	141630	143130	114260	121200	117100	121910	120790	121120	381450	392440	387820	394990	406920	403160	405550	388750	393840	396900	412960	415200	417920	0.95401	0.981496	0.969942	0.987874	1.01771	1.00831	1.01429	0.972268	0.984998	0.992651	1.03282	1.03842	1.04522	0.0579701	1.041	0.00749459	0.0786098	1.056	0.00139881	n
P26638	Serine--tRNA ligase, cytoplasmic OS=Mus musculus OX=10090 GN=Sars1 PE=1 SV=3	Sars1	175370	192700	192070	183130	177510	181420	202630	200160	212440	205600	197250	196960	180220	477100	477270	464520	479600	480860	461470	500090	492730	486820	491140	500050	499950	442050	0.991789	0.992142	0.965638	0.996986	0.999605	0.959297	1.03958	1.02428	1.01199	1.02097	1.0395	1.03929	0.918927	0.0186342	1.013	0.581876	-0.027675	0.981	0.632354	n
P26645	Myristoylated alanine-rich C-kinase substrate OS=Mus musculus OX=10090 GN=Marcks PE=1 SV=2	Marcks	834850	693030	682860	653860	1147300	687180	712340	325070	710870	711860	589010	733660	572250	3178400	2379300	2673300	2562700	2598900	2551900	2615600	1157500	2442200	2639100	2511300	2954600	2340200	1.26727	0.948655	1.06588	1.02178	1.03621	1.01747	1.04287	0.461509	0.973734	1.05224	1.00128	1.17803	0.933065	-0.0603973	0.959	0.644739	0.323082	1.251	0.358496	n
P26883	Peptidyl-prolyl cis-trans isomerase FKBP1A OS=Mus musculus OX=10090 GN=Fkbp1a PE=1 SV=2	Fkbp1a	5689200	5339900	5598100	5170800	5772900	5778200	5567900	4628600	6012500	5863800	5172000	5606700	5587700	5425100	4693400	4949800	4801600	5085000	4929900	4866900	4076600	4942000	5047000	4790500	5060800	4918200	1.10913	0.959542	1.01196	0.981663	1.0396	1.00789	0.995013	0.83344	1.01037	1.03183	0.979394	1.03466	1.0055	-0.00144342	0.999	0.999699	0.0703893	1.05	0.489068	n
P27048	Small nuclear ribonucleoprotein-associated protein B OS=Mus musculus OX=10090 GN=Snrpb PE=1 SV=1	Snrpb	59595	51577	51145	39976	52996	63295	73496	81798	55970	78047	70292	49574	67065	208830	220050	201020	216660	199060	213830	240230	248930	209840	237400	229080	234890	218840	0.943074	0.993744	0.907804	0.978434	0.898953	0.965654	1.08488	1.12417	0.947635	1.0721	1.03452	1.06076	0.988279	0.041243	1.029	0.63822	-0.027675	0.981	0.769414	n
P27545	Ceramide synthase 1 OS=Mus musculus OX=10090 GN=Cers1 PE=1 SV=1	Cers1	15718	14046	12903	12580	12432	11999	10848	16113	22189	11672	19693	21040	18659	117250	101940	95801	97677	95740	89093	81237	78422	96264	88481	84876	97662	97296	1.24761	1.0847	1.01938	1.03934	1.01873	0.948	0.864408	0.834455	1.0243	0.941488	0.903129	1.03918	1.03529	-0.217591	0.86	0.0750596	0.0881416	1.063	0.450996	n
P27546	Microtubule-associated protein 4 OS=Mus musculus OX=10090 GN=Map4 PE=1 SV=3	Map4	141440	127110	129690	127120	158220	158200	153300	143680	146740	145060	135680	152010	148990	1227700	1126500	1072200	1085000	1175100	1152100	1129100	1080800	1048400	1073900	1082200	1183000	1127000	1.09594	1.0056	0.957124	0.96855	1.04898	1.02845	1.00792	0.964801	0.935879	0.958642	0.966051	1.05603	1.00604	0.0313952	1.022	0.573482	0.0827026	1.059	0.106571	n
P27601	Guanine nucleotide-binding protein subunit alpha-13 OS=Mus musculus OX=10090 GN=Gna13 PE=1 SV=1	Gna13	69441	66747	68623	65084	76988	78458	84255	77431	74803	74828	82279	81784	72912	439870	417790	421390	423000	474250	451080	476270	448970	390590	405600	448340	452320	451700	1.00301	0.952659	0.960868	0.964539	1.0814	1.02857	1.08601	1.02376	0.890636	0.924863	1.02232	1.0314	1.02998	0.134878	1.098	0.00537405	0.119024	1.086	0.113138	n
P27612	Phospholipase A-2-activating protein OS=Mus musculus OX=10090 GN=Plaa PE=1 SV=4	Plaa	41580	43137	43700	42002	43216	48684	46770	46425	45157	44106	41704	44100	43657	219210	222540	222670	223020	223050	228180	230020	230740	221490	218840	214830	226630	223920	0.980927	0.995828	0.99641	0.997976	0.99811	1.02107	1.0293	1.03252	0.99113	0.979271	0.961327	1.01413	1.002	0.0342157	1.024	0.0505502	-0.011588	0.992	0.727458	n
P27659	60S ribosomal protein L3 OS=Mus musculus OX=10090 GN=Rpl3 PE=1 SV=3	Rpl3	159700	144480	147970	115780	191000	161900	143140	136200	165740	131010	172970	153090	152170	532500	458390	494340	404940	556300	524330	453100	444240	519990	476850	539980	459710	443680	1.09736	0.944632	1.01872	0.834484	1.1464	1.08052	0.933731	0.915472	1.07157	0.982674	1.11277	0.947352	0.914318	0.1137	1.082	0.393891	0.00288251	1.002	0.99952	n
P27671	Ras-specific guanine nucleotide-releasing factor 1 OS=Mus musculus OX=10090 GN=Rasgrf1 PE=1 SV=2	Rasgrf1	27125	26833	24736	23269	22613	26929	24209	24402	27314	22411	22624	19020	24284	161410	160880	158070	140520	159480	164070	160640	180840	173370	173430	174960	160820	166740	0.982718	0.979492	0.962383	0.855533	0.970968	0.998913	0.97803	1.10102	1.05553	1.0559	1.06522	0.979126	1.01517	0.0565835	1.04	0.353278	-0.0709665	0.952	0.155452	n
P27773	Protein disulfide-isomerase A3 OS=Mus musculus OX=10090 GN=Pdia3 PE=1 SV=2	Pdia3	443410	453710	448130	451790	465220	452170	481950	446450	421750	439860	448890	464270	458640	1234100	1272700	1286000	1363500	1315700	1288000	1302800	1258100	1281400	1245100	1324200	1328600	1309700	0.954396	0.984247	0.994533	1.05447	1.0175	0.99608	1.00753	0.972956	0.990976	0.962903	1.02408	1.02748	1.01286	0.0143553	1.01	0.688172	0.0662614	1.047	0.00824698	n
P28028	Serine/threonine-protein kinase B-raf OS=Mus musculus OX=10090 GN=Braf PE=1 SV=4	Braf	49221	53797	47323	44403	51405	48947	81736	63115	52803	46107	48713	50794	45626	330430	345680	348580	348410	363990	343890	348200	363870	349760	346720	356060	350670	336470	0.947683	0.99142	0.999737	0.99925	1.04393	0.986286	0.998648	1.04359	1.00312	0.994403	1.02119	1.00573	0.965006	0.0356239	1.025	0.283073	-0.0232698	0.984	0.507259	n
P28063	Proteasome subunit beta type-8 OS=Mus musculus OX=10090 GN=Psmb8 PE=1 SV=2	Psmb8	904.11	12389	970.67	10873	12528	825.49	846.9	1132.1	804.13	999.86	12886	1228.3	18319	0	197500	0	224850	208180	0	0	0	0	0	231110	0	229660	NA	0.904884	NA	1.03019	0.953817	NA	NA	NA	NA	NA	1.05888	NA	1.05223	-0.0203404	0.986	NA	NA	NA	NA	n
P28184	Metallothionein-3 OS=Mus musculus OX=10090 GN=Mt3 PE=1 SV=1	Mt3	288370	285840	189260	204930	304720	371860	335040	250340	306360	372730	227680	251150	278970	540320	534850	350980	480130	528570	563070	470840	432440	462410	618380	320010	466870	522620	1.11645	1.10515	0.725224	0.992085	1.09217	1.16346	0.972889	0.893544	0.95547	1.27775	0.661231	0.964686	1.07988	0.128293	1.093	0.464874	-0.209228	0.865	0.452944	n
P28271	Cytoplasmic aconitate hydratase OS=Mus musculus OX=10090 GN=Aco1 PE=1 SV=3	Aco1	57501	63731	63676	62949	51142	53699	56585	59029	55314	61101	48798	57273	58437	328060	343950	335260	353240	327660	331440	347380	358630	336990	359330	328990	358720	333900	0.959769	1.00626	0.980833	1.03344	0.958598	0.969657	1.01629	1.0492	0.985894	1.05125	0.962489	1.04947	0.976854	-0.0203404	0.986	0.595709	-0.046921	0.968	0.395049	n
P28352	DNA-(apurinic or apyrimidinic site) endonuclease OS=Mus musculus OX=10090 GN=Apex1 PE=1 SV=2	Apex1	89615	85309	96669	97923	100000	117800	118430	105490	98426	102790	103390	100930	106880	301400	300880	338200	328600	315240	344480	368010	330470	295790	324290	314870	325820	336210	0.927547	0.925947	1.0408	1.01125	0.970139	1.06012	1.13254	1.01701	0.910283	0.99799	0.969	1.0027	1.03467	0.111031	1.08	0.200287	0.0398403	1.028	0.511768	n
P28474	Alcohol dehydrogenase class-3 OS=Mus musculus OX=10090 GN=Adh5 PE=1 SV=3	Adh5	195010	161990	172910	159410	259550	187230	261720	208410	269610	209740	214100	286020	298420	1013500	865470	892950	943640	899080	919030	904120	942330	842430	916620	886960	932990	885780	1.11234	0.94987	0.980029	1.03566	0.986757	1.00865	0.992289	1.03422	0.924583	1.00601	0.973455	1.02397	0.97216	-0.0335695	0.977	0.623262	0.00288251	1.002	0.951599	n
P28571	Sodium- and chloride-dependent glycine transporter 1 OS=Mus musculus OX=10090 GN=Slc6a9 PE=1 SV=3	Slc6a9	11251	12309	6409.1	10494	11925	8543.7	4225.2	3761.5	7322.2	12326	3108.9	11663	11155	143940	152220	0	135420	141870	0	0	0	0	141240	0	129130	123760	1.04134	1.10124	NA	0.979702	1.02636	NA	NA	NA	NA	1.02181	NA	0.934197	0.895347	-0.0203404	0.986	NA	-0.16004	0.895	NA	n
P28650	Adenylosuccinate synthetase isozyme 1 OS=Mus musculus OX=10090 GN=Adss1 PE=1 SV=2	Adss1	43113	47040	45165	49992	34995	39342	45325	50546	34865	46117	38598	47388	37600	173440	184140	163480	157080	137400	143890	157790	175860	126880	159750	141720	173210	135330	1.11072	1.17924	1.04693	1.00595	0.879914	0.921477	1.01049	1.12621	0.812544	1.02304	0.90758	1.10924	0.866658	-0.212568	0.863	0.0402221	-0.0380063	0.974	0.857812	n
P28652	Calcium/calmodulin-dependent protein kinase type II subunit beta OS=Mus musculus OX=10090 GN=Camk2b PE=1 SV=2	Camk2b	3471600	3374000	3449200	3247700	3617900	3644900	3513000	3583400	3412400	3269400	3364800	3356000	3433200	20992000	21118000	21607000	20929000	21933000	22251000	20678000	21463000	21330000	21268000	22776000	21429000	21625000	0.976725	0.982588	1.00534	0.973794	1.02051	1.0353	0.962115	0.99864	0.992452	0.989567	1.05973	0.997058	1.00618	0.0313952	1.022	0.354185	0.0398403	1.028	0.233547	n
P28656	Nucleosome assembly protein 1-like 1 OS=Mus musculus OX=10090 GN=Nap1l1 PE=1 SV=2	Nap1l1	160350	155040	222410	208110	191140	180490	220680	117910	199850	189920	153890	206260	193620	750450	735050	781530	826030	784900	794680	814160	545570	773180	725980	734690	777250	787530	0.992356	0.971992	1.03345	1.0923	1.03791	1.05084	1.0766	0.721433	1.02241	0.959998	0.971516	1.0278	1.04139	0.045443	1.032	0.355821	0.169925	1.125	0.306585	n
P28658	Ataxin-10 OS=Mus musculus OX=10090 GN=Atxn10 PE=1 SV=2	Atxn10	52353	52930	57793	47821	61131	62133	59203	57793	58794	58592	58304	52239	54000	269180	303970	284590	274510	280090	305200	291750	300980	293470	303070	288280	287920	295830	0.926036	1.04572	0.979049	0.944372	0.963568	1.04995	1.00368	1.03543	1.0096	1.04262	0.991743	0.990505	1.01772	0.0468403	1.033	0.426282	-0.0409718	0.972	0.0942523	n
P28659	CUGBP Elav-like family member 1 OS=Mus musculus OX=10090 GN=Celf1 PE=1 SV=2	Celf1	16469	13212	21080	17392	27195	22916	22015	27014	28649	22471	23467	29855	27637	120020	97922	101060	109560	109810	111090	108040	125510	111030	113850	114120	132580	125460	1.05419	0.860095	0.887658	0.962318	0.964513	0.975756	0.948967	1.10241	0.975229	0.999999	1.00237	1.16451	1.10197	0.0328061	1.023	0.649732	0.0867838	1.062	0.357727	n
P28660	Nck-associated protein 1 OS=Mus musculus OX=10090 GN=Nckap1 PE=1 SV=2	Nckap1	296940	295950	298080	282510	308550	305030	321370	355020	321500	328080	286760	285960	312000	1127100	1152900	1143400	1120400	1169500	1119200	1129800	1239900	1205300	1172700	1125400	1119100	1108900	0.981163	1.00362	0.995353	0.975331	1.01807	0.974286	0.983514	1.07936	1.04924	1.02086	0.979683	0.974199	0.96532	0.00432161	1.003	0.833827	-0.109359	0.927	0.0104597	n
P28661	Septin-4 OS=Mus musculus OX=10090 GN=Septin4 PE=1 SV=1	Septin4	107280	94314	89655	85015	95652	98966	110220	95946	102120	97968	71656	93479	106050	461640	467710	432460	420170	415560	438690	454920	429530	396890	433940	416680	446110	436640	1.062	1.07597	0.994875	0.966602	0.955997	1.00921	1.04654	0.988135	0.913046	0.99828	0.958573	1.02628	1.00449	-0.0291463	0.98	0.611155	0.0440443	1.031	0.422865	n
P28663	Beta-soluble NSF attachment protein OS=Mus musculus OX=10090 GN=Napb PE=1 SV=2	Napb	1458000	1500500	1542000	1399400	1588700	1628800	1495400	1304300	1720600	1612800	1570200	1606400	1652900	2570400	2489700	2567700	2507200	2584900	2570800	2410600	2078100	2692200	2519800	2747800	2578700	2629400	1.0142	0.98236	1.01314	0.989265	1.01992	1.01436	0.951149	0.819955	1.06226	0.994236	1.0842	1.01748	1.03748	-0.00723157	0.995	0.821843	0.125651	1.091	0.309355	n
P28665	Murinoglobulin-1 OS=Mus musculus OX=10090 GN=Mug1 PE=1 SV=3	Mug1	3577.1	7700.1	4440.4	6714.3	7958.9	9605	10999	8422.2	7002.7	7658.3	4672.6	3677.3	8426	99772	167960	113610	195800	113740	131840	154490	158740	79013	108290	106360	109680	173830	0.757117	1.27456	0.862126	1.48582	0.863113	1.00046	1.17234	1.20459	0.599588	0.821756	0.80711	0.832304	1.3191	-0.114035	0.924	0.818555	0.172488	1.127	0.630324	n
P28667	MARCKS-related protein OS=Mus musculus OX=10090 GN=Marcksl1 PE=1 SV=2	Marcksl1	52263	39152	42337	38327	37402	46534	44927	NA	9282.7	7108.1	20676	7460.7	8172.4	283480	158880	224860	212000	188550	207880	210150	0	0	0	0	44657	0	1.48181	0.830497	1.17539	1.10817	0.985588	1.08663	1.09849	NA	NA	NA	NA	0.233431	NA	-0.120294	0.92	0.675908	NA	NA	NA	n
P28738	Kinesin heavy chain isoform 5C OS=Mus musculus OX=10090 GN=Kif5c PE=1 SV=3	Kif5c	116740	122100	121560	114640	118870	140120	128580	129700	136010	138130	137720	143610	145250	453520	452370	449130	443890	465540	476550	456520	428930	469100	455230	496690	481750	488730	0.979696	0.977212	0.970212	0.958893	1.00566	1.02944	0.986176	0.926576	1.01335	0.98339	1.07295	1.04068	1.05576	0.0524159	1.037	0.029127	0.116365	1.084	0.0426087	n
P28740	Kinesin-like protein KIF2A OS=Mus musculus OX=10090 GN=Kif2a PE=1 SV=2	Kif2a	101410	105450	98842	109560	109270	114080	104130	115260	107840	98820	106790	97090	103830	370620	373910	365230	377150	366990	357040	360430	372410	368010	359560	377280	360300	375950	1.00693	1.01587	0.99229	1.02468	0.997072	0.970039	0.979249	1.0118	0.999843	0.976886	1.02503	0.978896	1.02141	-0.0409718	0.972	0.0455568	0.0172093	1.012	0.538038	n
P28741	Kinesin-like protein KIF3A OS=Mus musculus OX=10090 GN=Kif3a PE=1 SV=2	Kif3a	25412	24738	25407	23491	22209	23433	24791	26166	25568	25895	23713	23552	22430	120430	117830	119360	127520	123040	123390	119350	120480	116050	118070	123500	122350	119940	0.99636	0.974849	0.987507	1.05502	1.01795	1.02085	0.987425	0.996773	0.960122	0.976835	1.02176	1.01225	0.992306	0.0071955	1.005	0.81245	0.045443	1.032	0.087856	n
P28867	Protein kinase C delta type OS=Mus musculus OX=10090 GN=Prkcd PE=1 SV=3	Prkcd	8735.9	8328.7	5282.3	7179.9	10203	12978	12479	12379	9471.4	9608.3	7777.3	14525	10751	71431	86013	77827	74043	89801	102790	89255	103800	77067	82676	80402	101410	101300	0.816128	0.982734	0.889205	0.845971	1.02601	1.17442	1.01978	1.18596	0.880522	0.944607	0.918626	1.15865	1.15739	0.280956	1.215	0.0245831	0.102994	1.074	0.565713	n
P29341	Polyadenylate-binding protein 1 OS=Mus musculus OX=10090 GN=Pabpc1 PE=1 SV=2	Pabpc1	151180	144520	144150	128540	154350	164870	161630	159220	160190	156860	137140	136800	206840	945700	921990	904550	944600	916440	922430	895550	925410	915010	917140	951350	956130	913600	1.02196	0.99634	0.977494	1.02077	0.990342	0.996815	0.967768	1.00004	0.988797	0.991099	1.02807	1.03323	0.987273	-0.027675	0.981	0.248078	0.0328061	1.023	0.202079	n
P29387	Guanine nucleotide-binding protein subunit beta-4 OS=Mus musculus OX=10090 GN=Gnb4 PE=1 SV=4	Gnb4	40284	44132	33859	22949	35192	28029	32314	43105	42927	40948	28092	42391	40057	145300	155200	116060	128430	133760	133440	136190	157600	150510	160970	121830	152790	137810	1.03225	1.10258	0.82452	0.912399	0.950265	0.947991	0.967528	1.11963	1.06926	1.14357	0.865511	1.08546	0.979037	-0.018878	0.987	0.920857	-0.186065	0.879	0.124586	n
P29391	Ferritin light chain 1 OS=Mus musculus OX=10090 GN=Ftl1 PE=1 SV=2	Ftl1	78920	93842	93339	77758	99665	94789	82359	68681	78840	83728	91297	109740	79912	209120	225560	217720	213420	211230	215970	182790	161810	172540	192360	218750	242300	191560	1.02389	1.10438	1.066	1.04494	1.03422	1.05743	0.894973	0.792251	0.844787	0.94183	1.07104	1.18634	0.937913	-0.0908029	0.939	0.232337	0.309176	1.239	0.0663143	n
P29416	Beta-hexosaminidase subunit alpha OS=Mus musculus OX=10090 GN=Hexa PE=1 SV=2	Hexa	13616	13558	13770	15341	28592	28867	25358	22838	30948	23992	16403	14453	20569	97103	96836	87044	92311	106160	90269	88277	82892	100790	92612	88889	98124	93562	1.03907	1.03622	0.931435	0.987796	1.13599	0.965945	0.944629	0.887006	1.07853	0.991017	0.951178	1.05	1.00118	0.0243197	1.017	0.81279	0.0214797	1.015	0.793369	n
P29533	Vascular cell adhesion protein 1 OS=Mus musculus OX=10090 GN=Vcam1 PE=1 SV=1	Vcam1	6225.7	8431.2	17754	9862.7	9605.9	13619	13135	11408	9824.6	10667	9715.6	9933.2	12640	92462	103950	125230	117750	98555	92586	95721	94096	91143	89986	108580	94273	100640	0.921097	1.03554	1.24753	1.17301	0.981795	0.922332	0.953563	0.937375	0.907957	0.896431	1.08166	0.939138	1.00257	-0.200913	0.87	0.16417	0.141433	1.103	0.0883674	n
P29595	NEDD8 OS=Mus musculus OX=10090 GN=Nedd8 PE=1 SV=2	Nedd8	152930	193840	198810	142470	237040	250940	228350	182380	200010	200010	149920	84740	166160	384510	389790	413060	355570	451280	527990	417860	427190	431710	483520	239280	168370	405630	0.980939	0.994409	1.05377	0.907109	1.15128	1.34698	1.06602	1.08982	1.10135	1.23353	0.610437	0.429536	1.03482	0.271426	1.207	0.0420894	-0.72261	0.606	0.0939661	n
P29699	Alpha-2-HS-glycoprotein OS=Mus musculus OX=10090 GN=Ahsg PE=1 SV=1	Ahsg	16394	21779	19350	30973	20551	25327	27390	17497	21372	27477	21097	25750	27038	80344	105380	77371	126950	89217	91580	101340	61894	78308	97456	82105	108330	119360	0.856381	1.12324	0.824692	1.35315	0.950957	0.976145	1.08018	0.659724	0.834679	1.03878	0.875151	1.15468	1.27225	-0.0528949	0.964	0.910619	0.382944	1.304	0.192612	n
P29758	Ornithine aminotransferase, mitochondrial OS=Mus musculus OX=10090 GN=Oat PE=1 SV=1	Oat	106270	82074	98208	80773	90203	95386	106720	112020	95845	106440	87277	96944	100010	314630	288310	301630	329970	281340	277080	300520	296640	274770	288500	300710	309420	300570	1.05851	0.969964	1.01478	1.11012	0.946515	0.932183	1.01104	0.997989	0.924412	0.970604	1.01168	1.04099	1.01121	-0.107803	0.928	0.121903	0.0827026	1.059	0.0765541	n
P29788	Vitronectin OS=Mus musculus OX=10090 GN=Vtn PE=1 SV=2	Vtn	NA	515.24	409.79	2692.5	5032.8	503.67	457.95	436.77	NA	NA	1080.2	1725.7	2931.5	0	0	0	56751	55412	0	0	0	0	0	0	0	0	NA	NA	NA	1.01194	0.988062	NA	NA	NA	NA	NA	NA	NA	NA	-0.0350469	0.976	NA	NA	NA	NA	n
P30275	Creatine kinase U-type, mitochondrial OS=Mus musculus OX=10090 GN=Ckmt1 PE=1 SV=1	Ckmt1	1565300	1583600	1616900	1417800	1507200	1755100	1700100	1853600	1770200	1618600	1833600	1745100	1801700	4918100	5147500	5082600	4973400	4556300	5055900	4829000	5190800	4797200	4688100	5186200	5158900	5349700	0.984624	1.03055	1.01756	0.995696	0.91219	1.01221	0.966786	1.03922	0.96042	0.938577	1.0383	1.03283	1.07103	-0.0634092	0.957	0.170538	0.0962619	1.069	0.107513	n
P30416	Peptidyl-prolyl cis-trans isomerase FKBP4 OS=Mus musculus OX=10090 GN=Fkbp4 PE=1 SV=5	Fkbp4	94382	81051	84652	89867	88194	92653	97833	96365	84444	92642	85969	93553	86801	302800	270950	277650	307760	276130	263860	291140	266920	271550	283560	285420	284720	259630	1.08081	0.967123	0.991038	1.09851	0.985613	0.941816	1.03919	0.952739	0.969265	1.01213	1.01877	1.01627	0.926718	-0.0649175	0.956	0.362069	0.0129262	1.009	0.820143	n
P30999	Catenin delta-1 OS=Mus musculus OX=10090 GN=Ctnnd1 PE=1 SV=2	Ctnnd1	23251	24169	22430	23128	20999	23781	22480	22255	26985	25335	24778	25533	24454	116070	115590	108260	122840	110070	112740	112630	122520	118240	118670	117880	123880	114230	0.996888	0.992766	0.929811	1.05503	0.945356	0.968288	0.967343	1.05228	1.01553	1.01922	1.01243	1.06397	0.981085	-0.0499049	0.966	0.337554	-0.0144996	0.99	0.720567	n
P31001	Desmin OS=Mus musculus OX=10090 GN=Des PE=1 SV=3	Des	383.73	664.54	354.39	1002.3	192.63	641.72	519.01	704.59	257.24	160.59	125.87	3815.3	NA	0	22338	0	27441	0	25573	0	30058	0	0	0	52417	0	NA	0.707674	NA	0.869338	NA	0.810159	NA	0.952245	NA	NA	NA	1.66058	NA	0.0384362	1.027	NA	0.8024	1.744	NA	n
P31230	Aminoacyl tRNA synthase complex-interacting multifunctional protein 1 OS=Mus musculus OX=10090 GN=Aimp1 PE=1 SV=2	Aimp1	66521	68626	70153	69772	77098	81773	74140	60824	69264	62643	69824	59576	61434	181570	185240	189250	192330	205760	202580	193240	162660	191810	180890	202950	179550	175880	0.965912	0.985436	1.00677	1.02315	1.0946	1.07768	1.02799	0.865315	1.02039	0.962295	1.07965	0.955167	0.935643	0.100305	1.072	0.0242019	0.0607392	1.043	0.554272	n
P31324	cAMP-dependent protein kinase type II-beta regulatory subunit OS=Mus musculus OX=10090 GN=Prkar2b PE=1 SV=3	Prkar2b	187250	186470	196070	189500	182850	188250	199490	234320	202880	200780	185400	202870	187330	1072900	1129800	1179500	1102500	994930	1024000	1067800	1196800	1141900	1127400	1058600	1133800	1094800	0.97368	1.02532	1.07042	1.00054	0.90292	0.929302	0.969051	1.08612	1.0363	1.02314	0.960702	1.02895	0.993555	-0.123434	0.918	0.0329614	-0.077041	0.948	0.119618	n
P31648	Sodium- and chloride-dependent GABA transporter 1 OS=Mus musculus OX=10090 GN=Slc6a1 PE=1 SV=2	Slc6a1	258140	246360	241770	237730	268410	274630	283290	287340	282300	271030	254780	262480	263200	1616800	1525100	1435900	1502900	1550800	1554900	1588000	1602400	1609300	1550500	1570800	1588900	1575900	1.03681	0.978004	0.920803	0.963768	0.994485	0.997114	1.01834	1.02757	1.032	0.994293	1.00731	1.01892	1.01058	0.041243	1.029	0.363259	-0.00868224	0.994	0.677836	n
P31650	Sodium- and chloride-dependent GABA transporter 3 OS=Mus musculus OX=10090 GN=Slc6a11 PE=1 SV=2	Slc6a11	161480	136970	151310	194030	206460	242150	197060	248170	235740	235660	191720	222260	241080	782050	738400	761850	754210	767850	776330	779120	797390	744410	751240	825590	765430	805020	1.01172	0.95525	0.985586	0.975703	0.993349	1.00432	1.00793	1.03156	0.963025	0.971861	1.06804	0.990218	1.04143	0.0285692	1.02	0.225334	0.0635029	1.045	0.229235	n
P31750	RAC-alpha serine/threonine-protein kinase OS=Mus musculus OX=10090 GN=Akt1 PE=1 SV=2	Akt1	11946	11625	12232	11452	14252	16047	13079	15721	15473	14215	16200	15526	15277	101970	100940	105820	99146	105030	111460	101530	113250	103830	106640	121510	108530	115620	0.95007	0.940473	0.985941	0.923758	0.978581	1.03849	0.945971	1.05517	0.9674	0.993581	1.13213	1.01119	1.07725	0.0565835	1.04	0.229094	0.0949116	1.068	0.192011	n
P31786	Acyl-CoA-binding protein OS=Mus musculus OX=10090 GN=Dbi PE=1 SV=2	Dbi	1844600	1065800	1524800	1408200	1492600	1475600	1413500	642190	2185100	1438500	1618300	1829300	1252700	3070600	1819800	2418100	2383700	2359100	2240500	2143300	992100	3163600	2201300	2740400	2919700	1967800	1.31222	0.777692	1.03338	1.01867	1.00816	0.957479	0.91594	0.423974	1.35197	0.940726	1.17111	1.24774	0.84094	-0.107803	0.928	0.665945	0.263034	1.2	0.492306	n
P31938	Dual specificity mitogen-activated protein kinase kinase 1 OS=Mus musculus OX=10090 GN=Map2k1 PE=1 SV=2	Map2k1	534720	544220	529940	478100	577840	628380	559530	580750	667260	580400	549380	528070	561510	1210800	1217600	1214000	1167700	1222800	1248000	1189200	1224300	1245200	1231600	1196400	1150800	1150900	1.00454	1.01018	1.00719	0.96878	1.01449	1.0354	0.986617	1.01574	1.03308	1.02179	0.992591	0.954759	0.954842	0.0214797	1.015	0.423133	-0.0816138	0.945	0.0150804	n
P32020	Sterol carrier protein 2 OS=Mus musculus OX=10090 GN=Scp2 PE=1 SV=3	Scp2	42847	51116	47026	47667	41884	45864	48308	39678	48077	47099	36775	48399	47390	331910	302960	314490	317270	282320	306550	312060	257890	303380	308380	298010	327010	309460	1.0864	0.991638	1.02938	1.03848	0.92408	1.00339	1.02142	0.844117	0.993013	1.00938	0.975436	1.07036	1.01291	-0.077041	0.948	0.177288	0.104337	1.075	0.304044	n
P32037	Solute carrier family 2, facilitated glucose transporter member 3 OS=Mus musculus OX=10090 GN=Slc2a3 PE=1 SV=1	Slc2a3	258640	296160	279580	286950	294800	313970	290530	314820	324850	307030	300990	297770	294820	726880	735100	766630	735190	716170	701000	701480	754790	767870	748890	728140	715020	702280	0.994737	1.00599	1.04913	1.00611	0.98008	0.95932	0.959977	1.03293	1.05083	1.02486	0.996461	0.978506	0.961071	-0.0694519	0.953	0.0246982	-0.0831412	0.944	0.0110755	n
P32067	Lupus La protein homolog OS=Mus musculus OX=10090 GN=Ssb PE=1 SV=1	Ssb	65891	63144	78230	62963	70958	79107	72853	67964	84332	81383	78625	72995	81330	214770	201670	219000	196450	195380	208530	195400	205910	211130	213950	221660	215400	216150	1.02821	0.965497	1.04846	0.940506	0.935383	0.998339	0.935479	0.985796	1.01079	1.02429	1.0612	1.03123	1.03482	-0.0573917	0.961	0.3123	0.0496308	1.035	0.0739377	n
P32233	Developmentally-regulated GTP-binding protein 1 OS=Mus musculus OX=10090 GN=Drg1 PE=1 SV=1	Drg1	21285	21964	27331	25334	24466	20833	17640	23901	18422	17485	13931	11412	18833	107310	110320	107980	113370	107630	106210	113070	105840	110710	112680	110260	104140	107730	0.984322	1.01193	0.990467	1.03991	0.987257	0.974232	1.03716	0.970838	1.01551	1.03358	1.01138	0.955244	0.988174	-0.0101344	0.993	0.752521	-0.0320936	0.978	0.432935	n
P32261	Antithrombin-III OS=Mus musculus OX=10090 GN=Serpinc1 PE=1 SV=1	Serpinc1	1574.6	2107.4	2529.1	5345.5	1714.8	2634.2	5362.1	4051.1	2336.8	2802.6	2544.5	3364	3836.7	33356	30286	42292	73800	26132	30373	51141	52914	26317	35477	31749	41612	39390	0.842259	0.76474	1.0679	1.86349	0.659849	0.766937	1.29134	1.33611	0.66452	0.895816	0.801682	1.05073	0.994622	-0.323733	0.799	0.51488	-0.0247367	0.983	0.940594	n
P32848	Parvalbumin alpha OS=Mus musculus OX=10090 GN=Pvalb PE=1 SV=3	Pvalb	255040	227600	214400	239000	315850	280360	229910	162100	270050	268270	222880	247700	329720	432610	360040	397760	411830	530430	451710	387600	244860	460060	452990	397360	427950	564520	1.01888	0.847963	0.936801	0.969939	1.24926	1.06386	0.912872	0.576692	1.08353	1.06688	0.935859	1.0079	1.32955	0.189034	1.14	0.217653	0.263034	1.2	0.418138	n
P32883	GTPase KRas OS=Mus musculus OX=10090 GN=Kras PE=1 SV=1	Kras	85954	77381	77337	71568	73493	84387	81770	65963	83940	72474	74786	79872	81725	277700	255720	246880	238320	227830	253070	244480	202740	246090	223950	238770	243430	238470	1.15065	1.05957	1.02294	0.987477	0.944012	1.04859	1.013	0.840052	1.01967	0.927935	0.989342	1.00865	0.988099	-0.07552	0.949	0.322261	0.0989585	1.071	0.271273	n
P32921	Tryptophan--tRNA ligase, cytoplasmic OS=Mus musculus OX=10090 GN=Wars1 PE=1 SV=2	Wars1	149110	120320	131070	130660	155010	150890	159540	145820	150090	147880	154400	150630	140300	739950	778180	726900	776360	810390	757100	807170	735110	753820	751080	826470	800930	722180	0.963318	1.01309	0.946329	1.01072	1.05502	0.985645	1.05083	0.957017	0.981375	0.977808	1.07596	1.04271	0.940184	0.0676387	1.048	0.148896	0.0690147	1.049	0.328205	n
P33173	Kinesin-like protein KIF1A OS=Mus musculus OX=10090 GN=Kif1a PE=1 SV=2	Kif1a	45731	49216	54108	46620	45404	50322	55667	54704	52731	49893	46554	47561	52385	338170	345180	348510	339990	344510	345350	350940	360120	360370	352330	342120	341820	340820	0.97472	0.994925	1.00452	0.979966	0.992994	0.995415	1.01153	1.03799	1.03871	1.01553	0.986105	0.98524	0.982358	0.0172093	1.012	0.278656	-0.0664274	0.955	0.0036399	n
P33175	Kinesin heavy chain isoform 5A OS=Mus musculus OX=10090 GN=Kif5a PE=1 SV=3	Kif5a	5879	6652	5758.9	4746.2	6700.1	6380.2	6115.8	4944.9	6665.9	5110	6261.7	5132	4809.5	66961	67234	60956	61769	64737	62545	64028	54021	62885	64202	61401	64602	66940	1.05863	1.06295	0.963695	0.976548	1.02347	0.988816	1.01226	0.854055	0.994192	1.01501	0.97073	1.02134	1.0583	-0.0101344	0.993	0.833129	0.0908534	1.065	0.335224	n
P33622	Apolipoprotein C-III OS=Mus musculus OX=10090 GN=Apoc3 PE=1 SV=2	Apoc3	4975.9	7469	4078.7	10864	11435	8070.6	14558	7469.2	12871	12139	10687	7406.5	7739.9	0	0	0	0	31849	25979	35083	25590	37952	32802	31481	0	0	NA	NA	NA	NA	1.01	0.823848	1.11255	0.811512	1.20354	1.04022	0.998328	NA	NA	NA	NA	NA	-0.0291463	0.98	NA	n
P34022	Ran-specific GTPase-activating protein OS=Mus musculus OX=10090 GN=Ranbp1 PE=1 SV=2	Ranbp1	204780	152580	187940	181740	197230	183760	167810	60901	225350	173740	216090	213590	188360	527780	391530	469860	481670	460760	405570	387860	150910	507220	392740	518070	498180	431020	1.22016	0.905164	1.08625	1.11356	1.06521	0.937622	0.896679	0.348883	1.17262	0.907961	1.19771	1.15172	0.996459	-0.161653	0.894	0.25867	0.461529	1.377	0.307362	n
P34152	Focal adhesion kinase 1 OS=Mus musculus OX=10090 GN=Ptk2 PE=1 SV=4	Ptk2	19082	23771	21640	18481	19501	21813	19861	18417	21634	22339	23102	23107	25512	136440	132050	130830	132980	131520	144840	139640	131900	131350	131800	137590	137090	141950	1.00781	0.97538	0.966369	0.98225	0.971466	1.06985	1.03144	0.974272	0.97021	0.973534	1.0163	1.01261	1.04851	0.0593553	1.042	0.177684	0.077243	1.055	0.00885509	n
P34884	Macrophage migration inhibitory factor OS=Mus musculus OX=10090 GN=Mif PE=1 SV=2	Mif	3909700	3640600	3850900	3688900	4067300	4186300	4175500	2968500	4376100	4161400	3859400	3795700	3981100	8433800	8217000	8556300	8432000	8782900	9056600	8868600	6325400	9040500	8453700	8612100	8552100	8406200	0.999109	0.973426	1.01362	0.998896	1.04046	1.07289	1.05062	0.749338	1.07098	1.00147	1.02023	1.01312	0.995839	0.0827026	1.059	0.00610097	0.102994	1.074	0.494436	n
P34914	Bifunctional epoxide hydrolase 2 OS=Mus musculus OX=10090 GN=Ephx2 PE=1 SV=2	Ephx2	62219	61669	54691	58283	84916	267650	90869	101310	103800	89820	109680	194240	109600	802020	783940	784980	842390	895340	897240	960440	924100	905850	836470	1024900	980530	996060	0.896169	0.875966	0.877128	0.941278	1.00044	1.00257	1.07319	1.03258	1.01219	0.934663	1.14521	1.09563	1.11299	0.191563	1.142	0.00488025	0.171207	1.126	0.0227308	n
P35123	Ubiquitin carboxyl-terminal hydrolase 4 OS=Mus musculus OX=10090 GN=Usp4 PE=1 SV=3	Usp4	5792.3	6085.1	6447	5692.2	5975.8	9444.4	8429.3	9063.4	10268	9131	5594.6	7459.5	8694.4	64428	62888	65816	61675	58232	65064	57047	62129	65540	62846	59423	62459	62116	1.03446	1.00973	1.05675	0.990258	0.934977	1.04467	0.91595	0.997547	1.05231	1.00906	0.954099	1.00285	0.997338	-0.0831412	0.944	0.179583	-0.0499049	0.966	0.199234	n
P35235	Tyrosine-protein phosphatase non-receptor type 11 OS=Mus musculus OX=10090 GN=Ptpn11 PE=1 SV=3	Ptpn11	84144	85942	83010	63912	92966	89581	105060	90743	72559	77094	80295	94904	84971	358550	351030	332150	336020	328270	315320	333880	348160	315180	324580	339800	362060	319200	1.06804	1.04564	0.989402	1.00093	0.977845	0.93927	0.994556	1.03709	0.938852	0.966853	1.01219	1.0785	0.950827	-0.0800879	0.946	0.0831749	0.0482362	1.034	0.525401	n
P35276	Ras-related protein Rab-3D OS=Mus musculus OX=10090 GN=Rab3d PE=1 SV=1	Rab3d	264880	260960	277480	262940	288030	288850	279140	297180	304080	284750	306650	285020	262500	2769300	2856300	2955000	2845400	3152800	2782000	3004200	3098400	3332500	3000400	3208500	2948400	3219200	0.919037	0.94791	0.980665	0.944292	1.04631	0.923252	0.996993	1.02825	1.10594	0.995732	1.06479	0.978475	1.06834	0.0607392	1.043	0.283992	-0.00868224	0.994	0.899041	n
P35278	Ras-related protein Rab-5C OS=Mus musculus OX=10090 GN=Rab5c PE=1 SV=2	Rab5c	256610	189780	241220	226590	240770	240670	239260	171590	261320	263030	223110	249140	242890	860340	816820	903170	841440	820220	833780	842270	885720	851550	866260	848080	803240	829890	1.01651	0.965089	1.06711	0.994178	0.969106	0.985127	0.995158	1.0465	1.00612	1.0235	1.00202	0.949044	0.980531	-0.0394883	0.973	0.3437	-0.0694519	0.953	0.0683457	n
P35279	Ras-related protein Rab-6A OS=Mus musculus OX=10090 GN=Rab6a PE=1 SV=4	Rab6a	125020	123030	119880	107740	112220	106910	56691	79394	107010	108690	48474	86794	35573	737910	750990	721680	661230	699640	612910	596810	600470	640000	672000	542680	485490	331270	1.1912	1.21232	1.165	1.06742	1.12942	0.989414	0.963424	0.969332	1.03314	1.0848	0.876042	0.783721	0.534766	-0.174621	0.886	0.0699632	-0.492079	0.711	0.0773405	n
P35282	Ras-related protein Rab-21 OS=Mus musculus OX=10090 GN=Rab21 PE=1 SV=4	Rab21	150070	149580	128320	152070	127680	150770	165080	126550	134940	150290	122640	131560	127980	419030	428390	399690	409140	377300	357930	376880	384850	398540	394220	410140	407870	377750	1.05945	1.08311	1.01055	1.03444	0.95394	0.904966	0.952878	0.973029	1.00764	0.996719	1.03697	1.03123	0.955077	-0.16004	0.895	0.00478071	0.0214797	1.015	0.63294	n
P35283	Ras-related protein Rab-12 OS=Mus musculus OX=10090 GN=Rab12 PE=1 SV=3	Rab12	42903	45359	54711	47955	56032	58193	49204	54593	43453	56270	53069	46927	50179	195180	194160	197070	192040	191640	190600	179950	195840	186760	184640	200220	198120	184270	1.01881	1.01349	1.02868	1.00242	1.00033	0.994905	0.939313	1.02226	0.97486	0.963794	1.04512	1.03416	0.961863	-0.0543923	0.963	0.0877711	0.0384362	1.027	0.452208	n
P35285	Ras-related protein Rab-22A OS=Mus musculus OX=10090 GN=Rab22a PE=1 SV=2	Rab22a	30779	32145	31473	28043	42014	25929	39609	25722	44461	16939	22861	26903	23670	166910	181340	196270	73081	148910	163020	150770	186020	160950	164990	108730	81805	136740	1.13039	1.22812	1.32923	0.494939	1.00849	1.10405	1.02109	1.25981	1.09003	1.11739	0.736371	0.554022	0.926068	-0.00144342	0.999	0.819653	-0.646112	0.639	0.0395192	n
P35288	Ras-related protein Rab-23 OS=Mus musculus OX=10090 GN=Rab23 PE=1 SV=2	Rab23	53544	61107	58838	58029	51999	60109	53888	44855	49245	52453	48878	51470	51306	187200	200900	186100	199030	178890	177100	169770	165380	168280	175310	164730	168840	165170	1.05501	1.13222	1.04881	1.12169	1.00818	0.998093	0.956782	0.932041	0.948385	0.988005	0.928378	0.951541	0.930858	-0.140826	0.907	0.0157158	-0.0291463	0.98	0.349727	n
P35290	Ras-related protein Rab-24 OS=Mus musculus OX=10090 GN=Rab24 PE=1 SV=2	Rab24	32083	28716	47127	43050	48229	60818	42643	43721	52642	41494	50273	42914	66338	105630	101350	108450	106310	112300	112750	101180	103890	104310	98497	113700	117430	118560	0.977807	0.938187	1.00391	0.984102	1.03955	1.04372	0.936614	0.9617	0.965588	0.911777	1.05251	1.08704	1.0975	0.0440443	1.031	0.419837	0.189034	1.14	0.00422066	n
P35293	Ras-related protein Rab-18 OS=Mus musculus OX=10090 GN=Rab18 PE=1 SV=2	Rab18	197470	206730	213050	196810	196230	203430	121140	137350	192650	185550	127950	173770	236450	704700	748110	715380	731490	660780	702190	636280	680530	633620	633690	655390	697920	701770	1.02912	1.09252	1.04472	1.06825	0.964984	1.02546	0.929205	0.993826	0.92532	0.925422	0.957112	1.01922	1.02484	-0.121863	0.919	0.0313123	0.077243	1.055	0.172413	n
P35436	Glutamate receptor ionotropic, NMDA 2A OS=Mus musculus OX=10090 GN=Grin2a PE=1 SV=2	Grin2a	56254	65227	51950	49475	58700	57438	61264	60910	60136	57409	52736	52815	56881	343770	321550	333520	324130	381610	353240	350550	352230	360820	343350	366800	355260	362660	0.98231	0.918817	0.953021	0.92619	1.09044	1.00937	1.00168	1.00648	1.03103	0.98111	1.04812	1.01514	1.03629	0.129613	1.094	0.02721	0.0384362	1.027	0.195431	n
P35438	Glutamate receptor ionotropic, NMDA 1 OS=Mus musculus OX=10090 GN=Grin1 PE=1 SV=1	Grin1	119810	111350	122450	108210	142740	140530	132270	133150	133950	126380	125000	127460	132390	618780	586570	592330	601930	668410	638490	610700	640000	620410	591750	668490	639720	655410	0.989075	0.93759	0.946797	0.962142	1.06841	1.02058	0.97616	1.02299	0.991681	0.94587	1.06853	1.02255	1.04763	0.0922074	1.066	0.0587267	0.0840643	1.06	0.0873784	n
P35486	Pyruvate dehydrogenase E1 component subunit alpha, somatic form, mitochondrial OS=Mus musculus OX=10090 GN=Pdha1 PE=1 SV=1	Pdha1	1062100	1080000	1095100	1086300	1030800	1125500	1051700	1076600	1174100	1072600	1095200	1102900	1078500	3660700	3707900	3736000	3634000	3449800	3423600	3350300	3659300	3513900	3409900	3555400	3463100	3477000	1.03363	1.04695	1.05489	1.02609	0.974077	0.96668	0.945983	1.03323	0.992177	0.962811	1.00389	0.977833	0.981758	-0.112475	0.925	0.000660906	-0.011588	0.992	0.73612	n
P35505	Fumarylacetoacetase OS=Mus musculus OX=10090 GN=Fah PE=1 SV=2	Fah	30362	36640	35832	31917	31391	37825	40605	41200	38651	41187	35530	37918	37302	117260	125360	124990	108550	110690	115220	122750	119780	106830	121030	114140	119170	109180	1.00622	1.07573	1.07256	0.931483	0.949847	0.988719	1.05333	1.02785	0.916723	1.03858	0.979451	1.02262	0.936889	-0.0350469	0.976	0.645153	-0.0218044	0.985	0.782183	n
P35550	rRNA 2'-O-methyltransferase fibrillarin OS=Mus musculus OX=10090 GN=Fbl PE=1 SV=2	Fbl	23572	22582	24983	25517	35012	31162	39119	35163	41234	34012	31333	40271	30837	123710	124440	122560	126100	112670	106560	123030	134690	134910	135290	123140	130990	102520	1.00476	1.01069	0.99542	1.02417	0.915095	0.86547	0.999238	1.09394	1.09573	1.09881	1.00013	1.06389	0.832658	-0.121863	0.919	0.0595922	-0.182786	0.881	0.146939	n
P35564	Calnexin OS=Mus musculus OX=10090 GN=Canx PE=1 SV=1	Canx	357590	362370	343230	346870	325460	363770	340750	325440	363790	346200	323910	334230	346760	1421100	1424300	1420500	1429500	1250500	1327400	1329200	1272900	1388400	1343900	1409800	1391800	1399000	1.0374	1.03973	1.03696	1.04353	0.912861	0.968998	0.970312	0.929213	1.01353	0.981043	1.02915	1.01601	1.02127	-0.128156	0.915	0.003209	0.0690147	1.049	0.132561	n
P35585	AP-1 complex subunit mu-1 OS=Mus musculus OX=10090 GN=Ap1m1 PE=1 SV=3	Ap1m1	107150	113980	115210	112090	108250	116020	103970	110700	133180	124350	113170	121320	118230	316850	334850	316410	336480	308140	313320	319130	335750	310020	316010	314200	313400	309450	0.993977	1.05044	0.992597	1.05556	0.966653	0.982903	1.00113	1.05327	0.972551	0.991342	0.985664	0.983154	0.970763	-0.0573917	0.961	0.107904	-0.0380063	0.974	0.356688	n
P35700	Peroxiredoxin-1 OS=Mus musculus OX=10090 GN=Prdx1 PE=1 SV=1	Prdx1	856170	802930	811410	791390	807970	823560	829020	824830	759330	750900	647570	854300	638650	1847300	1811700	1746900	1851400	1724100	1716100	1770000	1709600	1511600	1667200	1619500	1737200	1553900	1.07852	1.05774	1.0199	1.08092	1.00659	1.00192	1.03339	0.998127	0.882528	0.973373	0.945524	1.01424	0.907224	-0.0634092	0.957	0.0585765	0.0071955	1.005	0.926763	n
P35762	CD81 antigen OS=Mus musculus OX=10090 GN=Cd81 PE=1 SV=2	Cd81	1319900	1238400	1166900	1168000	1180100	1198700	1338300	1363000	1186000	1283000	1098600	1252200	1011800	4741600	4594000	4253500	4432100	4405100	4232200	4788800	5074600	4440800	4815200	4201100	4935800	4181300	1.04306	1.01059	0.935688	0.974976	0.969037	0.931002	1.05344	1.11631	0.97689	1.05925	0.924161	1.08578	0.919805	-0.0101344	0.993	0.868326	-0.106249	0.929	0.326351	n
P35802	Neuronal membrane glycoprotein M6-a OS=Mus musculus OX=10090 GN=Gpm6a PE=1 SV=1	Gpm6a	2944100	3062400	3069800	3014700	2864400	2999000	2977100	3337500	3207000	3081200	2752100	3045900	3086600	8001100	7688700	7441200	7611600	7205100	7104500	6958500	8022500	7176600	7258100	7249900	7411200	7575500	1.07559	1.03359	1.00032	1.02323	0.968583	0.955059	0.935432	1.07847	0.964751	0.975707	0.974605	0.996289	1.01838	-0.117161	0.922	0.00972369	-0.0144996	0.99	0.827186	n
P35803	Neuronal membrane glycoprotein M6-b OS=Mus musculus OX=10090 GN=Gpm6b PE=1 SV=2	Gpm6b	1191800	1079400	1088400	950630	1089700	1019300	1050700	1061800	1112500	1107600	978850	1055400	1023900	4839100	4372700	3994200	4029900	4046100	3883000	3792600	4270500	4045400	4209800	3932900	4381400	3984600	1.16969	1.05695	0.965461	0.97409	0.978006	0.938582	0.916731	1.03225	0.977837	1.01757	0.950644	1.05905	0.96314	-0.140826	0.907	0.144605	-0.0262051	0.982	0.637581	n
P35821	Tyrosine-protein phosphatase non-receptor type 1 OS=Mus musculus OX=10090 GN=Ptpn1 PE=1 SV=2	Ptpn1	12378	8430.5	9405.9	5089.1	11149	10686	11620	13210	12938	11553	9295.9	8532.3	7676.5	72878	70823	59907	73131	71024	61217	65321	72284	60703	65411	75451	69149	76647	1.05981	1.02993	0.871183	1.06349	1.03285	0.890234	0.949915	1.05117	0.882759	0.951224	1.09723	1.00558	1.11462	-0.0709665	0.952	0.504579	0.157044	1.115	0.138494	n
P35846	Folate receptor alpha OS=Mus musculus OX=10090 GN=Folr1 PE=1 SV=2	Folr1	355.01	NA	NA	12186	NA	NA	NA	NA	NA	NA	NA	NA	NA	0	0	0	0	0	0	0	0	0	0	0	0	0	NA	NA	NA	NA	NA	NA	NA	NA	NA	NA	NA	NA	NA	-9.96578	0.001	0.001	NA	NA	NA	n
P35922	Synaptic functional regulator FMR1 OS=Mus musculus OX=10090 GN=Fmr1 PE=1 SV=1	Fmr1	14686	21287	21982	20765	20124	22323	23312	25017	18675	22432	17825	22197	19328	129710	147670	152110	145340	132940	134190	134710	154690	147420	140280	141650	136500	123510	0.926134	1.05437	1.08607	1.03773	0.949196	0.958121	0.961834	1.10449	1.05258	1.0016	1.01139	0.974614	0.881865	-0.101598	0.932	0.158445	-0.139236	0.908	0.121555	n
P35979	60S ribosomal protein L12 OS=Mus musculus OX=10090 GN=Rpl12 PE=1 SV=2	Rpl12	335610	343650	342670	332710	346970	376760	375510	389880	378920	377580	362190	370490	373820	716880	721560	707700	738790	725840	738150	741320	766020	708840	762430	772980	752330	753200	0.970165	0.976498	0.957741	0.999816	0.98229	0.99895	1.00324	1.03667	0.959284	1.03181	1.04609	1.01814	1.01932	0.0271541	1.019	0.170151	0.0257376	1.018	0.518985	n
P35980	60S ribosomal protein L18 OS=Mus musculus OX=10090 GN=Rpl18 PE=1 SV=3	Rpl18	182940	151690	171070	196440	193250	164910	143590	132840	165650	150430	185240	146260	148750	565560	489150	519280	425950	542690	453970	403250	388000	435500	449040	615780	431960	419890	1.19744	1.03566	1.09945	0.901846	1.14901	0.961171	0.853784	0.821496	0.922065	0.950733	1.30376	0.91457	0.889015	-0.100051	0.933	0.511765	0.205393	1.153	0.380841	n
P36536	GTP-binding protein SAR1a OS=Mus musculus OX=10090 GN=Sar1a PE=1 SV=1	Sar1a	15411	13199	15929	29139	14374	23298	22342	23641	29084	23618	16674	35218	25786	94867	104900	106880	96516	98758	137230	129780	136730	122020	141510	92380	118730	129460	0.816865	0.903256	0.920305	0.831064	0.850369	1.18164	1.11749	1.17733	1.05067	1.21849	0.79545	1.02234	1.11473	0.275007	1.21	0.105334	-0.232769	0.851	0.200412	n
P36552	Oxygen-dependent coproporphyrinogen-III oxidase, mitochondrial OS=Mus musculus OX=10090 GN=Cpox PE=1 SV=2	Cpox	20746	20683	20813	15687	16922	20641	20756	24903	18588	20192	22429	22045	22497	114820	107670	115150	110670	105040	100270	106120	115250	102580	103250	108140	118690	105630	1.05617	0.990398	1.0592	1.01799	0.966206	0.92233	0.976141	1.06012	0.943578	0.949741	0.994721	1.09177	0.971633	-0.110916	0.926	0.0240526	0.0496308	1.035	0.537168	n
P36916	Guanine nucleotide-binding protein-like 1 OS=Mus musculus OX=10090 GN=Gnl1 PE=1 SV=4	Gnl1	52977	54969	52344	46783	61155	62389	61858	61607	70082	65987	55896	50361	64042	216140	214850	216040	228110	220140	224060	224730	227620	215500	212260	221510	211150	224720	0.983545	0.977675	0.98309	1.03801	1.00175	1.01958	1.02263	1.03578	0.980632	0.965889	1.00798	0.960838	1.02259	0.0271541	1.019	0.321949	0.00432161	1.003	0.917	n
P37040	NADPH--cytochrome P450 reductase OS=Mus musculus OX=10090 GN=Por PE=1 SV=2	Por	76145	72588	87267	76571	91033	88164	89917	93953	88103	85574	80856	87378	82616	351270	349880	369770	367830	379760	368620	377360	380430	366380	374580	381850	387010	384070	0.943726	0.939991	0.993428	0.988216	1.02027	0.990339	1.01382	1.02207	0.984321	1.00635	1.02588	1.03974	1.03185	0.0607392	1.043	0.0746416	0.0398403	1.028	0.0741848	n
P37804	Transgelin OS=Mus musculus OX=10090 GN=Tagln PE=1 SV=3	Tagln	19263	21391	29318	25864	13782	12933	32630	23388	16338	10310	18965	27182	16270	90961	93997	115910	97817	61636	63510	116400	72083	62023	53954	62972	90593	67750	1.12661	1.16421	1.43562	1.21152	0.763399	0.786609	1.44168	0.892791	0.768192	0.668253	0.779946	1.12205	0.839124	-0.307573	0.808	0.226993	0.235114	1.177	0.321562	n
P38060	Hydroxymethylglutaryl-CoA lyase, mitochondrial OS=Mus musculus OX=10090 GN=Hmgcl PE=1 SV=2	Hmgcl	42299	42378	40082	39614	38006	40742	42495	41465	39412	42287	30687	34766	43853	216800	210440	202170	206800	205850	204080	221690	214830	213080	212010	195400	196590	205720	1.04174	1.01119	0.971447	0.993694	0.989129	0.980624	1.06524	1.03228	1.02387	1.01873	0.938916	0.944634	0.988505	0.0100637	1.007	0.820187	-0.0985055	0.934	0.0148076	n
P38647	Stress-70 protein, mitochondrial OS=Mus musculus OX=10090 GN=Hspa9 PE=1 SV=3	Hspa9	347910	371390	358030	339440	342150	354390	380620	405350	371310	393450	351390	377240	381670	1825100	1804100	1851200	1834900	1789300	1742600	1744700	1859700	1838800	1826400	1848500	1836500	1814100	1.00467	0.993115	1.01904	1.01007	0.984968	0.95926	0.960416	1.02372	1.01222	1.00539	1.01756	1.01095	0.99862	-0.0558912	0.962	0.00977752	-0.00723157	0.995	0.572219	n
P39053	Dynamin-1 OS=Mus musculus OX=10090 GN=Dnm1 PE=1 SV=2	Dnm1	2212000	2264300	2259300	2105000	2304700	2416900	2301700	2345000	2276700	2211200	2261100	2180600	2337900	6557200	6541300	6519000	6570500	6787500	6578400	6361800	6750200	6456700	6428300	6652500	6273200	6409300	1.00421	1.00178	0.998364	1.00625	1.03948	1.00746	0.974289	1.03377	0.988823	0.984473	1.01881	0.96072	0.981563	0.00575927	1.004	0.807177	-0.0218044	0.985	0.541485	n
P39054	Dynamin-2 OS=Mus musculus OX=10090 GN=Dnm2 PE=1 SV=2	Dnm2	84254	85787	80631	77003	87579	83803	82792	88633	89427	82070	80642	86356	80151	3194900	3167700	2738200	3056400	3197100	2974700	3121900	3327800	3189700	3464700	2916100	3220500	3098600	1.02128	1.01259	0.875291	0.977007	1.02198	0.95089	0.997944	1.06376	1.01962	1.10752	0.932158	1.02946	0.990496	0.0271541	1.019	0.671684	-0.112475	0.925	0.10579	n
P39087	Glutamate receptor ionotropic, kainate 2 OS=Mus musculus OX=10090 GN=Grik2 PE=1 SV=4	Grik2	5122.6	2691.3	3109.6	6119.1	6951.1	7438.3	5249.3	8317.3	8340.8	7709	6372	8886.4	9254.9	77026	64533	90636	87203	74549	78903	76320	85514	98382	83496	101560	105050	88352	0.900869	0.754756	1.06005	1.0199	0.871899	0.922822	0.892612	1.00014	1.15064	0.97654	1.18781	1.22863	1.03333	-0.0603973	0.959	0.7301	0.141433	1.103	0.254029	n
P39447	Tight junction protein ZO-1 OS=Mus musculus OX=10090 GN=Tjp1 PE=1 SV=2	Tjp1	20938	19141	21735	19723	17507	18552	20040	21622	16526	18825	14461	17051	19358	135390	139480	140140	139020	123230	128000	140660	143020	128570	136350	131390	140400	138710	0.997569	1.0277	1.03257	1.02432	0.907972	0.943118	1.0364	1.05379	0.947318	1.00464	0.968096	1.03448	1.02203	-0.0846703	0.943	0.139157	0.00863031	1.006	0.863114	n
P39688	Tyrosine-protein kinase Fyn OS=Mus musculus OX=10090 GN=Fyn PE=1 SV=4	Fyn	24900	45714	67706	22378	51265	23857	23410	40187	33017	37741	21935	25739	39673	426970	440380	445580	472050	443750	421260	425380	436440	404430	413820	424820	440040	437420	0.985489	1.01644	1.02844	1.08954	1.02422	0.97231	0.981819	1.00735	0.933465	0.955138	0.980527	1.01566	1.00961	-0.0528949	0.964	0.253502	0.0538064	1.038	0.207469	n
P39749	Flap endonuclease 1 OS=Mus musculus OX=10090 GN=Fen1 PE=1 SV=1	Fen1	1088.3	1255.2	1505.1	1048.5	1443.9	1788.4	1841	1343.9	1435.3	1611.4	797.36	1356.2	913.77	0	17049	18478	15118	0	19965	20328	14490	17727	19238	0	17554	0	NA	0.959324	1.03973	0.850669	NA	1.1234	1.14383	0.815333	0.997474	1.0825	NA	0.98774	NA	0.254594	1.193	0.0973196	0.0328061	1.023	NA	n
P40124	Adenylyl cyclase-associated protein 1 OS=Mus musculus OX=10090 GN=Cap1 PE=1 SV=4	Cap1	753760	732650	760120	717700	825190	838030	823400	848560	739080	805410	551760	785470	784840	3143000	2992400	2972200	3004600	3137800	2984400	3021800	3235200	3121600	3135100	2961500	3162100	3149800	1.02093	0.972008	0.965446	0.97597	1.01924	0.969409	0.981557	1.05088	1.01398	1.01836	0.96197	1.02713	1.02313	0.0100637	1.007	0.750787	-0.0335695	0.977	0.381507	n
P40142	Transketolase OS=Mus musculus OX=10090 GN=Tkt PE=1 SV=1	Tkt	828440	819510	815260	776090	854600	851150	887580	896380	805270	847830	781930	881640	814850	3475300	3419500	3351000	3368000	3282700	3281600	3473700	3579900	3209300	3508600	3330200	3583100	3218600	1.02489	1.00844	0.988238	0.993251	0.968095	0.967771	1.02442	1.05574	0.946449	1.03472	0.982104	1.05669	0.949192	-0.0247367	0.983	0.394631	-0.0232698	0.984	0.744265	n
P40237	CD82 antigen OS=Mus musculus OX=10090 GN=Cd82 PE=1 SV=1	Cd82	110370	173270	145400	151320	99050	102740	106680	110700	169130	123890	88710	102470	91169	693080	765480	559060	627530	573870	572260	589800	725630	566220	692350	488290	618170	518300	1.12766	1.24546	0.909605	1.02101	0.933701	0.931082	0.95962	1.18062	0.921254	1.12647	0.79446	1.00578	0.843287	-0.192645	0.875	0.17398	-0.288065	0.819	0.127617	n
P40240	CD9 antigen OS=Mus musculus OX=10090 GN=Cd9 PE=1 SV=2	Cd9	476480	491220	177170	162610	166950	173880	324210	201190	183050	212200	113010	123680	140460	1312000	1143900	1049200	979630	925890	967930	1046700	1074700	928390	1202500	660070	686090	768590	1.33819	1.16673	1.07014	0.999184	0.944371	0.98725	1.06759	1.09615	0.946921	1.2265	0.673245	0.699785	0.783932	-0.194295	0.874	0.167309	-0.599462	0.66	0.00929413	n
P40336	Vacuolar protein sorting-associated protein 26A OS=Mus musculus OX=10090 GN=Vps26a PE=1 SV=1	Vps26a	45080	50553	53657	49914	54151	66339	49826	56166	59446	63451	62023	62332	57137	251880	252770	252770	270060	246670	255610	246720	263310	241060	257010	264650	261840	268310	0.98253	0.986002	0.986002	1.05345	0.962207	0.99708	0.962402	1.02712	0.940324	1.00254	1.03234	1.02138	1.04662	-0.0409718	0.972	0.261819	0.0621217	1.044	0.185105	n
P40630	Transcription factor A, mitochondrial OS=Mus musculus OX=10090 GN=Tfam PE=1 SV=2	Tfam	25682	31215	26131	35498	35966	33451	33826	7866.8	40800	32583	33742	30929	31488	162330	163650	170550	169580	164240	143180	144550	55523	170690	148380	161910	148050	138030	1.08741	1.09625	1.14247	1.13597	1.1002	0.959126	0.968303	0.371934	1.14341	0.993959	1.08459	0.991749	0.924627	-0.14401	0.905	0.0507328	0.258217	1.196	0.468312	n
P41105	60S ribosomal protein L28 OS=Mus musculus OX=10090 GN=Rpl28 PE=1 SV=2	Rpl28	94134	70700	83277	60431	92399	90754	72647	31645	82007	72325	82385	73245	65336	301410	240020	267330	213860	323170	297920	252660	211620	305940	268660	310630	258080	237570	1.12309	0.894347	0.996108	0.796871	1.20417	1.11009	0.941445	0.788525	1.13997	1.00106	1.15745	0.961641	0.885218	0.187768	1.139	0.263829	0.0370307	1.026	0.832442	n
P41216	Long-chain-fatty-acid--CoA ligase 1 OS=Mus musculus OX=10090 GN=Acsl1 PE=1 SV=2	Acsl1	71950	62366	69509	68967	77050	75153	71583	84454	70651	77095	63388	71284	80286	696060	666960	702770	685720	666730	649710	639060	683510	642470	656170	693750	688020	669030	1.03533	0.99205	1.04531	1.01995	0.991708	0.966392	0.950551	1.01667	0.955623	0.976001	1.0319	1.02337	0.995129	-0.077041	0.948	0.0249541	0.0496308	1.035	0.181925	n
P41233	Phospholipid-transporting ATPase ABCA1 OS=Mus musculus OX=10090 GN=Abca1 PE=1 SV=4	Abca1	162.71	99.12	114.59	109.18	167.31	142.12	124.26	254.15	220.62	241.75	276.15	237.58	251.78	0	0	0	0	16399	0	0	21321	19300	19840	20248	0	18723	NA	NA	NA	NA	0.849462	NA	NA	1.10442	0.999732	1.0277	1.04884	NA	0.969844	NA	NA	NA	-0.0484122	0.967	0.535724	n
P41234	ATP-binding cassette sub-family A member 2 OS=Mus musculus OX=10090 GN=Abca2 PE=1 SV=4	Abca2	495.91	4762.3	4601.3	3065.4	4002	4052.6	4365.1	4039.8	5085.3	5401.6	4577.5	3711.2	3543.4	385580	425870	384780	348820	297790	367600	321020	439160	282580	472220	355370	357710	358630	1.0449	1.15409	1.04274	0.945286	0.806997	0.996179	0.869949	1.1901	0.765779	1.27969	0.963036	0.969378	0.971871	-0.232769	0.851	0.0697035	-0.155213	0.898	0.629488	n
P41241	Tyrosine-protein kinase CSK OS=Mus musculus OX=10090 GN=Csk PE=1 SV=2	Csk	8113.9	7314.9	3062.9	6140.8	3655.3	4155.7	4380.7	3931.8	4108.5	1955.8	3166.3	2586.5	3661.4	51234	54299	58591	60708	58527	63386	59904	60834	70259	49932	74892	58390	65639	0.846741	0.897396	0.968329	1.00332	0.967272	1.04758	0.990029	1.0054	1.16117	0.825223	1.23774	0.965007	1.08481	0.108357	1.078	0.178935	0.136191	1.099	0.464684	n
P41242	Megakaryocyte-associated tyrosine-protein kinase OS=Mus musculus OX=10090 GN=Matk PE=1 SV=2	Matk	5975	8588.6	8622.4	5739	16382	18305	17971	17863	16862	17495	17222	16872	17548	150170	168170	170550	184770	176170	198970	201910	219710	191800	204680	217310	197720	175960	0.794263	0.889466	0.902054	0.977265	0.931779	1.05237	1.06792	1.16207	1.01445	1.08257	1.14937	1.04576	0.930668	0.191563	1.142	0.0839113	-0.0603973	0.959	0.577608	n
P42125	Enoyl-CoA delta isomerase 1, mitochondrial OS=Mus musculus OX=10090 GN=Eci1 PE=1 SV=2	Eci1	57621	61205	67419	72791	66499	58267	65150	64195	62578	67762	61707	60617	59952	267490	242440	259000	283360	242780	232680	262150	264970	234620	257020	262510	256200	231930	1.05466	0.955892	1.02119	1.11723	0.957233	0.91741	1.03361	1.04472	0.92506	1.01338	1.03502	1.01015	0.914453	-0.0969617	0.935	0.222577	-0.011588	0.992	0.886306	n
P42208	Septin-2 OS=Mus musculus OX=10090 GN=Septin2 PE=1 SV=2	Septin2	96217	120630	98676	123680	101520	95354	112630	101360	128230	91993	116440	110140	86473	381800	384560	394130	419230	391130	405590	420190	417610	432170	428370	425900	445100	415930	0.925712	0.932404	0.955607	1.01646	0.948334	0.983393	1.01879	1.01254	1.04784	1.03863	1.03264	1.07919	1.00846	0.0384362	1.027	0.416834	0.0100637	1.007	0.783968	n
P42225	Signal transducer and activator of transcription 1 OS=Mus musculus OX=10090 GN=Stat1 PE=1 SV=1	Stat1	3904.3	4175.7	3217.6	3417.7	2860.8	2669.9	2935.8	4817.7	5545.3	5421.7	5756.8	2858.2	3180.1	60699	67694	56778	55322	56379	50506	53632	51007	47407	61348	53491	55178	52349	1.09324	1.21922	1.02262	0.996392	1.01543	0.909652	0.965954	0.918676	0.853837	1.10492	0.963415	0.993799	0.942846	-0.168123	0.89	0.112426	0.0114956	1.008	0.870655	n
P42227	Signal transducer and activator of transcription 3 OS=Mus musculus OX=10090 GN=Stat3 PE=1 SV=2	Stat3	4222.5	5204	5996.9	4295.2	4966.4	4366.3	5095.2	4949.7	4582.8	5131.3	4152.2	4027.2	4205	54403	62512	62247	60906	55227	45699	53107	55301	54340	55388	45767	49681	44526	1.01164	1.16243	1.1575	1.13256	1.02696	0.849783	0.987537	1.02833	1.01046	1.02995	0.851048	0.92383	0.827971	-0.226004	0.855	0.0513052	-0.237864	0.848	0.00775495	n
P42337	Phosphatidylinositol 4,5-bisphosphate 3-kinase catalytic subunit alpha isoform OS=Mus musculus OX=10090 GN=Pik3ca PE=1 SV=2	Pik3ca	504.95	536.95	592.88	512.69	518.36	370.01	684.41	717.18	331.13	611.28	281.98	NA	594.2	19181	20131	20899	20074	17956	0	22693	23881	0	21191	0	0	20295	0.926613	0.972507	1.00961	0.969753	0.867435	NA	1.09627	1.15366	NA	1.02371	NA	NA	0.98043	0.0186342	1.013	0.939555	-0.150401	0.901	NA	n
P42567	Epidermal growth factor receptor substrate 15 OS=Mus musculus OX=10090 GN=Eps15 PE=1 SV=1	Eps15	13953	16581	15856	14551	17191	16835	16072	16822	18428	15959	15376	17505	17029	123510	126040	122560	123540	119750	119810	129310	130270	133490	132840	127360	140490	134140	0.965438	0.985214	0.958012	0.965673	0.936048	0.936517	1.01077	1.01828	1.04345	1.03837	0.995532	1.09817	1.04853	-0.011588	0.992	0.725824	0.0200577	1.014	0.685907	n
P42859	Huntingtin OS=Mus musculus OX=10090 GN=Htt PE=1 SV=2	Htt	29183	26904	26484	23943	29300	32503	29569	31710	30698	25841	27497	26082	27698	232850	231450	235030	221120	238790	243710	231400	246570	233650	221750	237170	229210	243830	0.993606	0.987632	1.00291	0.943552	1.01895	1.03995	0.987418	1.05215	0.99702	0.94624	1.01204	0.978073	1.04046	0.0482362	1.034	0.160644	0.0172093	1.012	0.746435	n
P42932	T-complex protein 1 subunit theta OS=Mus musculus OX=10090 GN=Cct8 PE=1 SV=3	Cct8	280490	328150	292500	291050	332480	323080	362530	357450	310500	315460	291730	299700	337850	952920	955040	919110	987360	965100	955280	948370	970530	908580	947770	957660	917500	913970	1.00722	1.00946	0.971481	1.04362	1.02009	1.00971	1.00241	1.02583	0.960351	1.00177	1.01223	0.969779	0.966048	0.00432161	1.003	0.870345	-0.018878	0.987	0.614896	n
P43006	Excitatory amino acid transporter 2 OS=Mus musculus OX=10090 GN=Slc1a2 PE=1 SV=1	Slc1a2	3476000	3337300	3489800	3147400	3393100	3573400	3735500	3772500	3679300	3647300	3360500	3689500	3669200	10842000	11172000	11328000	10929000	11267000	11565000	11682000	12004000	11277000	11523000	11050000	11487000	11923000	0.952023	0.981	0.994698	0.959662	0.989341	1.01551	1.02578	1.05406	0.990219	1.01182	0.970287	1.00866	1.04694	0.0551957	1.039	0.0484384	-0.0144996	0.99	0.742276	n
P43024	Cytochrome c oxidase subunit 6A1, mitochondrial OS=Mus musculus OX=10090 GN=Cox6a1 PE=1 SV=2	Cox6a1	2304800	2275600	2542100	2348200	2514600	2540900	2482000	1743100	2676400	2529700	2421800	2501700	2504900	5135500	5105300	5621100	5510700	5326200	5139800	5029600	3609300	5365700	5185700	4978400	5171700	5084100	1.00752	1.0016	1.10279	1.08113	1.04493	1.00836	0.986745	0.7081	1.05268	1.01737	0.9767	1.01462	0.997437	-0.0484122	0.967	0.347903	0.105678	1.076	0.526099	n
P43274	Histone H1.4 OS=Mus musculus OX=10090 GN=H1-4 PE=1 SV=2	H1-4	222480	114870	173320	121360	208420	208530	174830	27413	196400	197160	252260	197100	135380	874390	430360	618430	466860	699740	674970	573180	127890	621660	674690	884280	648210	463960	1.46509	0.721092	1.03621	0.78225	1.17245	1.13095	0.960395	0.214287	1.04163	1.13048	1.48166	1.08611	0.777391	0.120352	1.087	0.570113	0.487486	1.402	0.403935	n
P43275	Histone H1.1 OS=Mus musculus OX=10090 GN=H1-1 PE=1 SV=2	H1-1	43199	23865	36699	28479	25405	40833	29714	5582.7	42027	40804	26347	26823	20649	144460	73582	119050	88258	145840	124430	112940	33757	119750	119060	120370	105370	80373	1.35375	0.689546	1.11563	0.827077	1.36668	1.16605	1.05838	0.316341	1.12219	1.11573	1.128	0.987435	0.753185	0.264236	1.201	0.313485	0.167358	1.123	0.598095	n
P43276	Histone H1.5 OS=Mus musculus OX=10090 GN=H1-5 PE=1 SV=2	H1-5	31663	12500	19914	12808	15710	27817	21861	1371	24837	29612	28899	23622	19122	143040	60230	92950	64701	99870	107880	91001	0	102410	109110	130780	98799	83136	1.44984	0.610487	0.942135	0.655805	1.01228	1.09346	0.92238	NA	1.03802	1.10593	1.32558	1.00142	0.842661	0.14274	1.104	0.537047	-0.0203404	0.986	0.865809	n
P43406	Integrin alpha-V OS=Mus musculus OX=10090 GN=Itgav PE=1 SV=2	Itgav	14519	13528	14914	14054	16392	14905	16367	16648	17367	16222	14569	17690	16022	137290	138850	146460	139720	132050	130920	139520	138390	133980	140100	147930	140570	139940	0.988398	0.999629	1.05442	1.00589	0.950673	0.942538	1.00445	0.996317	0.964568	1.00863	1.065	1.01201	1.00748	-0.0679388	0.954	0.105199	0.0551957	1.039	0.164017	n
P45376	Aldo-keto reductase family 1 member B1 OS=Mus musculus OX=10090 GN=Akr1b1 PE=1 SV=3	Akr1b1	225940	220540	224600	217850	240500	200820	236670	243020	269900	267070	263550	246260	258930	652030	663180	607340	630560	599290	578440	618440	650570	639480	654360	694940	669860	620270	1.02387	1.04138	0.953696	0.990158	0.941055	0.908315	0.971126	1.02158	1.00416	1.02753	1.09125	1.05187	0.974	-0.0923402	0.938	0.0725246	0.0299829	1.021	0.59667	n
P45377	Aldose reductase-related protein 2 OS=Mus musculus OX=10090 GN=Akr1b8 PE=1 SV=2	Akr1b8	22592	16414	9962	12073	9737.8	16552	9429.4	10993	18676	10600	12228	10649	17667	111890	99907	103970	96942	94979	107600	97315	106770	106030	104350	116770	105880	102030	1.07393	0.958919	0.997916	0.93046	0.911619	1.03276	0.93404	1.02479	1.01769	1.00156	1.12077	1.01625	0.979295	-0.0454314	0.969	0.544115	0.0342157	1.024	0.620429	n
P45591	Cofilin-2 OS=Mus musculus OX=10090 GN=Cfl2 PE=1 SV=1	Cfl2	232730	283140	239730	235910	254340	296300	290670	193980	332780	321690	316410	288900	339460	1054600	976750	995270	1050300	982520	989180	994640	819720	1064800	1092500	1131100	1227000	1198000	1.00983	0.935282	0.953016	1.00571	0.940807	0.947185	0.952413	0.784919	1.01959	1.04612	1.08308	1.17491	1.14714	-0.0439433	0.97	0.219623	0.257011	1.195	0.122559	n
P45878	Peptidyl-prolyl cis-trans isomerase FKBP2 OS=Mus musculus OX=10090 GN=Fkbp2 PE=1 SV=1	Fkbp2	175580	162310	156590	169240	174960	176890	182640	148940	172470	168180	151930	161770	177470	543470	581280	538500	507940	566660	604150	576690	453140	593670	577130	545110	580670	597910	0.972309	1.03995	0.963418	0.908743	1.0138	1.08087	1.03174	0.810702	1.06212	1.03253	0.975243	1.03886	1.06971	0.10165	1.073	0.107081	0.0854247	1.061	0.50379	n
P45952	Medium-chain specific acyl-CoA dehydrogenase, mitochondrial OS=Mus musculus OX=10090 GN=Acadm PE=1 SV=1	Acadm	35204	32692	37723	41334	35977	40628	42690	42935	44462	41633	38431	40820	49073	128840	131610	138550	156350	135610	134710	141450	154770	141620	139150	145720	153280	164630	0.89746	0.916755	0.965097	1.08909	0.944617	0.938348	0.985297	1.07808	0.986481	0.969276	1.01504	1.0677	1.14676	-0.0159576	0.989	0.873987	0.0894982	1.064	0.266704	n
P46061	Ran GTPase-activating protein 1 OS=Mus musculus OX=10090 GN=Rangap1 PE=1 SV=2	Rangap1	44719	49264	29048	47430	30131	28470	38568	48129	28700	30237	24580	23962	25656	213710	227680	233750	227550	207760	199820	212620	212880	200820	211190	205040	212570	193900	1.00686	1.07268	1.10128	1.07207	0.978832	0.941423	1.00173	1.00295	0.946135	0.994991	0.966017	1.00149	0.913532	-0.12658	0.916	0.0234484	-0.0306192	0.979	0.533693	n
P46096	Synaptotagmin-1 OS=Mus musculus OX=10090 GN=Syt1 PE=1 SV=1	Syt1	2297500	2288700	2494100	2296500	2412700	2620200	2398900	2458800	2633000	2366200	2355500	2307600	2365600	5019300	4937300	5114300	4982700	5111200	4951600	4903900	5141300	5151800	4946100	5202500	5070700	5210900	0.992506	0.976291	1.01129	0.985269	1.01068	0.979119	0.969687	1.01663	1.01871	0.978031	1.02873	1.00267	1.03039	-0.00723157	0.995	0.731468	0.0229004	1.016	0.370957	n
P46097	Synaptotagmin-2 OS=Mus musculus OX=10090 GN=Syt2 PE=1 SV=1	Syt2	26066	25536	36128	21832	55919	37305	64155	65038	64308	66231	72635	79039	65403	516430	447690	532930	475680	454580	520370	507900	485820	456980	468250	532690	570020	577620	1.02545	0.888958	1.05821	0.944536	0.902639	1.03327	1.00851	0.964671	0.907404	0.929783	1.05774	1.13186	1.14695	0.00288251	1.002	0.962855	0.252173	1.191	0.00477066	n
P46460	Vesicle-fusing ATPase OS=Mus musculus OX=10090 GN=Nsf PE=1 SV=2	Nsf	1798300	1786000	1821700	1739100	1828800	1893500	1853200	1948400	1917600	1914300	1846700	1725000	1898000	7686500	7647200	7799600	7726100	7580500	7581000	7360300	8121300	7685800	7729900	7748800	7329500	7699900	1.00229	0.997163	1.01704	1.00745	0.988466	0.988531	0.959753	1.05898	1.0022	1.00795	1.01041	0.955737	1.00404	-0.0394883	0.973	0.0361368	-0.046921	0.968	0.256988	n
P46467	Vacuolar protein sorting-associated protein 4B OS=Mus musculus OX=10090 GN=Vps4b PE=1 SV=2	Vps4b	5372.4	5359	7441	7156	7737.6	5857.9	8150.8	6873.5	8959.7	6709.2	6069.1	6147.6	6018.6	94589	80313	88411	99483	102380	99903	96667	88231	103330	93048	98013	93294	94200	0.99821	0.847554	0.933013	1.04986	1.08043	1.05429	1.02014	0.931113	1.09045	0.981948	1.03434	0.984544	0.994105	0.136191	1.099	0.146641	0.00432161	1.003	0.921927	n
P46471	26S proteasome regulatory subunit 7 OS=Mus musculus OX=10090 GN=Psmc2 PE=1 SV=5	Psmc2	171670	184480	202890	193320	118390	117900	109780	121060	109350	118060	124300	129260	103520	1074300	1065900	1056300	1098400	1037100	969010	1012200	989110	927750	992580	997670	1000800	988710	1.05723	1.04897	1.03952	1.08095	1.02063	0.953618	0.996122	0.973399	0.913013	0.976813	0.981823	0.984903	0.973005	-0.093879	0.937	0.0197044	0.0384362	1.027	0.294348	n
P46638	Ras-related protein Rab-11B OS=Mus musculus OX=10090 GN=Rab11b PE=1 SV=3	Rab11b	411630	361300	403530	358530	433360	469310	443380	448840	449500	437460	456950	460150	461520	1127700	1179200	1156200	1247000	1223200	1207800	1202900	1149500	1195800	1203100	1315800	1279400	1277300	0.92992	0.972388	0.953422	1.0283	1.00867	0.995972	0.991931	0.947897	0.986077	0.992096	1.08503	1.05502	1.05328	0.041243	1.029	0.310451	0.125651	1.091	0.00708789	n
P46662	Merlin OS=Mus musculus OX=10090 GN=Nf2 PE=1 SV=2	Nf2	633.01	756	787.1	582.39	4278	2608.8	5382.4	1510	2429.9	3272.4	5632.6	1322.1	11273	0	44836	60156	0	112630	84342	98497	42925	87452	93973	56144	49348	91531	NA	0.600116	0.80517	NA	1.50752	1.12889	1.31835	0.574538	1.17052	1.2578	0.75147	0.660508	1.22511	0.90766	1.876	0.0259605	-0.187707	0.878	0.7429	n
P46664	Adenylosuccinate synthetase isozyme 2 OS=Mus musculus OX=10090 GN=Adss2 PE=1 SV=2	Adss2	115500	115730	77083	110750	119010	135610	120160	133260	124650	123330	26273	82454	140830	529110	535000	338480	517680	514300	536030	527500	564950	542770	523070	132800	343010	571130	1.11377	1.12616	0.712494	1.08971	1.08259	1.12833	1.11038	1.18921	1.14252	1.10105	0.279541	0.722029	1.20222	0.132248	1.096	0.448664	-0.639355	0.642	0.22955	n
P46735	Unconventional myosin-Ib OS=Mus musculus OX=10090 GN=Myo1b PE=1 SV=3	Myo1b	75.019	120.35	225.73	392.78	336.19	397.37	563.47	194.9	103.44	135.66	98.465	195.09	178.9	0	0	0	9453	0	10563	12591	0	0	0	0	9844.6	0	NA	NA	NA	0.890708	NA	0.995298	1.18639	NA	NA	NA	NA	0.927607	NA	0.292782	1.225	NA	NA	NA	NA	n
P46737	Lys-63-specific deubiquitinase BRCC36 OS=Mus musculus OX=10090 GN=Brcc3 PE=1 SV=1	Brcc3	26757	31757	26438	31193	31992	33297	34992	31656	31831	28099	20503	27013	25803	126440	122500	120770	115690	123340	123050	120580	120020	121270	105160	122110	122960	101010	1.06397	1.03081	1.01625	0.973506	1.03788	1.03544	1.01466	1.00994	1.02046	0.884899	1.02753	1.03468	0.849977	0.0114956	1.008	0.724297	-0.00144342	0.999	0.971053	n
P46935	E3 ubiquitin-protein ligase NEDD4 OS=Mus musculus OX=10090 GN=Nedd4 PE=1 SV=3	Nedd4	22167	22597	25399	25434	22601	21923	23486	26944	27736	25883	25474	23221	22448	142670	138320	142800	148710	129790	128670	132610	150800	143360	143070	149210	149850	139840	1.00816	0.97742	1.00908	1.05084	0.917144	0.90923	0.937071	1.06561	1.01303	1.01099	1.05437	1.05889	0.988161	-0.134477	0.911	0.00456128	0.00575927	1.004	0.904303	n
P46978	Dolichyl-diphosphooligosaccharide--protein glycosyltransferase subunit STT3A OS=Mus musculus OX=10090 GN=Stt3a PE=1 SV=1	Stt3a	7241.3	8109.8	7339.1	6155	11822	11004	13976	12266	14170	12995	9896	15219	14718	69086	83319	76388	77027	82254	90236	88670	100680	84218	83649	84147	85116	95262	0.816432	0.984633	0.902725	0.910276	0.972047	1.06638	1.04787	1.1898	0.995257	0.988532	0.994418	1.00587	1.12577	0.187768	1.139	0.0507265	-0.0218044	0.985	0.867077	n
P47199	Quinone oxidoreductase OS=Mus musculus OX=10090 GN=Cryz PE=1 SV=1	Cryz	66622	68043	111970	77646	75759	79952	81992	79606	79190	78715	63967	77207	58147	433120	421510	378670	443860	380160	404670	399930	443550	389720	402180	405910	405040	388560	1.063	1.0345	0.92936	1.08935	0.933017	0.993171	0.981538	1.08859	0.95648	0.98706	0.996215	0.99408	0.953633	-0.086201	0.942	0.245218	-0.0424568	0.971	0.533938	n
P47708	Rabphilin-3A OS=Mus musculus OX=10090 GN=Rph3a PE=1 SV=2	Rph3a	346470	284650	313030	281680	351840	333860	323500	372080	352310	336680	299300	322310	323960	1070200	926520	978500	949870	1062800	971490	944030	1075600	1011200	1004300	933380	950650	947320	1.08473	0.9391	0.991785	0.962767	1.07723	0.98468	0.956847	1.0902	1.02493	1.01794	0.946053	0.963557	0.960182	0.0172093	1.012	0.813458	-0.12658	0.916	0.0178845	n
P47738	Aldehyde dehydrogenase, mitochondrial OS=Mus musculus OX=10090 GN=Aldh2 PE=1 SV=1	Aldh2	297530	318200	330050	298110	334330	313860	329040	325180	316410	318240	299900	290620	304880	876160	913880	907090	988760	889490	838550	903490	923560	860840	866680	924840	898570	840540	0.979164	1.02132	1.01373	1.105	0.994061	0.937133	1.00971	1.03214	0.962043	0.96857	1.03357	1.00421	0.939357	-0.0709665	0.952	0.229848	0.0071955	1.005	0.905737	n
P47740	Aldehyde dehydrogenase family 3 member A2 OS=Mus musculus OX=10090 GN=Aldh3a2 PE=1 SV=2	Aldh3a2	48642	47895	56334	56681	60373	67329	66483	58104	66155	64910	57610	58413	54303	240340	243110	240530	256680	252860	247850	252180	256890	243070	253420	257410	264670	246520	0.959727	0.970788	0.960486	1.02498	1.00972	0.989716	1.00701	1.02581	0.970628	1.01196	1.02789	1.05688	0.984405	0.0342157	1.024	0.272622	0.0285692	1.02	0.495941	n
P47746	Cannabinoid receptor 1 OS=Mus musculus OX=10090 GN=Cnr1 PE=1 SV=1	Cnr1	40148	38734	53375	35395	52714	44003	35398	45420	46121	41048	57682	49312	52541	288600	253360	258870	238590	265300	284500	289100	277300	283470	274930	270420	266280	282710	1.0618	0.932148	0.95242	0.877807	0.976077	1.04672	1.06364	1.02023	1.04293	1.01151	0.994914	0.979683	1.04013	0.105678	1.076	0.207878	-0.027675	0.981	0.378227	n
P47753	F-actin-capping protein subunit alpha-1 OS=Mus musculus OX=10090 GN=Capza1 PE=1 SV=4	Capza1	86255	88298	92764	95665	81769	99282	88915	86383	88725	85473	81597	81270	94099	358460	344510	351030	362770	345560	346110	355590	338440	356140	355380	356010	355850	343620	1.01981	0.98012	0.998669	1.03207	0.983107	0.984672	1.01164	0.962851	1.01321	1.01104	1.01284	1.01238	0.977588	-0.0203404	0.986	0.397522	0.0071955	1.005	0.804645	n
P47754	F-actin-capping protein subunit alpha-2 OS=Mus musculus OX=10090 GN=Capza2 PE=1 SV=3	Capza2	1496100	1495200	1574300	1434900	1589400	1528100	1518400	1496600	1541700	1392400	1464500	1493600	1469700	4739200	4648200	4688600	4747300	4723900	4391800	4410200	4502700	4331800	4273600	4705800	4454000	4335500	1.04507	1.025	1.03391	1.04686	1.0417	0.968463	0.97252	0.992918	0.955232	0.942398	1.03771	0.982179	0.956048	-0.0619024	0.958	0.0895388	0.0426443	1.03	0.373526	n
P47757	F-actin-capping protein subunit beta OS=Mus musculus OX=10090 GN=Capzb PE=1 SV=3	Capzb	725830	724670	710250	655000	643580	725440	745570	661790	767700	736040	635610	656800	643580	1781200	1656400	1636600	1662800	1690900	1652500	1630900	1707200	1697900	1659000	1669300	1674700	1596700	1.06629	0.991578	0.979725	0.995409	1.01223	0.989243	0.976313	1.02199	1.01642	0.993134	0.9993	1.00253	0.955839	-0.0232698	0.984	0.559147	-0.0350469	0.976	0.233712	n
P47758	Signal recognition particle receptor subunit beta OS=Mus musculus OX=10090 GN=Srprb PE=1 SV=1	Srprb	13872	23334	18923	18138	15066	19018	14555	16975	10905	17514	13238	14404	18617	154600	173680	157440	165900	144040	145500	147980	130510	137160	156000	135960	144100	160150	1.02907	1.15608	1.04798	1.10429	0.958782	0.9685	0.985008	0.868721	0.912986	1.03839	0.904998	0.959181	1.06602	-0.16004	0.895	0.0184017	0.0551957	1.039	0.616176	n
P47759	Neuronal vesicle trafficking-associated protein 2 OS=Mus musculus OX=10090 GN=Nsg2 PE=1 SV=1	Nsg2	14248	20540	21878	14474	16348	11944	10404	18213	18115	12938	23917	13771	15742	38043	37365	42268	48005	42086	46141	43844	43998	58901	57174	58399	49240	55995	0.795803	0.78162	0.884184	1.00419	0.880377	0.965201	0.917151	0.920373	1.23212	1.19599	1.22162	1.03003	1.17133	0.0881416	1.063	0.404588	0.0313952	1.022	0.806485	n
P47791	Glutathione reductase, mitochondrial OS=Mus musculus OX=10090 GN=Gsr PE=1 SV=3	Gsr	70178	110990	89272	84947	85793	100730	99490	108350	107780	91528	81450	97415	102010	250750	267120	267460	268900	284290	283550	290010	302080	291940	292170	277240	291700	262930	0.897968	0.956591	0.957809	0.962966	1.01808	1.01543	1.03856	1.08179	1.04547	1.0463	0.992832	1.04462	0.941586	0.117695	1.085	0.0102681	-0.0908029	0.939	0.116172	n
P47802	Metaxin-1 OS=Mus musculus OX=10090 GN=Mtx1 PE=1 SV=1	Mtx1	61221	56453	64414	58685	64111	63543	64089	64333	59092	61898	60039	59551	61530	331830	351190	336170	338020	336690	333760	332880	331280	329790	332080	317250	321100	334700	0.997007	1.05517	1.01005	1.01561	1.01161	1.00281	1.00016	0.995354	0.990878	0.997758	0.9532	0.964768	1.00563	-0.0203404	0.986	0.37811	-0.0291463	0.98	0.273892	n
P47809	Dual specificity mitogen-activated protein kinase kinase 4 OS=Mus musculus OX=10090 GN=Map2k4 PE=1 SV=2	Map2k4	123900	133240	116420	118940	131320	141300	130070	138120	136450	136080	134270	132530	121190	370910	375980	348980	370330	377780	380340	362710	374890	370540	371630	367150	366720	353490	1.00634	1.0201	0.946841	1.00477	1.02498	1.03193	0.984092	1.01714	1.00534	1.00829	0.996139	0.994972	0.959077	0.0271541	1.019	0.444432	-0.0394883	0.973	0.10426	n
P47811	Mitogen-activated protein kinase 14 OS=Mus musculus OX=10090 GN=Mapk14 PE=1 SV=3	Mapk14	659.56	768.47	564.53	540.5	488.51	808.27	1299.8	1037.5	1176.5	1009.5	165.74	962.69	585.81	0	0	0	0	0	8759.5	9855.5	9956.9	10453	10163	0	9730	0	NA	NA	NA	NA	NA	0.892038	1.00365	1.01398	1.0645	1.03497	NA	0.99087	NA	NA	NA	NA	-0.0664274	0.955	NA	n
P47856	Glutamine--fructose-6-phosphate aminotransferase [isomerizing] 1 OS=Mus musculus OX=10090 GN=Gfpt1 PE=1 SV=3	Gfpt1	2673.6	2324.9	3148.6	4121.7	5467.5	4518.2	3527	4602.7	4349.7	4748.1	5501.7	6517	6103.6	52744	46782	52315	63211	53489	52120	57591	63156	53897	55980	55924	68053	60489	0.931935	0.826592	0.924355	1.11688	0.945098	0.920909	1.01758	1.1159	0.952307	0.989112	0.988122	1.20243	1.06878	0.0172093	1.012	0.837716	0.0922074	1.066	0.444779	n
P47857	ATP-dependent 6-phosphofructokinase, muscle type OS=Mus musculus OX=10090 GN=Pfkm PE=1 SV=3	Pfkm	783350	763220	751990	686590	816920	777520	799690	810680	835010	800570	811450	785210	771120	1992500	1955400	1937300	1962100	1964100	1949500	1916000	2046100	1930200	1944100	2023700	1972200	1972300	1.01318	0.994317	0.985113	0.997723	0.99874	0.991316	0.974282	1.04044	0.981502	0.988571	1.02905	1.00286	1.00291	-0.013043	0.991	0.349553	0.0114956	1.008	0.70291	n
P47867	Secretogranin-3 OS=Mus musculus OX=10090 GN=Scg3 PE=1 SV=1	Scg3	3000.3	2154.9	3895.8	4085.5	1655.9	3427	2593.3	NA	4669.4	2811.3	1723.9	3149.7	4260.1	34760	25330	34552	41154	30165	29261	27558	0	40967	31354	27569	38369	37183	1.04746	0.763293	1.04119	1.24013	0.90899	0.881749	0.830431	NA	1.2345	0.94482	0.830763	1.15621	1.12047	-0.227692	0.854	0.291087	-0.0724828	0.951	0.776076	n
P47911	60S ribosomal protein L6 OS=Mus musculus OX=10090 GN=Rpl6 PE=1 SV=3	Rpl6	131190	110340	123170	100610	158890	158280	109690	89536	153810	162060	177400	109950	130430	502440	381500	431240	330350	584740	503120	401970	319210	505220	456130	591730	405570	409910	1.12169	0.85169	0.962733	0.737499	1.30542	1.1232	0.897389	0.712629	1.12789	1.0183	1.32102	0.905425	0.915114	0.271426	1.207	0.234232	0.136191	1.099	0.630879	n
P47934	Carnitine O-acetyltransferase OS=Mus musculus OX=10090 GN=Crat PE=1 SV=3	Crat	29981	40110	27458	31651	29690	35328	32782	38459	36049	34093	34170	32043	35884	129930	130480	130400	129270	115990	124700	125050	136700	133410	130320	135030	135350	131980	1.00028	1.00452	1.0039	0.995203	0.892965	0.96002	0.962715	1.0524	1.02708	1.00329	1.03955	1.04201	1.01607	-0.0923402	0.938	0.0259241	0.0071955	1.005	0.772782	n
P47955	60S acidic ribosomal protein P1 OS=Mus musculus OX=10090 GN=Rplp1 PE=1 SV=1	Rplp1	876080	784990	1076600	956390	971180	1073200	1024600	471350	1033700	843020	848490	852740	878330	1365100	1226000	1660000	1553700	1513300	1601900	1508900	683620	1479200	1239300	1345000	1304300	1290900	0.998598	0.896843	1.21432	1.13656	1.10701	1.17182	1.10379	0.500082	1.08206	0.906573	0.983894	0.954121	0.944319	0.0867838	1.062	0.450735	0.211635	1.158	0.446341	n
P47962	60S ribosomal protein L5 OS=Mus musculus OX=10090 GN=Rpl5 PE=1 SV=3	Rpl5	317460	263880	302570	256920	311680	315300	285390	279900	317290	292670	300560	300640	286680	658480	611520	623520	568880	607710	600230	551550	532070	594120	569540	609560	598030	561810	1.1136	1.03418	1.05447	0.962069	1.02774	1.01509	0.932761	0.899817	1.00475	0.963185	1.03086	1.01137	0.950112	-0.0694519	0.953	0.324402	0.0607392	1.043	0.348554	n
P47963	60S ribosomal protein L13 OS=Mus musculus OX=10090 GN=Rpl13 PE=1 SV=3	Rpl13	167540	135140	144890	109820	192790	187620	152670	87329	179160	155310	176100	136260	127070	441100	344150	378450	311220	484540	451070	375820	282320	425160	402530	470360	354220	322460	1.13699	0.88709	0.975503	0.802209	1.24896	1.16269	0.968723	0.727715	1.0959	1.03757	1.21241	0.913047	0.831181	0.246104	1.186	0.170938	0.0468403	1.033	0.846492	n
P48024	Eukaryotic translation initiation factor 1 OS=Mus musculus OX=10090 GN=Eif1 PE=1 SV=2	Eif1	80260	75963	85953	79248	75788	72250	75162	37565	79987	75902	81058	88348	83612	360820	311770	389520	365930	349890	355060	341430	144360	344860	328790	362690	390830	368080	1.06267	0.918211	1.1472	1.07772	1.03048	1.04571	1.00556	0.425162	1.01567	0.968337	1.06818	1.15105	1.08405	-0.0335695	0.977	0.736154	0.455229	1.371	0.244671	n
P48036	Annexin A5 OS=Mus musculus OX=10090 GN=Anxa5 PE=1 SV=1	Anxa5	185880	192230	230270	189170	187230	210810	198610	182290	179500	185000	194470	186150	171900	747610	709190	752210	729200	634300	676870	670350	644520	594830	661080	659980	683260	615840	1.10703	1.05014	1.11385	1.07977	0.93925	1.00229	0.992631	0.954383	0.880804	0.978905	0.977276	1.01175	0.911915	-0.153607	0.899	0.00593019	0.0440443	1.031	0.527652	n
P48193	Protein 4.1 OS=Mus musculus OX=10090 GN=Epb41 PE=1 SV=2	Epb41	1584.5	2617.1	2365.9	2168.8	2082.2	1841.3	2352.2	2905.8	2004.4	2950.4	1722.6	1869.2	2481.5	52122	59746	51383	63265	32071	64960	64849	68030	54895	59532	65783	57394	69382	0.887576	1.0174	0.874991	1.07733	0.546131	1.10619	1.1043	1.15847	0.934797	1.01376	1.12021	0.977352	1.18149	-0.0694519	0.953	0.664748	0.077243	1.055	0.551796	n
P48318	Glutamate decarboxylase 1 OS=Mus musculus OX=10090 GN=Gad1 PE=1 SV=2	Gad1	123450	124830	133210	138400	164340	181780	174210	158710	165570	150830	159160	150660	165500	554690	531840	561280	609380	644580	687190	648910	607130	598180	574110	654670	597320	657150	0.909737	0.872262	0.920546	0.999434	1.05716	1.12705	1.06427	0.995743	0.981065	0.941588	1.07371	0.979654	1.07778	0.226509	1.17	0.00864422	0.10165	1.073	0.120451	n
P48320	Glutamate decarboxylase 2 OS=Mus musculus OX=10090 GN=Gad2 PE=1 SV=1	Gad2	150610	155870	175330	145940	180320	164750	154390	171070	168970	149170	130820	157110	158570	707470	669930	697150	689400	751560	811570	793960	735480	713160	676900	700650	699510	806270	0.972929	0.921303	0.958737	0.948079	1.03356	1.11609	1.09187	1.01145	0.980754	0.930889	0.96355	0.961982	1.1088	0.185232	1.137	0.00281482	0.0538064	1.038	0.537248	n
P48381	Transcription factor RFX3 OS=Mus musculus OX=10090 GN=Rfx3 PE=1 SV=2	Rfx3	8552.2	2709.2	2099.6	1659.7	1226.5	2230.6	1961.4	2223.1	1536.6	2274.1	2784.8	2369.7	3053.4	56589	95520	62892	51979	0	53061	61895	53605	0	51549	68133	70814	93697	0.864874	1.45987	0.961205	0.794417	NA	0.810954	0.945968	0.819268	NA	0.787845	1.04131	1.08228	1.43201	-0.215915	0.861	0.584527	0.560715	1.475	0.0624142	n
P48428	Tubulin-specific chaperone A OS=Mus musculus OX=10090 GN=Tbca PE=1 SV=3	Tbca	111060	104400	115090	107810	153460	144360	148030	43749	160600	157510	172830	139900	108170	178190	150790	183480	182750	163960	161290	144650	48223	169200	151800	182680	175170	166290	1.12533	0.952293	1.15874	1.15413	1.03547	1.0186	0.913517	0.304546	1.06856	0.958672	1.15369	1.10626	1.05018	-0.150401	0.901	0.172521	0.505891	1.42	0.293814	n
P48453	Serine/threonine-protein phosphatase 2B catalytic subunit beta isoform OS=Mus musculus OX=10090 GN=Ppp3cb PE=1 SV=2	Ppp3cb	197990	191680	205230	179540	216140	194000	203670	228440	238970	195250	214400	206640	185180	1100400	1002300	992540	1042200	1050700	1059900	1019500	1109000	1103000	1004000	1107500	1029500	1070700	1.04484	0.951696	0.942429	0.989582	0.997653	1.00639	0.968028	1.05301	1.04731	0.95331	1.05158	0.977523	1.01664	0.0129262	1.009	0.763097	-0.00433459	0.997	0.961184	n
P48678	Prelamin-A/C OS=Mus musculus OX=10090 GN=Lmna PE=1 SV=2	Lmna	84316	80626	94707	91331	96385	93930	93753	89881	83837	86512	85281	96564	95630	294300	286040	297720	306950	277500	266140	288570	272180	257230	279320	281300	302840	281180	1.03647	1.00738	1.04852	1.08102	0.977306	0.937298	1.01629	0.95857	0.905919	0.983716	0.990689	1.06655	0.990266	-0.0954196	0.936	0.0525924	0.0976108	1.07	0.122721	n
P48722	Heat shock 70 kDa protein 4L OS=Mus musculus OX=10090 GN=Hspa4l PE=1 SV=2	Hspa4l	212260	220670	236330	224340	228720	240630	252160	256730	237690	244310	253180	258280	242660	1018600	1021600	1014800	1045000	1029900	988730	1022000	994140	1008100	1017300	1043200	1046200	1004400	0.999082	1.00202	0.995355	1.02498	1.01016	0.969784	1.00242	0.97509	0.988783	0.997807	1.02321	1.02615	0.985154	-0.0159576	0.989	0.425496	0.0356239	1.025	0.17659	n
P48758	Carbonyl reductase [NADPH] 1 OS=Mus musculus OX=10090 GN=Cbr1 PE=1 SV=3	Cbr1	406910	414110	567440	459010	517480	518330	472800	444270	457810	443000	454440	446260	464260	1776000	1825900	1814400	1831200	1861800	1926700	1779000	1839300	1682300	1729700	1935800	1864600	1943900	0.969652	0.996896	0.990618	0.99979	1.0165	1.05193	0.97129	1.00421	0.918494	0.944374	1.0569	1.01803	1.06132	0.0342157	1.024	0.313524	0.129613	1.094	0.0376724	n
P48771	Cytochrome c oxidase subunit 7A2, mitochondrial OS=Mus musculus OX=10090 GN=Cox7a2 PE=1 SV=2	Cox7a2	587210	439540	595290	587250	710900	672010	568050	247500	813700	537150	674780	681960	597750	1573600	1170100	1608600	1578900	1605300	1569900	1455700	646940	1835700	1445900	1948300	1933300	1614800	1.0235	0.761058	1.04627	1.02695	1.04412	1.0211	0.946819	0.420784	1.19398	0.940444	1.26722	1.25746	1.0503	0.0579701	1.041	0.632671	0.484396	1.399	0.25982	n
P48774	Glutathione S-transferase Mu 5 OS=Mus musculus OX=10090 GN=Gstm5 PE=1 SV=1	Gstm5	498020	573550	589080	548680	568170	505920	596310	658770	623830	616150	563230	571280	584830	1424100	1388700	1386600	1350700	1309000	1320500	1346600	1461100	1348400	1385800	1371900	1360400	1318400	1.0417	1.01581	1.01427	0.988009	0.957507	0.965919	0.98501	1.06876	0.986327	1.01368	1.00352	0.995105	0.964383	-0.0664274	0.955	0.0257731	-0.0499049	0.966	0.260763	n
P48962	ADP/ATP translocase 1 OS=Mus musculus OX=10090 GN=Slc25a4 PE=1 SV=4	Slc25a4	3636900	3595900	3824700	3559200	3699100	3818100	3885600	4002500	4051100	3930900	3676300	3786200	3586400	14019000	14318000	14629000	14513000	14349000	13677000	14207000	15358000	14815000	14457000	14568000	14272000	14124000	0.972991	0.993743	1.01533	1.00728	0.995894	0.949254	0.986039	1.06592	1.02824	1.00339	1.01109	0.99055	0.980278	-0.0291463	0.98	0.265822	-0.0543923	0.963	0.128359	n
P49025	Citron Rho-interacting kinase OS=Mus musculus OX=10090 GN=Cit PE=1 SV=3	Cit	982.62	1068.4	705.87	1009.2	770.44	1133.2	825.07	1070	1554.8	1037.7	969.57	1547.7	1348.3	30786	27115	31910	33366	24198	28318	27843	30069	28545	24246	35726	34591	32829	1.02741	0.904896	1.06492	1.11351	0.807548	0.945043	0.929191	1.00348	0.952619	0.80915	1.19227	1.15439	1.09559	-0.200913	0.87	0.0936589	0.316146	1.245	0.0326522	n
P49070	Guided entry of tail-anchored proteins factor CAMLG OS=Mus musculus OX=10090 GN=Camlg PE=1 SV=2	Camlg	18450	13924	19982	16175	13933	18038	7036.6	23099	19333	15282	14938	13825	14845	146670	138440	129340	133470	119380	145390	115370	119380	143170	110560	128500	133710	137610	1.12094	1.05804	0.988495	1.02006	0.912375	1.11116	0.881728	0.912375	1.09419	0.844967	0.982075	1.02189	1.0517	-0.112475	0.925	0.282742	0.100305	1.072	0.398784	n
P49312	Heterogeneous nuclear ribonucleoprotein A1 OS=Mus musculus OX=10090 GN=Hnrnpa1 PE=1 SV=2	Hnrnpa1	325130	321130	325790	313380	301050	263300	274820	310440	355310	350090	360250	384830	382790	1037400	1039800	1016300	1034100	947690	979370	947670	931360	1036000	1069400	1144300	1160000	1140800	1.00015	1.00246	0.979807	0.996968	0.91366	0.944203	0.913641	0.897917	0.998799	1.031	1.10321	1.11835	1.09984	-0.106249	0.929	0.00110816	0.181421	1.134	0.0385385	n
P49442	Inositol polyphosphate 1-phosphatase OS=Mus musculus OX=10090 GN=Inpp1 PE=1 SV=2	Inpp1	106850	111150	113030	92920	126190	82945	115690	91369	113030	113070	117610	99486	103880	496310	541090	501330	525370	528340	563630	513390	481310	520660	487390	533830	524330	514430	0.958496	1.04498	0.968191	1.01462	1.02035	1.08851	0.991482	0.929527	1.00552	0.941269	1.03096	1.01261	0.99349	0.0524159	1.037	0.326567	0.0786098	1.056	0.108285	n
P49443	Protein phosphatase 1A OS=Mus musculus OX=10090 GN=Ppm1a PE=1 SV=1	Ppm1a	113390	116600	111280	96626	118660	117000	131670	126790	110700	95969	115990	114570	112970	281560	290640	285500	286460	299530	294380	298040	298500	270790	280090	302640	301150	296680	0.966804	0.997982	0.980333	0.983629	1.02851	1.01082	1.02339	1.02497	0.929822	0.961756	1.03919	1.03407	1.01872	0.0551957	1.039	0.00714588	0.0840643	1.06	0.112407	n
P49446	Receptor-type tyrosine-protein phosphatase epsilon OS=Mus musculus OX=10090 GN=Ptpre PE=1 SV=3	Ptpre	16080	10088	15933	11906	10947	15944	19203	14552	14054	14847	16904	8614.9	17529	135660	110660	140360	138930	105790	124640	124480	130010	116130	115390	128620	115090	126030	1.09417	0.892536	1.13208	1.12055	0.853256	1.00529	1.004	1.0486	0.936654	0.930686	1.03739	0.928266	1.0165	-0.152003	0.9	0.255975	0.0328061	1.023	0.681506	n
P49586	Choline-phosphate cytidylyltransferase A OS=Mus musculus OX=10090 GN=Pcyt1a PE=1 SV=1	Pcyt1a	2703.6	5043.1	5450.1	5296.3	4343.8	4200.1	3713	3039.5	4239.7	3509.4	4307.4	5099.2	4674.9	45069	42302	42729	42838	39975	37632	41688	26461	38435	42460	40632	47027	43511	1.10389	1.03611	1.04657	1.04924	0.979117	0.921729	1.02107	0.648115	0.941397	1.03998	0.995209	1.15184	1.06573	-0.120294	0.92	0.0377089	0.289244	1.222	0.219159	n
P49615	Cyclin-dependent-like kinase 5 OS=Mus musculus OX=10090 GN=Cdk5 PE=1 SV=1	Cdk5	192570	195230	169830	193270	196450	228120	217210	209790	202120	216940	216930	210870	223740	667160	686500	656440	699590	731720	729540	693360	699200	704510	712140	761280	729680	745670	0.941009	0.968287	0.925889	0.98675	1.03207	1.02899	0.977963	0.9862	0.99369	1.00445	1.07376	1.02919	1.05174	0.0840643	1.06	0.0471074	0.0799754	1.057	0.0142549	n
P49710	Hematopoietic lineage cell-specific protein OS=Mus musculus OX=10090 GN=Hcls1 PE=1 SV=2	Hcls1	1334.5	751.66	775.34	1237.7	1387.4	714.06	1541.9	2810.7	686.18	2040.1	3151.3	912.25	3310.4	12923	0	0	12170	18511	0	20067	25962	0	27252	39912	0	26304	0.564628	NA	NA	0.531728	0.808778	NA	0.876762	1.13433	NA	1.19069	1.74382	NA	1.14927	0.620117	1.537	0.013423	0.314986	1.244	0.446391	n
P49722	Proteasome subunit alpha type-2 OS=Mus musculus OX=10090 GN=Psma2 PE=1 SV=3	Psma2	202290	226850	241910	209380	229150	235160	222420	216960	238500	229310	182880	183250	243360	443120	489230	488470	455210	479810	471960	476520	435100	456120	464870	442490	444480	495630	0.95326	1.05245	1.05082	0.979269	1.03219	1.0153	1.02511	0.936007	0.981226	1.00005	0.951905	0.956186	1.06622	0.0214797	1.015	0.574347	0.0285692	1.02	0.684485	n
P49769	Presenilin-1 OS=Mus musculus OX=10090 GN=Psen1 PE=1 SV=1	Psen1	5140.9	5670	5865.3	5165.9	5732.7	7150.7	4968.1	6239.4	10102	6757.5	7195.4	700.94	4850.2	77302	83187	79746	83703	74730	82200	0	82228	134760	83713	92690	0	0	0.8842	0.951514	0.912155	0.957417	0.854781	0.940225	NA	0.940545	1.54142	0.957531	1.06021	NA	NA	-0.0454314	0.969	0.470973	-0.112475	0.925	NA	n
P49813	Tropomodulin-1 OS=Mus musculus OX=10090 GN=Tmod1 PE=1 SV=2	Tmod1	34123	58796	58931	54893	55994	59974	53628	53438	62946	66663	50157	46915	53207	382900	389780	394920	420980	380200	407180	418110	407680	419580	453770	427710	381880	436030	0.935531	0.952341	0.964899	1.02857	0.928934	0.994854	1.02156	0.996076	1.02515	1.10869	1.04502	0.933039	1.06534	0.0172093	1.012	0.747517	-0.0409718	0.972	0.612515	n
P49817	Caveolin-1 OS=Mus musculus OX=10090 GN=Cav1 PE=1 SV=1	Cav1	13555	15745	18531	13287	10654	14992	22723	13987	16683	15851	8492.9	16595	12968	37279	39654	46545	48969	34645	36449	53967	37343	38642	43034	33476	46789	45173	0.894204	0.951172	1.11647	1.17461	0.831022	0.874294	1.29449	0.895739	0.926897	1.03225	0.802982	1.12232	1.08356	-0.0484122	0.967	0.746761	0.0758749	1.054	0.723337	n
P49962	Signal recognition particle 9 kDa protein OS=Mus musculus OX=10090 GN=Srp9 PE=1 SV=2	Srp9	35964	33277	35772	32836	32053	33550	35260	20035	80288	31173	33271	37258	35374	160910	141360	140700	142050	139270	136740	142230	79477	153010	136820	147570	156290	151300	1.1445	1.00545	1.00075	1.01035	0.99058	0.972585	1.01163	0.565293	1.08831	0.973154	1.04961	1.11164	1.07614	-0.0694519	0.953	0.293089	0.301002	1.232	0.29074	n
P50096	Inosine-5'-monophosphate dehydrogenase 1 OS=Mus musculus OX=10090 GN=Impdh1 PE=1 SV=2	Impdh1	179360	230930	225060	231320	227600	221110	231410	241840	229380	213360	234710	182910	231710	3822800	3879200	5164300	5094300	4950400	5500600	5085600	5564600	4409500	3655400	5478000	3932400	0	0.811389	0.82336	1.09612	1.08126	1.05072	1.1675	1.07942	1.18109	0.935916	0.775859	1.16271	0.834652	NA	0.205393	1.153	0.165193	0.051024	1.036	0.867719	n
P50114	Protein S100-B OS=Mus musculus OX=10090 GN=S100b PE=1 SV=2	S100b	881460	971120	916850	886930	410170	790140	408920	458340	931040	952980	424670	934190	443300	1075100	1164600	1217100	1145400	1028400	965970	1021700	589600	1131500	1185600	1246300	1213700	1174100	0.987092	1.06926	1.11747	1.05164	0.944215	0.886895	0.938063	0.541335	1.03887	1.08855	1.14428	1.11435	1.07799	-0.194295	0.874	0.0117002	0.321928	1.25	0.299031	n
P50136	2-oxoisovalerate dehydrogenase subunit alpha, mitochondrial OS=Mus musculus OX=10090 GN=Bckdha PE=1 SV=1	Bckdha	13268	19320	11052	12953	13211	13934	13997	15243	10286	21303	11470	14819	16122	110280	102310	112310	106340	104310	100960	109130	113050	103020	102910	116290	108390	121930	1.01588	0.942462	1.03458	0.979585	0.960885	0.930026	1.00529	1.0414	0.949002	0.947989	1.07124	0.998469	1.1232	-0.0409718	0.972	0.40302	0.120352	1.087	0.147619	n
P50153	Guanine nucleotide-binding protein G(I)/G(S)/G(O) subunit gamma-4 OS=Mus musculus OX=10090 GN=Gng4 PE=1 SV=1	Gng4	297590	273520	304630	312200	273950	267470	278630	205690	350050	296130	310220	290140	279130	652870	592230	648290	704930	542590	499510	535300	391070	647870	588090	655350	581650	577710	1.11419	1.0107	1.10638	1.20304	0.925987	0.852467	0.913546	0.667402	1.10566	1.00364	1.11842	0.992647	0.985923	-0.305788	0.809	0.00675048	0.157044	1.115	0.461414	n
P50171	(3R)-3-hydroxyacyl-CoA dehydrogenase OS=Mus musculus OX=10090 GN=Hsd17b8 PE=1 SV=2	Hsd17b8	83441	79688	80593	78743	97143	77725	90663	87104	90164	84175	96374	101130	95842	250750	213930	231640	235820	277870	235400	255710	255550	229100	229920	290900	285400	261240	1.002	0.85487	0.92564	0.942343	1.11038	0.940665	1.02182	1.02119	0.91549	0.918767	1.16244	1.14047	1.04392	0.137504	1.1	0.150384	0.228973	1.172	0.0311408	n
P50172	Corticosteroid 11-beta-dehydrogenase isozyme 1 OS=Mus musculus OX=10090 GN=Hsd11b1 PE=1 SV=3	Hsd11b1	11630	13277	13568	15238	12797	13445	17470	16820	14343	14057	14353	17972	12762	111240	115880	118070	136850	125350	112560	142350	156020	117690	123180	130790	154480	136890	0.860095	0.89597	0.912903	1.05811	0.969191	0.870301	1.10063	1.20633	0.909965	0.952413	1.01125	1.19442	1.05842	0.0731347	1.052	0.55713	0.0894982	1.064	0.541201	n
P50247	Adenosylhomocysteinase OS=Mus musculus OX=10090 GN=Ahcy PE=1 SV=3	Ahcy	107060	101430	89677	98577	108290	115370	104910	113410	107110	112060	88095	93788	103740	490030	483700	464790	475860	453130	468510	461480	488890	431430	455670	455390	468860	456970	1.05214	1.03855	0.997945	1.02171	0.97291	1.00593	0.990839	1.04969	0.926319	0.978364	0.977763	1.00668	0.981155	-0.0543923	0.963	0.0638954	0.00575927	1.004	0.899514	n
P50396	Rab GDP dissociation inhibitor alpha OS=Mus musculus OX=10090 GN=Gdi1 PE=1 SV=3	Gdi1	1675500	1701400	1699900	1557300	1737200	1814900	1787400	1784000	1852700	1854700	1735400	1726800	1687900	7352900	7484700	7385600	7249100	7302400	7333000	7233500	7249200	7431400	7366600	7586400	7371100	7186400	1.00058	1.01852	1.00503	0.986455	0.993708	0.997872	0.984332	0.986468	1.01126	1.00244	1.03235	1.00306	0.977923	-0.0159576	0.989	0.265533	0.00575927	1.004	0.820271	n
P50428	Arylsulfatase A OS=Mus musculus OX=10090 GN=Arsa PE=1 SV=2	Arsa	12667	14737	12611	12531	8586.8	16375	6732.8	10592	8332.3	6184.7	5596.5	9930	7861.9	63545	64523	57995	55932	55176	59789	55988	56674	55469	49819	55049	49294	54704	1.12552	1.14285	1.02722	0.990679	0.977289	1.05899	0.991671	1.00382	0.982479	0.882405	0.975039	0.873106	0.968929	-0.086201	0.942	0.258488	-0.0262051	0.982	0.755702	n
P50429	Arylsulfatase B OS=Mus musculus OX=10090 GN=Arsb PE=1 SV=3	Arsb	19327	18327	20119	24516	24296	16350	21100	14560	17042	17918	22525	15858	16364	78923	74495	86205	86907	92527	87983	84617	71016	97803	90414	97867	100670	96258	0.895533	0.845289	0.978162	0.986127	1.0499	0.998336	0.960143	0.805813	1.10976	1.02592	1.11049	1.1423	1.09223	0.115033	1.083	0.158848	0.185232	1.137	0.230279	n
P50516	V-type proton ATPase catalytic subunit A OS=Mus musculus OX=10090 GN=Atp6v1a PE=1 SV=2	Atp6v1a	1877000	1912200	1988800	1796700	2061400	2105300	2031800	2096100	2119800	1984000	1942300	1969400	2080600	4444700	4551300	4603500	4439400	4483600	4538700	4469000	4726800	4573300	4477300	4571800	4369400	4582600	0.982147	1.0057	1.01724	0.980976	0.990743	1.00292	0.987517	1.04448	1.01056	0.989351	1.01023	0.965508	1.01262	-0.00433459	0.997	0.820693	-0.0262051	0.982	0.448447	n
P50518	V-type proton ATPase subunit E 1 OS=Mus musculus OX=10090 GN=Atp6v1e1 PE=1 SV=2	Atp6v1e1	1178900	1296500	1333400	1263300	1493500	1441600	1463600	1309800	1459400	1456800	1427600	1372100	1493700	3497400	3356500	3414700	3364000	3684300	3478700	3365100	3209300	3606700	3527100	3594200	3387900	3475000	1.01124	0.970499	0.987327	0.972667	1.06528	1.00583	0.972985	0.927937	1.04284	1.01983	1.03923	0.979578	1.00476	0.0426443	1.03	0.299784	0.015783	1.011	0.778486	n
P50544	Very long-chain specific acyl-CoA dehydrogenase, mitochondrial OS=Mus musculus OX=10090 GN=Acadvl PE=1 SV=3	Acadvl	35077	39002	49184	40794	41184	43746	53136	42774	38343	39274	32051	34473	40850	202570	206770	215840	215120	192210	207550	202210	232800	180690	194280	195080	205020	218750	0.986706	1.00716	1.05134	1.04784	0.936243	1.01096	0.984953	1.13396	0.88013	0.946326	0.950223	0.99864	1.06552	-0.0664274	0.955	0.140332	0.0257376	1.018	0.79615	n
P50580	Proliferation-associated protein 2G4 OS=Mus musculus OX=10090 GN=Pa2g4 PE=1 SV=3	Pa2g4	123290	120880	136550	126010	137880	140480	143950	124920	144750	138240	139790	143270	144980	317300	314390	321750	320970	323130	337340	334410	323920	320800	332670	339450	343600	334950	0.967224	0.958353	0.980789	0.978411	0.984995	1.02831	1.01938	0.987404	0.977893	1.01408	1.03474	1.04739	1.02103	0.0579701	1.041	0.0254724	0.0593553	1.042	0.0359794	n
P50586	Tubby protein OS=Mus musculus OX=10090 GN=Tub PE=1 SV=1	Tub	1034.9	3317.5	3700.1	10390	4599.7	3460.6	13999	7168.9	5139.8	4335.1	4978.1	10686	12111	0	73286	84261	83003	99976	97933	95221	86934	124920	106830	123480	105380	115160	NA	0.735075	0.845157	0.832539	1.00278	0.98229	0.955088	0.871968	1.25298	1.07153	1.23853	1.05699	1.15508	0.285698	1.219	0.0126896	0.111031	1.08	0.497871	n
P51125	Calpastatin OS=Mus musculus OX=10090 GN=Cast PE=1 SV=2	Cast	NA	183.76	127.83	94.033	1020.8	928.46	1309.4	643	704.21	786.65	581.99	865.26	943.66	0	0	0	0	19018	15748	22330	14491	14342	16928	11749	18799	13869	NA	NA	NA	NA	1.1622	0.962369	1.3646	0.885553	0.876448	1.03448	0.717988	1.14882	0.847543	NA	NA	NA	-0.0424568	0.971	0.770297	n
P51150	Ras-related protein Rab-7a OS=Mus musculus OX=10090 GN=Rab7a PE=1 SV=2	Rab7a	727900	733310	754560	738290	784870	720040	760460	791160	757840	780150	680120	760560	653540	1587700	1569600	1532800	1630700	1579900	1419800	1495700	1624100	1612700	1644700	1643800	1627600	1506900	1.00801	0.996523	0.973159	1.03531	1.00306	0.901416	0.949604	1.03112	1.02389	1.0442	1.04363	1.03335	0.956715	-0.077041	0.948	0.132412	-0.0306192	0.979	0.475558	n
P51163	Uroporphyrinogen-III synthase OS=Mus musculus OX=10090 GN=Uros PE=1 SV=1	Uros	37964	40836	34950	38595	41417	48835	29615	27694	42966	30511	33038	40307	26426	110640	119640	115030	128330	123740	142320	120580	104310	114750	109010	127210	127100	139560	0.909052	0.982999	0.945121	1.0544	1.01669	1.16934	0.990722	0.857043	0.942821	0.895659	1.0452	1.04429	1.14667	0.121679	1.088	0.203106	0.264236	1.201	0.0116991	n
P51174	Long-chain specific acyl-CoA dehydrogenase, mitochondrial OS=Mus musculus OX=10090 GN=Acadl PE=1 SV=2	Acadl	142150	157640	150170	147640	151230	152280	163010	154390	157010	156240	138220	168640	162010	463240	456730	427500	462230	430630	415790	450830	447120	429560	437150	472100	461210	429600	1.04123	1.02659	0.960892	1.03895	0.967927	0.934571	1.01333	1.00499	0.965522	0.982582	1.06114	1.03666	0.965612	-0.0649175	0.956	0.18933	0.0524159	1.037	0.305141	n
P51175	Protoporphyrinogen oxidase OS=Mus musculus OX=10090 GN=Ppox PE=1 SV=1	Ppox	7342.9	7570.9	7492	6832.1	6439.9	8280.9	7493.1	8519.1	7273.7	7120.7	7418.4	7068.2	8140.2	48333	49537	53847	51350	50063	50899	49786	57017	47899	50347	54052	53049	54299	0.937136	0.96048	1.04405	0.995633	0.970679	0.986888	0.965308	1.10551	0.928721	0.976186	1.04802	1.02858	1.05281	-0.0144996	0.99	0.75198	0.0565835	1.04	0.472639	n
P51410	60S ribosomal protein L9 OS=Mus musculus OX=10090 GN=Rpl9 PE=1 SV=2	Rpl9	187200	189100	210280	182750	191080	220020	203320	250300	213000	199980	176420	159790	215440	589450	580780	615880	601560	559150	671940	592650	699720	631470	595060	542090	556670	638890	0.973022	0.95871	1.01665	0.993012	0.923005	1.10919	0.978304	1.15505	1.04239	0.982283	0.894844	0.918911	1.05463	0.0257376	1.018	0.758447	-0.148801	0.902	0.211049	n
P51432	1-phosphatidylinositol 4,5-bisphosphate phosphodiesterase beta-3 OS=Mus musculus OX=10090 GN=Plcb3 PE=1 SV=2	Plcb3	2486.9	3357.7	3552.3	3440.9	2196.5	2625.1	3748.9	3487.6	3671.4	3091.6	2865.3	2540.2	2276.8	51474	55344	58709	62218	45982	50227	59592	53651	52081	57063	58317	55865	52476	0.938517	1.00908	1.07043	1.13441	0.838383	0.915781	1.08653	0.97821	0.949585	1.04042	1.06329	1.01858	0.956787	-0.132894	0.912	0.285387	0.0342157	1.024	0.599147	n
P51655	Glypican-4 OS=Mus musculus OX=10090 GN=Gpc4 PE=1 SV=2	Gpc4	32970	37781	36859	35142	33506	34967	34009	35894	42806	41080	33743	34785	24834	154180	150680	153100	159380	131300	129590	139020	150570	157530	162220	158390	148200	130300	1.04151	1.01787	1.03421	1.07663	0.88695	0.875399	0.9391	1.01712	1.06414	1.09582	1.06995	1.00111	0.880195	-0.210897	0.864	0.00135108	-0.106249	0.929	0.279809	n
P51660	Peroxisomal multifunctional enzyme type 2 OS=Mus musculus OX=10090 GN=Hsd17b4 PE=1 SV=3	Hsd17b4	41057	41934	35648	40253	39740	42341	47105	43838	47934	39065	42230	48172	43307	217740	221510	213950	230970	214520	223580	233570	240250	216540	227590	234560	239820	231350	0.960851	0.977488	0.944127	1.01923	0.946642	0.986622	1.03071	1.06018	0.955556	1.00432	1.03507	1.05829	1.02091	0.0186342	1.013	0.674282	0.0440443	1.031	0.377549	n
P51791	H(+)/Cl(-) exchange transporter 3 OS=Mus musculus OX=10090 GN=Clcn3 PE=1 SV=3	Clcn3	11441	11367	12392	11608	10823	13787	10387	13803	13130	12319	12516	14147	14810	191310	192640	195510	201760	199780	216430	196460	206020	191090	207460	216190	214390	221430	0.938335	0.944859	0.958936	0.989591	0.979879	1.06154	0.963595	1.01049	0.937256	1.01755	1.06037	1.05154	1.08607	0.0648829	1.046	0.185303	0.108357	1.078	0.0532429	n
P51807	Dynein light chain Tctex-type 1 OS=Mus musculus OX=10090 GN=Dynlt1 PE=1 SV=1	Dynlt1	6530.2	6967.1	5747.4	5778.3	6711	9676.1	9056.2	5202.2	6206.1	9259.2	5653.2	3911.8	5344.6	37968	38224	30387	0	33241	49668	36393	0	0	49560	24120	0	0	1.01396	1.0208	0.811508	NA	0.887726	1.32642	0.971902	NA	NA	1.32354	0.644143	NA	NA	0.16221	1.119	0.511028	-1.03801	0.487	NA	n
P51830	Adenylate cyclase type 9 OS=Mus musculus OX=10090 GN=Adcy9 PE=1 SV=1	Adcy9	33784	35862	30629	25258	40855	43482	43831	43850	44104	37698	40597	54133	41234	272060	276650	259400	261360	279580	265950	277540	290820	281220	279430	290920	279160	274720	0.985502	1.00213	0.939643	0.946743	1.01274	0.963369	1.00535	1.05346	1.01868	1.0122	1.05382	1.01122	0.995138	0.0370307	1.026	0.302133	-0.011588	0.992	0.723642	n
P51855	Glutathione synthetase OS=Mus musculus OX=10090 GN=Gss PE=1 SV=1	Gss	29210	31845	29625	30425	36931	43699	44798	35598	21978	44872	38133	34389	45011	166300	166090	164150	172970	166210	162500	171570	178000	145980	167350	156620	164200	162120	1.00832	1.00705	0.995285	1.04876	1.00778	0.98528	1.04027	1.07926	0.885115	1.01469	0.949628	0.995588	0.982976	-0.00578235	0.996	0.850295	-0.0247367	0.983	0.827332	n
P51859	Hepatoma-derived growth factor OS=Mus musculus OX=10090 GN=Hdgf PE=1 SV=2	Hdgf	92189	66739	109930	89073	72124	64002	104080	42788	70496	66588	89024	112150	64833	311570	237020	331950	297510	259070	259940	285090	136430	307890	300550	332310	358000	291110	1.09221	0.830878	1.16366	1.04293	0.908174	0.911224	0.999388	0.478258	1.07931	1.05358	1.16492	1.25497	1.02049	-0.136062	0.91	0.379031	0.39835	1.318	0.287085	n
P51863	V-type proton ATPase subunit d 1 OS=Mus musculus OX=10090 GN=Atp6v0d1 PE=1 SV=2	Atp6v0d1	999570	1016900	1080000	898020	1029400	1084200	1008800	1065000	1066000	1003600	987060	1002700	1014100	2275600	2370400	2435400	2301400	2345500	2300100	2197700	2404600	2321300	2272100	2352100	2290100	2305000	0.980495	1.02134	1.04935	0.991611	1.01061	0.991051	0.94693	1.03608	1.00019	0.978987	1.01346	0.986742	0.993162	-0.0409718	0.972	0.300918	-0.0101344	0.993	0.719752	n
P51880	Fatty acid-binding protein, brain OS=Mus musculus OX=10090 GN=Fabp7 PE=1 SV=2	Fabp7	103890	128610	148800	125700	130860	105300	144250	158190	124300	152870	104790	111750	144120	366020	360490	368100	360310	305620	366280	391930	374970	282400	329980	267700	340010	352350	1.0654	1.04931	1.07146	1.04878	0.889592	1.06616	1.14082	1.09145	0.822004	0.960499	0.779215	0.989694	1.02561	-0.0365259	0.975	0.6432	-0.0409718	0.972	0.822016	n
P51881	ADP/ATP translocase 2 OS=Mus musculus OX=10090 GN=Slc25a5 PE=1 SV=3	Slc25a5	1136200	1090500	1109100	1093500	1042800	1066900	1101200	1161800	1144300	1095000	1072800	1131100	1111200	5924900	5759400	5627400	5781400	5306900	5131000	5282600	5793500	5336900	5191400	5309000	5535800	5353300	1.07977	1.04961	1.02555	1.05362	0.967143	0.935087	0.962715	1.05582	0.97261	0.946094	0.967526	1.00886	0.975599	-0.139236	0.908	0.00144653	-0.011588	0.992	0.859357	n
P51906	Excitatory amino acid transporter 3 OS=Mus musculus OX=10090 GN=Slc1a1 PE=1 SV=2	Slc1a1	14462	14619	16113	20633	14305	19776	17003	14489	15184	17454	7564.1	16106	16235	146950	146500	145470	163890	136640	149060	144450	138940	139070	134940	26700	151650	156610	1.07271	1.06942	1.0619	1.19636	0.997445	1.08811	1.05446	1.01423	1.01518	0.985035	0.194905	1.10702	1.14322	-0.0724828	0.951	0.271661	-0.302226	0.811	0.465268	n
P52196	Thiosulfate sulfurtransferase OS=Mus musculus OX=10090 GN=Tst PE=1 SV=3	Tst	198380	173530	175280	179060	170990	186600	206900	214320	175960	188310	172530	212390	212520	455830	452190	434860	476770	409000	433390	470100	471380	409890	434710	440860	506110	491070	1.00673	0.998694	0.960419	1.05298	0.903305	0.957172	1.03825	1.04108	0.905271	0.960088	0.97367	1.11778	1.08456	-0.0558912	0.962	0.367134	0.128293	1.093	0.203064	n
P52332	Tyrosine-protein kinase JAK1 OS=Mus musculus OX=10090 GN=Jak1 PE=1 SV=1	Jak1	1179.2	717.92	1564.5	896.85	1875.9	1350.8	879.72	1582.2	2214.9	1582.7	1524.8	1530	1122.5	25345	19174	38002	27709	40582	29287	24368	29139	44680	34502	28925	30385	28407	0.822674	0.622369	1.23351	0.899407	1.31725	0.950627	0.790961	0.945823	1.45027	1.1199	0.938877	0.986267	0.922063	0.189034	1.14	0.536325	-0.304006	0.81	0.194947	n
P52479	Ubiquitin carboxyl-terminal hydrolase 10 OS=Mus musculus OX=10090 GN=Usp10 PE=1 SV=3	Usp10	3760.9	4542.8	4154.1	4641	5331	6612.4	6079.5	6359.5	5284.7	5067.3	4450.4	7064	7065.2	49785	78166	63660	69854	67809	69099	66617	74320	66733	68724	68404	76771	73196	0.724642	1.13774	0.926598	1.01675	0.986989	1.00577	0.969639	1.08176	0.971327	1.00031	0.995649	1.11743	1.0654	0.0538064	1.038	0.676378	0.0579701	1.041	0.436538	n
P52480	Pyruvate kinase PKM OS=Mus musculus OX=10090 GN=Pkm PE=1 SV=4	Pkm	3878200	3946100	4027000	3682600	4023300	4102600	4092600	4155100	3991500	3831600	3663900	3952400	3777600	7777000	7813400	7874700	7641100	7599400	7312800	7405900	7725100	7343800	7358000	7763500	7639600	7270200	1.02615	1.03095	1.03904	1.00822	1.00272	0.964901	0.977185	1.0193	0.968991	0.970865	1.02437	1.00802	0.95928	-0.0634092	0.957	0.0144849	0.015783	1.011	0.696392	n
P52503	NADH dehydrogenase [ubiquinone] iron-sulfur protein 6, mitochondrial OS=Mus musculus OX=10090 GN=Ndufs6 PE=1 SV=2	Ndufs6	573770	586030	671320	535510	653760	652030	584830	377860	673260	532220	641250	672940	575720	1566800	1432100	1595800	1493000	1498700	1461500	1382900	916660	1476100	1446700	1584800	1600700	1621700	1.06767	0.975879	1.08743	1.01738	1.02126	0.995914	0.942353	0.624642	1.00586	0.985828	1.07993	1.09077	1.10508	-0.0724828	0.951	0.215853	0.324235	1.252	0.187044	n
P52623	Uridine-cytidine kinase 1 OS=Mus musculus OX=10090 GN=Uck1 PE=1 SV=2	Uck1	16705	18855	18102	14888	18814	12136	14538	12130	12675	15079	13921	16124	15741	64058	64157	59246	59593	58755	59444	57419	57111	59808	62428	62321	64079	59519	1.05688	1.05851	0.977486	0.983211	0.969385	0.980752	0.947342	0.942261	0.986758	1.02998	1.02822	1.05722	0.98199	-0.077041	0.948	0.0914122	0.0524159	1.037	0.341157	n
P52760	2-iminobutanoate/2-iminopropanoate deaminase OS=Mus musculus OX=10090 GN=Rida PE=1 SV=3	Rida	365730	366710	357430	305400	377820	406420	396040	370150	366850	395570	419470	415200	383310	1007800	921210	912300	904820	869740	909820	914070	823670	819550	921140	975980	936460	939520	1.10504	1.01009	1.00032	0.99212	0.953656	0.997603	1.00226	0.903141	0.898623	1.01002	1.07015	1.02681	1.03017	-0.0603973	0.959	0.257683	0.153157	1.112	0.0561473	n
P52795	Ephrin-B1 OS=Mus musculus OX=10090 GN=Efnb1 PE=1 SV=1	Efnb1	2517.9	2798.6	2320.1	1955.4	3337.4	2874.1	3086.8	2778.7	2712.8	2557.7	2384.2	2117.7	2422.3	30775	29461	28353	24852	40536	32695	36453	32039	31249	30551	28654	24553	29096	1.00202	0.95924	0.923164	0.809173	1.31984	1.06454	1.1869	1.04318	1.01746	0.99473	0.932965	0.799437	0.947356	0.366252	1.289	0.0200512	-0.189351	0.877	0.0748825	n
P52800	Ephrin-B2 OS=Mus musculus OX=10090 GN=Efnb2 PE=1 SV=1	Efnb2	4718.6	5684.7	5328.5	5820.5	4878.8	5576.1	6027.3	4648.1	7240.6	4461.5	4977.5	5971.4	6449.4	54157	50414	42916	52625	42496	50525	47958	36974	65174	57078	63228	59874	64665	1.02319	0.952474	0.810814	0.994246	0.802879	0.954571	0.906073	0.698551	1.23134	1.07838	1.19457	1.1312	1.22172	-0.0908029	0.939	0.450881	0.237564	1.179	0.328173	n
P52825	Carnitine O-palmitoyltransferase 2, mitochondrial OS=Mus musculus OX=10090 GN=Cpt2 PE=1 SV=2	Cpt2	2477.6	2661	4088.2	4843	4110.3	4097.7	5522.4	3605.1	4924.1	3821.6	4319.1	5836.2	6297.9	29377	27325	32158	41138	32535	38180	39916	47667	32053	41410	40234	48307	47821	0.766683	0.71313	0.839262	1.07362	0.849101	0.996425	1.04173	1.24402	0.836522	1.08072	1.05003	1.26072	1.24804	0.182692	1.135	0.303113	0.171207	1.126	0.381346	n
P53026	60S ribosomal protein L10a OS=Mus musculus OX=10090 GN=Rpl10a PE=1 SV=3	Rpl10a	153350	161660	154180	140370	145450	154850	151980	161890	164750	160910	153580	153950	150020	305300	330790	344100	308490	330530	333990	322620	354140	362340	359700	363210	336830	327680	0.906199	0.98186	1.02137	0.915668	0.981088	0.991358	0.957609	1.05117	1.07551	1.06767	1.07809	0.999788	0.972628	0.0299829	1.021	0.507222	-0.0664274	0.955	0.210103	n
P53395	Lipoamide acyltransferase component of branched-chain alpha-keto acid dehydrogenase complex, mitochondrial OS=Mus musculus OX=10090 GN=Dbt PE=1 SV=2	Dbt	22006	27347	35298	29381	24081	22783	38320	32328	30023	31228	30048	27713	27682	163730	196680	250430	217360	163800	157740	209080	222270	201010	210320	239170	219260	215420	0.798302	0.958958	1.22103	1.05979	0.798644	0.769097	1.01942	1.08373	0.98007	1.02546	1.16613	1.06905	1.05033	-0.227692	0.854	0.286779	0.0894982	1.064	0.230804	n
P53612	Geranylgeranyl transferase type-2 subunit beta OS=Mus musculus OX=10090 GN=Rabggtb PE=1 SV=2	Rabggtb	19553	16643	16783	14608	14118	10448	19945	29828	25302	23234	9648.7	10966	21025	154860	152000	134590	139460	137390	135220	150310	163580	159200	158820	157370	184300	163980	1.0111	0.992426	0.878754	0.910551	0.897036	0.882868	0.981392	1.06803	1.03944	1.03696	1.02749	1.20332	1.07065	-0.0424568	0.971	0.573986	0.0703893	1.05	0.38923	n
P53702	Holocytochrome c-type synthase OS=Mus musculus OX=10090 GN=Hccs PE=1 SV=2	Hccs	21943	28265	26858	16880	27077	28777	27044	31497	32588	27718	28034	40080	37639	111660	108990	121140	111410	104320	112840	97404	121500	119060	110100	112480	127130	113550	0.986406	0.96282	1.07015	0.984198	0.921565	0.996831	0.860469	1.07333	1.05178	0.972625	0.99365	1.12307	1.0031	-0.112475	0.925	0.141291	0.0100637	1.007	0.902847	n
P53810	Phosphatidylinositol transfer protein alpha isoform OS=Mus musculus OX=10090 GN=Pitpna PE=1 SV=2	Pitpna	466580	446050	386460	435880	373720	381720	405750	472660	480480	481510	398860	351040	458580	1244900	1183400	1198300	1221900	1128800	1109900	1175100	1189000	1201300	1202200	1229700	1211000	1133500	1.04891	0.997096	1.00965	1.02954	0.951092	0.935168	0.990103	1.00181	1.01218	1.01294	1.03611	1.02035	0.955052	-0.0908029	0.939	0.0221312	-0.00723157	0.995	0.83202	n
P53811	Phosphatidylinositol transfer protein beta isoform OS=Mus musculus OX=10090 GN=Pitpnb PE=1 SV=2	Pitpnb	20037	24723	22852	23173	23199	21637	28171	21070	23111	27060	28611	19281	19790	174500	147310	147780	151030	144000	135480	145880	140010	136060	141850	142680	143840	141210	1.19923	1.01237	1.0156	1.03794	0.989623	0.93107	1.00254	0.962202	0.935056	0.974847	0.980551	0.988523	0.970449	-0.129734	0.914	0.147483	0.0328061	1.023	0.157085	n
P53986	Monocarboxylate transporter 1 OS=Mus musculus OX=10090 GN=Slc16a1 PE=1 SV=1	Slc16a1	57266	50205	50904	47116	47049	51442	65028	59667	49061	52282	46476	61637	51043	290980	291440	288430	287940	265010	267110	293640	289430	254550	281970	262930	297290	284840	1.03479	1.03643	1.02572	1.02398	0.942436	0.949904	1.04425	1.02928	0.905238	1.00275	0.935039	1.05723	1.01296	-0.0740006	0.95	0.119179	0.0328061	1.023	0.686522	n
P53994	Ras-related protein Rab-2A OS=Mus musculus OX=10090 GN=Rab2a PE=1 SV=1	Rab2a	811120	803560	817540	804000	829170	904620	831640	879530	893670	865700	812730	748220	849440	1505300	1548400	1571100	1587700	1487900	1611200	1430700	1570400	1494900	1495700	1551300	1461800	1552900	0.984881	1.01308	1.02793	1.03879	0.973497	1.05417	0.936072	1.02747	0.978077	0.9786	1.01498	0.95642	1.01602	-0.0409718	0.972	0.406761	0.00144197	1.001	0.971902	n
P53995	Anaphase-promoting complex subunit 1 OS=Mus musculus OX=10090 GN=Anapc1 PE=1 SV=2	Anapc1	1399.6	1462.8	1813.3	1331.9	1576.5	1862.8	1714.2	1745.7	1418	1777	1522.5	1429.4	1807	55363	61668	60105	49060	59751	60951	64668	65118	59203	61604	51728	55260	59538	0.94202	1.0493	1.02271	0.834772	1.01668	1.0371	1.10035	1.108	1.00736	1.04821	0.880169	0.940267	1.01306	0.128293	1.093	0.21062	-0.158429	0.896	0.0865293	n
P53996	Cellular nucleic acid-binding protein OS=Mus musculus OX=10090 GN=Cnbp PE=1 SV=2	Cnbp	45966	44407	57446	44205	50176	56288	52036	59071	46621	45609	38904	55175	55980	276740	266370	257200	235130	256340	291160	257890	276750	256090	236490	228360	268330	259100	1.06883	1.02878	0.99336	0.908121	0.990038	1.12452	0.996025	1.06887	0.989073	0.913374	0.881974	1.03635	1.0007	0.0524159	1.037	0.528381	-0.0262051	0.982	0.800138	n
P54071	Isocitrate dehydrogenase [NADP], mitochondrial OS=Mus musculus OX=10090 GN=Idh2 PE=1 SV=3	Idh2	209260	202080	214840	220500	205400	210260	228920	229390	222580	226530	214070	234580	216650	605530	580050	606590	653650	564590	548310	608290	612480	558990	608370	595820	616270	571370	1.01832	0.975465	1.0201	1.09924	0.949466	0.922089	1.02296	1.03	0.940049	1.02309	1.00199	1.03638	0.960868	-0.0923402	0.938	0.164325	0.00288251	1.002	0.950736	n
P54103	DnaJ homolog subfamily C member 2 OS=Mus musculus OX=10090 GN=Dnajc2 PE=1 SV=2	Dnajc2	680.81	888.43	465.87	701.92	585.64	863.37	1425.5	568.61	797.21	615.44	513.5	980.23	1397.2	0	19816	0	16056	0	19956	17752	13930	23487	0	16015	15623	20392	NA	1.09395	NA	0.886381	NA	1.10168	0.980009	0.769014	1.29661	NA	0.884117	0.862477	1.12575	0.0717627	1.051	0.699044	-0.109359	0.927	0.839101	n
P54116	Stomatin OS=Mus musculus OX=10090 GN=Stom PE=1 SV=3	Stom	2515.4	3965	1992.5	2284.5	1295.5	994.35	4458.2	2363	2185.8	2475	2648.2	2783.5	2642.4	26874	23125	16072	22021	10726	0	24111	20179	18079	21684	13634	16076	15890	1.41151	1.2146	0.844151	1.15661	0.563363	NA	1.26638	1.05986	0.949565	1.13891	0.7161	0.844361	0.834592	-0.33825	0.791	0.371964	-0.394032	0.761	0.021772	n
P54227	Stathmin OS=Mus musculus OX=10090 GN=Stmn1 PE=1 SV=2	Stmn1	324140	263000	295770	303900	238590	265650	218820	128140	326510	260080	289020	267470	246430	1303300	1177800	1202400	1338400	917750	1039700	989550	498450	1083900	1003600	1058100	1061900	950950	1.24344	1.12371	1.14718	1.27693	0.8756	0.991949	0.944102	0.475557	1.03412	0.957507	1.0095	1.01313	0.907275	-0.354759	0.782	0.00356934	0.248535	1.188	0.41648	n
P54285	Voltage-dependent L-type calcium channel subunit beta-3 OS=Mus musculus OX=10090 GN=Cacnb3 PE=1 SV=2	Cacnb3	26931	26201	28121	25444	31346	33516	27531	30651	30768	29956	33076	29552	26331	127910	125130	134640	123930	138460	139150	115680	131530	131570	129400	151670	130470	138340	0.967955	0.946917	1.01888	0.937836	1.04779	1.05301	0.875405	0.995349	0.995652	0.97923	1.14776	0.987327	1.04688	0.0356239	1.025	0.71282	0.0989585	1.071	0.204052	n
P54726	UV excision repair protein RAD23 homolog A OS=Mus musculus OX=10090 GN=Rad23a PE=1 SV=2	Rad23a	7367.5	8212.8	4823.8	3669.4	4455.1	8725.5	1558.9	7507.1	3490.1	4382.5	616.01	2753.4	5700.3	44100	47734	38669	48825	50364	39437	0	37638	43530	43020	0	38703	29597	1.05087	1.13747	0.921454	1.16346	1.20014	0.939755	NA	0.896886	1.03729	1.02514	NA	0.922265	0.705275	0.00288251	1.002	0.987216	-0.277534	0.825	0.186297	n
P54728	UV excision repair protein RAD23 homolog B OS=Mus musculus OX=10090 GN=Rad23b PE=1 SV=2	Rad23b	201910	176870	133690	157890	231220	235850	192610	160410	230850	188360	136570	222300	167860	669910	650250	649650	674110	654040	643220	653510	558480	625340	673610	607070	633750	652070	1.0436	1.01297	1.01204	1.05014	1.01887	1.00202	1.01805	0.87001	0.974165	1.04936	0.945704	0.987267	1.01581	-0.0232698	0.984	0.246006	0.0271541	1.019	0.731911	n
P54729	NEDD8 ultimate buster 1 OS=Mus musculus OX=10090 GN=Nub1 PE=1 SV=2	Nub1	1798.5	3696.7	3482.9	3809.5	3502.3	3979.7	4951.3	4181.9	3889.3	4992.3	4090.8	4305.5	3524.2	29384	28246	27298	26423	27579	30670	29191	29317	24423	31175	31304	29314	29221	1.02261	0.983009	0.950017	0.919565	0.959796	1.06737	1.0159	1.02028	0.849962	1.08494	1.08943	1.02018	1.01694	0.0662614	1.047	0.273576	0.0813396	1.058	0.469865	n
P54731	FAS-associated factor 1 OS=Mus musculus OX=10090 GN=Faf1 PE=1 SV=2	Faf1	5142.1	5761	6340.2	4229.3	6709.3	4205.1	6449.9	8747.3	8137.8	7157.5	7018	6141.5	5428	36488	39579	39209	46962	38462	47377	44232	55362	58779	53954	43784	39252	41678	0.810681	0.879356	0.871135	1.04339	0.854539	1.05261	0.982735	1.23002	1.30594	1.19874	0.972782	0.872091	0.925991	0.0962619	1.069	0.446011	-0.430509	0.742	0.00180105	n
P54754	Ephrin type-B receptor 3 OS=Mus musculus OX=10090 GN=Ephb3 PE=1 SV=2	Ephb3	3763.4	4231.2	3933.4	3495.3	5506.7	5546.7	4986.5	5940.3	7753	4670	4130.8	5243.1	4282.6	78529	78176	75141	74175	80582	81676	75893	93097	84196	76062	70500	77448	83799	0.991842	0.987383	0.94905	0.93685	1.01777	1.03159	0.958548	1.17584	1.06342	0.960683	0.890433	0.978189	1.0584	0.0538064	1.038	0.206214	-0.128156	0.915	0.314647	n
P54763	Ephrin type-B receptor 2 OS=Mus musculus OX=10090 GN=Ephb2 PE=1 SV=3	Ephb2	13005	12464	12504	11902	14446	13695	15013	17937	17786	54225	14027	17330	17649	313310	291050	310880	316290	291520	295500	305090	379060	322970	304620	289870	330150	317920	1.00118	0.930048	0.993415	1.0107	0.93155	0.944268	0.974913	1.21128	1.03205	0.973411	0.926278	1.05499	1.01591	-0.0499049	0.966	0.228043	-0.101598	0.932	0.422017	n
P54775	26S proteasome regulatory subunit 6B OS=Mus musculus OX=10090 GN=Psmc4 PE=1 SV=2	Psmc4	103250	114660	129800	120320	119620	132840	129020	122160	128600	117620	118440	119190	125150	325350	332980	342440	341130	346920	344970	345020	312690	332820	318790	340960	337870	346950	0.968106	0.99081	1.01896	1.01506	1.03229	1.02649	1.02664	0.930435	0.990334	0.948586	1.01456	1.00536	1.03238	0.0426443	1.03	0.0871695	0.0894982	1.064	0.0361456	n
P54797	Transport and Golgi organization 2 homolog OS=Mus musculus OX=10090 GN=Tango2 PE=1 SV=1	Tango2	6769.1	6920.6	7257.9	7573	7277.7	5231.6	14023	7737.5	11164	7109.1	11279	12008	11505	52411	43276	56630	62611	52464	22827	53018	49552	49256	48491	48466	50086	56453	1.05546	0.871498	1.14042	1.26087	1.05653	0.459693	1.06768	0.997885	0.991925	0.976519	0.976015	1.00864	1.13686	-0.32916	0.796	0.302256	0.0731347	1.052	0.3554	n
P54822	Adenylosuccinate lyase OS=Mus musculus OX=10090 GN=Adsl PE=1 SV=2	Adsl	38951	42084	36798	38355	40983	50780	47010	45994	49764	44394	41843	47412	43572	227270	228980	215030	210840	202230	209880	216280	216130	201420	196750	205320	204050	200400	1.08043	1.08855	1.02224	1.00232	0.961387	0.997755	1.02818	1.02747	0.957536	0.935336	0.976077	0.970039	0.952687	-0.0740006	0.95	0.138171	-0.0101344	0.993	0.830689	n
P54830	Tyrosine-protein phosphatase non-receptor type 5 OS=Mus musculus OX=10090 GN=Ptpn5 PE=1 SV=2	Ptpn5	15367	20390	17984	10376	19050	21422	14652	15055	17147	15831	12305	19058	16293	91761	106770	101960	94056	96384	115860	94307	109550	101480	99973	96202	108850	91392	0.911618	1.06073	1.01294	0.934418	0.957546	1.15103	0.936912	1.08835	1.00817	0.993202	0.955738	1.08139	0.907952	0.051024	1.036	0.652626	-0.0694519	0.953	0.446489	n
P54923	[Protein ADP-ribosylarginine] hydrolase OS=Mus musculus OX=10090 GN=Adprh PE=1 SV=1	Adprh	49593	50601	53260	45455	58551	64768	51895	69597	54540	48405	63884	41407	49149	404100	368370	384170	374160	420340	435690	373220	404890	400050	400210	424120	445490	443780	0.995209	0.907214	0.946126	0.921473	1.0352	1.07301	0.919158	0.997155	0.985235	0.985629	1.04451	1.09714	1.09293	0.0989585	1.071	0.205645	0.124328	1.09	0.00620294	n
P55012	Solute carrier family 12 member 2 OS=Mus musculus OX=10090 GN=Slc12a2 PE=1 SV=2	Slc12a2	55477	60777	55497	59741	58891	57245	65846	65554	49395	58941	45959	55517	42289	442100	439550	392370	469790	404750	397860	448000	441020	359110	416890	365420	451080	387380	1.0613	1.05518	0.941922	1.12778	0.971642	0.955101	1.07547	1.05871	0.862078	1.00079	0.877226	1.08286	0.929943	-0.0649175	0.956	0.453065	-0.0159576	0.989	0.905029	n
P55065	Phospholipid transfer protein OS=Mus musculus OX=10090 GN=Pltp PE=1 SV=1	Pltp	760.87	567.22	1444.3	446.91	2055.3	1447	1882.9	1474	1297.3	2267.3	2058.5	1961.5	3008.9	13793	15652	11351	0	17006	20415	26265	23154	0	21086	24280	23969	35969	0.651339	0.739126	0.536022	NA	0.803065	0.964047	1.2403	1.09339	NA	0.995733	1.14656	1.13187	1.69854	0.642471	1.561	0.0492115	0.343692	1.269	0.296973	n
P55066	Neurocan core protein OS=Mus musculus OX=10090 GN=Ncan PE=1 SV=1	Ncan	201330	178020	211860	193590	193210	198380	193620	132960	222750	191120	196760	197040	189880	1044100	864830	1005400	981870	916030	922960	876060	618000	987890	877280	959990	970470	923560	1.13599	0.940942	1.09388	1.06828	0.996648	1.00419	0.95316	0.672389	1.07483	0.954488	1.04448	1.05588	1.00484	-0.106249	0.929	0.214633	0.200379	1.149	0.32698	n
[truncated: 4,128 more rows]

## Sheet: DEP-KO-Control
Protein accession	Protein description	Gene name	KO/C Ratio	KO/C P value	Regulated Type	MW [kDa]	Coverage [%]	Peptides	Unique peptides	Razor + unique peptides	Razor + unique peptides FC_C_1	Razor + unique peptides FC_C_2	Razor + unique peptides FC_C_3	Razor + unique peptides FC_C_4	Razor + unique peptides FC_KO_1	Razor + unique peptides FC_KO_2	Razor + unique peptides FC_KO_3	Razor + unique peptides C_1	Razor + unique peptides C_2	Razor + unique peptides C_3	Razor + unique peptides KO_1	Razor + unique peptides KO_2	Razor + unique peptides KO_3	iBAQ FC_C_1	iBAQ FC_C_2	iBAQ FC_C_3	iBAQ FC_C_4	iBAQ FC_KO_1	iBAQ FC_KO_2	iBAQ FC_KO_3	iBAQ C_1	iBAQ C_2	iBAQ C_3	iBAQ KO_1	iBAQ KO_2	iBAQ KO_3	FC_C_1	FC_C_2	FC_C_3	FC_C_4	FC_KO_1	FC_KO_2	FC_KO_3	C_1	C_2	C_3	KO_1	KO_2	KO_3
[truncated: 107 more rows]
[truncated: 12 more columns]

[truncated: 5 more sheets: DEP-FC KO_FC comtrol, DEP-FC-upregulated_go, DEP-FC-upregulated_kegg, DEP-FC-downregulated__go, DEP-FC-downregulated_kegg]
