# Supplementary material for: Enhanced Protein Synthesis and Hippocampus‐Dependent Memory via Inhibition of YTHDF2‐Mediated m6A mRNA Degradation
Source: Adv Sci (Weinh). 2025 Sep 17;12(45):e14926. doi: 10.1002/advs.202514926 (PMC12677670; doi:10.1002/advs.202514926)
Supplement: Supplementary file 6 — Supplemental Table 5 [file ADVS-12-e14926-s004.xlsx]

## Sheet: Ribosome profiling_ko vs contro
ensembl_gene_id	log2FoldChange	pvalue	padj	external_gene_name	gene_biotype	B-con1-Ribo	B-con2-Ribo	B-con3-Ribo	A-KO1-Ribo	A-KO2-Ribo	A-KO3-Ribo
ENSMUSG00000051951	1.78076	0.576816	0.999939	Xkr4	protein_coding	1.11912	0	0	0	1.6977	2.18075
ENSMUSG00000104017	-2.29988	0.570131	0.999939	Gm37363	TEC	0.359311	0	0	0	0	0
ENSMUSG00000103922	0.117434	0.96671	0.999939	Gm6123	processed_pseudogene	4.50331	0.852594	0	4.07088	1.09562	0.6543
ENSMUSG00000002459	-1.03019	0.718494	0.999939	Rgs20	protein_coding	7.94959	21.9309	0	0	1.79592	12.8702
ENSMUSG00000033793	0.133877	0.956725	0.999939	Atp6v1h	protein_coding	42.4386	36.5186	0	37.6316	25.8975	23.1092
ENSMUSG00000104352	2.45386	0.536609	0.999939	Gm7182	processed_pseudogene	0	0	0	0	0.266671	1.91106
ENSMUSG00000025907	-0.586625	0.83892	0.999939	Rb1cc1	protein_coding	5.37989	5.64598	0	0	0.544814	6.80877
ENSMUSG00000051285	-1.48345	0.483478	0.999939	Pcmtd1	protein_coding	12.058	1.78066	42.8706	2.9067	5.92591	11.4577
ENSMUSG00000101571	-0.561643	0.890198	0.999939	Gm6187	processed_pseudogene	0	0.474699	0	0.251839	0	0
ENSMUSG00000061024	1.27088	0.689114	0.999939	Rrs1	protein_coding	6.0724	0	0	0	9.24545	5.46443
ENSMUSG00000067879	-1.75911	0.47156	0.999939	3110035E14Rik	protein_coding	26.6133	33.4506	61.5413	0	15.1078	20.8373
ENSMUSG00000045210	-0.524304	0.832109	0.999939	Vcpip1	protein_coding	14.1144	0	24.7644	8.80363	13.5555	4.66346
ENSMUSG00000025915	2.72582	0.382364	0.999939	Sgk3	protein_coding	0.700808	0	0	0	2.85077	1.80837
ENSMUSG00000093178	9.4477	0.000831353	0.233902	Snord87	snoRNA	0	0	0	1242.17	237.834	747.684
ENSMUSG00000025916	-1.61049	0.693077	0.999939	Ppp1r42	protein_coding	0.263408	0	0	0	0	0
ENSMUSG00000025917	-0.637667	0.759464	0.999939	Cops5	protein_coding	39.8401	99.4676	39.5359	89.4903	19.4892	5.94325
ENSMUSG00000056763	5.57103	0.154671	0.941804	Cspp1	protein_coding	0	0	0	0	0	0.757106
ENSMUSG00000067851	-1.71828	0.513224	0.999939	Arfgef1	protein_coding	9.39301	16.3876	0	0.0213611	3.86336	3.95517
ENSMUSG00000083422	-0.631038	0.853608	0.999939	Gm15604	processed_pseudogene	0.551058	1.25195	0	0.166047	0.536272	0.480389
ENSMUSG00000048960	2.35475	0.390624	0.999939	Prex2	protein_coding	2.29461	0	0	3.68274	2.13902	5.93786
ENSMUSG00000057715	0.452882	0.84391	0.999939	A830018L16Rik	protein_coding	7.25191	12.6049	0.0757659	22.6153	2.76341	1.90419
ENSMUSG00000101610	0.470694	0.906653	0.999939	Gm7560	processed_pseudogene	0.459531	0	0	0	0.2236	0.801199
ENSMUSG00000097628	1.86374	0.641271	0.999939	Gm2383	processed_pseudogene	0	0	0	1.19834	0	0
ENSMUSG00000005886	0.25108	0.929844	0.999939	Ncoa2	protein_coding	2.89811	6.38031	0	0	4.96681	6.08137
ENSMUSG00000025935	1.13958	0.684699	0.999939	Tram1	protein_coding	16.1128	0	0	3.51714	23.8293	8.18454
ENSMUSG00000025937	5.64555	0.149189	0.941804	Lactb2	protein_coding	0	0	0	0	0	3.06372
ENSMUSG00000097711	-1.61049	0.693077	0.999939	Gm5523	processed_pseudogene	0	0.457083	0	0	0	0
ENSMUSG00000025932	0.40013	0.921652	0.999939	Eya1	protein_coding	0	0	0	0.0309638	0	0
ENSMUSG00000082193	-3.52443	0.375097	0.999939	Rpl5-ps1	processed_pseudogene	0	0	2.33476	0	0	0
ENSMUSG00000073737	0.265694	0.947994	0.999939	Gm10566	processed_pseudogene	0	0	0	0	0.195987	0
ENSMUSG00000092083	8.73329	0.00437246	0.384845	Kcnb2	protein_coding	0	0	0	0.0159423	1.73771	6.04204
ENSMUSG00000025925	0.605124	0.851223	0.999939	Terf1	protein_coding	4.5271	0	0	0	0.550703	6.37517
ENSMUSG00000043716	0.259738	0.916286	0.999939	Rpl7	protein_coding	76.2925	67.8394	0.51787	0.0899758	105.702	67.4197
ENSMUSG00000025921	-7.29581	0.0613458	0.941804	Rdh10	protein_coding	0	6.68231	0	0	0	0
ENSMUSG00000025920	2.06102	0.45624	0.999939	Stau2	protein_coding	9.1567	0	0	10.1049	15.3917	12.7511
ENSMUSG00000025939	1.25248	0.728927	0.999939	Ube2w	protein_coding	2.60395	0	0	0	0	6.24253
ENSMUSG00000079658	-0.285017	0.910032	0.999939	Eloc	protein_coding	7.02645	68.673	0	45.6206	10.2569	6.24093
ENSMUSG00000025940	2.46207	0.376286	0.999939	Tmem70	protein_coding	29.3163	0	0	108.529	21.6654	31.5135
ENSMUSG00000091020	-1.92304	0.621405	0.999939	Gm5828	processed_pseudogene	0.431366	0.980025	0	0	0.314844	0
ENSMUSG00000042686	-0.985555	0.785551	0.999939	Jph1	protein_coding	5.2173	0	0	0	0	2.65896
ENSMUSG00000025777	-2.39915	0.327322	0.999939	Gdap1	protein_coding	13.0766	0.117892	48.7778	0.0312722	6.74159	4.97601
ENSMUSG00000100398	2.42094	0.542233	0.999939	Gm5251	processed_pseudogene	0	0	0	3.07328	0	0
ENSMUSG00000109887	5.84848	0.135016	0.941804	Gm28756	processed_transcript	0	0	0	0	0	6.25964
ENSMUSG00000101685	0.418127	0.918114	0.999939	Gm17837	processed_pseudogene	0	0	0	0	0	0.710098
ENSMUSG00000041859	20.788	8.31536e-08	4.99016e-05	Mcm3	protein_coding	0	0	0	0	0	12.4901
ENSMUSG00000025931	0.447231	0.875743	0.999939	Paqr8	protein_coding	9.57604	19.0987	0	0	15.7927	23.3234
ENSMUSG00000025933	5.00202	0.107318	0.941804	Tmem14a	protein_coding	6.23581	0	0	186.648	14.3043	0
ENSMUSG00000028033	-1.62862	0.562053	0.999939	Kcnq5	protein_coding	4.69571	11.3795	0	0	2.38641	2.81998
ENSMUSG00000041670	-0.396875	0.878816	0.999939	Rims1	protein_coding	6.26658	16.8369	0	0.0656792	11.8787	5.60545
ENSMUSG00000026156	-1.63813	0.57676	0.999939	B3gat2	protein_coding	0.970104	0	33.0886	0	7.55259	3.38278
ENSMUSG00000026154	0.73228	0.801244	0.999939	Sdhaf4	protein_coding	9.6391	17.7279	4.77637	0	0	53.6189
ENSMUSG00000026153	-7.26952	0.0622547	0.941804	Fam135a	protein_coding	3.50953	0	0	0	0	0
ENSMUSG00000026141	0.599183	0.856265	0.999939	Col19a1	protein_coding	1.28151	0	0	0.0702091	1.87068	0
ENSMUSG00000100131	-2.37765	0.2784	0.999939	Gm28439	unprocessed_pseudogene	12.3648	18.7279	8.73669	0.551975	2.45118	4.79073
ENSMUSG00000067736	-0.830631	0.723815	0.999939	Gm10222	unprocessed_pseudogene	23.1969	10.8503	4.73305	4.11165	10.6233	7.13721
ENSMUSG00000101939	0.57845	0.80451	0.999939	Gm28438	unprocessed_pseudogene	9.3025	10.5672	6.05007	1.40154	23.198	14.1917
ENSMUSG00000101111	-1.89266	0.35042	0.999939	Gm28437	unprocessed_pseudogene	58.9203	47.1426	18.6602	8.02796	12.2158	13.3994
ENSMUSG00000100862	-1.1884	0.563554	0.999939	Gm10925	unprocessed_pseudogene	47.9274	45.7056	17.4453	10.6976	8.34939	29.9173
ENSMUSG00000102070	-0.814194	0.683623	0.999939	Gm28661	unprocessed_pseudogene	113.105	72.9406	66.4086	19.8808	57.0417	66.7607
ENSMUSG00000101249	-0.301534	0.898041	0.999939	Gm29216	unprocessed_pseudogene	9.78464	3.70497	4.24243	4.42253	4.36429	5.68656
ENSMUSG00000073725	-0.410544	0.842074	0.999939	Lmbrd1	protein_coding	64.2142	96.4182	5.95364	59.5894	27.8394	37.9063
ENSMUSG00000033569	0.686046	0.728607	0.999939	Adgrb3	protein_coding	9.66233	6.53156	4.04881	17.0782	6.71046	8.78124
ENSMUSG00000080849	0.40013	0.921652	0.999939	Gm15702	processed_pseudogene	0	0	0	0.544516	0	0
ENSMUSG00000048874	-0.368832	0.884508	0.999939	Phf3	protein_coding	4.6365	12.557	1.66707	0	12.5321	2.07024
ENSMUSG00000082159	0.40013	0.921652	0.999939	Gm7910	processed_pseudogene	0	0	0	0.289539	0	0
ENSMUSG00000026058	-5.57839	0.155036	0.941804	Khdrbs2	protein_coding	0.818635	0	0	0	0	0
ENSMUSG00000026134	-5.99199	0.126272	0.941804	Prim2	protein_coding	1.89168	0	0	0	0	0
ENSMUSG00000101682	-0.561643	0.890198	0.999939	Gm29228	processed_pseudogene	0.959738	0	0	0.578385	0	0
ENSMUSG00000004768	-0.89255	0.755866	0.999939	Rab23	protein_coding	1.54948	11.0559	0	0	5.77245	1.01308
ENSMUSG00000042197	-0.226107	0.943608	0.999939	Zfp451	protein_coding	3.11534	0	0	0	1.03523	1.63391
ENSMUSG00000026131	1.08307	0.644861	0.999939	Dst	protein_coding	4.8739	0.0221461	0.0676232	3.72443	1.57946	5.2176
ENSMUSG00000026127	0.443433	0.906598	0.999939	Imp4	protein_coding	0.46904	0	0	0	0	0.654224
ENSMUSG00000026126	-4.00431	0.311295	0.999939	Ptpn18	protein_coding	0.432562	0	0	0	0	0
ENSMUSG00000045174	2.70224	0.388169	0.999939	Amer3	protein_coding	3.47096	0	0	0	8.97791	13.6959
ENSMUSG00000037509	0.194415	0.937768	0.999939	Arhgef4	protein_coding	3.74279	0	18.9092	8.11523	3.0485	14.7536
ENSMUSG00000037503	-0.101003	0.969262	0.999939	Fam168b	protein_coding	6.61059	17.4636	0.133313	0	9.72462	12.8659
ENSMUSG00000026123	-0.555814	0.775375	0.999939	Plekhb2	protein_coding	22.703	32.0658	31.8827	21.1889	17.3525	20.4045
ENSMUSG00000103548	-0.0560754	0.988918	0.999939	Gm37670	processed_pseudogene	1.75184	0	0	0	1.70483	0
ENSMUSG00000045216	0.241146	0.939961	0.999939	Hs6st1	protein_coding	7.45589	0	0	0	6.79794	2.01933
ENSMUSG00000037470	0.245284	0.930495	0.999939	Uggt1	protein_coding	11.2364	0.0354557	0	0.01881	3.99427	9.36006
ENSMUSG00000010453	3.73506	0.167195	0.941804	Kansl3	protein_coding	2.14211	0	0	18.0732	1.96882	8.61081
ENSMUSG00000001143	0.386226	0.892966	0.999939	Lman2l	protein_coding	4.68822	0.309629	0	0	4.82769	1.71084
ENSMUSG00000001138	1.71764	0.585543	0.999939	Cnnm3	protein_coding	2.43702	0	0	0	4.01352	4.03108
ENSMUSG00000026121	0.0767697	0.983177	0.999939	Sema4c	protein_coding	3.5811	0	0	0	0	3.80713
ENSMUSG00000061518	-0.241043	0.903288	0.999939	Cox5b	protein_coding	117.87	30.831	95.0391	83.652	57.2277	65.3478
ENSMUSG00000037351	-0.358558	0.854641	0.999939	Actr1b	protein_coding	53.0326	60.4559	58.4411	66.5787	29.8696	37.6399
ENSMUSG00000026116	-0.318232	0.902362	0.999939	Tmem131	protein_coding	10.8252	6.53575	0	0.0513683	9.2697	4.607
ENSMUSG00000050122	-5.70914	0.145443	0.941804	Vwa3b	protein_coding	1.71313	0	0	0	0	0
ENSMUSG00000026113	0.552891	0.793807	0.999939	Inpp4a	protein_coding	10.737	19.041	0.535868	21.018	8.04341	15.4206
ENSMUSG00000026112	0.526217	0.884286	0.999939	Coa5	protein_coding	4.07319	0	0	0	0	5.89572
ENSMUSG00000026111	5.26331	0.0284813	0.818908	Unc50	protein_coding	4.57319	0.288608	0	123.868	39.9307	24.8062
ENSMUSG00000026110	2.76638	0.379706	0.999939	Mgat4a	protein_coding	0.591743	0	0	0	0.530402	3.52954
ENSMUSG00000026090	0.579653	0.814128	0.999939	2010300C02Rik	protein_coding	68.2978	80.1873	0	77.8412	89.7741	54.3019
ENSMUSG00000060771	5.88382	0.10436	0.941804	Tsga10	protein_coding	0	0	0	0	0.622482	0.918426
ENSMUSG00000026087	-3.07599	0.327738	0.999939	Mrpl30	protein_coding	4.84986	36.1631	0	0	4.84074	0
ENSMUSG00000026083	1.56793	0.496147	0.999939	Eif5b	protein_coding	16.2887	0.373802	0.142676	17.3274	5.92434	26.6067
ENSMUSG00000037138	4.09872	0.12039	0.941804	Aff3	protein_coding	1.14551	0	0	11.5178	4.28308	3.99444
ENSMUSG00000048814	-1.54305	0.466125	0.999939	Lonrf2	protein_coding	26.9905	33.4528	28.8277	0.483144	8.08795	22.0848
ENSMUSG00000026080	-1.57584	0.622955	0.999939	Chst10	protein_coding	2.21308	10.7414	0	0	4.34002	0
ENSMUSG00000026077	-2.23218	0.539672	0.999939	Npas2	protein_coding	3.6843	0	0	0	0.77413	0
ENSMUSG00000073702	4.96181	0.0852202	0.941804	Rpl31	protein_coding	0.482756	0.274195	0	0	10.1008	14.3088
ENSMUSG00000048234	1.4799	0.640763	0.999939	Rnf149	protein_coding	6.50241	0	0	0	3.92057	14.2945
ENSMUSG00000050967	1.93571	0.515181	0.999939	Creg2	protein_coding	10.077	0	0	0.0396922	15.7034	22.8517
ENSMUSG00000026074	-0.50594	0.857064	0.999939	Map4k4	protein_coding	5.23502	3.90107	0	0	2.79182	3.65094
ENSMUSG00000097899	5.32116	0.174181	0.946852	Gm16894	antisense_RNA	0	0	0	0	0	13.2911
ENSMUSG00000026072	4.35623	0.17278	0.946852	Il1r1	protein_coding	0.189142	0	0	0	2.36219	1.64886
ENSMUSG00000026065	0.0197984	0.994547	0.999939	Slc9a4	protein_coding	8.35405	25.5726	0	30.1014	0	4.29297
ENSMUSG00000026062	-0.0552585	0.984496	0.999939	Slc9a2	protein_coding	2.87207	11.8104	0	0	9.02786	5.10764
ENSMUSG00000041945	7.08601	0.0377704	0.90806	Mfsd9	protein_coding	0	0	0	0	3.54222	3.82137
ENSMUSG00000060679	-1.80566	0.502762	0.999939	Mrps9	protein_coding	4.17668	0	42.4964	0.0419513	10.2631	3.03421
ENSMUSG00000041907	6.28133	0.108297	0.941804	Gpr45	protein_coding	0	0	0	0	0	2.9957
ENSMUSG00000070939	1.60143	0.539596	0.999939	Tgfbrap1	protein_coding	8.15357	0	0.0634122	15.4023	2.02818	7.5223
ENSMUSG00000010290	-1.63268	0.652307	0.999939	AI597479	protein_coding	7.42478	0	0	0	0	2.42723
ENSMUSG00000008136	-2.20453	0.407819	0.999939	Fhl2	protein_coding	19.4558	157.589	0.366768	0	14.2003	24.335
ENSMUSG00000066877	7.68834	0.0153617	0.614147	Nck2	protein_coding	0.0900495	0	0	0	1.66503	23.3934
ENSMUSG00000026051	2.40997	0.536272	0.999939	1500015O10Rik	protein_coding	0.889513	0	0	5.09261	0	0
ENSMUSG00000057363	2.03232	0.517798	0.999939	Uxs1	protein_coding	2.91216	0	0	0	4.8255	7.13581
ENSMUSG00000090243	-3.35727	0.399128	0.999939	Gm16103	processed_pseudogene	0	0.356303	1.08797	0	0	0
ENSMUSG00000100701	-1.31544	0.737255	0.999939	Gm19587	processed_pseudogene	1.47218	1.67234	0	0	1.07451	0
ENSMUSG00000041763	-0.918362	0.708404	0.999939	Tpp2	protein_coding	19.2664	8.13932	0.0690373	0.0239894	6.33373	8.18959
ENSMUSG00000026049	4.71243	0.229367	0.995931	Tex30	protein_coding	0	0	0	0	3.75001	0
ENSMUSG00000026047	-5.82901	0.137059	0.941804	Kdelc1	protein_coding	3.13512	0	0	0	0	0
ENSMUSG00000026048	6.72111	0.0856385	0.941804	Ercc5	protein_coding	0	0	0	0	0	5.00968
ENSMUSG00000089703	-1.61049	0.693077	0.999939	Gm15833	processed_pseudogene	0.419196	0	0	0	0	0
ENSMUSG00000101567	0.40013	0.921652	0.999939	Txn-ps1	processed_pseudogene	0	0	0	0.782411	0	0
ENSMUSG00000056870	1.30886	0.72846	0.999939	Gulp1	protein_coding	0	1.09138	0	0	2.70105	0
ENSMUSG00000089877	-2.29988	0.570131	0.999939	Gm16102	processed_pseudogene	1.91033	0	0	0	0	0
ENSMUSG00000025995	-0.920541	0.726286	0.999939	Wdr75	protein_coding	2.21053	0	30.6702	0.148019	8.08698	9.13563
ENSMUSG00000098549	-2.42374	0.548841	0.999939	Gm5269	protein_coding	0	1.21685	0	0	0	0
ENSMUSG00000025993	-3.51175	0.349476	0.999939	Slc40a1	protein_coding	1.64926	0	0	0	0	0.155433
ENSMUSG00000101262	-1.80518	0.643315	0.999939	Gm8326	processed_pseudogene	1.23247	0	0	0	0.299851	0
ENSMUSG00000101337	-5.89292	0.128782	0.941804	Dnah7c	protein_coding	0.795783	0.036159	0	0	0	0
ENSMUSG00000025986	2.05411	0.409972	0.999939	Slc39a10	protein_coding	12.045	0.971985	0	40.2611	9.7041	4.13127
ENSMUSG00000100160	-1.61049	0.693077	0.999939	Gm28527	processed_pseudogene	0	1.53438	0	0	0	0
ENSMUSG00000100033	-2.00962	0.466489	0.999939	Gm8337	processed_pseudogene	0.414004	0.235145	6.10314	1.12275	0.50362	0
ENSMUSG00000096973	0.265694	0.947994	0.999939	Gm5974	processed_pseudogene	0	0	0	0	0.197975	0
ENSMUSG00000097883	0.418127	0.918114	0.999939	Gm8357	processed_pseudogene	0	0	0	0	0	0.691837
ENSMUSG00000026109	0.28188	0.907451	0.999939	Tmeff2	protein_coding	7.29727	15.2198	0	14.8512	4.19103	8.34289
ENSMUSG00000045954	6.37191	0.103277	0.941804	Cavin2	protein_coding	0	0	0	0	0	7.5554
ENSMUSG00000026107	-6.39303	0.102567	0.941804	Nabp1	protein_coding	1.74668	0	0	0	0	0
ENSMUSG00000018417	9.26781	0.00509887	0.384845	Myo1b	protein_coding	0	0	0	13.9118	1.93539	0
ENSMUSG00000099135	-2.42374	0.548841	0.999939	Gm27607	snoRNA	0	7.47068	0	0	0	0
ENSMUSG00000026104	-2.29988	0.570131	0.999939	Stat1	protein_coding	0.112926	0	0	0	0	0
ENSMUSG00000026103	-0.312509	0.872829	0.999939	Gls	protein_coding	30.9597	51.2399	42.0495	45.8899	26.5638	27.5932
ENSMUSG00000002881	-5.82901	0.137059	0.941804	Nab1	protein_coding	2.44616	0	0	0	0	0
ENSMUSG00000097833	0.673094	0.827658	0.999939	Gm5976	processed_pseudogene	1.61113	0.457542	0.698552	0	2.35184	2.10677
ENSMUSG00000101501	1.1055	0.783715	0.999939	Rps27a-ps1	processed_pseudogene	0	0	0	1.04434	0	0
ENSMUSG00000041439	-2.262	0.356019	0.999939	Mfsd6	protein_coding	9.69905	14.6718	35.6712	0	4.62454	7.90287
ENSMUSG00000026102	2.4021	0.443441	0.999939	Inpp1	protein_coding	2.35983	0	0	0	5.59018	6.9295
ENSMUSG00000026096	5.49245	0.160618	0.941804	Osgepl1	protein_coding	0	0	0	0	0	2.04816
ENSMUSG00000096141	-5.4346	0.166139	0.941804	Dnah7a	protein_coding	0.597026	0	0	0	0	0
ENSMUSG00000042807	-2.18535	0.369176	0.999939	Hecw2	protein_coding	1.64224	8.37718	4.67529	0	2.09571	1.1345
ENSMUSG00000041303	-0.567309	0.829162	0.999939	Gtf3c3	protein_coding	19.1421	8.79037	0	0.0490894	3.92388	14.9121
ENSMUSG00000073678	1.51543	0.609596	0.999939	Pgap1	protein_coding	3.21207	0	0	8.49984	0.646329	0.0421074
ENSMUSG00000025982	-0.483966	0.834757	0.999939	Sf3b1	protein_coding	26.3566	24.6493	24.0486	0.0212634	40.105	13.5337
ENSMUSG00000025981	-5.18785	0.186594	0.955655	Coq10b	protein_coding	1.33584	0	0	0	0	0
ENSMUSG00000025980	0.475026	0.833051	0.999939	Hspd1	protein_coding	48.2862	70.5473	0.263345	102.032	39.1588	24.3562
ENSMUSG00000073676	-1.23426	0.624688	0.999939	Hspe1	protein_coding	9.79792	71.7266	0	1.31216	19.5998	13.7612
ENSMUSG00000100736	0.418127	0.918114	0.999939	Gm5147	processed_pseudogene	0	0	0	0	0	0.880915
ENSMUSG00000025979	1.59283	0.543699	0.999939	Mob4	protein_coding	9.33723	0.563186	0	22.7075	7.03615	0.144067
ENSMUSG00000025978	-1.30611	0.648281	0.999939	Rftn2	protein_coding	1.22995	16.6108	0	0	2.22766	5.00371
ENSMUSG00000097649	-5.88541	0.133248	0.941804	Gm10561	antisense_RNA	5.36821	0	0	0	0	0
ENSMUSG00000046994	-2.88126	0.358536	0.999939	Mars2	protein_coding	3.05478	0	7.82374	0	1.46912	0
ENSMUSG00000038349	-0.873957	0.737451	0.999939	Plcl1	protein_coding	5.81928	14.5157	0	0.0361545	5.83828	5.2299
ENSMUSG00000087022	0.265694	0.947994	0.999939	9130024F11Rik	processed_transcript	0	0	0	0	0.033778	0
ENSMUSG00000048495	-9.62151	0.00333527	0.383171	Tyw5	protein_coding	18.0012	31.6466	0	0	0	0
ENSMUSG00000038305	1.33106	0.711977	0.999939	Spats2l	protein_coding	1.99562	0	0	0	0	5.04513
ENSMUSG00000063558	2.2953	0.526756	0.999939	Aox1	protein_coding	0.60014	0	0	0	0	2.97808
ENSMUSG00000051223	-0.851966	0.731198	0.999939	Bzw1	protein_coding	22.978	0	76.5972	15.5262	14.6656	24.974
ENSMUSG00000026034	-1.06898	0.740165	0.999939	Clk1	protein_coding	8.87981	0	0	0	3.45662	0.774105
ENSMUSG00000026036	0.594019	0.839979	0.999939	Nif3l1	protein_coding	5.16772	0.058703	0	0	2.41395	5.4961
ENSMUSG00000026037	-9.44965	0.00435476	0.384845	Orc2	protein_coding	3.84841	28.2383	0	0	0	0
ENSMUSG00000038174	-0.840105	0.733078	0.999939	Fam126b	protein_coding	3.3317	18.507	0	5.7826	2.64248	3.77577
ENSMUSG00000026032	0.297936	0.880218	0.999939	Ndufb3	protein_coding	88.3311	140.954	82.0685	201.841	103.869	77.0033
ENSMUSG00000026028	2.4196	0.447729	0.999939	Trak2	protein_coding	4.92407	0	0	0	7.05022	19.3414
ENSMUSG00000038079	4.49826	0.0935247	0.941804	Tmem237	protein_coding	4.70187	0	0	74.2803	24.6761	7.90501
ENSMUSG00000041075	5.71641	0.144115	0.941804	Fzd7	protein_coding	0	0	0	0	0	3.24104
ENSMUSG00000047361	1.044	0.774303	0.999939	Gm973	protein_coding	1.90197	0	0	0	0	3.95384
ENSMUSG00000026021	2.51481	0.374828	0.999939	Sumo1	protein_coding	3.47836	0	0	0.232914	7.71033	12.1291
ENSMUSG00000026020	1.46564	0.532962	0.999939	Nop58	protein_coding	5.89189	0.0847205	0.0646736	9.30384	1.48788	5.9165
ENSMUSG00000067336	0.254675	0.897372	0.999939	Bmpr2	protein_coding	10.128	6.18326	14.3152	19.3057	9.21578	8.01235
ENSMUSG00000041040	3.2216	0.236143	0.999939	Fam117b	protein_coding	2.47636	0	0	14.0283	1.76727	7.38785
ENSMUSG00000026018	1.74905	0.579438	0.999939	Ica1l	protein_coding	3.07095	0	0	0	7.21624	3.13419
ENSMUSG00000026019	3.9527	0.145846	0.941804	Wdr12	protein_coding	2.0134	0	0	21.1532	3.90243	6.2017
ENSMUSG00000082609	0.265694	0.947994	0.999939	Gm15464	processed_pseudogene	0	0	0	0	0.452907	0
ENSMUSG00000073664	-3.24384	0.260842	0.999939	Nbeal1	protein_coding	1.02969	4.56657	0.0244632	0	0.590255	0
ENSMUSG00000026782	1.3011	0.595774	0.999939	Abi2	protein_coding	12.6789	13.4425	0	34.7238	25.0659	4.58493
ENSMUSG00000026014	7.97308	0.00538524	0.394791	Raph1	protein_coding	0	0	0	1.53329	0.742796	1.12605
ENSMUSG00000101188	0.736435	0.819571	0.999939	Eif4a-ps4	processed_pseudogene	2.63494	0.374147	0	0	1.12186	4.01981
ENSMUSG00000083355	6.28133	0.108297	0.941804	Gm11581	processed_pseudogene	0	0	0	0	0	28.4179
ENSMUSG00000025969	0.169844	0.94653	0.999939	Nrp2	protein_coding	2.10037	0	24.6764	18.701	4.20341	7.20592
ENSMUSG00000040865	-2.19497	0.56209	0.999939	Ino80d	protein_coding	0.566209	0	0	0	0.121224	0
ENSMUSG00000025968	0.477191	0.834067	0.999939	Ndufs1	protein_coding	50.5556	12.3424	0.0860448	18.687	43.3087	25.6908
ENSMUSG00000025967	-1.20159	0.545853	0.999939	Eef1b2	protein_coding	55.6125	72.8922	225.874	61.3006	49.1091	43.6464
ENSMUSG00000027520	3.13132	0.258967	0.999939	Zdbf2	protein_coding	1.45776	0	0	9.58733	0.354662	2.87315
ENSMUSG00000025964	-0.0824464	0.966489	0.999939	Adam23	protein_coding	6.18322	5.75143	5.08987	7.91167	4.14235	4.02318
ENSMUSG00000025962	-2.58849	0.495183	0.999939	Fastkd2	protein_coding	1.8443	0	0	0	0.299136	0
ENSMUSG00000025958	-3.89957	0.184558	0.955655	Creb1	protein_coding	1.54723	0.0331619	18.0243	0	1.30685	0
ENSMUSG00000025956	0.94284	0.778324	0.999939	Mettl21a	protein_coding	3.20402	0.151651	0	0	0	6.51731
ENSMUSG00000051344	2.68656	0.348938	0.999939	Plekhm3	protein_coding	0.771411	0	0	0.0221376	3.50332	1.47306
ENSMUSG00000084416	0.418127	0.918114	0.999939	Rpl10a-ps1	processed_pseudogene	0	0	0	0	0	1.06949
ENSMUSG00000025950	1.85208	0.509681	0.999939	Idh1	protein_coding	40.8264	0	0	62.3825	35.3634	49.7261
ENSMUSG00000025949	3.83434	0.127501	0.941804	Pikfyve	protein_coding	1.25294	0	0.0362167	13.4405	1.50383	3.49523
ENSMUSG00000015222	0.0236634	0.990279	0.999939	Map2	protein_coding	118.334	105.139	115.939	139.909	112.24	92.8684
ENSMUSG00000055567	-0.663091	0.742781	0.999939	Unc80	protein_coding	13.4882	7.6768	49.6316	19.1401	9.08015	16.4861
ENSMUSG00000026005	7.66087	0.0229602	0.739446	Rpe	protein_coding	0	0	0	0	5.70622	12.3577
ENSMUSG00000026004	-1.8265	0.627809	0.999939	Kansl1l	protein_coding	1.80599	0	0	0	0	0.524795
ENSMUSG00000026003	2.39802	0.409645	0.999939	Acadl	protein_coding	10.6045	0.227288	0	0	41.1825	16.0472
ENSMUSG00000026000	-1.92264	0.353294	0.999939	Lancl1	protein_coding	31.8575	8.63216	130.068	8.10228	18.7438	18.141
ENSMUSG00000062209	3.40264	0.21081	0.974821	Erbb4	protein_coding	2.33786	0	0	13.5412	3.53909	7.69929
ENSMUSG00000025997	-5.82901	0.137059	0.941804	Ikzf2	protein_coding	0.863623	0	0	0	0	0
ENSMUSG00000101730	-1.61049	0.693077	0.999939	Gm28580	unprocessed_pseudogene	4.55875	0	0	0	0	0
ENSMUSG00000045648	-5.50829	0.160376	0.941804	Vwc2l	protein_coding	1.04349	0	0	0	0	0
ENSMUSG00000101551	0.265694	0.947994	0.999939	Gm8870	processed_pseudogene	0	0	0	0	0.251875	0
ENSMUSG00000026192	0.267416	0.92082	0.999939	Atic	protein_coding	2.3613	21.2304	0	0.0302774	19.4347	8.9347
ENSMUSG00000026193	-0.233538	0.935341	0.999939	Fn1	protein_coding	10.7803	12.7139	0	0	13.2808	6.70415
ENSMUSG00000094655	5.71641	0.144115	0.941804	Gm25360	snRNA	0	0	0	0	0	76.9025
ENSMUSG00000026188	-5.09522	0.194742	0.958971	Tmem169	protein_coding	1.97038	0	0	0	0	0
ENSMUSG00000039372	5.51469	0.152056	0.941804	2023-03-04	protein_coding	0	0	0	0	0.0428735	2.76522
ENSMUSG00000085812	-1.61049	0.693077	0.999939	Gm15843	processed_pseudogene	0	0	1.31523	0	0	0
ENSMUSG00000039354	0.999557	0.731526	0.999939	Smarcal1	protein_coding	12.3265	0	0	0.16883	13.6315	10.8678
ENSMUSG00000046330	0.790682	0.828052	0.999939	Rpl37a	protein_coding	8.53554	0	0	0	0	14.8818
ENSMUSG00000039323	-1.62994	0.537895	0.999939	Igfbp2	protein_coding	9.33964	90.7969	0.376696	0	19.2349	13.2543
ENSMUSG00000026185	0.89158	0.673508	0.999939	Igfbp5	protein_coding	10.8876	0.455256	18.1875	17.9533	22.1334	14.6737
ENSMUSG00000055322	-0.310535	0.903014	0.999939	Tns1	protein_coding	1.30299	0	16.3836	7.45983	0.987598	5.81052
ENSMUSG00000006304	0.630275	0.782398	0.999939	Arpc2	protein_coding	145.629	232.227	0.342232	325.366	125.879	134.178
ENSMUSG00000006299	0.892884	0.689602	0.999939	Aamp	protein_coding	50.1173	45.0704	0.201203	42.648	92.6339	41.8697
ENSMUSG00000026179	1.06557	0.628185	0.999939	Pnkd	protein_coding	10.5005	11.6372	0.0888353	11.4832	13.8078	21.2549
ENSMUSG00000006301	4.02283	0.191547	0.958971	Tmbim1	protein_coding	0.475358	0	0	0	3.87044	3.92296
ENSMUSG00000026177	1.33058	0.740526	0.999939	Slc11a1	protein_coding	0	0	0	0	0.158059	0
ENSMUSG00000026174	1.72351	0.595537	0.999939	Cnot9	protein_coding	1.57281	0	0	0	4.48977	0.731256
ENSMUSG00000026173	-0.120428	0.970027	0.999939	Plcd4	protein_coding	8.99715	0	0	0	4.71036	3.57418
ENSMUSG00000026135	-0.729486	0.788305	0.999939	Zfp142	protein_coding	3.35633	0.0401331	0.0612733	0	0.618873	1.47836
ENSMUSG00000026171	0.04547	0.988649	0.999939	Rnf25	protein_coding	19.6814	9.82047	0	0	30.4305	0
ENSMUSG00000026170	6.94418	0.0757103	0.941804	Cyp27a1	protein_coding	0	0	0	0	0	15.7722
ENSMUSG00000090071	0.389809	0.892419	0.999939	Cdk5r2	protein_coding	8.88623	39.4006	0	0	12.344	50.9779
ENSMUSG00000033159	1.43204	0.650801	0.999939	Cnppd1	protein_coding	2.63413	0	0	0	2.42488	4.71677
ENSMUSG00000049339	0.295996	0.907412	0.999939	Retreg2	protein_coding	29.2952	27.9596	0	0.564307	36.6453	33.1182
ENSMUSG00000026197	2.35626	0.454915	0.999939	Zfand2b	protein_coding	6.79182	0	0	0	28.972	5.92082
ENSMUSG00000026199	-6.18409	0.114428	0.941804	Ankzf1	protein_coding	2.49659	0	0	0	0	0
ENSMUSG00000026201	1.4792	0.639562	0.999939	Stk16	protein_coding	4.43969	0	0	0	5.14147	7.27623
ENSMUSG00000026202	-0.235463	0.903995	0.999939	Tuba4a	protein_coding	139.938	131.259	265.257	153.251	152.534	149.868
ENSMUSG00000026203	0.792481	0.730949	0.999939	Dnajb2	protein_coding	7.4588	42.2571	0.163746	60.996	19.8005	5.59689
ENSMUSG00000026204	0.463554	0.813934	0.999939	Ptprn	protein_coding	69.3952	38.6105	59.2762	124.666	59.4016	46.5859
ENSMUSG00000033061	0.450138	0.853582	0.999939	Resp18	protein_coding	57.9209	105.096	0	140.327	26.8593	55.5762
ENSMUSG00000026209	-5.93968	0.129659	0.941804	Dnpep	protein_coding	2.52544	0	0	0	0	0
ENSMUSG00000026207	-1.04707	0.711396	0.999939	Speg	protein_coding	4.25069	7.04616	0	0	1.57805	3.89771
ENSMUSG00000033007	-6.35359	0.104727	0.941804	Asic4	protein_coding	5.29598	0	0	0	0	0
ENSMUSG00000032997	-1.04847	0.671675	0.999939	Chpf	protein_coding	3.8494	27.7729	10.1044	0	8.40345	11.7905
ENSMUSG00000051703	-0.689198	0.812661	0.999939	Tmem198	protein_coding	10.0933	35.4887	0	0	27.1288	1.11733
ENSMUSG00000006576	-1.12895	0.705829	0.999939	Slc4a3	protein_coding	14.5091	0	0	0.0281155	2.22466	4.39239
ENSMUSG00000026235	0.151432	0.937967	0.999939	Epha4	protein_coding	79.198	53.3568	91.2243	77.4765	85.4346	85.6288
ENSMUSG00000032908	-6.18409	0.114428	0.941804	Sgpp2	protein_coding	3.20776	0	0	0	0	0
ENSMUSG00000026245	2.54776	0.282588	0.999939	Farsb	protein_coding	13.9338	3.30478	0	47.2457	28.0884	25.6286
ENSMUSG00000032883	-0.457846	0.81689	0.999939	Acsl3	protein_coding	59.4804	88.2765	23.3144	32.7939	46.8182	44.9495
ENSMUSG00000079470	2.10176	0.507974	0.999939	Utp14b	protein_coding	3.13455	0	0	10.2008	0	3.27908
ENSMUSG00000099377	2.80645	0.478221	0.999939	Gm6159	processed_pseudogene	0	0	0	0.420705	0.679361	0
ENSMUSG00000050711	-0.877555	0.657668	0.999939	Scg2	protein_coding	164.934	177.03	279.41	66.7137	67.6807	203.855
ENSMUSG00000026248	3.15224	0.246809	0.999939	Mrpl44	protein_coding	12.6891	0	0	77.7942	16.6231	18.72
ENSMUSG00000026249	-0.660046	0.742537	0.999939	Serpine2	protein_coding	22.0748	25.7908	89.583	47.9329	20.4696	18.5686
ENSMUSG00000067106	0.978371	0.695787	0.999939	Gm5529	processed_pseudogene	2.70148	1.02292	0.780873	1.89939	2.40991	4.71008
ENSMUSG00000100397	-4.00431	0.311295	0.999939	Gm28071	processed_pseudogene	5.87488	0	0	0	0	0
ENSMUSG00000004364	-0.918644	0.688712	0.999939	Cul3	protein_coding	30.0487	28.0553	70.818	0.0496132	30.1237	38.0368
ENSMUSG00000090637	0.40013	0.921652	0.999939	Gm6189	processed_pseudogene	0	0	0	0.116122	0	0
ENSMUSG00000038608	-1.74903	0.474475	0.999939	Dock10	protein_coding	5.27075	9.75438	3.31368	0	1.97693	3.48441
ENSMUSG00000054976	1.29992	0.66376	0.999939	Nyap2	protein_coding	0.0320731	7.14099	0	15.2891	2.37215	0
ENSMUSG00000055980	7.87832	0.0195757	0.680858	Irs1	protein_coding	0	0	0	0	5.9133	1.22388
ENSMUSG00000026142	-6.13841	0.117161	0.941804	Rhbdd1	protein_coding	1.78528	0	0	0	0	0
ENSMUSG00000079465	0.905698	0.822502	0.999939	Col4a3	protein_coding	0	0	0	0	0.0391699	0
ENSMUSG00000026150	-1.53862	0.598819	0.999939	Mff	protein_coding	5.18064	0	40.3607	0	7.86254	7.81385
ENSMUSG00000100744	-1.61049	0.693077	0.999939	Gm17764	processed_pseudogene	1.02601	0	0	0	0	0
ENSMUSG00000101896	0.418127	0.918114	0.999939	Gm6244	processed_pseudogene	0	0	0	0	0	0.831685
ENSMUSG00000026163	-0.241015	0.903358	0.999939	Sphkap	protein_coding	19.2187	28.2862	69.9961	46.9329	23.5618	28.919
ENSMUSG00000079140	0.265694	0.947994	0.999939	Gm6374	processed_pseudogene	0	0	0	0	0.24772	0
ENSMUSG00000045658	1.56772	0.620401	0.999939	Pid1	protein_coding	2.45454	0	0	0	1.91094	5.39221
ENSMUSG00000036766	-0.242894	0.903516	0.999939	Dner	protein_coding	34.2135	61.6316	30.6867	10.2083	55.4925	41.2299
ENSMUSG00000026219	-1.67883	0.448941	0.999939	Trip12	protein_coding	10.077	10.4588	16.9319	0.0291266	5.02088	6.65698
ENSMUSG00000026220	1.41939	0.707951	0.999939	Slc16a14	protein_coding	0.837766	0	0	0	0	2.29532
ENSMUSG00000036707	0.32676	0.909005	0.999939	Cab39	protein_coding	9.46664	13.5226	0	0	9.87462	18.9761
ENSMUSG00000026223	-0.262066	0.893183	0.999939	Itm2c	protein_coding	190.681	188.431	280.147	124.716	230.153	194.868
ENSMUSG00000026227	5.30678	0.175358	0.947763	2810459M11Rik	protein_coding	0	0	0	0	3.28171	0
ENSMUSG00000026229	1.09742	0.627066	0.999939	Psmd1	protein_coding	18.3329	12.0436	0.0957685	43.8938	15.6377	5.6803
ENSMUSG00000079445	-5.82901	0.137059	0.941804	B3gnt7	protein_coding	2.42428	0	0	0	0	0
ENSMUSG00000026234	-0.271657	0.90538	0.999939	Ncl	protein_coding	27.5637	66.0665	0.0682919	28.8324	22.4939	26.2945
ENSMUSG00000026238	1.13031	0.613141	0.999939	Ptma	protein_coding	160.797	223.18	0.95179	99.385	313.767	429.619
ENSMUSG00000026239	-4.14935	0.190076	0.958971	Pde6d	protein_coding	4.23642	0	46.0005	0	0	2.89028
ENSMUSG00000026241	0.959437	0.794091	0.999939	Nppc	protein_coding	6.545	0	0	0	12.7388	0
ENSMUSG00000053333	0.737125	0.79921	0.999939	Dis3l2	protein_coding	3.60562	0	0	0.0543231	4.07906	1.88594
ENSMUSG00000084106	1.43246	0.721197	0.999939	Gm6136	processed_pseudogene	0	0	0	0	0.219083	0.785013
ENSMUSG00000026254	-5.57839	0.155036	0.941804	Eif4e2	protein_coding	1.12373	0	0	0	0	0
ENSMUSG00000026255	-4.77524	0.224933	0.987886	Efhd1	protein_coding	2.26543	0	0	0	0	0
ENSMUSG00000048000	0.19949	0.947177	0.999939	Gigyf2	protein_coding	8.35301	0	0	0.0170065	6.92053	2.65687
ENSMUSG00000026259	-0.731055	0.712087	0.999939	Ngef	protein_coding	50.6471	84.1403	89.6201	76.5228	37.6909	20.9565
ENSMUSG00000026289	0.751464	0.799221	0.999939	Atg16l1	protein_coding	5.54172	0.0473319	0	0	5.85933	3.55971
ENSMUSG00000089281	1.94371	0.583992	0.999939	Scarna6	scaRNA	0	6.87866	2.6255	0	0	36.9519
ENSMUSG00000070738	-0.807209	0.775538	0.999939	Dgkd	protein_coding	2.63543	12.241	0	0	4.01805	4.4928
ENSMUSG00000005501	-6.85508	0.0798328	0.941804	Usp40	protein_coding	1.7235	0	0	0	0	0
ENSMUSG00000044783	0.0223569	0.995133	0.999939	Hjurp	protein_coding	1.63723	0	0	0	0	1.67914
ENSMUSG00000049866	1.41989	0.6532	0.999939	Arl4c	protein_coding	2.9949	0	0	0	4.72724	3.31129
ENSMUSG00000036206	-1.32428	0.640387	0.999939	Sh3bp4	protein_coding	11.8499	0	17.6934	0	5.91871	5.88345
ENSMUSG00000034432	-3.37645	0.151989	0.941804	Cops8	protein_coding	21.0145	19.671	14.7035	0.652244	4.65187	0
ENSMUSG00000026305	-0.76007	0.791372	0.999939	Lrrfip1	protein_coding	7.06963	29.7984	0	0	9.02237	12.7585
ENSMUSG00000100018	0.265694	0.947994	0.999939	Gm7776	processed_pseudogene	0	0	0	0	0.271115	0
ENSMUSG00000034343	-5.20612	0.174275	0.94687	Ube2f	protein_coding	1.54261	0	0	0	0	0.079105
ENSMUSG00000026307	-3.78448	0.339562	0.999939	Scly	protein_coding	0.529132	0	0	0	0	0
ENSMUSG00000026309	0.446099	0.902669	0.999939	Ilkap	protein_coding	2.38276	0	0	0	0	3.27315
ENSMUSG00000067071	-4.77524	0.224933	0.987886	Hes6	protein_coding	2.66263	0	0	0	0	0
ENSMUSG00000055866	-1.48365	0.598056	0.999939	Per2	protein_coding	6.91909	13.9297	0	0	5.06674	2.38882
ENSMUSG00000034292	1.36197	0.621028	0.999939	Traf3ip1	protein_coding	11.5639	0.122767	0.187435	25.4661	0	5.08757
ENSMUSG00000026311	8.54989	0.00932688	0.470933	Asb1	protein_coding	0	0	0	11.4267	4.7344	0
ENSMUSG00000026313	-1.59895	0.57061	0.999939	Hdac4	protein_coding	3.01899	6.85887	0	0	1.40727	1.85776
ENSMUSG00000026260	1.40865	0.475199	0.999939	Ndufa10	protein_coding	26.4958	22.4367	47.4143	131.153	53.6208	70.9736
ENSMUSG00000034220	-0.483733	0.805383	0.999939	Gpc1	protein_coding	22.6285	58.565	48.1461	31.3043	25.8051	35.3859
ENSMUSG00000047067	-2.29988	0.570131	0.999939	Dusp28	protein_coding	0.610609	0	0	0	0	0
ENSMUSG00000026269	-2.29988	0.570131	0.999939	Rnpepl1	protein_coding	0.0847513	0	0	0	0	0
ENSMUSG00000026270	-6.45898	0.0813967	0.941804	Capn10	protein_coding	3.41539	0	0.160092	0	0	0
ENSMUSG00000014602	0.165553	0.932164	0.999939	Kif1a	protein_coding	104.313	74.8285	72.857	81.4176	112.833	88.3867
ENSMUSG00000047793	6.61384	0.0907761	0.941804	Sned1	protein_coding	0	0	0	0	0	2.87414
ENSMUSG00000026273	-0.228887	0.945772	0.999939	Mterf4	protein_coding	2.66381	0	0	0.045867	0	2.25585
ENSMUSG00000026275	0.183764	0.940851	0.999939	Ppp1r7	protein_coding	25.1138	0	28.1751	28.3576	13.8381	18.3276
ENSMUSG00000034088	-0.18624	0.926265	0.999939	Hdlbp	protein_coding	20.7673	7.97093	51.137	31.9079	24.1934	14.0878
ENSMUSG00000026276	1.62957	0.611781	0.999939	2023-09-02	protein_coding	6.98868	0	0	0	6.92348	14.727
ENSMUSG00000034066	-6.82656	0.0811051	0.941804	Farp2	protein_coding	3.83162	0	0	0	0	0
ENSMUSG00000026277	-0.198933	0.919917	0.999939	Stk25	protein_coding	25.332	48.7702	37.23	13.5608	43.3598	40.075
ENSMUSG00000026278	3.94353	0.204651	0.965302	Bok	protein_coding	6.32279	0	0	87.9026	9.76015	0
ENSMUSG00000026279	5.85379	0.107097	0.941804	Thap4	protein_coding	0	0	0	0	1.49718	0.965642
ENSMUSG00000026280	-1.94597	0.489556	0.999939	Atg4b	protein_coding	6.44548	6.93642	0	0	2.87687	0.591463
ENSMUSG00000026281	1.81012	0.567178	0.999939	Dtymk	protein_coding	4.26939	0	0	0	3.63548	11.4315
ENSMUSG00000026283	8.04084	0.0182199	0.654031	Ing5	protein_coding	0	0	0	14.2636	0	1.18325
ENSMUSG00000100347	-1.61049	0.693077	0.999939	Gm7895	processed_pseudogene	0.342004	0	0	0	0	0
ENSMUSG00000099592	-2.29988	0.570131	0.999939	Gm5264	processed_pseudogene	0.946156	0	0	0	0	0
ENSMUSG00000051185	-3.35886	0.287134	0.999939	Fam174a	protein_coding	7.5834	20.4474	0	0	0	2.76059
ENSMUSG00000081051	-2.42374	0.548841	0.999939	Gm15427	processed_pseudogene	0	1.71643	0	0	0	0
ENSMUSG00000040710	4.24111	0.179177	0.951649	St8sia4	protein_coding	0.519159	0	0	9.02513	0	0.835534
ENSMUSG00000097480	-1.8743	0.638962	0.999939	Gm9499	processed_pseudogene	0	0	1.44348	0.250794	0	0
ENSMUSG00000026335	0.708723	0.749658	0.999939	Pam	protein_coding	9.07457	7.08936	0.0585064	3.98469	8.78184	13.7631
ENSMUSG00000089706	3.51608	0.371935	0.999939	B230216N24Rik	processed_transcript	0	0	0	0	0.533615	0
ENSMUSG00000099634	-0.869319	0.827927	0.999939	Gm29462	processed_pseudogene	0	3.16466	0	0	1.35558	0
ENSMUSG00000067028	1.80603	0.567003	0.999939	Cntnap5b	protein_coding	2.00392	0	0	0	3.15025	3.89701
ENSMUSG00000082431	-1.27281	0.68028	0.999939	Tdpx-ps1	processed_pseudogene	0.671977	1.52667	5.82712	1.2149	1.96184	0
ENSMUSG00000026319	-0.175236	0.936281	0.999939	2310035C23Rik	protein_coding	6.20758	0.383757	33.5429	17.9924	4.95199	12.59
ENSMUSG00000101330	2.99539	0.448406	0.999939	Gm10193	processed_pseudogene	0	0	0	9.41942	0	0
ENSMUSG00000038866	2.88755	0.354904	0.999939	Zcchc2	protein_coding	1.89511	0	0	0	6.33963	7.7441
ENSMUSG00000044340	0.0910028	0.970947	0.999939	Phlpp1	protein_coding	16.8739	36.7836	0.103045	0.0358064	26.1639	31.0773
ENSMUSG00000026315	7.18805	0.0651204	0.941804	Serpinb8	protein_coding	0	0	0	0	0	8.46046
ENSMUSG00000100041	1.1055	0.783715	0.999939	Gm5702	processed_pseudogene	0	0	0	0.19584	0	0
ENSMUSG00000100555	-6.67483	0.0881553	0.941804	Gm8173	processed_pseudogene	9.13134	0	0	0	0	0
ENSMUSG00000070695	-1.62502	0.609037	0.999939	Cntnap5a	protein_coding	3.2988	8.3273	0	0	3.76316	0
ENSMUSG00000026374	0.412651	0.884133	0.999939	Tsn	protein_coding	8.82521	0	0	2.32518	1.55368	7.88675
ENSMUSG00000026377	-2.2191	0.481836	0.999939	Nifk	protein_coding	13.6786	47.5424	0	0	13.1129	0
ENSMUSG00000064302	0.716216	0.824774	0.999939	Clasp1	protein_coding	4.26074	0	0	0	3.00257	4.00251
ENSMUSG00000037035	6.66212	0.0658624	0.941804	Inhbb	protein_coding	0	0	0	0.0568191	0	6.57529
ENSMUSG00000004451	-6.09124	0.120038	0.941804	Ralb	protein_coding	2.4412	0	0	0	0	0
ENSMUSG00000098923	-6.31305	0.106985	0.941804	Tmem185b	protein_coding	4.97201	0	0	0	0	0
ENSMUSG00000026383	7.08472	0.069774	0.941804	Epb41l5	protein_coding	0	0	0	0	0	2.5593
ENSMUSG00000036975	0.825407	0.804161	0.999939	Tmem177	protein_coding	7.32457	0	0	0	0.0584265	12.9799
ENSMUSG00000036962	-6.22837	0.111827	0.941804	Cfap221	protein_coding	4.54155	0	0	0	0	0
ENSMUSG00000050777	-4.19499	0.288095	0.999939	Tmem37	protein_coding	2.44803	0	0	0	0	0
ENSMUSG00000026385	0.818756	0.685316	0.999939	Dbi	protein_coding	212.434	41.0204	45.5032	108.301	192.869	226.263
ENSMUSG00000036907	-0.00265765	0.999196	0.999939	C1ql2	protein_coding	17.2503	28.0263	0.347879	0	5.07528	40.5679
ENSMUSG00000003721	5.18372	0.0650228	0.941804	Insig2	protein_coding	1.15511	0.131216	0	41.9765	5.33956	0
ENSMUSG00000050534	-9.62327	0.00370743	0.384845	Htr5b	protein_coding	12.854	0	59.3282	0	0	0
ENSMUSG00000001674	-3.15789	0.407801	0.999939	Ddx18	protein_coding	4.68544	0	0	0	0	0.563388
ENSMUSG00000036815	0.460804	0.851526	0.999939	Dpp10	protein_coding	2.51621	6.29404	0	9.05241	1.43459	1.63961
ENSMUSG00000101985	-1.61049	0.693077	0.999939	Gm28929	processed_pseudogene	0.33627	0	0	0	0	0
ENSMUSG00000026341	0.015277	0.995033	0.999939	Actr3	protein_coding	12.9074	25.1916	0	16.0272	19.6004	2.86968
ENSMUSG00000026344	0.0388328	0.989719	0.999939	Lypd1	protein_coding	0.91201	12.1083	0	0	0.0832067	13.3171
ENSMUSG00000036155	1.39904	0.662695	0.999939	Mgat5	protein_coding	5.30164	0	0	0	4.5524	9.44739
ENSMUSG00000026349	8.19589	0.0146517	0.599619	Ccnt2	protein_coding	0	0	0	0	1.21755	5.38254
ENSMUSG00000051590	4.17835	0.243279	0.999939	Map3k19	protein_coding	0.410783	0	0	0	0	7.59178
ENSMUSG00000036104	0.141734	0.965208	0.999939	Rab3gap1	protein_coding	10.2181	0	0	0	3.77469	7.50748
ENSMUSG00000056211	-2.69918	0.269589	0.999939	R3hdm1	protein_coding	0.496908	3.63284	3.60187	0	0.812157	0.377647
ENSMUSG00000026353	2.16127	0.437378	0.999939	Ubxn4	protein_coding	16.6186	0	0	25.9979	32.1777	16.2138
ENSMUSG00000026354	3.19552	0.231649	0.999939	Lct	protein_coding	2.50497	0	0	6.86876	8.53213	7.64303
ENSMUSG00000026355	-0.0673131	0.981538	0.999939	Mcm6	protein_coding	0.343909	12.013	0	0	2.67745	9.14407
ENSMUSG00000026356	0.839246	0.735549	0.999939	Dars	protein_coding	14.1763	0	44.3829	69.9554	16.797	17.9757
ENSMUSG00000100078	-1.50933	0.708419	0.999939	Gm6170	processed_pseudogene	0	0.656645	0	0	0.140636	0
ENSMUSG00000045382	3.24609	0.31049	0.999939	Cxcr4	protein_coding	1.33132	0	0	0	3.23899	9.67155
ENSMUSG00000042581	0.787628	0.805539	0.999939	Thsd7b	protein_coding	1.45029	0	0	0	0.449074	2.06886
ENSMUSG00000100623	1.1055	0.783715	0.999939	Gm29428	processed_pseudogene	0	0	0	1.18223	0	0
ENSMUSG00000016528	3.65563	0.264769	0.999939	Mapkapk2	protein_coding	0	1.19885	0	0	0.0641904	15.1804
ENSMUSG00000016526	-2.43421	0.391452	0.999939	Dyrk3	protein_coding	9.34128	0	45.7563	0	4.48389	5.72235
ENSMUSG00000026427	1.54662	0.625457	0.999939	Eif2d	protein_coding	1.6865	0	0	0	3.52075	1.4228
ENSMUSG00000026430	7.20199	0.0341169	0.884609	Rassf5	protein_coding	0	0	0	0	4.98141	5.24979
ENSMUSG00000026425	-0.439471	0.892334	0.999939	Srgap2	protein_coding	10.7958	0	0	0	3.51241	4.45507
ENSMUSG00000052688	0.354073	0.923371	0.999939	Rab7b	protein_coding	2.34247	0	0	0	0	3.02529
ENSMUSG00000026434	1.35106	0.634771	0.999939	Nucks1	protein_coding	11.3031	0	0	21.7906	5.09676	1.96039
ENSMUSG00000026436	-6.98979	0.0740422	0.941804	Elk4	protein_coding	3.50641	0	0	0	0	0
ENSMUSG00000026437	0.913101	0.780129	0.999939	Cdk18	protein_coding	3.95781	16.74	0	38.9747	0	0
ENSMUSG00000089808	0.905698	0.822502	0.999939	Gm7241	processed_pseudogene	0	0	0	0	1.09357	0
ENSMUSG00000042066	-0.995864	0.725562	0.999939	Tmcc2	protein_coding	7.6118	16.3326	0	0	2.81213	9.21618
ENSMUSG00000042046	-2.29852	0.308206	0.999939	Dstyk	protein_coding	13.3938	9.2654	36.5562	0.0258711	4.9088	7.11048
ENSMUSG00000053024	-1.13009	0.669242	0.999939	Cntn2	protein_coding	13.151	29.3881	0.149561	0	4.78356	14.7347
ENSMUSG00000026442	-0.747471	0.719292	0.999939	Nfasc	protein_coding	8.11133	20.2968	13.3298	1.16225	4.52645	19.186
ENSMUSG00000026443	-0.171311	0.938228	0.999939	Lrrn2	protein_coding	76.9979	77.8322	0.38707	38.8035	46.9139	52.1423
ENSMUSG00000054387	2.03708	0.517147	0.999939	Mdm4	protein_coding	1.08439	0	0	0	2.80972	1.65432
ENSMUSG00000026447	-5.70914	0.145443	0.941804	Pik3c2b	protein_coding	0.998908	0	0	0	0	0
ENSMUSG00000041757	2.38972	0.447406	0.999939	Plekha6	protein_coding	0.544285	0	0	0	1.09052	1.7863
ENSMUSG00000101004	0.265694	0.947994	0.999939	Gm8596	processed_pseudogene	0	0	0	0	0.246468	0
ENSMUSG00000090553	-4.50807	0.0637807	0.941804	Snrpe	protein_coding	59.9416	88.3522	55.2753	0.176214	8.67885	0
ENSMUSG00000026463	-0.0821717	0.977321	0.999939	Atp2b4	protein_coding	9.72792	0	11.5316	0	9.69002	10.3935
ENSMUSG00000020423	-4.88998	0.213738	0.975026	Btg2	protein_coding	1.90128	0	0	0	0	0
ENSMUSG00000042429	-0.625871	0.803384	0.999939	Adora1	protein_coding	4.71557	16.3851	34.6376	0	9.41428	26.7204
ENSMUSG00000026458	-1.66903	0.57067	0.999939	Ppfia4	protein_coding	1.22085	0	39.4884	0	4.18801	8.62069
ENSMUSG00000026456	1.0382	0.745048	0.999939	Cyb5r1	protein_coding	8.5894	0	0	0	13.2423	4.41391
ENSMUSG00000026457	3.17489	0.24739	0.999939	Adipor1	protein_coding	5.18927	0	0	23.527	2.71925	20.7398
ENSMUSG00000026455	1.29594	0.662295	0.999939	Klhl12	protein_coding	2.32358	0	0.0610582	0	5.43039	0.429673
ENSMUSG00000042207	1.11304	0.694812	0.999939	Kdm5b	protein_coding	7.63326	0	0	8.68923	5.67156	2.15474
ENSMUSG00000026452	-3.35075	0.201963	0.962305	Syt2	protein_coding	3.51904	0	39.2605	0.0633059	2.30011	1.83149
ENSMUSG00000073557	-0.973465	0.631953	0.999939	Ppp1r12b	protein_coding	4.95338	7.36049	26.9332	8.45524	2.70989	8.82303
ENSMUSG00000042793	4.90201	0.210977	0.974821	Lgr6	protein_coding	0	0	0	0	0	1.22513
ENSMUSG00000026426	-0.115145	0.953731	0.999939	Arl8a	protein_coding	116.913	104.463	233.634	195.389	166.844	57.8055
ENSMUSG00000026424	-0.568081	0.784322	0.999939	Gpr37l1	protein_coding	68.6003	35.1474	461.488	85.3477	179.029	116.831
ENSMUSG00000079139	-1.61049	0.693077	0.999939	Gm4204	processed_pseudogene	0.32589	0	0	0	0	0
ENSMUSG00000041926	5.71901	0.0684392	0.941804	Rnpep	protein_coding	0.114998	0	0	0	4.22469	2.40601
ENSMUSG00000062580	-0.0913627	0.970717	0.999939	Timm17a	protein_coding	6.96317	0	28.4721	20.1854	5.44085	7.62098
ENSMUSG00000041889	-0.881082	0.725864	0.999939	Shisa4	protein_coding	21.0706	35.8086	0	7.29895	22.6849	0.8678
ENSMUSG00000041879	-1.6138	0.479757	0.999939	Ipo9	protein_coding	9.1607	41.071	29.0709	0.0293654	12.2106	13.678
ENSMUSG00000009418	-0.17924	0.946188	0.999939	Nav1	protein_coding	3.33864	9.61306	0	0.0139724	5.80995	5.61886
ENSMUSG00000026411	0.0345243	0.988595	0.999939	Tmem9	protein_coding	10.3015	19.7263	0	16.9395	9.45224	4.36192
ENSMUSG00000041642	5.98824	0.096257	0.941804	Kif21b	protein_coding	0	0	0	0	0.929233	0.516663
ENSMUSG00000052759	0.265694	0.947994	0.999939	Gpr25	protein_coding	0	0	0	0	0.181247	0
ENSMUSG00000041570	-0.822574	0.744703	0.999939	Camsap2	protein_coding	15.4011	3.56838	21.3381	0	3.33299	19.4734
ENSMUSG00000041483	-0.295685	0.903275	0.999939	Zfp281	protein_coding	7.80076	18.6457	0	7.73727	11.1104	2.69181
ENSMUSG00000097113	6.28133	0.108297	0.941804	Gm19705	lincRNA	0	0	0	0	0	13.9171
ENSMUSG00000019230	1.5455	0.624944	0.999939	Lhx9	protein_coding	1.39442	0	0	0	1.43925	2.65221
ENSMUSG00000056268	5.15924	0.187778	0.958971	Dennd1b	protein_coding	0	0	0	0	0.47272	0.0360391
ENSMUSG00000104496	0.905698	0.822502	0.999939	Gm5837	processed_pseudogene	0	0	0	0	0.285176	0
ENSMUSG00000026365	-8.98375	0.00334559	0.383171	Cfh	protein_coding	6.60402	13.5903	0	0	0.0232856	0
ENSMUSG00000052726	-3.97545	0.126205	0.941804	Kcnt2	protein_coding	8.7856	8.72428	48.032	0.0350638	0	4.15915
ENSMUSG00000101795	-1.57989	0.5504	0.999939	Gm5835	processed_pseudogene	3.4747	3.58828	3.83489	0	0.461109	3.30447
ENSMUSG00000026361	-0.402699	0.868345	0.999939	Cdc73	protein_coding	3.87208	1.29368	0	0.63142	2.2055	1.07222
ENSMUSG00000033849	-6.99645	0.0530579	0.941804	B3galt2	protein_coding	0.0431923	0	2.3971	0	0	0
ENSMUSG00000018196	2.04293	0.462566	0.999939	Glrx2	protein_coding	6.26543	0	0	15.82	6.27534	3.74761
ENSMUSG00000018199	1.22769	0.701231	0.999939	Trove2	protein_coding	3.65809	0	0	0	7.18124	1.39288
ENSMUSG00000018189	3.22031	0.257419	0.999939	Uchl5	protein_coding	7.00434	0	0	53.137	11.8285	0.478909
ENSMUSG00000099617	0.265694	0.947994	0.999939	Gm6550	processed_pseudogene	0	0	0	0	0.196579	0
ENSMUSG00000035131	-1.59283	0.661344	0.999939	Brinp3	protein_coding	3.26527	0	0	0	0	1.09866
ENSMUSG00000099701	1.40555	0.726289	0.999939	Gm19136	processed_pseudogene	0	0	0	0.116964	0.188876	0
ENSMUSG00000032487	3.36399	0.176674	0.951649	Ptgs2	protein_coding	3.85404	0.199001	0	33.3615	5.92428	2.5962
ENSMUSG00000099875	0.418127	0.918114	0.999939	Rbm3-ps	processed_pseudogene	0	0	0	0	0	1.50419
ENSMUSG00000006010	0.955034	0.763792	0.999939	BC003331	protein_coding	8.31695	0	0	0	8.47467	7.67685
ENSMUSG00000006005	0.0261121	0.991498	0.999939	Tpr	protein_coding	17.8875	23.5758	0	14.1199	20.1043	7.99672
ENSMUSG00000023150	1.02948	0.697132	0.999939	Ivns1abp	protein_coding	7.1598	17.1888	0	0.044483	22.0165	27.669
ENSMUSG00000052748	-6.35359	0.104727	0.941804	Swt1	protein_coding	1.12259	0	0	0	0	0
ENSMUSG00000053286	-0.825474	0.754046	0.999939	Trmt1l	protein_coding	2.1986	14.3745	0	0.029444	3.54223	5.79252
ENSMUSG00000026484	-1.32123	0.597439	0.999939	Rnf2	protein_coding	15.067	23.9616	1.51728	0	10.9734	5.2539
ENSMUSG00000100551	-1.61049	0.693077	0.999939	Gm19503	processed_pseudogene	1.66461	0	0	0	0	0
ENSMUSG00000043019	-0.27986	0.890119	0.999939	Edem3	protein_coding	12.0081	6.99886	9.26805	15.4963	2.41671	5.37108
ENSMUSG00000032666	-0.314872	0.924786	0.999939	1700025G04Rik	protein_coding	0.81677	0	0	0	0.248392	0.415348
ENSMUSG00000014980	-2.80091	0.485553	0.999939	Tsen15	protein_coding	0.286892	0	0	0	0	0
ENSMUSG00000032649	0.0650202	0.985683	0.999939	Colgalt2	protein_coding	5.00872	0	0	0	0	5.27263
ENSMUSG00000080878	-2.36307	0.559223	0.999939	Gm15618	processed_pseudogene	0.887545	1.00821	0	0	0	0
ENSMUSG00000026482	-3.73414	0.19722	0.962305	Rgl1	protein_coding	12.3714	0	61.6482	0	0.819587	4.75952
ENSMUSG00000080950	0.265694	0.947994	0.999939	Gm7278	processed_pseudogene	0	0	0	0	0.139331	0
ENSMUSG00000008475	-0.469391	0.860305	0.999939	Arpc5	protein_coding	38.7774	91.7029	0	0.106224	60.0361	34.1119
ENSMUSG00000026480	-5.99199	0.126272	0.941804	Ncf2	protein_coding	1.32493	0	0	0	0	0
ENSMUSG00000042772	1.32414	0.651227	0.999939	Smg7	protein_coding	5.56742	0	0	0.0381273	5.87979	8.0523
ENSMUSG00000042751	0.253095	0.910989	0.999939	Nmnat2	protein_coding	34.5585	0.0788292	41.5216	36.133	32.1118	22.5043
ENSMUSG00000026478	-0.403577	0.8695	0.999939	Lamc1	protein_coding	6.64414	6.17018	2.18686	0	6.44226	4.90424
ENSMUSG00000042699	-0.0960442	0.960948	0.999939	Dhx9	protein_coding	31.8747	19.077	17.1712	28.4237	14.0462	21.2682
ENSMUSG00000042684	1.08185	0.706604	0.999939	Npl	protein_coding	5.96133	0	0	0.1633	6.131	6.37793
ENSMUSG00000099858	2.11107	0.596517	0.999939	Gm6652	processed_pseudogene	0	0	0	0.903795	0.182433	0
ENSMUSG00000026475	4.11267	0.295037	0.999939	Rgs16	protein_coding	0	0	0	0	0	2.09326
ENSMUSG00000026473	-0.250163	0.897827	0.999939	Glul	protein_coding	249.177	320.493	409.122	205.242	289.779	327.938
ENSMUSG00000004110	0.810956	0.684956	0.999939	Cacna1e	protein_coding	13.8346	7.85772	2.26146	13.7998	16.8601	11.3673
ENSMUSG00000026471	6.32733	0.105724	0.941804	Mr1	protein_coding	0	0	0	0	0	3.74223
ENSMUSG00000026470	-1.65261	0.504718	0.999939	Stx6	protein_coding	6.14748	16.5799	26.4253	0	10.6988	4.9317
ENSMUSG00000026469	-1.1526	0.661989	0.999939	Xpr1	protein_coding	5.09316	5.7856	0.0389127	0	0.851557	4.06837
ENSMUSG00000033684	2.04344	0.517233	0.999939	Qsox1	protein_coding	2.41931	0	0	0	2.91945	7.08642
ENSMUSG00000026466	2.35445	0.456334	0.999939	Tor1aip1	protein_coding	4.22988	0	0	0	5.77737	15.9142
ENSMUSG00000015484	4.50459	0.250821	0.999939	Fam163a	protein_coding	0	0	0	0	1.60909	0
ENSMUSG00000078193	-1.61049	0.693077	0.999939	Gm2000	protein_coding	0	1.02407	0	0	0	0
ENSMUSG00000026600	-1.50687	0.593947	0.999939	Soat1	protein_coding	4.54804	11.3567	0	0	3.6684	1.92882
ENSMUSG00000026596	-0.437644	0.879122	0.999939	Abl2	protein_coding	0.89149	8.90325	0	0.447713	6.77788	0
ENSMUSG00000033557	0.608413	0.84968	0.999939	Fam20b	protein_coding	1.55528	0	0	0	0.712257	1.67484
ENSMUSG00000026594	-1.09657	0.761717	0.999939	Ralgps2	protein_coding	1.527	0	0	0	0.71071	0
ENSMUSG00000070565	1.23549	0.611587	0.999939	Rasal2	protein_coding	4.75915	0	3.19016	9.57207	7.10346	2.03624
ENSMUSG00000087632	-1.61049	0.693077	0.999939	Gm6058	processed_pseudogene	1.00544	0	0	0	0	0
ENSMUSG00000049881	2.81942	0.435049	0.999939	2810025M15Rik	transcribed_processed_pseudogene	2.84518	0	0	0	0	20.3385
ENSMUSG00000033488	-0.230297	0.951241	0.999939	BC026585	protein_coding	2.53304	0	0	0	0	2.2082
ENSMUSG00000004031	3.51045	0.208515	0.972729	Brinp2	protein_coding	4.66743	0	0	42.0269	7.72618	3.5104
ENSMUSG00000026587	-0.104243	0.957217	0.999939	Astn1	protein_coding	71.8021	81.0545	65.2693	73.6918	75.0537	54.17
ENSMUSG00000040782	-2.29988	0.570131	0.999939	Rfwd2	protein_coding	0.0458062	0	0	0	0	0
ENSMUSG00000015829	2.16371	0.372848	0.999939	Tnr	protein_coding	14.8408	4.92297	0	38.0676	23.0597	27.4517
ENSMUSG00000014226	7.12391	0.036548	0.899444	Cacybp	protein_coding	0	0	0	0	7.43241	8.77967
ENSMUSG00000026721	0.594439	0.808465	0.999939	Rabgap1l	protein_coding	2.90102	9.51361	0	8.96004	2.92401	6.86441
ENSMUSG00000040423	6.80103	0.0497058	0.941804	Rc3h1	protein_coding	0	0	0	0	0.517871	2.22675
ENSMUSG00000053332	-1.05206	0.713188	0.999939	Gas5	processed_transcript	6.08157	41.0868	0	0	11.7849	10.9754
ENSMUSG00000026708	-6.19044	0.101455	0.941804	Cenpl	protein_coding	2.18372	0.0800196	0	0	0	0
ENSMUSG00000026705	2.56465	0.412569	0.999939	Klhl20	protein_coding	0.686989	0	0	0	1.26114	2.83111
ENSMUSG00000044835	4.64479	0.0962706	0.941804	Ankrd45	protein_coding	1.61113	0.122011	0	30.2935	13.4316	0
ENSMUSG00000040323	-0.884597	0.822219	0.999939	Gm15429	processed_pseudogene	0	1.7132	0	0	0.244615	0.8765
ENSMUSG00000040297	-2.56129	0.36386	0.999939	Suco	protein_coding	1.61762	12.2503	0	0	1.33371	1.01846
ENSMUSG00000102254	0.418127	0.918114	0.999939	Gm7496	processed_pseudogene	0	0	0	0	0	0.676448
ENSMUSG00000040265	0.181704	0.940331	0.999939	Dnm3	protein_coding	7.59618	5.46064	0	4.89423	4.79785	5.12028
ENSMUSG00000026694	6.07898	0.0890721	0.941804	Mettl13	protein_coding	0	0	0	0	0.781614	1.14899
ENSMUSG00000026696	-0.606347	0.819531	0.999939	Vamp4	protein_coding	29.3518	11.2805	0	0.105921	24.8868	1.68541
ENSMUSG00000026697	-0.320653	0.930988	0.999939	Myoc	protein_coding	4.83571	0	0	0	3.85888	0
ENSMUSG00000040225	-0.422671	0.863924	0.999939	Prrc2c	protein_coding	25.204	23.2783	0	10.066	13.5012	12.605
ENSMUSG00000040170	-5.27488	0.179174	0.951649	Fmo2	protein_coding	1.21588	0	0	0	0	0
ENSMUSG00000040124	-4.51412	0.251988	0.999939	Gorab	protein_coding	1.40515	0	0	0	0	0
ENSMUSG00000102117	-1.61049	0.693077	0.999939	Rpsa-ps1	processed_pseudogene	0.452788	0	0	0	0	0
ENSMUSG00000026585	-0.64751	0.739243	0.999939	Kifap3	protein_coding	137.59	99.5023	99.7161	62.7312	70.6954	81.5905
ENSMUSG00000026584	0.252771	0.93676	0.999939	Scyl3	protein_coding	4.21775	0	0	0	2.38873	2.65216
ENSMUSG00000041396	-6.70648	0.086645	0.941804	Mettl18	protein_coding	12.1968	0	0	0	0	0
ENSMUSG00000026576	-0.206876	0.915689	0.999939	Atp1b1	protein_coding	868.226	1038.92	447.354	600.058	636.928	802.968
ENSMUSG00000040843	0.431914	0.88222	0.999939	Tiprl	protein_coding	2.7854	0.166531	0	0	0.82033	3.19499
ENSMUSG00000040836	-6.9374	0.0762516	0.941804	Gpr161	protein_coding	3.11163	0	0	0	0	0
ENSMUSG00000026571	3.05014	0.265898	0.999939	Dcaf6	protein_coding	6.36977	0	0	27.4357	17.0164	8.38378
ENSMUSG00000026568	-0.774576	0.694411	0.999939	Mpc2	protein_coding	14.8035	35.8662	30.6952	10.4686	22.3271	14.7623
ENSMUSG00000026563	2.78543	0.372416	0.999939	Tada1	protein_coding	3.12347	0	0	0	11.9212	9.70036
ENSMUSG00000040596	6.57374	0.0638047	0.941804	Pogk	protein_coding	0	0	0	0	0.142543	2.62676
ENSMUSG00000084093	1.1055	0.783715	0.999939	Gm16418	processed_pseudogene	0	0	0	2.82766	0	0
ENSMUSG00000026558	-2.71582	0.315835	0.999939	Uck2	protein_coding	6.82812	15.7631	0.127335	0	0.0357253	3.45627
ENSMUSG00000052428	3.92768	0.206444	0.968489	Tmco1	protein_coding	1.68417	0	0	24.2577	1.51606	0
ENSMUSG00000026687	-2.06856	0.40666	0.999939	Aldh9a1	protein_coding	2.60885	32.3295	37.4307	0	4.67379	12.612
ENSMUSG00000026688	1.49375	0.640104	0.999939	Mgst3	protein_coding	36.5698	0	0	0	77.583	25.504
ENSMUSG00000026678	-8.09083	0.0161481	0.622124	Rgs5	protein_coding	1.58844	9.02201	0	0	0	0
ENSMUSG00000038530	-0.0272406	0.991138	0.999939	Rgs4	protein_coding	27.8411	90.3185	0	50.2572	28.2282	37.4784
ENSMUSG00000070532	-1.33366	0.722985	0.999939	Ccdc190	protein_coding	6.01524	0	0	0	2.36405	0
ENSMUSG00000026675	3.17055	0.307093	0.999939	Hsd17b7	protein_coding	1.25759	0	0	0	5.66027	5.75564
ENSMUSG00000026674	1.29453	0.723793	0.999939	Ddr2	protein_coding	0.82278	0	0	0	0	2.03854
ENSMUSG00000026670	3.14948	0.249667	0.999939	Uap1	protein_coding	5.20091	0	0	34.357	5.64536	6.27776
ENSMUSG00000026667	1.05848	0.658306	0.999939	Uhmk1	protein_coding	7.42816	8.04428	0	13.7879	6.62644	11.8287
ENSMUSG00000038473	-0.937909	0.705923	0.999939	Nos1ap	protein_coding	16.3811	14.6476	37.4322	0	23.6699	12.0611
ENSMUSG00000038463	0.516161	0.857363	0.999939	Olfml2b	protein_coding	24.7572	39.1662	0	0	49.6364	41.8086
ENSMUSG00000026663	2.65936	0.288564	0.999939	Atf6	protein_coding	6.43194	0	0.150744	18.5429	15.0563	8.03178
ENSMUSG00000026656	-6.96384	0.0751302	0.941804	Fcgr2b	protein_coding	3.81077	0	0	0	0	0
ENSMUSG00000065905	-0.0560754	0.988918	0.999939	Gm26110	snRNA	2.43134	0	0	0	2.3661	0
ENSMUSG00000058076	-1.41591	0.56765	0.999939	Sdhc	protein_coding	35.9202	0.420657	86.9163	0.0743893	41.5632	4.5195
ENSMUSG00000038370	-0.184839	0.960879	0.999939	Pcp4l1	protein_coding	3.81582	0	0	0	3.34209	0
ENSMUSG00000005674	2.46175	0.396262	0.999939	Tomm40l	protein_coding	4.21873	0	0	0.0470818	14.6735	8.58133
ENSMUSG00000058715	-4.36337	0.268623	0.999939	Fcer1g	protein_coding	4.13104	0	0	0	0	0
ENSMUSG00000013593	1.03583	0.60739	0.999939	Ndufs2	protein_coding	110.135	74.4743	14.4386	186.994	113.51	107.654
ENSMUSG00000006403	0.97356	0.741123	0.999939	Adamts4	protein_coding	9.17437	0	0	0.050263	12.4589	5.52577
ENSMUSG00000052423	2.67677	0.395409	0.999939	B4galt3	protein_coding	0.880564	0	0	0	2.74934	2.94261
ENSMUSG00000062729	0.840442	0.791101	0.999939	Ppox	protein_coding	5.33117	0	0	0	5.23135	4.33765
ENSMUSG00000053483	6.08107	0.120084	0.941804	Usp21	protein_coding	0	0	0	0	0	3.97079
ENSMUSG00000062963	0.589843	0.833977	0.999939	Ufc1	protein_coding	12.4033	19.8135	0	0	23.198	25.3423
ENSMUSG00000013997	1.56702	0.638111	0.999939	Nit1	protein_coding	1.13876	0	0	0	3.24547	0.141818
ENSMUSG00000006411	-7.01529	0.0729862	0.941804	Nectin4	protein_coding	6.1043	0	0	0	0	0
ENSMUSG00000026641	-0.442818	0.828055	0.999939	Usf1	protein_coding	15.2977	28.2587	60.9966	37.0488	6.46966	33.4019
ENSMUSG00000038235	5.49245	0.160618	0.941804	F11r	protein_coding	0	0	0	0	0	4.72777
ENSMUSG00000038147	6.45714	0.0987248	0.941804	Cd84	protein_coding	0	0	0	0	0	3.90316
ENSMUSG00000051251	4.96075	0.205503	0.9659	Nhlh1	protein_coding	0	0	0	0	3.48577	0
ENSMUSG00000003458	-0.379916	0.852687	0.999939	Ncstn	protein_coding	12.0099	89.0787	18.2035	41.4194	34.228	16.0125
ENSMUSG00000026553	-0.120067	0.961379	0.999939	Copa	protein_coding	35.7466	40.5582	0	36.3148	23.73	10.1649
ENSMUSG00000003464	4.4371	0.0970722	0.941804	Pex19	protein_coding	3.04953	0	0	40.0513	21.2344	5.13355
ENSMUSG00000026554	1.74033	0.590362	0.999939	Dcaf8	protein_coding	5.21682	0	0	0	4.10052	13.3474
ENSMUSG00000013698	0.116033	0.952678	0.999939	Pea15a	protein_coding	47.276	34.1105	72.441	60.1125	56.2201	50.3616
ENSMUSG00000007107	1.33058	0.740526	0.999939	Atp1a4	protein_coding	0	0	0	0	0.159697	0
ENSMUSG00000038034	-0.487654	0.845723	0.999939	Igsf8	protein_coding	53.5201	0	133.364	34.571	52.9821	45.7181
ENSMUSG00000007097	0.123567	0.94925	0.999939	Atp1a2	protein_coding	194.315	242.878	247.835	282.368	245.959	217.944
ENSMUSG00000044708	-0.399815	0.890108	0.999939	Kcnj10	protein_coding	5.71299	33.4599	0	0	7.07597	22.6379
ENSMUSG00000026547	-0.76615	0.794572	0.999939	Tagln2	protein_coding	20.4246	0.218882	0	0	4.12533	8.06279
ENSMUSG00000026546	5.08554	0.194221	0.958971	Cfap45	protein_coding	0	0	0	0	1.63893	0
ENSMUSG00000026544	-3.78448	0.339562	0.999939	Dusp23	protein_coding	1.70711	0	0	0	0	0
ENSMUSG00000005338	0.202342	0.935404	0.999939	Cadm3	protein_coding	23.9662	85.4459	0	69.4474	29.0327	27.4066
ENSMUSG00000028354	-1.56379	0.567465	0.999939	Fmn2	protein_coding	5.69501	0	57.2515	0.0303725	5.5422	15.7288
ENSMUSG00000050069	2.34986	0.554474	0.999939	Grem2	protein_coding	0	0	0	0	0.364865	0
ENSMUSG00000026527	1.42059	0.655433	0.999939	Rgs7	protein_coding	6.39846	0	0	0	10.4104	6.73998
ENSMUSG00000026526	-1.48975	0.576085	0.999939	Fh1	protein_coding	67.0588	72.011	0	0.0712751	20.6022	28.8687
ENSMUSG00000078185	6.41515	0.100947	0.941804	Chml	protein_coding	0	0	0	0	0	3.40949
ENSMUSG00000078184	1.54414	0.700189	0.999939	Rbm8a2	protein_coding	0	0	0	0.542074	0	0
ENSMUSG00000057335	-1.62608	0.570313	0.999939	Cep170	protein_coding	9.69086	11.6901	0	0	4.09895	2.82894
ENSMUSG00000026504	-4.99625	0.203739	0.962305	Sdccag8	protein_coding	1.36023	0	0	0	0	0
ENSMUSG00000063659	0.527752	0.788916	0.999939	Zbtb18	protein_coding	60.3259	74.2443	54.1825	157.159	65.6083	49.3419
ENSMUSG00000015961	1.06985	0.662715	0.999939	Adss	protein_coding	16.8224	0	12.5915	31.9081	25.0304	4.78544
ENSMUSG00000104126	0.265694	0.947994	0.999939	Gm37486	processed_pseudogene	0	0	0	0	0.481983	0
ENSMUSG00000039630	-0.126945	0.948746	0.999939	Hnrnpu	protein_coding	46.2077	44.2393	57.525	81.6236	26.4388	27.4376
ENSMUSG00000026494	1.31069	0.678493	0.999939	Kif26b	protein_coding	1.41949	0	0	0	1.58064	1.95137
ENSMUSG00000064967	1.54414	0.700189	0.999939	Gm24405	snRNA	0	0	0	4.34309	0	0
ENSMUSG00000055067	-0.446162	0.888873	0.999939	Smyd3	protein_coding	4.67391	0	0	0	1.91292	1.52319
ENSMUSG00000026492	5.22723	0.181976	0.952497	Tfb2m	protein_coding	0	0	0	0	0	3.74169
ENSMUSG00000038949	-4.91089	0.125309	0.941804	Cnst	protein_coding	1.1321	0	26.9382	0	0	0.947439
ENSMUSG00000038936	-0.924233	0.640107	0.999939	Sccpdh	protein_coding	9.8144	11.209	24.5659	6.39421	6.9955	10.6369
ENSMUSG00000026491	0.562263	0.81841	0.999939	Ahctf1	protein_coding	4.9098	7.50676	0	12.8112	2.84101	2.68377
ENSMUSG00000026490	0.742522	0.764848	0.999939	Cdc42bpa	protein_coding	9.45049	0	5.68969	16.6142	3.48285	5.23236
ENSMUSG00000026489	-0.451896	0.869702	0.999939	Coq8a	protein_coding	1.97061	0	56.1286	0.0456764	23.7873	18.6325
ENSMUSG00000010609	4.43444	0.14341	0.941804	Psen2	protein_coding	1.01867	0	0	15.4591	6.80417	0
ENSMUSG00000055676	-0.808652	0.839904	0.999939	Gm5069	transcribed_processed_pseudogene	0.302086	0.343156	0	0	0.29398	0
ENSMUSG00000038855	-0.0300543	0.991048	0.999939	Itpkb	protein_coding	0.383418	7.83982	0	0.0231067	1.82834	6.21701
ENSMUSG00000053963	3.31378	0.227802	0.992643	Stum	protein_coding	6.20114	0	0	35.2076	15.0604	11.4757
ENSMUSG00000026496	0.497062	0.851526	0.999939	Parp1	protein_coding	24.0263	13.0867	0	0.0456764	23.4185	28.9399
ENSMUSG00000058729	-4.19499	0.288095	0.999939	Lin9	protein_coding	0.443037	0	0	0	0	0
ENSMUSG00000026499	0.586287	0.854076	0.999939	Acbd3	protein_coding	6.03531	0	0	0	3.71404	5.36449
ENSMUSG00000060743	-9.47948	0.00271926	0.36763	H3f3a	protein_coding	5.38099	69.1891	0	0	0	0.199614
ENSMUSG00000038806	0.196657	0.950815	0.999939	Sde2	protein_coding	11.5578	0	0	0	6.01749	7.25442
ENSMUSG00000038793	6.97341	0.0744822	0.941804	Lefty1	protein_coding	0	0	0	0	0	19.8933
ENSMUSG00000026519	0.286118	0.908172	0.999939	Tmem63a	protein_coding	11.6993	19.6812	0	30.409	2.56389	5.29412
ENSMUSG00000026516	3.63913	0.201907	0.962305	Nvl	protein_coding	0.475884	0	0.0515835	0	1.69326	4.92641
ENSMUSG00000038733	2.04618	0.465768	0.999939	Wdr26	protein_coding	1.99358	0.464538	0	0	5.37256	4.81271
ENSMUSG00000004880	-6.50525	0.0966161	0.941804	Lbr	protein_coding	3.37047	0	0	0	0	0
ENSMUSG00000022995	-0.0467798	0.986931	0.999939	Enah	protein_coding	1.38386	0	6.97315	5.54486	2.53877	0
ENSMUSG00000038633	-0.760939	0.774944	0.999939	Degs1	protein_coding	20.4379	74.0465	0	0.0933096	40.0049	15.6572
ENSMUSG00000047539	-1.60709	0.571758	0.999939	Fbxo28	protein_coding	2.41396	18.1668	0	0	1.90872	4.8664
ENSMUSG00000026510	-1.19851	0.673267	0.999939	Trp53bp2	protein_coding	5.085	27.3344	0	0	7.64376	6.49102
ENSMUSG00000038576	2.22998	0.479065	0.999939	Susd4	protein_coding	5.71912	0	0	0	13.6612	13.2347
ENSMUSG00000056050	-0.201571	0.934865	0.999939	Mia3	protein_coding	7.51459	50.7032	0	15.5502	11.1016	23.9937
ENSMUSG00000103314	-3.20804	0.421352	0.999939	Gm38358	processed_pseudogene	3.74926	0	0	0	0	0
ENSMUSG00000073481	-0.0414406	0.988591	0.999939	2023-03-02	protein_coding	7.74624	34.0288	0	0	20.5539	20.0475
ENSMUSG00000026620	-0.040769	0.989909	0.999939	Mark1	protein_coding	5.06528	5.96317	0	0	0	10.7582
ENSMUSG00000039318	0.928691	0.700381	0.999939	Rab3gap2	protein_coding	9.80639	9.62058	0	9.60345	9.45289	17.9395
ENSMUSG00000026618	-0.283964	0.909315	0.999939	Iars2	protein_coding	2.21242	12.4122	3.52382	0	9.71072	5.19567
ENSMUSG00000026617	1.94619	0.481992	0.999939	Bpnt1	protein_coding	21.7272	0	0	45.6714	23.5969	14.5466
ENSMUSG00000026615	-0.272188	0.889793	0.999939	Eprs	protein_coding	9.8841	17.9495	8.91702	7.91994	14.396	8.11423
ENSMUSG00000026614	5.49245	0.160618	0.941804	Slc30a10	protein_coding	0	0	0	0	0	2.15731
ENSMUSG00000039239	-0.74391	0.74714	0.999939	Tgfb2	protein_coding	3.46374	13.1417	32.0786	26.2598	2.66293	0.120782
ENSMUSG00000001305	3.96934	0.312452	0.999939	Rrp15	protein_coding	0	0	0	0	1.32586	0
ENSMUSG00000097935	2.63896	0.505524	0.999939	Gm3809	processed_pseudogene	0	0	0	1.68226	0	0
ENSMUSG00000039210	-2.53581	0.370348	0.999939	Gpatch2	protein_coding	1.72288	15.3604	0	0	1.85448	1.09232
ENSMUSG00000026610	7.1863	0.0346199	0.884609	Esrrg	protein_coding	0	0	0	0	3.58459	2.92938
ENSMUSG00000026608	-1.42449	0.622996	0.999939	Kctd3	protein_coding	7.89608	43.1662	0	0	9.82138	9.20664
ENSMUSG00000037624	0.453037	0.87251	0.999939	Kcnk2	protein_coding	9.57679	3.68773	0	0	6.16056	12.0277
ENSMUSG00000026604	1.25571	0.709296	0.999939	Ptpn14	protein_coding	0.358909	0	0	0	0.75677	0.104294
ENSMUSG00000102248	0.265694	0.947994	0.999939	Gm30280	processed_pseudogene	0	0	0	0	0.74505	0
ENSMUSG00000026603	7.99218	0.0169062	0.629097	Smyd2	protein_coding	0	0	0	0	14.9438	11.0696
ENSMUSG00000010175	-0.712818	0.800586	0.999939	Prox1	protein_coding	7.69826	7.27835	0	0	3.39686	5.7523
ENSMUSG00000079045	5.33219	0.173282	0.946852	Prox1os	antisense_RNA	0	0	0	0	13.4379	0
ENSMUSG00000093064	0.40013	0.921652	0.999939	Gm23153	misc_RNA	0	0	0	0.772412	0	0
ENSMUSG00000089872	-1.8377	0.513433	0.999939	Rps6kc1	protein_coding	3.5418	0	6.6426	0	1.20236	1.6515
ENSMUSG00000026634	-3.20804	0.421352	0.999939	Angel2	protein_coding	0.288664	0	0	0	0	0
ENSMUSG00000066595	-5.64525	0.150072	0.941804	Flvcr1	protein_coding	1.7048	0	0	0	0	0
ENSMUSG00000037499	-0.618172	0.866578	0.999939	Nenf	protein_coding	16.2198	0	0	0	10.5231	0
ENSMUSG00000026626	0.0365546	0.990902	0.999939	Ppp2r5a	protein_coding	6.47251	0	0	0	4.02313	2.62101
ENSMUSG00000037461	5.45294	0.163673	0.941804	Ints7	protein_coding	0	0	0	0	1.65358	0
ENSMUSG00000026623	3.08787	0.231429	0.999939	Lpgat1	protein_coding	3.5847	0	0.0914268	25.6379	1.00038	4.68749
ENSMUSG00000055833	4.48149	0.25329	0.999939	1700034H15Rik	antisense_RNA	0	0	0	0	0	1.03214
ENSMUSG00000037434	-0.698171	0.805501	0.999939	Slc30a1	protein_coding	4.59005	14.3387	0	0	2.75458	8.93649
ENSMUSG00000103653	2.70248	0.495075	0.999939	Gstp-ps	processed_pseudogene	0	0	0	0	2.78419	0
ENSMUSG00000058248	4.60323	0.0950652	0.941804	Kcnh1	protein_coding	0.43778	0	0	0.0989354	7.58871	3.14851
ENSMUSG00000094131	-2.42374	0.548841	0.999939	Gm22265	snRNA	0	7.85709	0	0	0	0
ENSMUSG00000016181	-5.99199	0.126272	0.941804	Diexf	protein_coding	1.72018	0	0	0	0	0
ENSMUSG00000079144	-5.99199	0.126272	0.941804	A130010J15Rik	protein_coding	2.55116	0	0	0	0	0
ENSMUSG00000016194	1.77707	0.542234	0.999939	Hsd11b1	protein_coding	4.90728	0	0	0.0568725	13.1788	3.61981
ENSMUSG00000009633	1.90184	0.565106	0.999939	G0s2	protein_coding	5.52703	0	0	0	0.896455	20.076
ENSMUSG00000016179	0.0723084	0.971013	0.999939	Camk1g	protein_coding	29.9533	27.9142	36.8179	61.2518	16.9803	21.2952
ENSMUSG00000026640	1.20836	0.618641	0.999939	Plxna2	protein_coding	4.13457	9.49952	0	16.0482	7.68355	7.77887
ENSMUSG00000016481	-0.983124	0.786571	0.999939	Cr1l	protein_coding	2.24832	0	0	0	0	1.14896
ENSMUSG00000050530	1.90873	0.546118	0.999939	Fam171a1	protein_coding	4.96721	0	0	0	5.00971	13.6992
ENSMUSG00000026644	5.96946	0.127079	0.941804	Acbd7	protein_coding	0	0	0	0	0	32.7456
ENSMUSG00000026648	2.17942	0.49206	0.999939	Dclre1c	protein_coding	0.645938	0	0	0	1.82296	1.1262
ENSMUSG00000109865	-0.981293	0.728703	0.999939	Hspa14	protein_coding	3.46092	15.9505	0	0	7.07292	2.75848
ENSMUSG00000026657	-2.32973	0.355911	0.999939	Frmd4a	protein_coding	0.292073	3.4154	0	0.486636	0.158838	0.0898647
ENSMUSG00000039449	0.805501	0.745887	0.999939	Prpf18	protein_coding	1.6621	11.2426	0	17.5291	3.0512	1.97584
ENSMUSG00000026662	-0.199628	0.951566	0.999939	Sephs1	protein_coding	2.36978	0	0	0.0816085	1.97674	0
ENSMUSG00000026664	0.179655	0.941556	0.999939	Phyh	protein_coding	80.7427	30.0919	0	67.6891	13.921	43.9694
ENSMUSG00000026668	6.41515	0.100947	0.941804	Ucma	protein_coding	0	0	0	0	0	26.9018
ENSMUSG00000026672	1.08846	0.731969	0.999939	Optn	protein_coding	6.73427	0	0	0	3.7449	10.6231
ENSMUSG00000026676	5.96946	0.127079	0.941804	Ccdc3	protein_coding	0	0	0	0	0	6.54913
ENSMUSG00000039145	2.04833	0.428448	0.999939	Camk1d	protein_coding	12.0994	0.122718	0	37.8907	8.17398	4.52046
ENSMUSG00000039128	0.636102	0.843553	0.999939	Cdc123	protein_coding	22.8214	0	0	0	14.092	21.4096
ENSMUSG00000025817	-5.99199	0.126272	0.941804	Nudt5	protein_coding	1.73238	0	0	0	0	0
ENSMUSG00000025816	0.174523	0.944494	0.999939	Sec61a2	protein_coding	16.847	0	65.5888	48.8607	8.66715	35.4925
ENSMUSG00000043241	2.21498	0.480508	0.999939	Upf2	protein_coding	3.00475	0	0	0	6.20484	7.79435
ENSMUSG00000002107	-0.0758301	0.969279	0.999939	Celf2	protein_coding	18.8775	13.6974	11.2627	23.0333	8.6953	9.86316
ENSMUSG00000025782	5.40935	0.167094	0.941804	Taf3	protein_coding	0	0	0	0	0	1.8611
ENSMUSG00000025781	0.232562	0.909272	0.999939	Atp5c1	protein_coding	170.098	109.868	334.752	534.468	94.9415	92.7463
ENSMUSG00000037262	3.18056	0.316301	0.999939	Kin	protein_coding	12.7057	0	0	92.8775	0	22.5628
ENSMUSG00000037254	2.70248	0.495075	0.999939	Itih2	protein_coding	0	0	0	0	0.529963	0
ENSMUSG00000025780	3.16585	0.269824	0.999939	Itih5	protein_coding	1.52343	0	0.0880707	0	7.88225	6.64032
ENSMUSG00000082314	-1.61049	0.693077	0.999939	Gm13296	processed_pseudogene	0.402377	0	0	0	0	0
ENSMUSG00000026773	1.034	0.719622	0.999939	Pfkfb3	protein_coding	2.75901	0.120543	0	0	2.22027	3.70029
ENSMUSG00000037197	-0.521126	0.859147	0.999939	Rbm17	protein_coding	8.67395	0	14.7541	0	15.9896	0.29083
ENSMUSG00000058594	-1.03281	0.714656	0.999939	Fbxo18	protein_coding	4.54895	17.1059	0	0	5.53361	5.05954
ENSMUSG00000047909	-4.51412	0.251988	0.999939	Ankrd16	protein_coding	0.676966	0	0	0	0	0
ENSMUSG00000026767	-2.33791	0.342502	0.999939	Mindy3	protein_coding	13.5763	3.25819	25.8671	0	6.32688	2.11145
ENSMUSG00000049630	-1.39444	0.594494	0.999939	C1ql3	protein_coding	4.27282	0	26.3482	0.0953708	3.85016	7.72564
ENSMUSG00000026727	-2.11507	0.451869	0.999939	Rsu1	protein_coding	8.93023	10.1934	0	0	1.49042	2.93348
ENSMUSG00000026728	-1.27794	0.656401	0.999939	Vim	protein_coding	14.2943	0	39.02	0	12.8407	9.14309
ENSMUSG00000003418	-6.39303	0.102567	0.941804	St8sia6	protein_coding	1.93676	0	0	0	0	0
ENSMUSG00000026718	-0.136987	0.962078	0.999939	Stam	protein_coding	11.3855	0	12.1961	12.0219	0	9.42493
ENSMUSG00000026712	5.91023	0.130918	0.941804	Mrc1	protein_coding	0	0	0	0	0	2.63486
ENSMUSG00000036949	1.3392	0.579808	0.999939	Slc39a12	protein_coding	16.1913	35.7212	0	63.9492	18.6869	48.7606
ENSMUSG00000057914	-0.405816	0.876494	0.999939	Cacnb2	protein_coding	3.27535	6.58005	0	0.0182768	3.40882	4.01859
ENSMUSG00000026707	-1.92398	0.593085	0.999939	Nsun6	protein_coding	4.32745	0	0	0	1.13082	0
ENSMUSG00000026748	0.723765	0.82069	0.999939	Plxdc2	protein_coding	5.94797	0	0	0	6.91233	2.91982
ENSMUSG00000082235	-1.61049	0.693077	0.999939	Gm13326	processed_pseudogene	0.396805	0	0	0	0	0
ENSMUSG00000081851	0.418127	0.918114	0.999939	Gm13323	processed_pseudogene	0	0	0	0	0	0.607686
ENSMUSG00000054074	6.64051	0.0556235	0.941804	Skida1	protein_coding	0	0	0	0	3.20914	2.41335
ENSMUSG00000026743	7.47359	0.0268428	0.793846	Mllt10	protein_coding	0	0	0	0	4.32903	4.02593
ENSMUSG00000051154	1.44868	0.654137	0.999939	Commd3	protein_coding	34.0909	0	0	0	33.0924	60.0383
ENSMUSG00000026739	-0.870705	0.808972	0.999939	Bmi1	protein_coding	5.04744	0	0	0	2.75072	0
ENSMUSG00000026737	0.977052	0.735923	0.999939	Pip4k2a	protein_coding	7.9611	0	0	0.139065	11.7335	3.82211
ENSMUSG00000037683	5.60662	0.152034	0.941804	Armc3	protein_coding	0	0	0	0	4.75937	0
ENSMUSG00000023094	-1.25814	0.697614	0.999939	Msrb2	protein_coding	0	94.9813	0	0	15.8771	23.8736
ENSMUSG00000043415	-7.11299	0.0690534	0.941804	Otud1	protein_coding	8.64103	0	0	0	0	0
ENSMUSG00000036617	1.1919	0.658928	0.999939	Etl4	protein_coding	2.24717	0	0.0433036	0.0300946	4.3373	0.870663
ENSMUSG00000082164	-0.69608	0.864316	0.999939	Gm13360	processed_pseudogene	0	0.570352	0	0	0.244309	0
ENSMUSG00000081128	0.905698	0.822502	0.999939	Gm13328	processed_pseudogene	0	0	0	0	0.382751	0
ENSMUSG00000036591	1.73321	0.466876	0.999939	Arhgap21	protein_coding	3.54827	5.84939	0	15.0468	5.95863	10.2605
ENSMUSG00000026679	-5.09522	0.194742	0.958971	Enkur	protein_coding	3.85494	0	0	0	0	0
ENSMUSG00000048550	-3.01941	0.334734	0.999939	Thnsl1	protein_coding	9.72414	27.6155	0	0	4.58676	0
ENSMUSG00000081467	0.418127	0.918114	0.999939	Gm13337	processed_pseudogene	0	0	0	0	0	0.4388
ENSMUSG00000083863	0.0397762	0.986893	0.999939	Gm13341	unprocessed_pseudogene	4.17886	1.35628	9.31819	1.79885	12.2002	1.04084
ENSMUSG00000083563	-0.870034	0.667387	0.999939	Gm13340	unprocessed_pseudogene	28.043	29.2009	8.10592	16.9001	9.34953	9.50704
ENSMUSG00000082884	-1.45766	0.704989	0.999939	Gm13339	unprocessed_pseudogene	4.71965	1.7871	0	0	2.29651	0
ENSMUSG00000026787	-0.407026	0.837226	0.999939	Gad2	protein_coding	39.1202	19.5438	67.0182	19.0088	38.6353	37.1388
ENSMUSG00000058835	0.10978	0.964158	0.999939	Abi1	protein_coding	43.082	27.5778	0	25.5436	11.1835	39.552
ENSMUSG00000026781	-2.06327	0.514379	0.999939	Acbd5	protein_coding	4.26821	10.1166	0	0	3.43477	0
ENSMUSG00000026775	0.536355	0.824459	0.999939	Yme1l1	protein_coding	17.7819	8.59189	0	14.9726	13.9413	9.34459
ENSMUSG00000081519	0.265694	0.947994	0.999939	Gm13331	processed_pseudogene	0	0	0	0	0.435721	0
ENSMUSG00000026986	3.10237	0.420261	0.999939	Hnmt	protein_coding	0.680334	0	0	0	5.95871	0
ENSMUSG00000083116	0.265694	0.947994	0.999939	Gm13410	processed_pseudogene	0	0	0	0	0.137953	0
ENSMUSG00000004113	-0.173878	0.9514	0.999939	Cacna1b	protein_coding	7.86846	9.94663	0	0	10.3079	5.48751
ENSMUSG00000036893	-1.8575	0.4165	0.999939	Ehmt1	protein_coding	16.9543	11.623	2.74326	0.0297887	7.31169	1.29272
ENSMUSG00000026975	-1.99152	0.525929	0.999939	Dph7	protein_coding	5.4281	20.6178	0	0	6.52052	0
ENSMUSG00000036850	9.26972	0.00132591	0.309268	Mrpl41	protein_coding	0	0	0	153.553	12.5299	26.7806
ENSMUSG00000036833	-5.93968	0.129659	0.941804	Pnpla7	protein_coding	1.44498	0	0	0	0	0
ENSMUSG00000006476	0.991847	0.65392	0.999939	Nsmf	protein_coding	26.7938	21.7803	0.142107	24.0975	38.6738	34.1437
ENSMUSG00000036752	-0.371885	0.866829	0.999939	Tubb4b	protein_coding	25.7456	74.6424	18.9934	0.926303	10.3772	81.0661
ENSMUSG00000078201	5.49846	0.0811812	0.941804	Tmem203	protein_coding	0.939509	0	0	0	27.6576	18.8376
ENSMUSG00000026966	-0.885481	0.786346	0.999939	Ssna1	protein_coding	16.663	86.428	0	0	0	55.9119
ENSMUSG00000026965	-0.520502	0.81953	0.999939	Anapc2	protein_coding	47.6281	0.264564	214.281	53.4761	62.2723	67.0007
ENSMUSG00000026959	0.453977	0.817534	0.999939	Grin1	protein_coding	102.319	60.9338	50.7115	54.4844	92.3089	146.307
ENSMUSG00000036646	-2.40023	0.453026	0.999939	Man1b1	protein_coding	1.93479	14.3704	0	0	0	3.11384
ENSMUSG00000026958	5.52082	0.158452	0.941804	Dpp7	protein_coding	0	0	0	0	3.80228	0
ENSMUSG00000026956	2.12149	0.447204	0.999939	Uap1l1	protein_coding	7.4893	0	0	25.1802	5.22651	2.23356
ENSMUSG00000015094	0.252887	0.919145	0.999939	Npdc1	protein_coding	16.433	90.6523	0	76.5651	30.085	20.9512
ENSMUSG00000026944	-0.0669587	0.972833	0.999939	Abca2	protein_coding	19.7076	31.2872	36.7636	21.7838	18.7578	43.244
ENSMUSG00000047617	6.97341	0.0744822	0.941804	Paxx	protein_coding	0	0	0	0	0	16.9276
ENSMUSG00000015090	0.208936	0.93161	0.999939	Ptgds	protein_coding	90.5005	121.873	0	61.5775	106.302	77.622
ENSMUSG00000015083	-1.83004	0.614	0.999939	C8g	protein_coding	16.3907	0	0	0	0	4.68484
ENSMUSG00000015095	1.9788	0.497225	0.999939	Fbxw5	protein_coding	4.20624	0	0	0.0792153	14.2629	2.29177
ENSMUSG00000026942	0.217913	0.953899	0.999939	Traf2	protein_coding	1.02239	0	0	0	1.1863	0
ENSMUSG00000083043	-1.8865	0.637956	0.999939	Gm13433	processed_pseudogene	5.01463	0	0	0	0.813346	0
ENSMUSG00000015092	-0.275891	0.932435	0.999939	Edf1	protein_coding	11.2705	0	0	0	6.66981	2.65545
ENSMUSG00000036504	-6.5408	0.0947902	0.941804	Phpt1	protein_coding	15.3147	0	0	0	0	0
ENSMUSG00000029419	0.090832	0.972684	0.999939	Gm996	protein_coding	6.87264	18.3374	0.138597	0	4.04405	22.9898
ENSMUSG00000015087	-1.05667	0.692367	0.999939	Rabl6	protein_coding	10.4396	0.0714393	32.3938	0	7.0382	13.5964
ENSMUSG00000026939	5.08554	0.194221	0.958971	Tmem141	protein_coding	0	0	0	0	8.35093	0
ENSMUSG00000045684	-1.61049	0.693077	0.999939	Lcn6	protein_coding	0	0	0.429215	0	0	0
ENSMUSG00000049086	5.56715	0.0683812	0.941804	Bmyc	protein_coding	3.67297	0	0	0	76.2543	100.328
ENSMUSG00000058740	-1.95807	0.450768	0.999939	Kcnt1	protein_coding	3.7165	11.9457	0	0.0254516	1.43849	2.57718
ENSMUSG00000036352	0.418127	0.918114	0.999939	Ubac1	protein_coding	0	0	0	0	0	0.265747
ENSMUSG00000026932	-1.71574	0.525153	0.999939	Nacc2	protein_coding	3.59334	0.0583124	34.8992	0	2.79753	8.95005
ENSMUSG00000087679	-5.88541	0.133248	0.941804	Tmem250-ps	lincRNA	4.20074	0	0	0	0	0
ENSMUSG00000036327	0.695397	0.763816	0.999939	Qsox2	protein_coding	3.28262	24.8267	0.149819	36.8062	4.2874	4.669
ENSMUSG00000026930	-1.00864	0.753469	0.999939	Gpsm1	protein_coding	0	0	21.1972	3.95232	6.56358	0
ENSMUSG00000075467	-0.167406	0.954263	0.999939	Dnlz	protein_coding	2.06363	24.3796	0	0	22.0909	1.43919
ENSMUSG00000026927	6.08107	0.120084	0.941804	Sdccag3	protein_coding	0	0	0	0	0	5.26486
ENSMUSG00000026926	-2.04621	0.482585	0.999939	Pmpca	protein_coding	21.0797	0	103.99	0	11.6702	18.6214
ENSMUSG00000026925	1.50611	0.633845	0.999939	Inpp5e	protein_coding	4.19732	0	0	0	3.67622	8.29383
ENSMUSG00000026924	1.38318	0.622936	0.999939	Sec16a	protein_coding	11.482	0	0	13.8129	5.65067	10.5043
ENSMUSG00000026923	1.07881	0.649166	0.999939	Notch1	protein_coding	2.81879	1.82515	0	3.68627	3.42894	2.70303
ENSMUSG00000026921	-7.5454	0.0144768	0.599215	Egfl7	protein_coding	3.58488	0	50.9044	0	0.272554	0
ENSMUSG00000036186	-0.260569	0.927116	0.999939	Fam69b	protein_coding	7.45308	39.0189	0	0	18.7635	20.0568
ENSMUSG00000062647	1.51538	0.59645	0.999939	Rpl7a	protein_coding	13.2898	0	32.8151	0	77.9277	53.8036
ENSMUSG00000065258	6.02634	0.123475	0.941804	Gm23969	snoRNA	0	0	0	0	0	245.752
ENSMUSG00000015790	-2.1546	0.561999	0.999939	Surf1	protein_coding	7.55198	0	0	0	1.67031	0
ENSMUSG00000014867	0.676598	0.780127	0.999939	Surf4	protein_coding	12.5939	0	19.2972	27.0429	8.98374	14.9227
ENSMUSG00000052406	-7.80095	0.021875	0.725219	Rexo4	protein_coding	8.87351	0	1.89994	0	0	0
ENSMUSG00000015488	8.12872	0.0149286	0.600028	Cacfd1	protein_coding	0	0	0	0	7.32063	9.24051
ENSMUSG00000036067	-3.2654	0.257828	0.999939	Slc2a6	protein_coding	4.74758	0	74.1044	0	2.12772	6.09919
ENSMUSG00000009216	5.16541	0.0333235	0.873798	Fam163b	protein_coding	1.89807	0.154009	0.235133	0.081705	47.234	35.4569
ENSMUSG00000009614	2.36894	0.51547	0.999939	Sardh	protein_coding	0.812385	0	0	0	0	4.24922
ENSMUSG00000009621	-2.1488	0.508883	0.999939	Vav2	protein_coding	0.696174	15.8165	0	0	0	3.74252
ENSMUSG00000109946	1.61833	0.656884	0.999939	Brd3os	protein_coding	3.80457	0	0	0	0	11.7926
ENSMUSG00000026918	2.70762	0.291558	0.999939	Brd3	protein_coding	6.07005	0	0.189683	34.0765	4.57673	2.28827
ENSMUSG00000026917	2.15733	0.433663	0.999939	Wdr5	protein_coding	2.67744	0	0	1.94972	8.30535	1.75056
ENSMUSG00000015846	7.19658	0.0346706	0.884609	Rxra	protein_coding	0	0	0	0	2.21578	5.25033
ENSMUSG00000026833	0.470831	0.809736	0.999939	Olfm1	protein_coding	119.685	62.0783	112.99	166.303	98.2882	143.905
ENSMUSG00000026831	6.78844	0.0825363	0.941804	1700007K13Rik	protein_coding	0	0	0	0	0	31.8919
ENSMUSG00000026821	0.205036	0.935626	0.999939	Ralgds	protein_coding	3.77787	0	22.2543	21.3934	7.44808	1.13565
ENSMUSG00000026816	0.610605	0.866676	0.999939	Gtf3c5	protein_coding	2.99118	0	0	0	0	4.60162
ENSMUSG00000026812	1.73428	0.527326	0.999939	Tsc1	protein_coding	2.10197	0	0	1.92055	1.25373	3.84214
ENSMUSG00000035666	-0.192821	0.952155	0.999939	Gtf3c4	protein_coding	2.88532	0	0	0	0.701975	1.8381
ENSMUSG00000079502	-5.27488	0.179174	0.951649	Cfap77	protein_coding	2.59905	0	0	0	0	0
ENSMUSG00000026803	-2.29988	0.570131	0.999939	Ttf1	protein_coding	0.133213	0	0	0	0	0
ENSMUSG00000043535	0.193501	0.947417	0.999939	Setx	protein_coding	3.20795	0	0	0.0212447	2.17845	1.47511
ENSMUSG00000035513	6.28951	0.0761559	0.941804	Ntng2	protein_coding	0	0	0	0	4.20738	1.2271
ENSMUSG00000079499	-6.09124	0.120038	0.941804	6530402F18Rik	processed_transcript	2.18383	0	0	0	0	0
ENSMUSG00000026799	2.46325	0.437735	0.999939	Med27	protein_coding	9.81716	0	0	0	23.5895	30.6404
ENSMUSG00000039844	2.75331	0.342489	0.999939	Rapgef1	protein_coding	2.87908	0	0	0.0327373	7.50679	11.9337
ENSMUSG00000039826	1.22086	0.738823	0.999939	Trub2	protein_coding	1.27033	0	0	0	0	2.99004
ENSMUSG00000026798	5.28782	0.0284779	0.818908	Coq4	protein_coding	1.53434	0.134072	0	39.6896	3.73292	22.6358
ENSMUSG00000059316	-0.331194	0.899463	0.999939	Slc27a4	protein_coding	14.912	9.5026	0	4.65776	0.0442436	14.7436
ENSMUSG00000069020	2.64002	0.400861	0.999939	Urm1	protein_coding	1.5953	0	0	0	7.7168	2.29059
ENSMUSG00000026790	0.250257	0.938057	0.999939	Odf2	protein_coding	6.06669	0	0	0	1.37758	5.85282
ENSMUSG00000019715	1.77187	0.472452	0.999939	Gle1	protein_coding	1.71356	9.28343	0	26.9687	8.53031	2.06835
ENSMUSG00000057738	0.348792	0.857657	0.999939	Sptan1	protein_coding	146.153	95.0848	155.116	154.138	161.588	189.021
ENSMUSG00000015335	0.265694	0.947994	0.999939	Zdhhc12	protein_coding	0	0	0	0	0.109357	0
ENSMUSG00000039686	0.816303	0.711233	0.999939	Zer1	protein_coding	16.4011	26.8751	0.142224	36.9418	18.9337	20.5888
ENSMUSG00000039678	2.0273	0.521184	0.999939	Tbc1d13	protein_coding	5.01569	0	0	0	13.816	6.66987
ENSMUSG00000015337	-6.79746	0.0824202	0.941804	Endog	protein_coding	18.4923	0	0	0	0	0
ENSMUSG00000039648	6.41515	0.100947	0.941804	Kyat1	protein_coding	0	0	0	0	0	8.13588
ENSMUSG00000052533	-0.397869	0.912787	0.999939	Nup188	protein_coding	2.31407	0	0	0	1.75154	0
ENSMUSG00000026860	0.12105	0.956607	0.999939	Sh3glb2	protein_coding	32.5762	15.7615	0.174376	28.0544	13.8452	10.8686
ENSMUSG00000026858	1.12705	0.72391	0.999939	Miga2	protein_coding	7.12592	0	0	0	9.09011	6.4919
ENSMUSG00000026857	7.97993	0.0156929	0.614147	Ntmt1	protein_coding	0	0	0	16.158	8.86018	0
ENSMUSG00000039483	0.239315	0.947773	0.999939	Asb6	protein_coding	1.91771	0	0	0	2.26104	0
ENSMUSG00000026848	-5.27488	0.179174	0.951649	Tor1b	protein_coding	1.28025	0	0	0	0	0
ENSMUSG00000026849	-0.365428	0.899414	0.999939	Tor1a	protein_coding	17.2936	0.913707	0	0	2.64184	11.5698
ENSMUSG00000026851	-1.42133	0.619801	0.999939	BC005624	protein_coding	12.3531	62.1046	0	0	11.1885	16.6332
ENSMUSG00000026854	-0.09088	0.970121	0.999939	Usp20	protein_coding	11.1226	13.4434	0	12.0923	6.32131	4.65419
ENSMUSG00000062661	1.26139	0.602864	0.999939	Ncs1	protein_coding	16.8124	37.119	0	58.4538	33.7295	37.1295
ENSMUSG00000076441	4.31232	0.162158	0.941804	Ass1	protein_coding	4.15462	0	0	69.505	13.4232	0
ENSMUSG00000026843	0.218523	0.945357	0.999939	Fubp3	protein_coding	4.34138	0	0	0	3.16867	1.89231
ENSMUSG00000039356	2.10677	0.515978	0.999939	Exosc2	protein_coding	1.38909	0	0	0	2.43328	3.63286
ENSMUSG00000026842	0.109612	0.976168	0.999939	Abl1	protein_coding	1.10706	0	0	0	0	1.20636
ENSMUSG00000026841	0.0880859	0.964282	0.999939	Fibcd1	protein_coding	39.8553	58.7025	85.3772	74.1426	36.2796	85.0937
ENSMUSG00000026840	-4.65058	0.237573	0.999939	Lamc3	protein_coding	0.724491	0	0	0	0	0
ENSMUSG00000001864	1.59042	0.616508	0.999939	Aif1l	protein_coding	3.08439	0	0	0	7.40726	1.90821
ENSMUSG00000001855	1.85503	0.562751	0.999939	Nup214	protein_coding	3.40573	0	0	0	1.41466	10.9345
ENSMUSG00000051373	-4.51412	0.251988	0.999939	Plpp7	protein_coding	1.93056	0	0	0	0	0
ENSMUSG00000039262	1.53419	0.525134	0.999939	Prrc2b	protein_coding	12.0401	6.19107	0	22.2831	19.2915	11.2413
ENSMUSG00000039254	9.25086	0.00155794	0.322775	Pomt1	protein_coding	0	0	0	21.9172	0.848445	3.47443
ENSMUSG00000044627	2.35283	0.400847	0.999939	Swi5	protein_coding	14.3094	0	0	42.3775	9.35399	21.4206
ENSMUSG00000002546	-0.00236582	0.99928	0.999939	Golga2	protein_coding	10.7951	27.0113	0.253003	0	22.1112	15.8965
ENSMUSG00000026825	0.532531	0.78441	0.999939	Dnm1	protein_coding	479.738	439.476	285.249	472.476	595.464	674.262
ENSMUSG00000039195	-5.35695	0.172383	0.946852	1110008P14Rik	protein_coding	2.68043	0	0	0	0	0
ENSMUSG00000026820	0.802097	0.768316	0.999939	Ptges2	protein_coding	8.64523	0.0900972	0	0.0477986	5.40301	9.81825
ENSMUSG00000039157	-1.69736	0.547797	0.999939	Fam102a	protein_coding	5.29074	18.0301	0	0	2.47785	4.72755
ENSMUSG00000026810	-6.13841	0.117161	0.941804	Dpm2	protein_coding	6.30963	0	0	0	0	0
ENSMUSG00000079442	7.38394	0.0293747	0.825922	St6galnac4	protein_coding	0	0	0	0	2.19837	4.96368
ENSMUSG00000026811	-5.18785	0.186594	0.955655	St6galnac6	protein_coding	1.33307	0	0	0	0	0
ENSMUSG00000026817	0.831609	0.797104	0.999939	Ak1	protein_coding	25.5276	0	0	0	6.92583	38.5734
ENSMUSG00000026814	-6.31305	0.106985	0.941804	Eng	protein_coding	3.46862	0	0	0	0	0
ENSMUSG00000009566	6.49794	0.0966033	0.941804	Fpgs	protein_coding	0	0	0	0	0	6.62285
ENSMUSG00000009555	-0.343335	0.895852	0.999939	Cdk9	protein_coding	9.1353	22.0394	0.150891	0	14.69	10.0116
ENSMUSG00000059013	9.94107	0.000481755	0.179241	Sh2d3c	protein_coding	0	0	0	38.4385	9.13907	4.54447
ENSMUSG00000009563	9.33917	0.00486121	0.384845	Tor2a	protein_coding	0	0	0	53.0298	5.88809	0
ENSMUSG00000026797	0.260708	0.893552	0.999939	Stxbp1	protein_coding	161.849	117.553	99.9709	120.52	145.318	188.684
ENSMUSG00000026796	2.15163	0.549226	0.999939	Fam129b	protein_coding	1.97494	0	0	0	0	8.83291
ENSMUSG00000026792	1.43711	0.652521	0.999939	Lrsam1	protein_coding	7.64134	0	0	0	15.1382	5.57382
ENSMUSG00000038900	1.05387	0.714696	0.999939	Rpl12	protein_coding	7.69337	0.379971	0	0	3.79772	13.0247
ENSMUSG00000026791	3.47272	0.266241	0.999939	Slc2a8	protein_coding	3.25037	0	0	26.4442	0	9.80838
ENSMUSG00000038860	4.48149	0.25329	0.999939	Garnl3	protein_coding	0	0	0	0	0	0.509636
ENSMUSG00000038831	-1.08996	0.736743	0.999939	Ralgps1	protein_coding	0	10.3557	0	0	0.586348	4.29333
ENSMUSG00000026788	3.22158	0.41414	0.999939	Zbtb43	protein_coding	0	0	0	0	0.485672	0
ENSMUSG00000086939	5.58564	0.153584	0.941804	Gm13530	lincRNA	0	0	0	0	34.0354	0
ENSMUSG00000038740	3.63068	0.241179	0.999939	Mvb12b	protein_coding	0.734324	0	0	0	2.61283	6.56156
ENSMUSG00000038696	-0.0652397	0.983683	0.999939	Mapkap1	protein_coding	9.3893	0	0	0	3.65495	5.34192
ENSMUSG00000026867	-0.637725	0.80961	0.999939	Gapvd1	protein_coding	7.41179	11.6016	0	0.0175855	5.2393	6.97005
ENSMUSG00000026864	0.862887	0.666397	0.999939	Hspa5	protein_coding	255.842	91.0561	39.485	247.596	225.898	229.235
ENSMUSG00000070953	-3.73779	0.118867	0.941804	Rabepk	protein_coding	16.3035	30.9463	65.8544	0	4.45272	4.03456
ENSMUSG00000035949	3.42445	0.38477	0.999939	Fbxw2	protein_coding	0	0	0	0	0.308183	0
ENSMUSG00000026869	1.76676	0.463825	0.999939	Psmd5	protein_coding	10.3761	2.14304	0	21.8358	8.12671	12.6732
ENSMUSG00000057110	-0.532993	0.883531	0.999939	Cntrl	protein_coding	1.96768	0	0	0	0	1.37227
ENSMUSG00000026878	0.699389	0.777479	0.999939	Rab14	protein_coding	8.65473	13.6697	0	13.5574	2.29311	20.4124
ENSMUSG00000026879	-0.536584	0.788377	0.999939	Gsn	protein_coding	30.8788	63.8025	129.367	25.2716	66.0364	63.143
ENSMUSG00000026880	2.52213	0.433702	0.999939	Stom	protein_coding	1.13525	0	0	0.8552	5.73111	0
ENSMUSG00000075391	-5.43905	0.150314	0.941804	Gm13443	processed_pseudogene	26.0219	0	0	0	0.351717	0
ENSMUSG00000086555	-6.22837	0.111827	0.941804	Gm13446	processed_transcript	6.24463	0	0	0	0	0
ENSMUSG00000026895	-1.15565	0.653098	0.999939	Ndufa8	protein_coding	129.53	228.65	0	1.68477	43.0762	116.168
ENSMUSG00000026890	-4.51412	0.251988	0.999939	Lhx6	protein_coding	0.834902	0	0	0	0	0
ENSMUSG00000026887	1.54509	0.625446	0.999939	Mrrf	protein_coding	3.30879	0	0	0	7.14684	2.5327
ENSMUSG00000083101	0.265694	0.947994	0.999939	Gm13430	processed_pseudogene	0	0	0	0	0.677788	0
ENSMUSG00000083716	-0.254168	0.942563	0.999939	Gm13436	processed_pseudogene	2.83013	1.60745	1.22709	4.69033	0	0
ENSMUSG00000083431	2.04642	0.608129	0.999939	Gm13437	processed_pseudogene	0	0	0	0.244084	0	0.353078
ENSMUSG00000075376	2.47971	0.371176	0.999939	Rc3h2	protein_coding	2.26916	0	0	7.17016	4.39664	1.10491
ENSMUSG00000077756	2.87434	0.434143	0.999939	Snord90	snoRNA	0	24.6331	0	0	0	182.738
ENSMUSG00000066798	2.33995	0.533453	0.999939	Zbtb6	protein_coding	0.473823	0	0	0	2.42082	0
ENSMUSG00000035437	0.954969	0.69885	0.999939	Rabgap1	protein_coding	6.32841	6.50242	0	1.34154	5.58607	17.9644
ENSMUSG00000026915	-0.0636917	0.982927	0.999939	Strbp	protein_coding	7.88721	0.0734387	0	0	5.32677	2.29191
ENSMUSG00000035392	0.902768	0.776088	0.999939	Dennd1a	protein_coding	1.83016	0	0	0	1.42484	2.00571
ENSMUSG00000000247	7.19683	0.020773	0.69757	Lhx2	protein_coding	0	0	0	0.0550342	3.02158	6.20952
ENSMUSG00000026749	-3.65337	0.251255	0.999939	Nek6	protein_coding	3.70691	0	23.8976	0	2.18633	0
ENSMUSG00000026750	-1.29671	0.603965	0.999939	Psmb7	protein_coding	46.2032	51.5523	151.11	0	44.6781	56.6345
ENSMUSG00000026755	-2.57138	0.296382	0.999939	Arpc5l	protein_coding	17.3026	0	39.5985	3.17122	3.9058	2.48803
ENSMUSG00000035236	1.35007	0.571942	0.999939	Scai	protein_coding	1.72288	0	0.789289	2.33126	1.86646	2.21039
ENSMUSG00000026753	-1.12798	0.690191	0.999939	Ppp6c	protein_coding	11.8257	16.3047	0	0	10.1906	2.67565
ENSMUSG00000083240	-3.37715	0.396222	0.999939	Gm13453	processed_pseudogene	0	5.10601	0	0	0	0
ENSMUSG00000082536	-0.0887827	0.982196	0.999939	Gm13456	processed_pseudogene	0.587795	0	0	0.177117	0	0.512415
ENSMUSG00000049252	-0.618714	0.754012	0.999939	Lrp1b	protein_coding	9.92211	10.3701	29.207	12.1116	11.6182	8.50257
ENSMUSG00000081999	-0.320581	0.935916	0.999939	Gm13461	processed_pseudogene	1.21199	0	0	0	0.884606	0
ENSMUSG00000049744	0.340588	0.925724	0.999939	Arhgap15	protein_coding	1.13736	0	0	0	1.4389	0
ENSMUSG00000026872	0.748026	0.760549	0.999939	Zeb2	protein_coding	9.81702	0	8.16405	13.3842	7.69379	9.11925
ENSMUSG00000052155	-2.93797	0.266582	0.999939	Acvr2a	protein_coding	4.16269	38.7908	0	0.0425194	4.32564	1.23012
ENSMUSG00000026761	2.10803	0.4181	0.999939	Orc4	protein_coding	6.56245	0	0.0932902	22.238	5.07769	1.40677
ENSMUSG00000069495	2.27562	0.467792	0.999939	Epc2	protein_coding	2.90394	0	0	0	7.56375	6.55219
ENSMUSG00000026764	0.462874	0.812564	0.999939	Kif5c	protein_coding	70.1009	80.2057	39.4542	90.9581	72.757	97.8364
ENSMUSG00000026766	1.41959	0.653849	0.999939	Mmadhc	protein_coding	11.5646	0	0	0	20.5681	10.4291
ENSMUSG00000083270	-2.25767	0.570985	0.999939	Gm13498	processed_pseudogene	0	0.420786	0.321218	0	0.0901214	0
ENSMUSG00000036249	-0.314994	0.92335	0.999939	Rbm43	protein_coding	5.94214	0.346154	0	0	5.04132	0
ENSMUSG00000053475	1.15967	0.602078	0.999939	Tnfaip6	protein_coding	25.3371	51.9671	0.406876	103.492	50.1135	20.0426
ENSMUSG00000036093	2.63787	0.398533	0.999939	Arl5a	protein_coding	1.48334	0	0	0	3.60886	5.68971
ENSMUSG00000017412	-0.000498964	0.999869	0.999939	Cacnb4	protein_coding	22.8716	0	0	0.0269737	14.57	8.27194
ENSMUSG00000055371	0.443566	0.889135	0.999939	Stam2	protein_coding	5.00879	0	0	0	4.02949	2.79453
ENSMUSG00000036053	0.99212	0.745867	0.999939	Fmnl2	protein_coding	0	17.7886	0.123449	0	1.90493	33.7561
ENSMUSG00000061136	-0.0876213	0.978237	0.999939	Prpf40a	protein_coding	7.0199	0	0	0	3.60243	3.00967
ENSMUSG00000083287	-2.26813	0.562539	0.999939	Gm13502	processed_pseudogene	0	0.666245	3.05157	0	0.570769	0
ENSMUSG00000083684	0.40013	0.921652	0.999939	Gm14034	processed_pseudogene	0	0	0	0.438775	0	0
ENSMUSG00000060988	-1.51436	0.639955	0.999939	Galnt13	protein_coding	3.23607	0	0	0	0.24994	0.895578
ENSMUSG00000082301	-1.61049	0.693077	0.999939	Gm14032	processed_pseudogene	0	0	0.678127	0	0	0
ENSMUSG00000026824	1.61499	0.422501	0.999939	Kcnj3	protein_coding	10.3081	12.9329	14.5422	76.7251	11.2293	27.7633
ENSMUSG00000026826	-0.780244	0.719175	0.999939	Nr4a2	protein_coding	29.5516	1.79635	52.7947	32.8786	13.3213	2.75712
ENSMUSG00000026827	-0.106205	0.96631	0.999939	Gpd2	protein_coding	28.9132	10.1594	39.8396	0	34.5458	38.7692
ENSMUSG00000026830	-0.626685	0.778028	0.999939	Ermn	protein_coding	27.7012	24.8228	0.191405	18.2238	6.49782	9.42858
ENSMUSG00000026834	0.409363	0.911285	0.999939	Acvr1c	protein_coding	0.949822	0	0	0	1.26046	0
ENSMUSG00000026836	3.05055	0.329036	0.999939	Acvr1	protein_coding	2.99071	0	0	0	10.3887	14.4843
ENSMUSG00000026991	-1.68813	0.454813	0.999939	Pkp4	protein_coding	9.34916	30.1838	19.5061	0.0423629	13.6132	4.65726
ENSMUSG00000035168	0.0772797	0.977173	0.999939	Tanc1	protein_coding	14.8684	15.6074	0.0477528	0	11.8569	20.3545
ENSMUSG00000026987	6.40172	0.0688581	0.941804	Baz2b	protein_coding	0	0	0	0	0.343745	0.993307
ENSMUSG00000026977	-2.99307	0.339869	0.999939	2023-03-07	protein_coding	2.50949	11.0079	0	0	1.69072	0
ENSMUSG00000026980	-7.70035	0.0461635	0.941804	Ly75	protein_coding	0	0	5.34036	0	0	0
ENSMUSG00000026970	9.08302	0.00726336	0.434299	Rbms1	protein_coding	0	0	0	25.5768	0	1.91699
ENSMUSG00000064289	1.46675	0.695985	0.999939	Tank	protein_coding	0.658088	0	0	0	1.82522	0
ENSMUSG00000026914	1.33417	0.592365	0.999939	Psmd14	protein_coding	60.3178	0	11.596	121.483	37.0332	22.8188
ENSMUSG00000035033	1.72628	0.433151	0.999939	Tbr1	protein_coding	4.09507	9.13749	0.126824	26.9264	4.9459	12.3672
ENSMUSG00000026904	0.452678	0.837551	0.999939	Slc4a10	protein_coding	34.1594	33.1285	0.216612	16.1829	36.3727	39.8502
ENSMUSG00000026893	-6.13841	0.117161	0.941804	Gca	protein_coding	3.64807	0	0	0	0	0
ENSMUSG00000084104	-2.42374	0.548841	0.999939	Gm13578	processed_pseudogene	0	1.54478	0	0	0	0
ENSMUSG00000034903	-6.18409	0.114428	0.941804	Cobll1	protein_coding	1.53889	0	0	0	0	0
ENSMUSG00000057182	1.4792	0.643793	0.999939	Scn3a	protein_coding	3.02673	0	0	0	1.5511	6.90521
ENSMUSG00000075318	0.441759	0.857073	0.999939	Scn2a	protein_coding	26.4989	14.7466	0	20.0332	21.7097	14.2834
ENSMUSG00000044647	1.19465	0.711179	0.999939	Csrnp3	protein_coding	5.72357	0	0	0	3.70278	9.41214
ENSMUSG00000034848	2.22568	0.536941	0.999939	Ttc21b	protein_coding	0.734744	0	0	0	0	3.46634
ENSMUSG00000064329	0.58207	0.837984	0.999939	Scn1a	protein_coding	3.16732	7.35942	0	0	8.42389	7.34212
ENSMUSG00000075316	0.418127	0.918114	0.999939	Scn9a	protein_coding	0	0	0	0	0	0.0547641
ENSMUSG00000034810	-6.5408	0.0947902	0.941804	Scn7a	protein_coding	2.24148	0	0	0	0	0
ENSMUSG00000034780	3.40249	0.219613	0.986646	B3galt1	protein_coding	3.69582	0	0	32.9049	3.96989	2.31001
ENSMUSG00000027030	1.97331	0.479383	0.999939	Stk39	protein_coding	16.0306	0	0	31.4709	18.6733	12.8455
ENSMUSG00000082836	0.265694	0.947994	0.999939	Gm13612	processed_pseudogene	0	0	0	0	0.50052	0
ENSMUSG00000027035	2.54529	0.36005	0.999939	Cers6	protein_coding	3.25456	0	0	14.0837	1.01176	3.94055
ENSMUSG00000063145	-6.60937	0.091347	0.941804	Bbs5	protein_coding	7.05535	0	0	0	0	0
ENSMUSG00000042133	7.4554	0.0168443	0.629097	Ppig	protein_coding	0.049393	0	0	0	6.94578	4.73647
ENSMUSG00000082345	2.11107	0.596517	0.999939	Gm13622	processed_pseudogene	0	0	0	2.2334	0.450815	0
ENSMUSG00000083007	-1.61049	0.693077	0.999939	Gm13623	processed_pseudogene	0	0.729138	0	0	0	0
ENSMUSG00000027088	1.3608	0.706598	0.999939	Phospho2	protein_coding	2.68372	0	0	0	0	6.938
ENSMUSG00000042155	-1.71384	0.5428	0.999939	Klhl23	protein_coding	10.9151	20.8193	0	0	5.9849	3.69251
ENSMUSG00000068882	2.35044	0.34172	0.999939	Ssb	protein_coding	59.4326	0	18.3603	272.881	79.5271	44.3631
ENSMUSG00000051730	5.85465	0.0777527	0.941804	Mettl5	protein_coding	0	0	0	0.099206	1.36169	5.1662
ENSMUSG00000044308	0.575874	0.772534	0.999939	Ubr3	protein_coding	28.4811	8.90886	30.5678	54.6266	25.7887	20.8704
ENSMUSG00000070880	-0.165336	0.932184	0.999939	Gad1	protein_coding	49.5227	46.6509	60.2037	45.2894	43.9775	50.1763
ENSMUSG00000014959	-1.41456	0.477465	0.999939	Gorasp2	protein_coding	19.3568	25.9464	70.1633	19.5395	11.4437	12.3184
ENSMUSG00000041997	-2.13818	0.499879	0.999939	Tlk1	protein_coding	7.5599	17.1754	0	0	5.60824	0
ENSMUSG00000041975	5.60662	0.152034	0.941804	Mettl8	protein_coding	0	0	0	0	2.40776	0
ENSMUSG00000027012	0.3888	0.843874	0.999939	Dync1i2	protein_coding	25.6788	8.80602	26.9732	33.8121	25.697	20.9496
ENSMUSG00000027010	-0.0597771	0.980896	0.999939	Slc25a12	protein_coding	32.8389	79.4485	0	64.047	19.0098	24.674
ENSMUSG00000027018	-2.70664	0.392403	0.999939	Hat1	protein_coding	13.0665	0	10.3665	0	0	3.63538
ENSMUSG00000027111	2.04828	0.516434	0.999939	Itga6	protein_coding	2.71151	0	0	0	5.96964	5.27007
ENSMUSG00000006494	-9.95937	0.00299986	0.376247	Pdk1	protein_coding	1.28927	0	21.3763	0	0	0
ENSMUSG00000049044	-1.62226	0.466153	0.999939	Rapgef4	protein_coding	5.64775	16.9945	39.5968	0.108626	13.7113	6.39003
ENSMUSG00000083279	-1.61049	0.693077	0.999939	Pex13-ps	processed_pseudogene	0	0.393873	0	0	0	0
ENSMUSG00000027109	0.968758	0.761332	0.999939	Sp3	protein_coding	4.39149	0	0	0	1.54326	7.08947
ENSMUSG00000027108	-0.43479	0.825611	0.999939	Ola1	protein_coding	27.0376	66.9298	62.7179	52.2093	39.523	24.1595
ENSMUSG00000068859	1.20143	0.744126	0.999939	Sp9	protein_coding	1.43161	0	0	0	0	3.32806
ENSMUSG00000008226	-0.503411	0.855209	0.999939	Scrn3	protein_coding	2.58282	16.752	0.144498	0	13.5811	0.145264
ENSMUSG00000041762	-1.32163	0.592083	0.999939	Gpr155	protein_coding	6.42689	28.725	15.834	0	9.41089	10.9959
ENSMUSG00000056486	-0.0577804	0.976364	0.999939	Chn1	protein_coding	207.29	102.991	170.762	143.95	177.792	140.406
ENSMUSG00000027104	-1.56199	0.585803	0.999939	Atf2	protein_coding	5.83111	9.96364	0	0.118121	5.22163	0
ENSMUSG00000018770	0.940385	0.668892	0.999939	Atp5g3	protein_coding	84.2439	85.8769	0.638018	68.8382	92.1866	166.764
ENSMUSG00000009207	-1.02119	0.697007	0.999939	Lnpk	protein_coding	10.255	10.8526	0.0760059	0	7.22895	3.20917
ENSMUSG00000065500	0.40013	0.921652	0.999939	Mir10b	miRNA	0	0	0	3.55537	0	0
ENSMUSG00000027099	0.590632	0.842414	0.999939	Mtx2	protein_coding	18.1209	0	0	0.0657864	8.23305	19.0326
ENSMUSG00000059005	1.47611	0.547144	0.999939	Hnrnpa3	protein_coding	25.8724	0	10.573	58.7387	24.6355	18.0176
ENSMUSG00000087222	-6.31305	0.106985	0.941804	E030042O20Rik	processed_transcript	9.8395	0	0	0	0	0
ENSMUSG00000042410	1.06584	0.718786	0.999939	Agps	protein_coding	5.45057	0	0	0.0256624	8.35015	3.04398
ENSMUSG00000075273	1.93666	0.537865	0.999939	Ttc30b	protein_coding	5.13006	0	0	0	10.7693	8.94433
ENSMUSG00000075271	-6.04247	0.12307	0.941804	Ttc30a1	protein_coding	3.12656	0	0	0	0	0
ENSMUSG00000075270	-0.011621	0.997104	0.999939	Pde11a	protein_coding	6.62455	0	0	0	5.09747	1.47733
ENSMUSG00000042369	1.46711	0.643001	0.999939	Rbm45	protein_coding	7.39777	0	0	0	13.8843	6.63332
ENSMUSG00000042359	-0.793218	0.703522	0.999939	Osbpl6	protein_coding	8.73063	5.16259	5.11638	0.336352	6.18799	4.44843
ENSMUSG00000002731	-6.98979	0.0740422	0.941804	Prkra	protein_coding	11.0777	0	0	0	0	0
ENSMUSG00000002732	1.48394	0.639506	0.999939	Fkbp7	protein_coding	8.64475	0	0	0	7.36119	16.9563
ENSMUSG00000042272	-0.599503	0.839097	0.999939	Sestd1	protein_coding	6.18625	0	0	0.0245272	1.58428	2.48358
ENSMUSG00000081611	2.51255	0.523553	0.999939	Gm13651	processed_pseudogene	0	0.410551	0	0.653419	0.879293	1.26026
ENSMUSG00000027014	-7.38024	0.0344544	0.884609	Cwc22	protein_coding	4.11638	0.200401	0	0	0	0
ENSMUSG00000027011	0.905073	0.709873	0.999939	Ube2e3	protein_coding	35.3651	17.6471	0	54.3558	17.6972	27.245
ENSMUSG00000027009	-1.10067	0.703537	0.999939	Itga4	protein_coding	0.401802	8.31352	0	0	1.01945	3.05239
ENSMUSG00000034701	-8.42488	0.0122103	0.547886	Neurod1	protein_coding	1.91103	20.3726	0	0	0	0
ENSMUSG00000027007	-7.01529	0.0729862	0.941804	Ssfa2	protein_coding	4.08407	0	0	0	0	0
ENSMUSG00000059173	-0.48322	0.804484	0.999939	Pde1a	protein_coding	43.707	86.1092	68.974	55.8167	44.9694	41.4177
ENSMUSG00000050114	1.20198	0.762923	0.999939	Prdx6b	protein_coding	0.139054	0	0	0.419004	0	0
ENSMUSG00000027006	1.8812	0.509839	0.999939	Dnajc10	protein_coding	15.2323	0	0	37.1054	17.3592	1.67733
ENSMUSG00000027004	0.306788	0.923535	0.999939	Frzb	protein_coding	11.8975	0	0	0	3.73883	11.02
ENSMUSG00000027002	0.359447	0.853818	0.999939	Nckap1	protein_coding	166.966	131.37	86.1989	193.013	169.839	130.477
ENSMUSG00000083284	-4.5964	0.239727	0.999939	Gm13688	processed_pseudogene	14.516	0	0	0.39764	0	0
ENSMUSG00000026999	1.54414	0.700189	0.999939	Nup35	protein_coding	0	0	0	0.215477	0	0
ENSMUSG00000080979	0.265694	0.947994	0.999939	Gm13675	processed_pseudogene	0	0	0	0	0.369004	0
ENSMUSG00000083291	0.265694	0.947994	0.999939	Gm13679	processed_pseudogene	0	0	0	0	0.403312	0
ENSMUSG00000027091	2.68184	0.225467	0.987886	Zc3h15	protein_coding	16.1101	0.326792	0.997861	55.6519	23.3068	33.104
ENSMUSG00000027087	1.37823	0.482095	0.999939	Itgav	protein_coding	6.34763	6.10782	3.6912	13.5689	17.4055	11.0021
ENSMUSG00000048388	-0.673185	0.739488	0.999939	Fam171b	protein_coding	20.8128	39.9858	34.7637	3.87228	24.7742	31.2949
ENSMUSG00000076437	5.56436	0.15517	0.941804	Selenoh	protein_coding	0	0	0	0	11.5637	0
ENSMUSG00000050043	-0.131803	0.953194	0.999939	Tmx2	protein_coding	18.595	0.782337	55.5412	37.6655	2.17823	28.5182
ENSMUSG00000027079	2.58468	0.409583	0.999939	Clp1	protein_coding	2.40222	0	0	0	6.94023	7.5913
ENSMUSG00000023224	0.0114623	0.997132	0.999939	Serping1	protein_coding	13.9763	0	0	0	8.39583	5.71591
ENSMUSG00000027075	-4.99625	0.203739	0.962305	Slc43a1	protein_coding	0.982572	0	0	0	0	0
ENSMUSG00000050896	5.08876	0.102834	0.941804	Rtn4rl2	protein_coding	0.799144	0	0	0	13.3505	14.8621
ENSMUSG00000027071	5.11513	0.191615	0.958971	P2rx3	protein_coding	0	0	0	0	3.42953	0
ENSMUSG00000027067	-0.222008	0.937907	0.999939	Ssrp1	protein_coding	22.7584	26.95	0	0	19.4315	23.2088
ENSMUSG00000033955	-0.343105	0.861586	0.999939	Tnks1bp1	protein_coding	23.4189	14.8121	19.9142	23.4963	11.3637	10.9713
ENSMUSG00000082534	-1.2465	0.753682	0.999939	Gm13712	unprocessed_pseudogene	0.524406	0	0	0	0.170112	0
ENSMUSG00000082028	0.265694	0.947994	0.999939	Gm1826	processed_pseudogene	0	0	0	0	0.167989	0
ENSMUSG00000025314	-0.312737	0.87423	0.999939	Ptprj	protein_coding	13.8335	27.8272	12.1624	19.7418	8.43729	15.158
ENSMUSG00000051329	1.13798	0.69637	0.999939	Nup160	protein_coding	2.83901	0	0	0.0275956	2.25037	3.99182
ENSMUSG00000008200	8.77253	0.00842265	0.455588	Fnbp4	protein_coding	0	0	0	0	5.48573	12.9626
ENSMUSG00000027282	1.29164	0.570669	0.999939	Mtch2	protein_coding	9.0724	9.39335	0.0819503	35.2538	7.77133	2.38916
ENSMUSG00000040794	-1.02818	0.708097	0.999939	C1qtnf4	protein_coding	29.2326	0.353265	331.699	0	47.0606	130.13
ENSMUSG00000005505	1.15487	0.72239	0.999939	Kbtbd4	protein_coding	32.5895	0	0	0	23.8174	48.7986
ENSMUSG00000063235	-2.80227	0.433381	0.999939	Ptpmt1	processed_transcript	6.75151	0	0	0	0.95376	0
ENSMUSG00000005506	-0.213837	0.935629	0.999939	Celf1	protein_coding	15.1044	12.7875	0	0.0286248	11.2786	12.7534
ENSMUSG00000002102	0.429603	0.841899	0.999939	Psmc3	protein_coding	87.7127	32.863	1.06752	56.1986	47.3219	60.3665
ENSMUSG00000040687	0.419292	0.848833	0.999939	Madd	protein_coding	19.957	28.9396	0.15315	19.4242	23.5464	22.6323
ENSMUSG00000002103	-0.904562	0.659188	0.999939	Acp2	protein_coding	22.356	14.9385	72.1785	35.71	5.49549	17.2636
ENSMUSG00000027255	-1.14171	0.690479	0.999939	Arfgap2	protein_coding	3.20625	0	26.4553	0	7.84783	5.59015
ENSMUSG00000040591	0.343026	0.890363	0.999939	1110051M20Rik	protein_coding	9.40845	0	50.1556	40.1083	20.4884	14.9248
ENSMUSG00000027253	0.321716	0.911296	0.999939	Lrp4	protein_coding	6.95097	6.98492	0	0	15.6846	1.7313
ENSMUSG00000081834	0.905698	0.822502	0.999939	Gm13770	processed_pseudogene	0	0	0	0	1.28002	0
ENSMUSG00000040549	0.478165	0.812712	0.999939	Ckap5	protein_coding	47.1042	27.4043	142.799	174.872	65.4184	62.3899
ENSMUSG00000075040	-5.70914	0.145443	0.941804	Zfp408	protein_coding	2.30212	0	0	0	0	0
ENSMUSG00000027247	-1.22705	0.549701	0.999939	Arhgap1	protein_coding	12.9501	38.4823	89.5128	37.6079	7.53415	15.0524
ENSMUSG00000082457	1.86374	0.641271	0.999939	Gm13776	processed_pseudogene	0	0	0	0.7669	0	0
ENSMUSG00000040506	-0.31975	0.896642	0.999939	Ambra1	protein_coding	6.4874	25.7557	0	15.52	3.34798	6.96933
ENSMUSG00000040495	2.23587	0.574372	0.999939	Chrm4	protein_coding	0	0	0	0	0	0.971454
ENSMUSG00000027239	-6.18409	0.114428	0.941804	Mdk	protein_coding	9.69596	0	0	0	0	0
ENSMUSG00000040479	-0.564051	0.773464	0.999939	Dgkz	protein_coding	33.4628	59.0172	64.9152	48.97	26.0271	31.4584
ENSMUSG00000058318	6.61384	0.0907761	0.941804	Phf21a	protein_coding	0	0	0	0	0	3.18636
ENSMUSG00000027222	0.701695	0.828753	0.999939	Pex16	protein_coding	7.68439	0	0	0	11.3273	1.18216
ENSMUSG00000027223	0.508263	0.837269	0.999939	Mapk8ip1	protein_coding	11.7483	40.7236	0	39.0447	30.0118	5.57268
ENSMUSG00000068742	-0.671149	0.813831	0.999939	Cry2	protein_coding	14.0283	17.8102	0	0	12.6944	7.30435
ENSMUSG00000027221	0.747797	0.758063	0.999939	Chst1	protein_coding	48.9488	41.4902	0	27.3339	44.212	80.3842
ENSMUSG00000027220	-1.24829	0.611424	0.999939	Syt13	protein_coding	35.0931	13.0861	26.639	0	9.39424	22.1309
ENSMUSG00000068735	-6.50525	0.0966161	0.941804	Trp53i11	protein_coding	4.34873	0	0	0	0	0
ENSMUSG00000027217	1.86072	0.556024	0.999939	Tspan18	protein_coding	2.74808	0	0	0	3.08027	6.9303
ENSMUSG00000027215	1.80249	0.567998	0.999939	Cd82	protein_coding	6.54155	0	0	0	15.6552	7.21559
ENSMUSG00000027198	4.94481	0.0664495	0.941804	Ext2	protein_coding	1.36862	0	0	32.629	2.15767	7.63588
ENSMUSG00000087006	-7.22585	0.0361406	0.899444	Gm13889	protein_coding	4.61115	14.4047	0	0	0	0
ENSMUSG00000027195	0.253174	0.910024	0.999939	Hsd17b12	protein_coding	55.5005	29.1564	0.289056	10.9482	48.4966	41.8448
ENSMUSG00000027194	1.50031	0.597576	0.999939	Ttc17	protein_coding	3.79558	0	0	8.50376	1.93378	0.311419
ENSMUSG00000081476	0.265694	0.947994	0.999939	Itpa-ps1	processed_pseudogene	0	0	0	0	0.326973	0
ENSMUSG00000045464	2.85302	0.470774	0.999939	2810002D19Rik	processed_transcript	0	0	0	0	0	1.0286
ENSMUSG00000027193	-0.164003	0.953592	0.999939	Api5	protein_coding	4.76638	11.3301	0	0	9.44877	4.9246
ENSMUSG00000050587	1.16154	0.635561	0.999939	Lrrc4c	protein_coding	8.06503	13.0034	0	36.7403	5.86537	4.53597
ENSMUSG00000027165	-0.811487	0.777449	0.999939	B230118H07Rik	protein_coding	11.2242	40.4817	0	0	20.9812	8.48012
ENSMUSG00000032841	5.84848	0.135016	0.941804	Prr5l	protein_coding	0	0	0	0	0	3.23883
ENSMUSG00000027163	1.51497	0.631853	0.999939	Commd9	protein_coding	12.0201	0	0	0	23.517	10.9152
ENSMUSG00000027189	-1.26348	0.63603	0.999939	Trim44	protein_coding	9.59398	69.1842	0	0.0856564	21.5778	11.1515
ENSMUSG00000027188	1.65421	0.512691	0.999939	Pamr1	protein_coding	1.92424	2.41197	0	0.0799752	5.16581	8.44519
ENSMUSG00000005089	0.00194068	0.999206	0.999939	Slc1a2	protein_coding	142.806	133.872	255.406	196.424	163.38	172.984
ENSMUSG00000005087	4.50459	0.250821	0.999939	Cd44	protein_coding	0	0	0	0	0.921856	0
ENSMUSG00000010914	0.922302	0.719878	0.999939	Pdhx	protein_coding	17.6597	0.463828	0	1.0458	11.8215	21.5351
ENSMUSG00000027187	1.47793	0.566777	0.999939	Cat	protein_coding	32.5481	0	0.266268	40.5255	35.41	15.5254
ENSMUSG00000027185	-2.89595	0.42008	0.999939	Nat10	protein_coding	3.28782	0	0	0.436581	0	0
ENSMUSG00000027184	0.237556	0.923127	0.999939	Caprin1	protein_coding	20.8456	10.3459	0	8.16214	23.3426	5.27032
ENSMUSG00000027180	1.48224	0.603032	0.999939	Fbxo3	protein_coding	4.65639	0	5.47993	0	9.76419	18.5566
ENSMUSG00000068373	4.26628	0.10992	0.941804	D430041D05Rik	protein_coding	1.01235	0	0	10.7224	3.10335	5.73643
ENSMUSG00000081721	0.265694	0.947994	0.999939	Gm13882	processed_pseudogene	0	0	0	0	0.194813	0
ENSMUSG00000081447	1.33058	0.740526	0.999939	Gm13870	processed_pseudogene	0	0	0	0	0.572443	0
ENSMUSG00000027176	-1.67924	0.522653	0.999939	Cstf3	protein_coding	9.48506	0	22.9592	0.0411235	6.04302	4.04511
ENSMUSG00000083856	0.0473423	0.990632	0.999939	Gm13886	processed_pseudogene	0	0.385217	0	0.204366	0.165007	0
ENSMUSG00000027170	-2.60743	0.324109	0.999939	Eif3m	protein_coding	131.813	48.9142	0	0.0933456	13.114	16.4735
ENSMUSG00000016458	-6.09124	0.120038	0.941804	Wt1	protein_coding	1.94271	0	0	0	0	0
ENSMUSG00000027168	-0.387772	0.906617	0.999939	Pax6	protein_coding	1.40653	0.0389697	0	0	1.10171	0
ENSMUSG00000027167	2.54755	0.416536	0.999939	Elp4	protein_coding	2.05542	0	0	0	4.53003	7.58893
ENSMUSG00000042670	5.91023	0.130918	0.941804	Immp1l	protein_coding	0	0	0	0	0	17.5777
ENSMUSG00000027166	-6.85508	0.0798328	0.941804	Dnajc24	protein_coding	14.945	0	0	0	0	0
ENSMUSG00000085218	6.02634	0.123475	0.941804	BB218582	processed_transcript	0	0	0	0	0	13.8716
ENSMUSG00000016386	0.42285	0.865827	0.999939	Mpped2	protein_coding	5.38798	25.4134	0	34.0236	3.59059	3.67592
ENSMUSG00000027122	-2.624	0.359778	0.999939	Arl14ep	protein_coding	9.66493	49.1479	0	0	2.05748	7.50395
ENSMUSG00000082066	2.85302	0.470774	0.999939	Gm13904	processed_pseudogene	0	0	0	0	0	2.50698
ENSMUSG00000057234	7.88021	0.0188758	0.668497	Mettl15	protein_coding	0	0	0	0	9.09517	19.6767
ENSMUSG00000048482	2.72741	0.318665	0.999939	Bdnf	protein_coding	5.93657	0	0	17.655	6.65643	15.0757
ENSMUSG00000083915	0.265694	0.947994	0.999939	Gm13932	processed_pseudogene	0	0	0	0	0.320005	0
ENSMUSG00000027162	-1.91387	0.508484	0.999939	Lin7c	protein_coding	30.3473	25.5021	0	0	0.777185	14.0787
ENSMUSG00000027160	-4.00431	0.311295	0.999939	Ccdc34	protein_coding	0.428209	0	0	0	0	0
ENSMUSG00000041660	-1.61049	0.693077	0.999939	Bbox1	protein_coding	0	0	0.158019	0	0	0
ENSMUSG00000074971	6.91435	0.0769808	0.941804	Fibin	protein_coding	0	0	0	0	0	14.8096
ENSMUSG00000074968	0.776054	0.694576	0.999939	Ano3	protein_coding	22.2872	14.6474	24.8692	57.3095	16.9295	31.5904
ENSMUSG00000027134	-0.0624924	0.980132	0.999939	Lpcat4	protein_coding	15.0634	20.3399	33.7651	0	7.81365	58.4731
ENSMUSG00000027133	1.484	0.638668	0.999939	Nop10	protein_coding	20.981	0	0	0	30.451	28.3815
ENSMUSG00000027131	0.331513	0.890154	0.999939	Emc4	protein_coding	25.5498	49.3832	0	17.6957	48.0585	28.5896
ENSMUSG00000027132	-6.5408	0.0947902	0.941804	Katnbl1	protein_coding	4.06023	0	0	0	0	0
ENSMUSG00000055943	-0.524717	0.834134	0.999939	Emc7	protein_coding	20.0379	0	88.1342	31.9117	27.173	16.0875
ENSMUSG00000074939	1.13457	0.754966	0.999939	Chrm5	protein_coding	6.52309	0	0	0	0	14.4351
ENSMUSG00000057378	1.16968	0.634764	0.999939	Ryr3	protein_coding	1.54321	8.71704	0	14.2559	3.55906	5.27064
ENSMUSG00000044042	-3.47954	0.365398	0.999939	Fmn1	protein_coding	0.625322	0	0	0	0.050712	0
ENSMUSG00000023236	0.530686	0.827628	0.999939	Scg5	protein_coding	146.508	85.6819	0	89.5255	100.65	145.328
ENSMUSG00000068615	8.90697	0.00249724	0.362902	Gjd2	protein_coding	0	0	0	38.9646	1.22044	6.0737
ENSMUSG00000040383	-0.345399	0.914463	0.999939	Aqr	protein_coding	6.01501	0	0	0	3.37327	1.36275
ENSMUSG00000057147	0.120117	0.969981	0.999939	Dph6	protein_coding	4.76617	0	0	0	1.60758	3.58836
ENSMUSG00000040282	1.54414	0.700189	0.999939	BC052040	protein_coding	0	0	0	0.166773	0	0
ENSMUSG00000027210	0.43962	0.904917	0.999939	Meis2	protein_coding	0	0.718967	0	0	0.97253	0
ENSMUSG00000085316	5.52082	0.158452	0.941804	D330050G23Rik	lincRNA	0	0	0	0	5.45494	0
ENSMUSG00000065794	-0.505383	0.897527	0.999939	Gm25514	snRNA	0	10.1269	0	5.37256	1.44595	0
ENSMUSG00000027351	0.691506	0.77834	0.999939	Spred1	protein_coding	10.526	26.3996	0	38.7024	12.1714	8.7637
ENSMUSG00000027349	0.440298	0.859872	0.999939	Fam98b	protein_coding	13.0173	26.4823	0	44.5732	3.45492	5.57081
ENSMUSG00000027347	-0.574137	0.76888	0.999939	Rasgrp1	protein_coding	134.392	122.717	144.246	51.4183	117.993	100.171
ENSMUSG00000040152	1.49126	0.665246	0.999939	Thbs1	protein_coding	0.594522	0	0	0.0398098	1.63928	0
ENSMUSG00000040133	0.745356	0.837594	0.999939	Gpr176	protein_coding	3.2925	0	0	0	0	5.56113
ENSMUSG00000005102	-10.7315	0.000523237	0.179241	Eif2ak4	protein_coding	2.15191	0.0611119	38.1608	0	0	0
ENSMUSG00000040084	-3.20804	0.421352	0.999939	Bub1b	protein_coding	0.375364	0	0	0	0	0
ENSMUSG00000074923	5.23214	0.0871037	0.941804	Pak6	protein_coding	0.615882	0	0	0	7.67926	15.8386
ENSMUSG00000078137	-4.99625	0.203739	0.962305	Ankrd63	protein_coding	1.1554	0	0	0	0	0
ENSMUSG00000074918	-6.35935	0.0883464	0.941804	Inafm2	protein_coding	4.59907	0.149267	0	0	0	0
ENSMUSG00000040035	0.445343	0.819501	0.999939	Disp2	protein_coding	37.0311	66.914	43.8353	82.3089	51.4208	67.4924
ENSMUSG00000027332	3.25358	0.189383	0.958971	Ivd	protein_coding	4.4453	0	0.126387	23.4519	10.1059	10.1645
ENSMUSG00000040007	-0.434613	0.833546	0.999939	Bahd1	protein_coding	4.73078	21.5935	66.2343	27.5251	11.2585	29.6935
ENSMUSG00000039983	-2.34029	0.405365	0.999939	Ccdc32	protein_coding	15.4018	53.5163	0	0	5.11372	8.52984
ENSMUSG00000027324	1.25513	0.736374	0.999939	Rpusd2	protein_coding	1.77903	0	0	0	4.25609	0
ENSMUSG00000070730	2.01712	0.491038	0.999939	Rmdn3	protein_coding	8.0529	0	0	0.0683531	7.50568	25.1144
ENSMUSG00000034278	-0.493078	0.896866	0.999939	Dnajc17	protein_coding	2.76035	0	0	0	1.94009	0
ENSMUSG00000034216	-1.03873	0.667147	0.999939	Vps18	protein_coding	12.5732	0.761741	62.8014	0.0505151	12.0319	24.9907
ENSMUSG00000027313	-5.50829	0.160376	0.941804	Chac1	protein_coding	4.90129	0	0	0	0	0
ENSMUSG00000034154	1.94164	0.536915	0.999939	Ino80	protein_coding	2.12291	0	0	0	3.35716	4.83228
ENSMUSG00000014077	-0.83731	0.708026	0.999939	Chp1	protein_coding	34.3959	0.390721	112.546	42.9083	17.7407	21.789
ENSMUSG00000085438	6.18638	0.0844354	0.941804	1700020I14Rik	lincRNA	0	0	0	0	2.09163	0.336839
ENSMUSG00000027305	1.38779	0.633395	0.999939	Ndufaf1	protein_coding	21.1142	0	0.92706	0	11.7044	46.1327
ENSMUSG00000027304	1.63763	0.555691	0.999939	Rtf1	protein_coding	9.80001	0	0	15.1024	4.56416	10.8621
ENSMUSG00000027296	-0.439441	0.861012	0.999939	Itpka	protein_coding	40.8232	159.674	0.382705	0.265968	134.752	13.081
ENSMUSG00000034032	1.50893	0.646837	0.999939	Rpap1	protein_coding	0.725444	0	0	0	0.617731	1.47563
ENSMUSG00000033943	-1.45685	0.606937	0.999939	Mga	protein_coding	5.30884	6.59504	0	0	3.10492	1.2311
ENSMUSG00000033902	0.64587	0.839768	0.999939	Mapkbp1	protein_coding	6.29473	0	0	0	5.89418	3.96574
ENSMUSG00000074899	-5.4346	0.166139	0.941804	Sptbn5	protein_coding	0.740598	0	0	0	0	0
ENSMUSG00000027291	-0.42378	0.895636	0.999939	Vps39	protein_coding	10.9558	0	0	0	2.2458	5.93371
ENSMUSG00000033808	-0.923352	0.678677	0.999939	Tmem87a	protein_coding	15.5608	7.68801	0.0924227	2.15173	3.75989	6.41098
ENSMUSG00000062646	1.88437	0.550211	0.999939	Ganc	protein_coding	1.0585	0	0	0	1.93143	1.9993
ENSMUSG00000079110	-6.39303	0.102567	0.941804	Capn3	protein_coding	2.95507	0	0	0	0	0
ENSMUSG00000027288	0.450421	0.889829	0.999939	Zfp106	protein_coding	0	9.13258	0	0	2.56427	9.92599
ENSMUSG00000027286	-2.92954	0.3165	0.999939	Lrrc57	protein_coding	16.9331	43.177	0	0.108561	0	7.85189
ENSMUSG00000027285	0.619564	0.845597	0.999939	Haus2	protein_coding	7.23054	0	0	0	7.21851	3.91238
ENSMUSG00000033705	-6.67483	0.0881553	0.941804	Stard9	protein_coding	0.930166	0	0	0	0	0
ENSMUSG00000027284	5.90623	0.0540225	0.941804	Cdan1	protein_coding	0.210754	0	0	9.46231	0	3.42956
ENSMUSG00000027272	0.711896	0.807215	0.999939	Ubr1	protein_coding	10.872	0	0	7.52995	10.0671	0.212189
ENSMUSG00000027259	-0.8113	0.822811	0.999939	Adal	protein_coding	3.16892	0	0	0	1.79894	0
ENSMUSG00000027263	7.33644	0.030331	0.835307	Tubgcp4	protein_coding	0	0	0	0	2.34848	2.99941
ENSMUSG00000043909	0.481949	0.844444	0.999939	Trp53bp1	protein_coding	11.6692	0	13.312	15.7035	11.3285	7.85174
ENSMUSG00000027254	-0.0763341	0.968762	0.999939	Map1a	protein_coding	205.169	109.377	181.975	125.473	179.415	166.037
ENSMUSG00000000308	0.66336	0.734212	0.999939	Ckmt1	protein_coding	273.715	136.02	187.598	232.951	338.712	374.383
ENSMUSG00000027248	-0.0983883	0.959703	0.999939	Pdia3	protein_coding	183.012	237.365	148.505	213.576	173.624	144.168
ENSMUSG00000074884	-0.233355	0.948657	0.999939	Serf2	protein_coding	4.19188	0	0	0	0	3.59019
ENSMUSG00000027238	-2.94945	0.325705	0.999939	Frmd5	protein_coding	6.11378	0.0603911	28.7671	0	0	4.54186
ENSMUSG00000060227	0.311666	0.899262	0.999939	Casc4	protein_coding	17.3261	37.0295	0	42.8392	14.5952	10.0296
ENSMUSG00000033411	-0.392602	0.905321	0.999939	Ctdspl2	protein_coding	2.51517	0	0	0	0.0422015	1.89019
ENSMUSG00000027236	8.07532	0.0156534	0.614147	Eif3j1	protein_coding	0	0	0	0	6.1273	6.71853
ENSMUSG00000033396	2.17403	0.512462	0.999939	Spg11	protein_coding	0.44896	0	0	0.150314	0	1.91343
ENSMUSG00000060802	-0.729177	0.781677	0.999939	B2m	protein_coding	217.845	0	210.346	0.843367	146.856	110.61
ENSMUSG00000027227	4.73961	0.226663	0.990485	Sord	protein_coding	0	0	0	0.308374	2.82181	0
ENSMUSG00000033256	8.23852	0.00852738	0.455588	Shf	protein_coding	0	0	0.301847	48.9823	0	21.8482
ENSMUSG00000027199	3.94333	0.154238	0.941804	Gatm	protein_coding	5.74819	0	0	72.8276	13.3344	2.56378
ENSMUSG00000005804	2.59484	0.288446	0.999939	Bloc1s6	protein_coding	14.096	0.701274	0	40.3045	19.0747	30.1377
ENSMUSG00000005803	-5.85302	0.112509	0.941804	Sqor	protein_coding	4.71503	0	0	0	0.047797	0
ENSMUSG00000027201	2.5904	0.365915	0.999939	Myef2	protein_coding	4.05496	0	0	11.6891	12.6606	0.117831
ENSMUSG00000027203	-0.513737	0.844424	0.999939	Dut	protein_coding	23.138	37.8184	0.288696	0	28.106	14.8016
ENSMUSG00000027204	0.0522256	0.988926	0.999939	Fbn1	protein_coding	0.529248	0	0	0	0.547238	0
ENSMUSG00000091337	0.987197	0.690891	0.999939	Eid1	protein_coding	86.5921	32.8781	0.411448	0.142972	134.599	102.994
ENSMUSG00000035093	1.78137	0.533715	0.999939	Secisbp2l	protein_coding	3.8058	8.92356	0	0	21.3199	22.4585
ENSMUSG00000027206	-0.475765	0.844865	0.999939	Cops2	protein_coding	14.1297	12.4553	40.777	33.1073	15.2906	0
ENSMUSG00000027207	2.5109	0.382445	0.999939	Galk2	protein_coding	2.04275	0	0	0.0397117	7.40668	4.25091
ENSMUSG00000023330	-0.155474	0.965797	0.999939	Dtwd1	protein_coding	16.0468	0	0	0	0	14.507
ENSMUSG00000027359	3.32657	0.398777	0.999939	Slc27a2	protein_coding	0	0	0	0	0.727981	0
ENSMUSG00000027361	1.67604	0.596075	0.999939	Gabpb1	protein_coding	1.34551	0	0	0	1.88857	2.43615
ENSMUSG00000027363	0.149506	0.951563	0.999939	Usp8	protein_coding	21.9098	0	38.6625	35.6911	9.96266	21.5189
ENSMUSG00000027365	2.4526	0.438305	0.999939	Trpm7	protein_coding	1.8791	0	0	9.70052	0.603809	0
ENSMUSG00000027366	3.1018	0.259531	0.999939	Sppl2a	protein_coding	3.19455	0	0	19.3635	5.85722	2.26019
ENSMUSG00000001998	-6.04247	0.12307	0.941804	Ap4e1	protein_coding	1.18593	0	0	0	0	0
ENSMUSG00000001999	-3.63397	0.20766	0.972008	Blvra	protein_coding	8.85658	0	123.45	0	7.50167	3.14551
ENSMUSG00000003660	-0.279999	0.888069	0.999939	Snrnp200	protein_coding	41.1996	30.8315	131.25	65.1489	44.5629	57.6983
ENSMUSG00000003662	0.729404	0.766026	0.999939	Ciao1	protein_coding	21.7086	38.4867	0	51.272	41.0922	7.4386
ENSMUSG00000034850	1.96646	0.416544	0.999939	Tmem127	protein_coding	9.75617	2.93641	0	33.3677	11.4825	4.7977
ENSMUSG00000027367	0.929003	0.675331	0.999939	Stard7	protein_coding	8.79159	8.92268	0.124979	23.2775	5.92587	4.77438
ENSMUSG00000027371	-1.56872	0.579246	0.999939	Fahd2a	protein_coding	42.5027	66.6591	0	0	8.67272	28.2074
ENSMUSG00000079056	-1.06565	0.674739	0.999939	Kcnip3	protein_coding	12.6709	88.4178	0	32.999	2.4772	12.8212
ENSMUSG00000027374	0.645555	0.839493	0.999939	Mrps5	protein_coding	3.6592	0	0	0	4.24354	1.48864
ENSMUSG00000027375	-1.11947	0.698825	0.999939	Mal	protein_coding	21.0838	0	86.6567	0	24.6639	24.9263
ENSMUSG00000051319	5.77026	0.0334874	0.874027	1500011K16Rik	protein_coding	4.0117	0	0	174.071	46.3607	2.62293
ENSMUSG00000027381	-6.79746	0.0824202	0.941804	Bcl2l11	protein_coding	2.44829	0	0	0	0	0
ENSMUSG00000082671	0.265694	0.947994	0.999939	Gm14006	processed_pseudogene	0	0	0	0	0.198984	0
ENSMUSG00000014355	-0.625082	0.752376	0.999939	Anapc1	protein_coding	6.52856	5.67117	13.6537	4.58535	8.57239	3.59892
ENSMUSG00000014361	1.32364	0.659168	0.999939	Mertk	protein_coding	20.1695	0.1051	0	0	15.3065	35.4885
ENSMUSG00000014353	-0.688966	0.809319	0.999939	Tmem87b	protein_coding	3.34508	15.9594	0	0	6.23161	5.74888
ENSMUSG00000042851	-1.37482	0.706761	0.999939	Zc3h6	protein_coding	3.46813	0	0	0	0	1.35743
ENSMUSG00000027394	-1.82151	0.565546	0.999939	Ttl	protein_coding	9.9196	14.0278	0	0	6.76397	0
ENSMUSG00000027395	-1.86866	0.500154	0.999939	Polr1b	protein_coding	2.90252	15.2296	0	2.66545	2.28662	0
ENSMUSG00000082274	-2.85762	0.476309	0.999939	Gm14026	processed_pseudogene	0.448486	0.25473	0	0	0	0
ENSMUSG00000027397	1.34984	0.675559	0.999939	Slc20a1	protein_coding	8.48353	0	0	0	2.48377	19.1784
ENSMUSG00000037902	-0.559751	0.823117	0.999939	Sirpa	protein_coding	36.0245	47.6033	58.5111	0	27.9429	68.5062
ENSMUSG00000027400	3.44559	0.267974	0.999939	Pdyn	protein_coding	3.75185	0	0	0	25.5583	15.5056
ENSMUSG00000027404	-0.341592	0.90538	0.999939	Snrpb	protein_coding	32.8895	53.7352	0	0	9.68112	58.7592
ENSMUSG00000027405	-0.847082	0.765218	0.999939	Nop56	protein_coding	3.91481	20.79	0	0	8.6196	5.11915
ENSMUSG00000080610	0.900497	0.803403	0.999939	Snord110	snoRNA	230.083	0	0	0	0	432.011
ENSMUSG00000027406	-0.114106	0.954601	0.999939	Idh3b	protein_coding	27.4325	159.406	57.7426	98.4158	55.6174	71.9478
ENSMUSG00000053552	5.84848	0.135016	0.941804	Ebf4	protein_coding	0	0	0	0	0	4.97135
ENSMUSG00000027408	6.08107	0.120084	0.941804	Cpxm1	protein_coding	0	0	0	0	0	7.76524
ENSMUSG00000082985	-2.42374	0.548841	0.999939	Gm14042	processed_pseudogene	0	1.09415	0	0	0	0
ENSMUSG00000037773	-5.57839	0.155036	0.941804	Pced1a	protein_coding	1.661	0	0	0	0	0
ENSMUSG00000027411	0.312777	0.888484	0.999939	Vps16	protein_coding	16.1458	48.5424	0.186681	33.3424	26.6067	20.6437
ENSMUSG00000027303	-0.0105055	0.995737	0.999939	Ptpra	protein_coding	56.5367	115.738	155.424	79.4526	141.822	104.026
ENSMUSG00000037740	-0.570059	0.841283	0.999939	Mrps26	protein_coding	2.85367	20.2864	0	0	7.25628	8.34585
ENSMUSG00000027300	-0.536815	0.883038	0.999939	Ubox5	protein_coding	2.44222	0	0	0	1.67766	0
ENSMUSG00000037703	3.20597	0.303437	0.999939	Lzts3	protein_coding	2.83046	0	0	0	11.4312	14.8048
ENSMUSG00000068290	0.0284247	0.991122	0.999939	Ddrgk1	protein_coding	7.31501	0	115.848	79.2349	9.74142	36.5833
ENSMUSG00000085566	5.91023	0.130918	0.941804	A730017L22Rik	processed_transcript	0	0	0	0	0	2.7922
ENSMUSG00000027312	-0.0795176	0.967616	0.999939	Atrn	protein_coding	9.56758	16.8373	12.7478	13.2158	15.5181	8.31414
ENSMUSG00000074793	-0.640108	0.864704	0.999939	Hspa12b	protein_coding	2.61278	0	0	0	0	1.70828
ENSMUSG00000027327	0.518999	0.885804	0.999939	1700037H04Rik	protein_coding	11.0559	0	0	0	0	15.9104
ENSMUSG00000027330	-1.51379	0.672453	0.999939	Cdc25b	protein_coding	0	0	9.33152	0	3.2464	0
ENSMUSG00000037514	0.602992	0.807406	0.999939	Pank2	protein_coding	5.06363	24.5854	0	32.091	4.68932	8.25894
ENSMUSG00000048911	5.0926	0.193598	0.958971	Rnf24	protein_coding	0	0	0	0.0355485	1.349	0
ENSMUSG00000027333	1.34428	0.673455	0.999939	Smox	protein_coding	5.35718	0	0	0	1.80465	11.855
ENSMUSG00000027335	-3.32515	0.179512	0.952497	Adra1d	protein_coding	23.4491	78.7116	274.053	0	12.5407	25.046
ENSMUSG00000079037	0.111131	0.954398	0.999939	Prnp	protein_coding	680.945	585.053	598.358	802.066	702.248	509.286
ENSMUSG00000027339	2.45924	0.436076	0.999939	Rassf2	protein_coding	0.970061	0	0	0	0.699886	4.6657
ENSMUSG00000027340	-0.0161818	0.995496	0.999939	Slc23a2	protein_coding	17.7603	6.1327	0	0	11.146	12.4917
ENSMUSG00000082990	-1.97001	0.616116	0.999939	Gm14052	processed_pseudogene	0	0	2.02451	0	0.378667	0
ENSMUSG00000027341	1.79392	0.536312	0.999939	Tmem230	protein_coding	4.5434	0	0.212965	0	11.8305	4.71008
ENSMUSG00000027342	6.26869	0.0257243	0.785307	Pcna	protein_coding	0.167154	0	0	13.1963	2.68404	1.45718
ENSMUSG00000058793	-0.37752	0.896415	0.999939	Cds2	protein_coding	13.1452	25.0204	0	0	21.713	7.66517
ENSMUSG00000050558	6.02634	0.123475	0.941804	Prokr2	protein_coding	0	0	0	0	0	2.29645
ENSMUSG00000027346	1.62164	0.510584	0.999939	Gpcpd1	protein_coding	8.14559	10.566	0	39.2051	15.988	2.39898
ENSMUSG00000027350	0.629976	0.749448	0.999939	Chgb	protein_coding	286.09	283.406	83.7957	283.677	373.023	354.318
ENSMUSG00000037376	-6.57549	0.0930354	0.941804	Trmt6	protein_coding	3.12949	0	0	0	0	0
ENSMUSG00000027353	-7.15947	0.067245	0.941804	Mcm8	protein_coding	6.79767	0	0	0	0	0
ENSMUSG00000027357	-1.09023	0.701292	0.999939	Crls1	protein_coding	10.983	49.905	0	0	8.1569	20.4929
ENSMUSG00000084393	-1.61049	0.693077	0.999939	Gm14101	processed_pseudogene	0	0.963449	0	0	0	0
ENSMUSG00000065050	0.40013	0.921652	0.999939	Gm25704	snRNA	0	0	0	1.43908	0	0
ENSMUSG00000083689	0.265694	0.947994	0.999939	Gm14094	processed_pseudogene	0	0	0	0	0.320005	0
ENSMUSG00000034723	0.148957	0.952425	0.999939	Tmx4	protein_coding	18.2802	0	47.2046	34.446	20.2594	17.8918
ENSMUSG00000051177	0.592952	0.770085	0.999939	Plcb1	protein_coding	31.1841	18.6139	2.94203	30.9085	21.215	27.4367
ENSMUSG00000039943	-0.863857	0.740424	0.999939	Plcb4	protein_coding	5.27738	0	3.1026	0.0269526	3.48188	1.09167
ENSMUSG00000027270	-0.758816	0.791178	0.999939	Lamp5	protein_coding	22.5684	62.3049	0	0	26.0892	24.086
ENSMUSG00000039913	8.4922	0.0110392	0.519675	Pak7	protein_coding	0	0	0	0	11.7032	3.65583
ENSMUSG00000027273	0.271501	0.8895	0.999939	Snap25	protein_coding	276.229	167.897	124.173	183.736	236.509	265.73
ENSMUSG00000027276	0.283328	0.92077	0.999939	Jag1	protein_coding	5.3012	1.01669	0	0	1.23949	6.48192
ENSMUSG00000062098	-0.4435	0.891961	0.999939	Btbd3	protein_coding	25.0037	0	0	0	3.7513	14.6525
ENSMUSG00000039033	6.94418	0.0757103	0.941804	Tasp1	protein_coding	0	0	0	0	0	9.38469
ENSMUSG00000045624	-1.45104	0.609301	0.999939	Esf1	protein_coding	10.6775	21.4045	0	0	9.69248	2.03373
ENSMUSG00000027384	-3.83491	0.232581	0.999939	Ndufaf5	protein_coding	17.9394	0	197.566	0	15.0576	0
ENSMUSG00000068205	0.371506	0.880751	0.999939	Macrod2	protein_coding	5.17614	0	8.63961	13.2985	2.12095	2.44277
ENSMUSG00000051379	-2.05163	0.449024	0.999939	Flrt3	protein_coding	9.73034	23.4179	0	0.0496948	7.78404	0.143771
ENSMUSG00000038844	5.12675	0.190598	0.958971	Kif16b	protein_coding	0	0	0	0	0	1.08405
ENSMUSG00000008333	-1.94756	0.509893	0.999939	Snrpb2	protein_coding	0	16.1102	67.7007	21.494	0.204973	0
ENSMUSG00000027419	-0.654639	0.750632	0.999939	Pcsk2	protein_coding	26.4235	25.4645	31.7533	1.68105	22.457	29.0036
ENSMUSG00000015932	-0.74039	0.744156	0.999939	Dstn	protein_coding	177.178	237.275	0.364081	85.7754	84.5777	77.9603
ENSMUSG00000027422	4.54319	0.13977	0.941804	Rrbp1	protein_coding	1.00452	0	0	19.5922	3.95472	0
ENSMUSG00000027423	2.00187	0.475111	0.999939	Snx5	protein_coding	13.6381	0	0	39.4742	8.8325	6.36317
ENSMUSG00000027424	0.418127	0.918114	0.999939	Mgme1	protein_coding	0	0	0	0	0	0.208915
ENSMUSG00000027425	2.50231	0.424303	0.999939	Kat14	protein_coding	2.30509	0	0	0	9.09756	4.01895
ENSMUSG00000037259	-0.153582	0.950656	0.999939	Dzank1	protein_coding	7.9632	49.366	0	15.0116	22.1381	14.3919
ENSMUSG00000027430	2.04679	0.485001	0.999939	Dtd1	protein_coding	12.2755	0	0	0.102748	39.4056	11.2958
ENSMUSG00000063873	0.399414	0.839518	0.999939	Slc24a3	protein_coding	38.3239	25.3617	81.1007	50.0587	66.7214	74.1745
ENSMUSG00000084178	1.47662	0.712867	0.999939	Gm11759	processed_pseudogene	0	0	0	1.04209	0.420696	0
ENSMUSG00000001768	2.00743	0.523622	0.999939	Rin2	protein_coding	1.78331	0	0	0	3.3263	3.88653
ENSMUSG00000002728	0.884198	0.807837	0.999939	Naa20	protein_coding	3.24834	0	0	0	0	6.04111
ENSMUSG00000001767	1.33015	0.607395	0.999939	Crnkl1	protein_coding	6.26176	1.89682	0	0.0628941	6.14453	14.3747
ENSMUSG00000080870	1.6102	0.548787	0.999939	Gm14111	processed_pseudogene	0.401572	0.456168	1.39291	1.45204	1.17239	4.20088
ENSMUSG00000074749	4.99298	0.202545	0.962305	Kiz	protein_coding	0	0	0	0	3.85607	0
ENSMUSG00000027433	-0.716521	0.811362	0.999939	Xrn2	protein_coding	33.4561	0	0.17477	0	6.96278	13.5286
ENSMUSG00000080844	1.40555	0.726289	0.999939	Gm14107	processed_pseudogene	0	0	0	0.732621	1.18305	0
ENSMUSG00000081741	0.265694	0.947994	0.999939	Gm14106	processed_pseudogene	0	0	0	0	0.445669	0
ENSMUSG00000083750	5.06383	0.143881	0.941804	Gm14108	processed_pseudogene	0	0	0	4.40463	3.16118	11.3271
ENSMUSG00000037014	0.0453563	0.988711	0.999939	Sstr4	protein_coding	31.8344	0	0	0	25.497	7.36777
ENSMUSG00000074743	0.765931	0.810038	0.999939	Thbd	protein_coding	4.52569	0	0	0	5.08587	2.63021
ENSMUSG00000036992	-6.1257	0.106888	0.941804	Nxt1	protein_coding	10.4247	0	0.623439	0	0	0
ENSMUSG00000027439	1.77944	0.472253	0.999939	Gzf1	protein_coding	0.807364	6.41991	0	19.3542	3.7539	1.72046
ENSMUSG00000027438	0.839067	0.676202	0.999939	Napb	protein_coding	65.0885	26.3694	19.143	121.414	44.1013	32.3386
ENSMUSG00000027446	4.51046	0.250197	0.999939	9230104L09Rik	protein_coding	0	0	0	6.97657	0	0
ENSMUSG00000027447	-0.194283	0.921142	0.999939	Cst3	protein_coding	1078.98	900.624	426.468	480.666	762.618	859.668
ENSMUSG00000081470	0.418127	0.918114	0.999939	Gm14131	processed_pseudogene	0	0	0	0	0	0.972805
ENSMUSG00000081494	1.94168	0.627137	0.999939	Gm14130	processed_pseudogene	0	0	0	0.244949	0.791096	0
ENSMUSG00000074736	5.22723	0.181976	0.952497	Syndig1	protein_coding	0	0	0	0	0	4.25972
ENSMUSG00000083964	-0.69608	0.864316	0.999939	Gm14122	processed_pseudogene	0.412302	0	0	0	0.20062	0
ENSMUSG00000033096	1.49993	0.566425	0.999939	Apmap	protein_coding	42.6285	0	0.573112	94.0972	21.2247	6.91381
ENSMUSG00000027452	3.75778	0.223246	0.987886	Acss1	protein_coding	1.36056	0	0	0	8.7482	9.8275
ENSMUSG00000033068	2.58087	0.334677	0.999939	Entpd6	protein_coding	3.69665	0.095437	0	0.0506314	6.33643	16.4059
ENSMUSG00000033059	-0.354097	0.857567	0.999939	Pygb	protein_coding	84.672	52.7826	120.083	33.0799	79.3963	89.0126
ENSMUSG00000032046	-0.563646	0.799985	0.999939	Abhd12	protein_coding	66.7907	41.8099	76.6492	0.256924	57.4615	67.6404
ENSMUSG00000068115	-5.50829	0.160376	0.941804	Ninl	protein_coding	1.34802	0	0	0	0	0
ENSMUSG00000053916	-2.42374	0.548841	0.999939	Nanp	protein_coding	0	0.612515	0	0	0	0
ENSMUSG00000083391	1.94168	0.627137	0.999939	Gm14148	processed_pseudogene	0	0	0	0.239846	0.774615	0
ENSMUSG00000082809	1.00912	0.802381	0.999939	Gm14150	processed_pseudogene	0	0	0	0.178556	0.144168	0
ENSMUSG00000027455	2.04796	0.516505	0.999939	Nsfl1c	protein_coding	6.06761	0	0	0	14.5652	10.579
ENSMUSG00000032966	0.204295	0.924715	0.999939	Fkbp1a	protein_coding	68.7512	27.7657	0.721554	30.4008	44.8405	36.813
ENSMUSG00000027456	-6.96384	0.0751302	0.941804	Sdcbp2	protein_coding	15.7715	0	0	0	0	0
ENSMUSG00000027457	-1.47772	0.505873	0.999939	Snph	protein_coding	16.2795	24.5218	41.9526	0.092265	8.1945	21.4434
ENSMUSG00000032869	-1.89294	0.494185	0.999939	Psmf1	protein_coding	3.98617	14.9286	0	1.98937	3.09124	0
ENSMUSG00000027459	-1.86731	0.62676	0.999939	Fam110a	protein_coding	1.99949	0	0	0	0.530683	0
ENSMUSG00000060257	-3.78448	0.339562	0.999939	Scrt2	protein_coding	0.70899	0	0	0	0	0
ENSMUSG00000032802	1.21095	0.727092	0.999939	Srxn1	protein_coding	1.42259	0	0	0	0.138442	3.2244
ENSMUSG00000074698	6.28133	0.108297	0.941804	Csnk2a1	protein_coding	0	0	0	0	0	3.05866
ENSMUSG00000059361	0.697091	0.77834	0.999939	Nrsn2	protein_coding	9.09871	115.259	0	96.706	39.5772	65.3778
ENSMUSG00000051817	-0.116489	0.974898	0.999939	Sox12	protein_coding	2.52252	0	0	0	0	2.3561
ENSMUSG00000019188	3.88878	0.147279	0.941804	H13	protein_coding	1.94173	0	0	17.4711	6.43792	4.96006
ENSMUSG00000042814	-2.2391	0.545003	0.999939	Mcts2	protein_coding	15.3118	0	0	0	3.19307	0
ENSMUSG00000009876	-5.99199	0.126272	0.941804	Cox4i2	protein_coding	14.2548	0	0	0	0	0
ENSMUSG00000007659	1.74832	0.491871	0.999939	Bcl2l1	protein_coding	20.3822	0.19874	0	19.5057	16.3024	33.4014
ENSMUSG00000042662	5.40935	0.167094	0.941804	Dusp15	protein_coding	0	0	0	0	0	2.70795
ENSMUSG00000074673	5.47592	0.161891	0.941804	Ttll9	protein_coding	0	0	0	0	3.52271	0
ENSMUSG00000027472	-6.88305	0.0786011	0.941804	Pdrg1	protein_coding	8.53903	0	0	0	0	0
ENSMUSG00000068040	1.97442	0.481483	0.999939	Tm9sf4	protein_coding	11.3502	0	0	22.3801	5.25474	17.0034
ENSMUSG00000046020	3.62788	0.240734	0.999939	Pofut1	protein_coding	0.526152	0	0	0	4.09627	2.4698
ENSMUSG00000027475	0.0011955	0.999635	0.999939	Kif3b	protein_coding	10.1805	10.9177	0	0.0429042	13.5101	7.57165
ENSMUSG00000042548	-0.0899959	0.977649	0.999939	Asxl1	protein_coding	9.53884	0	0	0	5.58547	3.3826
ENSMUSG00000061411	0.423992	0.906691	0.999939	Nol4l	protein_coding	2.34086	0	0	0	0	3.15725
ENSMUSG00000056941	-5.64525	0.150072	0.941804	Commd7	protein_coding	1.60673	0	0	0	0	0
ENSMUSG00000027479	1.18322	0.708703	0.999939	Mapre1	protein_coding	2.61934	0	0	0	3.72363	2.23866
ENSMUSG00000083097	1.923	0.63055	0.999939	Gm14494	processed_pseudogene	0	0	0	0	0.897485	1.60792
ENSMUSG00000081013	-1.61049	0.693077	0.999939	Gm14497	processed_pseudogene	0.691673	0	0	0	0	0
ENSMUSG00000027487	7.28457	0.0317668	0.853333	Cdk5rap1	protein_coding	0	0	0	0	7.10552	5.49944
ENSMUSG00000027488	-4.87712	0.128545	0.941804	Snta1	protein_coding	0	39.1788	125.704	0	0	5.65164
ENSMUSG00000038533	-1.52664	0.594471	0.999939	Cbfa2t2	protein_coding	4.35954	0	16.8912	0	1.80535	5.5794
ENSMUSG00000000876	-6.73745	0.0851875	0.941804	Pxmp4	protein_coding	6.05491	0	0	0	0	0
ENSMUSG00000059842	6.08107	0.120084	0.941804	Zfp341	protein_coding	0	0	0	0	0	5.72448
ENSMUSG00000038467	1.21062	0.576639	0.999939	Chmp4b	protein_coding	98.3629	53.5073	1.02974	165.073	117.777	71.0834
ENSMUSG00000027593	1.46551	0.541957	0.999939	Raly	protein_coding	9.87084	20.0723	0	46.4876	12.4522	23.7965
ENSMUSG00000027597	7.15465	0.0356503	0.894265	Ahcy	protein_coding	0	0	0	0	5.63688	8.47814
ENSMUSG00000027598	-0.575184	0.840458	0.999939	Itch	protein_coding	14.7097	8.63641	0	0	7.68025	7.99656
ENSMUSG00000082596	2.23587	0.574372	0.999939	Gm14227	processed_pseudogene	0	0	0	0	0	2.224
ENSMUSG00000047459	1.72138	0.550052	0.999939	Dynlrb1	protein_coding	22.2652	0	0	0.479217	19.1527	54.0702
ENSMUSG00000027602	-0.469598	0.848139	0.999939	Map1lc3a	protein_coding	56.7277	163.609	0	90.8922	38.0158	30.2047
ENSMUSG00000038375	-0.448178	0.905091	0.999939	Trp53inp2	protein_coding	1.60254	0	0	0	0	1.19745
ENSMUSG00000038369	-1.91518	0.461652	0.999939	Ncoa6	protein_coding	5.80511	11.3647	0	0.0248117	3.30547	1.2203
ENSMUSG00000027603	0.114502	0.963822	0.999939	Ggt7	protein_coding	13.0282	0	60.9641	41.4793	34.926	3.64295
ENSMUSG00000027605	-1.50744	0.535273	0.999939	Acss2	protein_coding	5.32894	10.4478	8.55749	0	3.61096	4.95525
ENSMUSG00000027610	-3.72166	0.231842	0.999939	Gss	protein_coding	1.35645	14.4842	0	0	1.18805	0
ENSMUSG00000038324	0.577797	0.827282	0.999939	Trpc4ap	protein_coding	20.3496	12.0787	0	0.0552417	24.8659	23.4934
ENSMUSG00000027611	5.17253	0.186633	0.955655	Procr	protein_coding	0	0	0	0	4.9017	0
ENSMUSG00000027612	2.84483	0.365475	0.999939	Mmp24	protein_coding	4.54026	0	0	29.2204	3.45972	0
ENSMUSG00000074649	0.773736	0.807448	0.999939	BC029722	protein_coding	13.4137	0	0	0	10.8782	12.1266
ENSMUSG00000027613	-0.640257	0.782849	0.999939	Eif6	protein_coding	17.9651	27.9971	70.8118	0.0894763	64.9473	9.83678
ENSMUSG00000005882	1.48185	0.614537	0.999939	Uqcc1	protein_coding	7.03575	0	0.115116	0	9.01086	10.994
ENSMUSG00000038241	3.03985	0.330342	0.999939	Cep250	protein_coding	1.23758	0	0	0	6.64289	3.57377
ENSMUSG00000005881	-0.659838	0.792068	0.999939	Ergic3	protein_coding	42.7461	76.2742	159.752	0	94.3343	82.1133
ENSMUSG00000027618	1.94924	0.538767	0.999939	Nfs1	protein_coding	8.44101	0	0	0	11.9435	20.72
ENSMUSG00000027620	-0.3715	0.896882	0.999939	Rbm39	protein_coding	22.8712	9.97238	0	0	11.1007	14.2991
ENSMUSG00000038116	-1.44475	0.611282	0.999939	Phf20	protein_coding	8.3142	0	9.33436	0	4.24099	2.24092
ENSMUSG00000046229	0.64818	0.844117	0.999939	Scand1	protein_coding	13.2138	0	0	1.59266	0	19.3523
ENSMUSG00000027624	1.04947	0.663806	0.999939	Epb41l1	protein_coding	7.55874	10.6044	0	7.53613	14.644	15.4258
ENSMUSG00000027628	1.86408	0.47316	0.999939	Aar2	protein_coding	8.21206	6.42912	0.192464	0	25.4331	28.6357
ENSMUSG00000061689	0.359732	0.903969	0.999939	Dlgap4	protein_coding	13.7663	0	0.164657	0	12.7502	5.13143
ENSMUSG00000087508	3.32657	0.398777	0.999939	Gm14174	lincRNA	0	0	0	0	16.9742	0
ENSMUSG00000067818	2.50153	0.423972	0.999939	Myl9	protein_coding	11.393	0	0	0	35.2776	29.4947
ENSMUSG00000082196	-2.96579	0.45894	0.999939	Gm14231	processed_pseudogene	0	2.30935	0	0	0	0
ENSMUSG00000027637	1.72487	0.584689	0.999939	1110008F13Rik	protein_coding	5.58928	0	0	0	5.64328	12.9121
ENSMUSG00000027636	-6.35359	0.104727	0.941804	Sla2	protein_coding	4.66026	0	0	0	0	0
ENSMUSG00000080880	-1.61049	0.693077	0.999939	Gm14278	unprocessed_pseudogene	0	0.519034	0	0	0	0
ENSMUSG00000083831	-1.06334	0.782629	0.999939	Gm14248	processed_pseudogene	0	0	5.11587	0	0	2.5715
ENSMUSG00000027634	-0.00995126	0.995975	0.999939	Ndrg3	protein_coding	51.0311	29.7723	66.9381	76.8414	27.6002	42.277
ENSMUSG00000027642	-0.841748	0.710675	0.999939	Rpn2	protein_coding	62.5753	99.4747	69.4188	0.109149	50.2769	78.7864
ENSMUSG00000063019	3.76928	0.221781	0.987886	Manbal	protein_coding	5.07352	0	0	0	36.325	33.4875
ENSMUSG00000027646	1.36004	0.641635	0.999939	Src	protein_coding	9.26978	0.417032	0	0	22.6419	2.24028
ENSMUSG00000067787	4.71243	0.229367	0.995931	Blcap	protein_coding	0	0	0	0	2.37348	0
ENSMUSG00000027649	0.1661	0.958863	0.999939	Ctnnbl1	protein_coding	16.4621	19.3741	0	0	40.1952	0
ENSMUSG00000037843	2.94358	0.293021	0.999939	Vstm2l	protein_coding	15.5994	0	0	1.95115	83.4947	34.8954
ENSMUSG00000027650	-3.82726	0.180086	0.952497	Tti1	protein_coding	6.50967	0	49.5405	0	0.756417	3.21857
ENSMUSG00000037820	-6.27133	0.109349	0.941804	Tgm2	protein_coding	2.96002	0	0	0	0	0
ENSMUSG00000037813	6.85277	0.0796585	0.941804	D630003M21Rik	protein_coding	0	0	0	0	0	6.30379
ENSMUSG00000027652	-0.114358	0.954817	0.999939	Ralgapb	protein_coding	4.84789	1.89412	12.6385	6.53168	7.00158	4.36077
ENSMUSG00000037771	0.83571	0.778489	0.999939	Slc32a1	protein_coding	23.3789	0.162929	0	0	13.8184	28.2579
ENSMUSG00000027655	-3.03749	0.395904	0.999939	Dhx35	protein_coding	4.73334	0	0	0	0.566353	0
ENSMUSG00000074622	-6.39303	0.102567	0.941804	Mafb	protein_coding	4.41371	0	0	0	0	0
ENSMUSG00000070544	-1.12851	0.650215	0.999939	Top1	protein_coding	16.4685	50.6589	0.133466	0.0231887	15.6522	15.0945
ENSMUSG00000035877	-1.90619	0.377628	0.999939	Zhx3	protein_coding	2.45077	6.46156	18.4185	0.127638	3.47446	3.69268
ENSMUSG00000057133	-0.174173	0.946126	0.999939	Chd6	protein_coding	4.60149	0.811512	0.109321	0	3.13871	1.75842
ENSMUSG00000053141	0.510731	0.843132	0.999939	Ptprt	protein_coding	5.21703	2.42111	0	0.0383419	3.8697	6.98837
ENSMUSG00000082296	-1.61049	0.693077	0.999939	Gm11450	processed_pseudogene	1.20472	0	0	0	0	0
ENSMUSG00000016921	-0.782743	0.783039	0.999939	Srsf6	protein_coding	4.50378	11.0849	0	0	1.09573	7.99783
ENSMUSG00000080962	2.85302	0.470774	0.999939	Gm11453	processed_pseudogene	0	0	0	0	0	2.08375
ENSMUSG00000017858	-2.23493	0.554085	0.999939	Ift52	protein_coding	4.00884	0	0	0	0.835987	0
ENSMUSG00000074607	-1.35619	0.631769	0.999939	Tox2	protein_coding	5.426	28.8086	0	0	6.60051	6.78675
ENSMUSG00000035399	2.63976	0.505391	0.999939	Oser1	protein_coding	0	0	0	0	0.150156	0.538036
ENSMUSG00000017943	-1.72843	0.489877	0.999939	Gdap1l1	protein_coding	32.0314	35.1498	4.31478	0	18.8394	2.71103
ENSMUSG00000048486	-1.52119	0.636947	0.999939	Fitm2	protein_coding	10.4161	21.3669	0	0	0	11.1079
ENSMUSG00000017679	1.4628	0.64425	0.999939	Ttpal	protein_coding	2.35943	0	0	0	1.8369	4.70137
ENSMUSG00000017707	-0.327412	0.867995	0.999939	Serinc3	protein_coding	82.7414	222.99	75.9174	104.135	105.125	94.8989
ENSMUSG00000035226	-2.40841	0.417923	0.999939	Rims4	protein_coding	3.39564	0.0918403	34.213	0	7.08112	0
ENSMUSG00000018326	0.254919	0.89755	0.999939	Ywhab	protein_coding	199.043	192.283	66.6545	281.011	130.847	134.636
ENSMUSG00000018322	1.78814	0.481092	0.999939	Tomm34	protein_coding	29.296	0.59962	0	59.3279	8.3475	35.6626
ENSMUSG00000018209	-1.60199	0.518094	0.999939	Stk4	protein_coding	3.76525	12.2093	30.5136	0	5.06329	10.2649
ENSMUSG00000016995	4.0705	0.186447	0.955655	Matn4	protein_coding	0.852894	0	0	0	4.9046	9.59813
ENSMUSG00000017009	1.26614	0.626865	0.999939	Sdc4	protein_coding	39.6918	20.0391	0	0.284765	59.7028	83.7579
ENSMUSG00000017721	-0.162335	0.947295	0.999939	Pigt	protein_coding	16.334	0	49.6197	16.3016	19.9455	22.674
ENSMUSG00000017299	-3.59769	0.232379	0.999939	Dnttip1	protein_coding	7.18401	0	183.284	0	15.3623	0.329617
ENSMUSG00000050373	7.05769	0.0710247	0.941804	Snx21	protein_coding	0	0	0	0	0	7.78796
ENSMUSG00000017307	-4.79095	0.223375	0.987886	Acot8	protein_coding	2.21308	0.228541	0	0	0	0
ENSMUSG00000017764	2.74748	0.339669	0.999939	Zswim1	protein_coding	3.60635	0	0	0.0869346	5.19418	19.1147
ENSMUSG00000039873	-5.50829	0.160376	0.941804	Neurl2	protein_coding	7.91263	0	0	0	0	0
ENSMUSG00000017760	-0.729009	0.746309	0.999939	Ctsa	protein_coding	38.7131	29.7686	57.8446	0.102551	26.2893	49.8439
ENSMUSG00000017754	-1.92349	0.43275	0.999939	Pltp	protein_coding	15.9717	78.62	39.9206	0	18.8193	16.6535
ENSMUSG00000039849	7.47853	0.0267432	0.793846	Pcif1	protein_coding	0	0	0	0	4.14627	3.42028
ENSMUSG00000017740	0.698172	0.719686	0.999939	Slc12a5	protein_coding	69.1692	84.876	49.984	106.517	117.719	106.791
ENSMUSG00000039804	-0.0148602	0.994725	0.999939	Ncoa5	protein_coding	11.075	0.103973	26.5096	20.4643	7.08129	9.73449
ENSMUSG00000053166	-0.441549	0.905651	0.999939	Cdh22	protein_coding	3.03424	0	0	0	0	2.26725
ENSMUSG00000017664	0.440581	0.89024	0.999939	Slc35c2	protein_coding	10.9671	0	0	0	5.08705	9.82871
ENSMUSG00000017670	0.560667	0.846232	0.999939	Elmo2	protein_coding	21.9522	15.4827	0	0	18.2232	37.0122
ENSMUSG00000017667	1.6687	0.565329	0.999939	Zfp334	protein_coding	2.10242	0	0	0.0294656	1.99842	4.68855
ENSMUSG00000018459	0.340588	0.925724	0.999939	Slc13a3	protein_coding	1.92316	0	0	0	2.43302	0
ENSMUSG00000039725	0.418127	0.918114	0.999939	Trp53rka	protein_coding	0	0	0	0	0	0.330239
ENSMUSG00000081758	1.9732	0.617678	0.999939	Gm11460	processed_pseudogene	1.11128	0	0	4.68797	1.08146	0
ENSMUSG00000039671	-0.682658	0.730577	0.999939	Zmynd8	protein_coding	7.38261	17.2271	10.4701	5.3258	11.7677	4.75555
ENSMUSG00000027678	7.17113	0.0385224	0.919765	Ncoa3	protein_coding	0	0	0	0	0.296699	4.78406
ENSMUSG00000006800	-1.38004	0.49963	0.999939	Sulf2	protein_coding	25.2141	75.1369	49.7732	3.08847	27.1974	27.4013
ENSMUSG00000039621	-3.50355	0.157035	0.941804	Prex1	protein_coding	3.39975	12.5181	29.6846	0	0.494377	3.54288
ENSMUSG00000074582	0.347086	0.886127	0.999939	Arfgef2	protein_coding	17.84	9.40522	0	15.162	8.25773	11.2454
ENSMUSG00000002718	0.590885	0.841154	0.999939	Cse1l	protein_coding	15.1399	0	0	0.0916993	8.8106	13.9279
ENSMUSG00000039536	-1.26005	0.65806	0.999939	Stau1	protein_coding	10.4509	26.4485	0	0	7.11292	8.30341
ENSMUSG00000017999	0.80552	0.800249	0.999939	Ddx27	protein_coding	3.24801	0	0	0	2.79614	2.90408
ENSMUSG00000039501	1.45085	0.648486	0.999939	Znfx1	protein_coding	4.31103	0	0	0	3.69477	8.11423
ENSMUSG00000074578	2.23587	0.574372	0.999939	Zfas1	processed_transcript	0	0	0	0	0	0.477601
ENSMUSG00000017929	-2.41244	0.337184	0.999939	B4galt5	protein_coding	2.42118	23.5895	59.7564	0	11.5545	4.54608
ENSMUSG00000039463	-3.61057	0.239967	0.999939	Slc9a8	protein_coding	2.69064	6.06279	0	0	0.708268	0
ENSMUSG00000047030	-2.56235	0.375242	0.999939	Spata2	protein_coding	6.40449	0	59.394	0	3.24617	7.90949
ENSMUSG00000056501	2.6108	0.413296	0.999939	Cebpb	protein_coding	5.06798	0	0	1.92898	0	29.2986
ENSMUSG00000027540	3.31119	0.287245	0.999939	Ptpn1	protein_coding	1.08758	0	0	0	2.68126	8.21689
ENSMUSG00000044641	-5.64525	0.150072	0.941804	Pard6b	protein_coding	2.59657	0	0	0	0	0
ENSMUSG00000074576	6.72111	0.0856385	0.941804	Mocs3	protein_coding	0	0	0	0	0	14.8894
ENSMUSG00000074575	-0.713208	0.842746	0.999939	Kcng1	protein_coding	4.62752	0	0	0	2.81459	0
ENSMUSG00000027546	-0.0509731	0.983646	0.999939	Atp9a	protein_coding	26.374	0	66.6714	21.206	43.4151	25.1787
ENSMUSG00000027551	-5.4346	0.166139	0.941804	Zfp64	protein_coding	1.28797	0	0	0	0	0
ENSMUSG00000047907	-0.557626	0.861591	0.999939	Tshz2	protein_coding	5.31044	0	0	0	1.10383	2.51697
ENSMUSG00000084013	2.23587	0.574372	0.999939	Gm14270	processed_pseudogene	0	0	0	0	0	1.65354
ENSMUSG00000013523	-0.197741	0.944483	0.999939	Bcas1	protein_coding	20.9352	15.8141	0	0	21.3043	10.7465
ENSMUSG00000052033	-2.52412	0.380347	0.999939	Pfdn4	protein_coding	10.0293	93.674	0	0	3.64069	14.433
ENSMUSG00000027560	-2.73972	0.389859	0.999939	Dok5	protein_coding	13.6144	57.2217	0	0	0	10.6816
ENSMUSG00000083793	-1.61049	0.693077	0.999939	Gm14274	processed_pseudogene	0.652309	0	0	0	0	0
ENSMUSG00000027495	2.19482	0.553487	0.999939	Fam210b	protein_coding	0.998212	0	0	0	0	4.64106
ENSMUSG00000027496	3.71938	0.310893	0.999939	Aurka	protein_coding	0.634011	0	0	0	0	8.56691
ENSMUSG00000027498	-1.44391	0.620782	0.999939	Cstf1	protein_coding	5.95344	0	87.5655	29.9446	4.40098	0
ENSMUSG00000027502	-0.0554651	0.981636	0.999939	Rtfdc1	protein_coding	24.2766	34.1267	0	17.3734	26.1353	12.698
ENSMUSG00000008999	-5.64525	0.150072	0.941804	Bmp7	protein_coding	2.19601	0	0	0	0	0
ENSMUSG00000027509	1.04772	0.664609	0.999939	Rae1	protein_coding	18.692	41.3959	0	68.5348	26.1392	29.5772
ENSMUSG00000038400	-8.65173	0.00921006	0.470933	Pmepa1	protein_coding	2.61296	11.8728	0	0	0	0
ENSMUSG00000027519	-0.967281	0.789506	0.999939	Rab22a	protein_coding	2.39388	0	0	0	1.219	0
ENSMUSG00000054455	3.69032	0.232887	0.999939	Vapb	protein_coding	0.61883	0	0	0	5.03679	3.04065
ENSMUSG00000027522	-2.58706	0.374642	0.999939	Stx16	protein_coding	2.93638	26.5698	0	0.061021	4.82834	0
ENSMUSG00000027523	0.525502	0.788926	0.999939	Gnas	protein_coding	151.165	110.893	68.2323	234.59	131.473	109.363
ENSMUSG00000016253	1.08078	0.675826	0.999939	Nelfcd	protein_coding	49.2592	0.316137	0	56.8563	27.4219	20.6219
ENSMUSG00000016256	-2.73814	0.340318	0.999939	Ctsz	protein_coding	20.323	53.7619	0	0	10.5662	0.48539
ENSMUSG00000016255	1.47662	0.712867	0.999939	Tubb1	protein_coding	0	0	0	0.343905	0.138836	0
ENSMUSG00000016252	1.53585	0.458551	0.999939	Atp5e	protein_coding	111.487	86.1596	6.33948	302.069	138.954	150.564
ENSMUSG00000016257	1.86247	0.556697	0.999939	Prelid3b	protein_coding	7.98027	0	0	0	4.72265	24.443
ENSMUSG00000027524	2.28725	0.525304	0.999939	Edn3	protein_coding	1.65813	0	0	0	0	8.16276
ENSMUSG00000082023	0.418127	0.918114	0.999939	Gm14407	processed_pseudogene	0	0	0	0	0	1.56476
ENSMUSG00000094786	-2.29988	0.570131	0.999939	Gm14403	protein_coding	0.484505	0	0	0	0	0
ENSMUSG00000078864	-1.61049	0.693077	0.999939	Gm14322	protein_coding	0	0	0.554831	0	0	0
ENSMUSG00000027525	0.0313505	0.992267	0.999939	Phactr3	protein_coding	9.07908	0	0	0	1.00542	8.29686
ENSMUSG00000061897	-3.31496	0.405356	0.999939	Gm14292	processed_pseudogene	0.879759	0	3.05157	0	0	0
ENSMUSG00000039117	5.47381	0.110777	0.941804	Taf4	protein_coding	0	0	0	0.0523188	2.15437	0.454088
ENSMUSG00000039108	4.83493	0.110658	0.941804	Lsm14b	protein_coding	0.971021	0	0	21.9026	6.27727	0
ENSMUSG00000027566	-4.9094	0.0402601	0.941472	Psma7	protein_coding	22.3308	32.1906	128.643	0	2.47816	3.64295
ENSMUSG00000039069	5.08554	0.194221	0.958971	Mtg2	protein_coding	0	0	0	0	1.57501	0
ENSMUSG00000039059	0.515904	0.8879	0.999939	Hrh3	protein_coding	3.69801	0	0	0	0	5.33589
ENSMUSG00000039050	1.54113	0.627602	0.999939	Osbpl2	protein_coding	7.76088	0	0	0	7.59926	15.0347
ENSMUSG00000039041	0.998994	0.717498	0.999939	Adrm1	protein_coding	2.07021	0.204492	0.468314	0	0.0437969	5.49263
ENSMUSG00000015647	-0.222598	0.938316	0.999939	Lama5	protein_coding	1.97274	7.44313	0	6.96338	0	1.10555
ENSMUSG00000039001	2.82235	0.302781	0.999939	Rps21	protein_coding	48.0414	0	0	179.981	61.9348	98.4407
ENSMUSG00000027568	-4.19499	0.288095	0.999939	Ntsr1	protein_coding	0.819342	0	0	0	0	0
ENSMUSG00000049401	2.17376	0.37373	0.999939	Ogfr	protein_coding	7.61913	0	1.88772	17.3359	23.152	2.43993
ENSMUSG00000027570	-4.00431	0.311295	0.999939	Col9a3	protein_coding	0.728833	0	0	0	0	0
ENSMUSG00000038914	2.16529	0.43137	0.999939	Dido1	protein_coding	3.52724	0	0	7.39448	3.76998	4.67805
ENSMUSG00000027573	-1.17843	0.683496	0.999939	Gid8	protein_coding	19.3747	31.996	92.6172	63.5811	0	0
ENSMUSG00000038848	6.13437	0.0197934	0.684549	Ythdf1	protein_coding	1.69372	0	0	88.8756	8.94778	22.5696
ENSMUSG00000027574	0.644709	0.79539	0.999939	Nkain4	protein_coding	12.3039	0	125.787	98.7354	75.781	41.2103
ENSMUSG00000027575	-0.348481	0.888395	0.999939	Arfgap1	protein_coding	15.697	0	61.8365	21.9377	14.8394	24.1099
ENSMUSG00000016356	0.265694	0.947994	0.999939	Col20a1	protein_coding	0	0	0	0	0.0379625	0
ENSMUSG00000027577	3.19017	0.307754	0.999939	Chrna4	protein_coding	1.27812	0	0	0	9.79513	1.94987
ENSMUSG00000016346	0.630766	0.762308	0.999939	Kcnq2	protein_coding	8.38185	12.0138	0.684086	17.4271	10.4001	4.81399
ENSMUSG00000016349	-0.116256	0.952194	0.999939	Eef1a2	protein_coding	1075.69	998.454	1161.16	946.643	1016.48	1021.65
ENSMUSG00000027581	-0.040958	0.983336	0.999939	Stmn3	protein_coding	315.71	640.644	358.291	291.565	401.403	584.925
ENSMUSG00000038671	4.09606	0.0977164	0.941804	Arfrp1	protein_coding	2.60018	0	0.161055	36.1528	4.51859	6.80018
ENSMUSG00000027582	2.48877	0.447258	0.999939	Zgpat	protein_coding	0.499323	0	0	0	0.867723	1.98989
ENSMUSG00000000827	0.0603904	0.976238	0.999939	Tpd52l2	protein_coding	14.7359	33.1127	43.4325	47.5572	7.0527	40.5741
ENSMUSG00000000826	-0.244769	0.913808	0.999939	Dnajc5	protein_coding	32.0221	38.8007	0.100066	32.3026	16.7886	10.7638
ENSMUSG00000089917	-1.77652	0.577124	0.999939	Uckl1	protein_coding	7.71315	3.05186	0	0	0	3.17312
ENSMUSG00000002455	0.0940214	0.969626	0.999939	Prpf6	protein_coding	33.6821	0	51.9249	13.9082	28.5293	48.9377
ENSMUSG00000038605	5.22723	0.181976	0.952497	Samd10	protein_coding	0	0	0	0	0	4.28583
ENSMUSG00000059540	-9.28806	0.0023706	0.357651	Tcea2	protein_coding	3.41232	37.2457	0.257307	0	0	0
ENSMUSG00000002458	6.49794	0.0966033	0.941804	Rgs19	protein_coding	0	0	0	0	0	11.2915
ENSMUSG00000027584	2.47095	0.433954	0.999939	Oprl1	protein_coding	5.45155	0	0	0	7.02169	23.2963
ENSMUSG00000010505	5.92635	0.113561	0.941804	Myt1	protein_coding	0	0	0	0	0.0271455	2.33441
ENSMUSG00000027589	-0.326221	0.910461	0.999939	Pcmtd2	protein_coding	9.59049	44.558	0	0	35.326	7.85895
ENSMUSG00000038628	-3.26454	0.250552	0.999939	Polr3k	protein_coding	8.2186	53.2441	0	0	1.06224	5.37347
ENSMUSG00000081661	0.265694	0.947994	0.999939	Gm14450	processed_pseudogene	0	0	0	0	0.813346	0
ENSMUSG00000073295	-0.543635	0.893664	0.999939	Nudt11	protein_coding	0.132138	0	0	0	0	0.230384
ENSMUSG00000073293	0.470694	0.906653	0.999939	Nudt10	protein_coding	0.226011	0	0	0	0.109974	0.394055
ENSMUSG00000004317	-1.02768	0.784801	0.999939	Clcn5	protein_coding	0.805704	0	0	0	0.392042	0
ENSMUSG00000076251	0.418127	0.918114	0.999939	Mir501	miRNA	0	0	0	0	0	6.41694
ENSMUSG00000046269	0.625587	0.830078	0.999939	Usp27x	protein_coding	1.96974	26.3177	0	41.2646	2.37329	0
ENSMUSG00000063018	7.58377	0.0245049	0.76813	2010204K13Rik	processed_transcript	0	0	0	0	21.7029	11.9299
ENSMUSG00000039521	-5.82901	0.137059	0.941804	Foxp3	protein_coding	2.51423	0	0	0	0	0
ENSMUSG00000031142	0.418127	0.918114	0.999939	Cacna1f	protein_coding	0	0	0	0	0	0.0769553
ENSMUSG00000031144	0.257927	0.894915	0.999939	Syp	protein_coding	253.436	262.968	530.864	424.516	408.012	419.722
ENSMUSG00000081083	-1.61049	0.693077	0.999939	Gm6079	processed_pseudogene	0.992996	0	0	0	0	0
ENSMUSG00000031148	2.94846	0.242284	0.999939	Gpkow	protein_coding	6.87046	0.121946	0	37.0702	4.70117	12.3531
ENSMUSG00000039382	-0.247275	0.945842	0.999939	Wdr45	protein_coding	3.99958	0	0	0	3.3615	0
ENSMUSG00000082617	0.40013	0.921652	0.999939	Smt3h2-ps	processed_pseudogene	0	0	0	0.848299	0	0
ENSMUSG00000000134	-1.61049	0.693077	0.999939	Tfe3	protein_coding	0.0433182	0	0	0	0	0
ENSMUSG00000031153	-0.615644	0.829214	0.999939	Gripap1	protein_coding	17.2076	22.446	0	0	10.005	15.8907
ENSMUSG00000009731	-5.4346	0.166139	0.941804	Kcnd1	protein_coding	1.44169	0	0	0	0	0
ENSMUSG00000031156	6.92576	0.0434327	0.941804	Slc35a2	protein_coding	0	0	0	0	3.59117	3.54974
ENSMUSG00000031157	0.199062	0.918974	0.999939	Pqbp1	protein_coding	83.8632	62.3957	99.0903	64.4313	112.039	105.174
ENSMUSG00000039278	-0.15828	0.936603	0.999939	Pcsk1n	protein_coding	83.6	163.956	291.248	214.094	75.7491	192.962
ENSMUSG00000031161	-3.56869	0.203718	0.962305	Hdac6	protein_coding	4.68963	18.0185	59.9235	0	6.94637	0
ENSMUSG00000082054	-1.34062	0.713782	0.999939	Psmb6-ps	processed_pseudogene	0.562651	0	4.87909	0	0.273777	1.96198
ENSMUSG00000080877	0.265694	0.947994	0.999939	Rpl22-ps1	processed_pseudogene	0	0	0	0	0.505707	0
ENSMUSG00000031165	-6.13841	0.117161	0.941804	Was	protein_coding	5.22313	0	0	0	0	0
ENSMUSG00000031166	-1.3603	0.617462	0.999939	Wdr13	protein_coding	5.92975	0.0863581	71.0657	0	18.0887	11.9292
ENSMUSG00000031167	0.984221	0.680898	0.999939	Rbm3	protein_coding	11.1009	10.7671	0	22.9517	9.0164	11.315
ENSMUSG00000039201	6.91435	0.0769808	0.941804	Tbc1d25	protein_coding	0	0	0	0	0	12.0163
ENSMUSG00000031168	-1.11269	0.73195	0.999939	Ebp	protein_coding	9.03067	0	33.4325	0	0	19.6814
ENSMUSG00000031169	2.08669	0.511417	0.999939	Porcn	protein_coding	11.5002	0	0	0	29.801	19.1182
ENSMUSG00000031171	1.15185	0.641095	0.999939	Ftsj1	protein_coding	4.46681	5.93574	0	19.6053	2.05045	1.46943
ENSMUSG00000052364	-5.35695	0.172383	0.946852	B630019K06Rik	protein_coding	2.79561	0	0	0	0	0
ENSMUSG00000082198	0.460864	0.906945	0.999939	Gm14504	processed_pseudogene	0	0.608833	0	0.1615	0.260792	0.467232
ENSMUSG00000083871	0.265694	0.947994	0.999939	Gm16479	processed_pseudogene	0	0	0	0	0.209445	0
ENSMUSG00000083468	1.1055	0.783715	0.999939	Gm9431	processed_pseudogene	0	0	0	0.460067	0	0
ENSMUSG00000047344	-4.65058	0.237573	0.999939	Lancl3	protein_coding	1.10571	0	0	0	0	0
ENSMUSG00000015342	0.80814	0.799072	0.999939	Xk	protein_coding	4.66293	0	0	0	3.23031	4.96062
ENSMUSG00000031176	1.17209	0.65339	0.999939	Dynlt3	protein_coding	23.6715	37.1504	0	121.07	0.530443	15.4769
ENSMUSG00000054453	4.30884	0.272286	0.999939	Sytl5	protein_coding	0	0	0	0	0	2.4318
ENSMUSG00000058254	-0.302516	0.876179	0.999939	Tspan7	protein_coding	260.446	270.706	239.631	168.452	239.37	217.148
ENSMUSG00000008035	3.2538	0.237283	0.999939	Mid1ip1	protein_coding	9.99155	0	0	76.2333	10.4573	8.87456
ENSMUSG00000040363	-1.51806	0.59421	0.999939	Bcor	protein_coding	0.833264	9.20257	0	0	1.01363	2.50206
ENSMUSG00000031007	0.764005	0.696836	0.999939	Atp6ap2	protein_coding	97.3045	56.7464	115.605	214.615	108.637	134.653
ENSMUSG00000086473	1.1055	0.783715	0.999939	Gm16265	processed_pseudogene	0	0	0	4.47713	0	0
ENSMUSG00000064127	0.736525	0.766944	0.999939	Med14	protein_coding	6.1803	24.5459	0	36.6662	7.50695	7.024
ENSMUSG00000083751	-2.36307	0.559223	0.999939	Gm14534	processed_pseudogene	1.12373	1.2765	0	0	0	0
ENSMUSG00000031010	0.499521	0.800686	0.999939	Usp9x	protein_coding	31.8516	22.3753	22.0039	65.457	22.6057	19.704
ENSMUSG00000000787	-0.331807	0.878846	0.999939	Ddx3x	protein_coding	71.157	61.0552	18.8542	0.778853	51.011	68.2613
ENSMUSG00000080818	-1.61049	0.693077	0.999939	Gm9434	processed_pseudogene	0.493444	0	0	0	0	0
ENSMUSG00000031012	0.853015	0.790634	0.999939	Cask	protein_coding	6.7995	0	0	0	3.88485	8.41325
ENSMUSG00000040229	-9.17587	0.0055038	0.397879	Gpr34	protein_coding	8.63764	40.3381	0	0	0	0
ENSMUSG00000064772	-0.0385611	0.992124	0.999939	Gm25202	snRNA	0	0	7.28543	0	0	7.32405
ENSMUSG00000081994	0.40013	0.921652	0.999939	Gm14517	processed_pseudogene	0	0	0	0.717404	0	0
ENSMUSG00000083551	-1.30796	0.740887	0.999939	Gm14516	processed_pseudogene	0	5.42514	0	0.959385	0.774615	0
ENSMUSG00000025037	-1.31414	0.678013	0.999939	Maoa	protein_coding	14.0559	6.01491	0	0	8.05733	0
ENSMUSG00000040147	-0.507992	0.822027	0.999939	Maob	protein_coding	24.309	92.4821	0.49893	57.0389	17.1476	8.27599
ENSMUSG00000040138	0.944527	0.799414	0.999939	Ndp	protein_coding	3.51722	0	0	0	0	6.85378
ENSMUSG00000081614	3.56122	0.365712	0.999939	Gm9436	processed_pseudogene	0	0	0	0.130332	0.526154	1.13118
ENSMUSG00000065422	-3.52443	0.375097	0.999939	Mir221	miRNA	0	0	21.9713	0	0	0
ENSMUSG00000084186	0.418127	0.918114	0.999939	Rpl36-ps10	processed_pseudogene	0	0	0	0	0	3.23818
ENSMUSG00000080998	-1.61049	0.693077	0.999939	Gm5384	processed_pseudogene	0	0	1.50272	0	0	0
ENSMUSG00000037341	0.149171	0.951081	0.999939	Slc9a7	protein_coding	25.8345	22.0698	0	16.7084	29.6381	6.77475
ENSMUSG00000083033	0.40013	0.921652	0.999939	Gm9083	processed_pseudogene	0	0	0	0.295195	0	0
ENSMUSG00000037315	3.83351	0.329576	0.999939	Jade3	protein_coding	0	0	0	0	0.749484	0
ENSMUSG00000081390	0.905698	0.822502	0.999939	Gm14538	processed_pseudogene	0	0	0	0	0.294202	0
ENSMUSG00000031059	2.16843	0.363085	0.999939	Ndufb11	protein_coding	79.969	26.098	0	165.348	159.301	152.523
ENSMUSG00000031060	7.21277	0.0640557	0.941804	Rbm10	protein_coding	0	0	0	0	0	11.1113
ENSMUSG00000001924	-0.162035	0.934015	0.999939	Uba1	protein_coding	179.149	106.386	271.575	193.352	154.331	150.224
ENSMUSG00000031065	1.00069	0.650911	0.999939	Cdk16	protein_coding	7.88046	11.0337	0.158921	18.1683	16.8094	3.19528
ENSMUSG00000031066	0.585372	0.81191	0.999939	Usp11	protein_coding	60.8707	41.796	0	25.1881	79.9458	48.9258
ENSMUSG00000001127	-0.87148	0.74352	0.999939	Araf	protein_coding	6.93048	27.659	0	0.0369615	14.8021	4.06344
ENSMUSG00000037217	-0.339125	0.861343	0.999939	Syn1	protein_coding	228.128	296.717	311.71	224.03	220.587	216.682
ENSMUSG00000031079	5.42958	0.165499	0.941804	Zfp300	protein_coding	0	0	0	0	2.23068	0
ENSMUSG00000083892	-0.0812016	0.983402	0.999939	Gm1848	processed_pseudogene	0	1.73274	0	0	0	1.773
ENSMUSG00000051537	-2.11001	0.507495	0.999939	Gm5124	transcribed_processed_pseudogene	7.31529	45.0393	0	0	12.1023	0
ENSMUSG00000081064	1.923	0.63055	0.999939	Gm6071	processed_pseudogene	0	0	0	0	0.887286	1.58965
ENSMUSG00000036782	0.897973	0.708147	0.999939	Klhl13	protein_coding	14.9979	14.8939	0	9.83432	23.0407	22.8599
ENSMUSG00000036769	2.6624	0.336921	0.999939	Wdr44	protein_coding	4.41849	0	0	20.3762	4.79069	2.84702
ENSMUSG00000079297	2.16188	0.583936	0.999939	Gm2223	processed_pseudogene	0.297163	0	0	0	0.28919	1.55433
ENSMUSG00000031093	7.4317	0.0285501	0.818908	Dock11	protein_coding	0	0	0	0	3.97166	1.21116
ENSMUSG00000017057	-6.88305	0.0786011	0.941804	Il13ra1	protein_coding	5.61984	0	0	0	0	0
ENSMUSG00000036699	0.730757	0.709988	0.999939	Zcchc12	protein_coding	31.3194	35.5775	65.9139	95.7517	68.1498	56.4466
ENSMUSG00000016239	-3.84963	0.222147	0.987886	Lonrf3	protein_coding	4.10431	0	42.7092	0	3.22607	0
ENSMUSG00000006373	0.096534	0.960477	0.999939	Pgrmc1	protein_coding	141.285	102.823	121.767	102.33	150.633	138.232
ENSMUSG00000016319	0.416737	0.843356	0.999939	Slc25a5	protein_coding	37.0461	3.87604	130.613	58.4584	82.0659	88.387
ENSMUSG00000016308	-0.198669	0.950664	0.999939	Ube2a	protein_coding	30.7234	0	0	0	9.88043	16.932
ENSMUSG00000044149	0.0940501	0.976674	0.999939	Nkrf	protein_coding	23.0783	0	0	0	15.2316	9.41728
ENSMUSG00000050379	-1.2205	0.647557	0.999939	2023-09-06	protein_coding	12.1382	0.0461153	22.8117	0	7.94086	7.07799
ENSMUSG00000036572	1.10956	0.727212	0.999939	Upf3b	protein_coding	7.42351	0	0	0	4.34435	11.7187
ENSMUSG00000016409	2.09403	0.509423	0.999939	Nkap	protein_coding	5.56408	0	0	0	4.42207	19.4021
ENSMUSG00000016427	-2.0716	0.415564	0.999939	Ndufa1	protein_coding	143.617	269.729	682.474	0	10.7152	250.399
ENSMUSG00000036537	-7.21881	0.0100983	0.495864	Rnf113a1	protein_coding	9.84065	76.014	0.568895	0	0.47883	0
ENSMUSG00000048047	-6.82656	0.0811051	0.941804	Zbtb33	protein_coding	3.91615	0	0	0	0	0
ENSMUSG00000036502	2.95447	0.27633	0.999939	Tmem255a	protein_coding	3.93129	0	0	14.3767	13.3903	2.80402
ENSMUSG00000016534	-0.0991214	0.963109	0.999939	Lamp2	protein_coding	19.3613	0.62021	4.80737	13.3386	2.77927	7.02962
ENSMUSG00000048970	2.4727	0.250785	0.999939	C1galt1c1	protein_coding	12.1818	33.9661	0.960329	167.684	39.4717	54.5462
ENSMUSG00000085611	1.54414	0.700189	0.999939	Ap3s1-ps1	processed_pseudogene	0	0	0	1.25267	0	0
ENSMUSG00000080996	-2.67352	0.506662	0.999939	Gm4986	processed_pseudogene	0	0.830076	1.26732	0	0	0
ENSMUSG00000001986	-0.254709	0.899849	0.999939	Gria3	protein_coding	55.7057	15.9931	7.48051	29.5493	15.3248	21.4963
ENSMUSG00000037475	-0.344095	0.914589	0.999939	Thoc2	protein_coding	5.41608	0	0	0	2.55832	1.71189
ENSMUSG00000025860	0.501248	0.889822	0.999939	Xiap	protein_coding	2.07597	0	0	0	0	2.95468
ENSMUSG00000025862	0.879951	0.728996	0.999939	Stag2	protein_coding	4.21876	14.2117	0	29.1357	0.896617	3.8891
ENSMUSG00000016150	0.61607	0.816476	0.999939	Tenm1	protein_coding	8.70291	0	0.0392043	7.3291	5.12563	0.945891
ENSMUSG00000045284	1.54682	0.530093	0.999939	Dcaf12l1	protein_coding	5.56708	13.9385	0	46.1483	7.29731	3.56557
ENSMUSG00000083721	0.265694	0.947994	0.999939	Gm7700	processed_pseudogene	0	0	0	0	0.20124	0
ENSMUSG00000080764	-0.69608	0.864316	0.999939	Gm14606	processed_pseudogene	0.347334	0	0	0	0.169007	0
ENSMUSG00000031099	-1.21382	0.665338	0.999939	Smarca1	protein_coding	9.37681	5.80999	0	0	2.10582	4.45872
ENSMUSG00000001173	0.182743	0.948352	0.999939	Ocrl	protein_coding	3.76388	1.20101	0	0	1.52277	4.12914
ENSMUSG00000037010	1.15659	0.723109	0.999939	Apln	protein_coding	3.05751	0	0	0	6.38485	0.444234
ENSMUSG00000036985	-1.40058	0.628256	0.999939	Zdhhc9	protein_coding	8.75866	35.0599	0	0	2.69625	13.9204
ENSMUSG00000063785	-4.99404	0.196303	0.962305	Utp14a	protein_coding	2.81693	0	0	0.0585388	0	0
ENSMUSG00000036959	3.36162	0.281699	0.999939	Bcorl1	protein_coding	1.13059	0	0	0	2.24635	9.44532
ENSMUSG00000036932	-1.15842	0.716229	0.999939	Aifm1	protein_coding	11.5164	18.4287	0	0	13.4001	0
ENSMUSG00000031104	2.62201	0.485947	0.999939	Rab33a	protein_coding	1.73217	0	0	0	10.7884	0
ENSMUSG00000036916	-5.82901	0.137059	0.941804	Zfp280c	protein_coding	1.91544	0	0	0	0	0
ENSMUSG00000031105	-0.160812	0.955461	0.999939	Slc25a14	protein_coding	53.116	52.6266	0	0	69.444	25.1493
ENSMUSG00000036198	4.92779	0.208562	0.972729	Arhgap36	protein_coding	0	0	0	0	2.45359	0
ENSMUSG00000031111	-0.673335	0.853867	0.999939	Igsf1	protein_coding	3.06025	0	0	0	0	1.94021
ENSMUSG00000083112	-1.61049	0.693077	0.999939	Gm14620	processed_pseudogene	0	0	1.8166	0	0	0
ENSMUSG00000036131	-1.61049	0.693077	0.999939	Frmd7	protein_coding	0.187288	0	0	0	0	0
ENSMUSG00000081350	-2.36307	0.559223	0.999939	Gm5388	processed_pseudogene	0.35915	0.407978	0	0	0	0
ENSMUSG00000062184	-1.79634	0.532026	0.999939	Hs6st2	protein_coding	1.43881	11.3826	0	0	3.32548	0.358369
ENSMUSG00000055653	2.98631	0.278329	0.999939	Gpc3	protein_coding	8.64977	0	0	51.6784	5.07963	11.9608
ENSMUSG00000025626	-6.4688	0.0985174	0.941804	Phf6	protein_coding	2.25247	0	0	0	0	0
ENSMUSG00000025630	0.537557	0.825264	0.999939	Hprt	protein_coding	141.608	164.396	0	164.115	152.043	128.06
ENSMUSG00000076140	-1.61049	0.693077	0.999939	Mir542	miRNA	0	0	8.18539	0	0	0
ENSMUSG00000065503	-2.92315	0.465745	0.999939	Mir351	miRNA	0	0	14.0557	0	0	0
ENSMUSG00000023074	-4.88998	0.213738	0.975026	Mospd1	protein_coding	2.5013	0	0	0	0	0
ENSMUSG00000051851	-2.94177	0.226338	0.989914	Rtl8c	protein_coding	283.12	287.519	877.939	0	94.4374	94.1898
ENSMUSG00000067925	5.42958	0.165499	0.941804	Rtl8a	protein_coding	0	0	0	0	9.96434	0
ENSMUSG00000096308	-3.52443	0.375097	0.999939	Gm14598	unprocessed_pseudogene	0	0	4.45999	0	0	0
ENSMUSG00000061273	-0.30276	0.930662	0.999939	Mmgt1	protein_coding	1.70549	0	0	0	0.0922074	1.32158
ENSMUSG00000060681	-0.0125741	0.995075	0.999939	Slc9a6	protein_coding	12.7481	10.1905	62.9158	38.1759	15.0863	31.8305
ENSMUSG00000023092	-3.11871	0.278545	0.999939	Fhl1	protein_coding	6.15689	29.2028	0	0	0.157676	3.95487
ENSMUSG00000067873	1.76861	0.429419	0.999939	Htatsf1	protein_coding	15.047	13.45	0.142603	69.9181	9.64212	18.0632
ENSMUSG00000031133	-1.90747	0.47418	0.999939	Arhgef6	protein_coding	2.20475	0	21.9662	0.02827	4.0401	2.37184
ENSMUSG00000031134	-1.26608	0.652092	0.999939	Rbmx	protein_coding	14.3606	13.9976	0	0	5.18437	6.62294
ENSMUSG00000036357	-1.67471	0.552948	0.999939	Gpr101	protein_coding	2.89199	15.2465	0	0	1.94842	3.74934
ENSMUSG00000081896	0.682148	0.799868	0.999939	Gm5389	processed_pseudogene	1.02339	4.26261	0	4.7284	3.15379	0.594768
ENSMUSG00000031137	-0.477315	0.869153	0.999939	Fgf13	protein_coding	13.9746	0	51.5889	0	23.945	23.1467
ENSMUSG00000046993	1.1055	0.783715	0.999939	Gm5637	processed_pseudogene	0	0	0	0.432109	0	0
ENSMUSG00000062949	-0.539501	0.867289	0.999939	Atp11c	protein_coding	3.67593	0	0	0	0.347051	2.20012
ENSMUSG00000071753	-1.44446	0.705965	0.999939	C230004F18Rik	processed_transcript	1.10091	0	0	0.398076	0	0
ENSMUSG00000046699	0.981957	0.657743	0.999939	Slitrk4	protein_coding	4.90967	11.8319	0.0795789	17.3104	10.5606	5.36005
ENSMUSG00000036790	3.17711	0.31396	0.999939	Slitrk2	protein_coding	2.18459	0	0	0	3.55134	16.2743
ENSMUSG00000083010	0.265694	0.947994	0.999939	Gm14687	processed_pseudogene	0	0	0	0	0.537749	0
ENSMUSG00000083912	1.88842	0.636803	0.999939	Gm5391	processed_pseudogene	0	0	0	0	1.59219	0
ENSMUSG00000081084	-1.61049	0.693077	0.999939	Gm5638	processed_pseudogene	0.318895	0	0	0	0	0
ENSMUSG00000000838	-2.01263	0.438154	0.999939	Fmr1	protein_coding	6.84576	0	22.1159	0.080894	4.98567	2.1063
ENSMUSG00000083046	1.54414	0.700189	0.999939	Gm14699	processed_pseudogene	0	0	0	3.18112	0	0
ENSMUSG00000031189	-3.00844	0.290753	0.999939	Aff2	protein_coding	7.12137	0.376258	0	0	0.456647	0.481249
ENSMUSG00000035847	0.615937	0.7993	0.999939	Ids	protein_coding	32.7165	12.686	0	24.077	23.0371	22.4876
ENSMUSG00000045237	-4.79473	0.2206	0.987886	1110012L19Rik	protein_coding	8.43411	0	0	0	0.178431	0
ENSMUSG00000073139	2.05042	0.471814	0.999939	Tmem185a	protein_coding	5.58733	0	0	0.288617	4.34993	18.6482
ENSMUSG00000084185	0.40013	0.921652	0.999939	Rplp1-ps1	processed_pseudogene	0	0	0	0.700768	0	0
ENSMUSG00000035776	4.44337	0.110985	0.941804	Cd99l2	protein_coding	0.491029	0.185929	0	0	6.68994	8.27579
ENSMUSG00000015217	-5.54593	0.1398	0.941804	Hmgb3	protein_coding	7.72172	0	0	0	0	0.313092
ENSMUSG00000073131	4.48149	0.25329	0.999939	Vma21	protein_coding	0	0	0	0	0	0.861977
ENSMUSG00000033361	-2.83044	0.457681	0.999939	Prrg3	protein_coding	1.64765	0	0	0	0.224482	0
ENSMUSG00000031347	0.192202	0.945843	0.999939	Cetn2	protein_coding	38.9959	26.0248	0	0	39.4912	34.8449
ENSMUSG00000046287	4.31364	0.271745	0.999939	Pnma3	protein_coding	0	0	0	0	1.60519	0
ENSMUSG00000071745	-2.42374	0.548841	0.999939	DXBay18	protein_coding	0	0.318457	0	0	0	0
ENSMUSG00000078317	4.50175	0.144763	0.941804	F8a	protein_coding	0	2.72881	0	56.2671	5.76648	0
ENSMUSG00000031374	0.12798	0.972243	0.999939	Zfp92	protein_coding	1.78457	0	0	0	0	1.97056
ENSMUSG00000031371	-5.57839	0.155036	0.941804	Haus7	protein_coding	5.85854	0	0	0	0	0
ENSMUSG00000031376	1.08401	0.586917	0.999939	Atp2b3	protein_coding	60.9246	47.273	15.4453	138.589	73.1809	50.3544
ENSMUSG00000002012	-0.011167	0.99686	0.999939	Pnck	protein_coding	26.4597	40.6927	0	0	36.1487	30.5187
ENSMUSG00000019558	4.01825	0.0960881	0.941804	Slc6a8	protein_coding	1.848	0.0874686	0	17.1695	6.78152	7.6523
ENSMUSG00000002015	-0.0842673	0.976762	0.999939	Bcap31	protein_coding	123.741	159.256	0	0	122.983	144.021
ENSMUSG00000031378	5.12675	0.190598	0.958971	Abcd1	protein_coding	0	0	0	0	0	2.33594
ENSMUSG00000031385	2.63573	0.338349	0.999939	Plxnb3	protein_coding	5.62244	0	0	22.6759	5.32126	7.00201
ENSMUSG00000002010	1.10211	0.650472	0.999939	Idh3g	protein_coding	56.2916	74.2366	0	111.439	64.9713	103.842
ENSMUSG00000002014	0.485761	0.893104	0.999939	Ssr4	protein_coding	7.38589	0	0	0	0	10.3923
ENSMUSG00000002006	-0.0336755	0.992714	0.999939	Pdzd4	protein_coding	3.03151	0	0	0	0	2.99511
ENSMUSG00000031391	-0.70795	0.7231	0.999939	L1cam	protein_coding	23.3156	14.0801	72.9187	20.8957	21.3084	25.3236
ENSMUSG00000031388	5.71641	0.144115	0.941804	Naa10	protein_coding	0	0	0	0	0	3.55479
ENSMUSG00000031387	0.783241	0.835157	0.999939	Renbp	protein_coding	2.0911	0	0	0	3.60038	0
ENSMUSG00000031386	-0.329082	0.895081	0.999939	Hcfc1	protein_coding	9.35744	0	44.1923	17.4962	8.47592	16.6495
ENSMUSG00000031392	-0.284867	0.930133	0.999939	Irak1	protein_coding	1.87145	10.9193	0	0	0	10.5303
ENSMUSG00000031393	-2.97672	0.282189	0.999939	Mecp2	protein_coding	3.08859	0.665405	7.11135	0	1.3733	0
ENSMUSG00000031328	-1.35205	0.636131	0.999939	Flna	protein_coding	5.29203	0	15.9136	0	4.73471	3.57164
ENSMUSG00000001964	-2.81849	0.330849	0.999939	Emd	protein_coding	11.4757	47.9792	0	0.0960529	8.29826	0
ENSMUSG00000008682	9.14529	0.00162385	0.322775	Rpl10	protein_coding	0	0	0	61.2362	3.70819	11.5836
ENSMUSG00000009995	4.99298	0.202545	0.962305	Taz	protein_coding	0	0	0	0	1.63761	0
ENSMUSG00000019087	0.627927	0.7486	0.999939	Atp6ap1	protein_coding	138.54	160.086	66.9087	235.294	176.108	153.481
ENSMUSG00000015291	0.356223	0.85611	0.999939	Gdi1	protein_coding	161.551	61.101	174.425	163.484	201.019	143.764
ENSMUSG00000001962	6.45442	0.0651583	0.941804	Fam50a	protein_coding	0	0	0	0	6.05744	4.58553
ENSMUSG00000031398	-4.00431	0.311295	0.999939	Plxna3	protein_coding	0.35637	0	0	0	0	0
ENSMUSG00000015290	1.10661	0.661404	0.999939	Ubl4a	protein_coding	5.7456	29.878	0	66.7893	5.03229	4.89746
ENSMUSG00000031399	1.05009	0.775174	0.999939	Fam3a	protein_coding	3.22873	0	0	0	0	6.75522
ENSMUSG00000004221	0.132705	0.967481	0.999939	Ikbkg	protein_coding	0	0	11.6675	0	3.56227	9.22821
ENSMUSG00000031400	8.25075	0.00703536	0.424766	G6pdx	protein_coding	0	0	0	0.0784952	8.99962	18.3945
ENSMUSG00000083283	0.214513	0.934193	0.999939	Gm15361	processed_pseudogene	0.903537	7.18464	3.13405	1.08903	5.7154	6.30132
ENSMUSG00000083768	0.265694	0.947994	0.999939	Gm15362	processed_pseudogene	0	0	0	0	0.5031	0
ENSMUSG00000031403	0.150939	0.957354	0.999939	Dkc1	protein_coding	15.1863	9.95245	0	24.8746	3.03154	0
ENSMUSG00000031402	1.41862	0.62662	0.999939	Mpp1	protein_coding	8.78475	0	0	0.0904979	13.7369	9.68727
ENSMUSG00000031196	5.57103	0.154671	0.941804	F8	protein_coding	0	0	0	0	0	1.34169
ENSMUSG00000031198	1.2548	0.691641	0.999939	Fundc2	protein_coding	6.19401	0	0	0	6.79881	8.03673
ENSMUSG00000031201	-2.79665	0.370574	0.999939	Brcc3	protein_coding	3.30621	10.516	0	0	1.98	0
ENSMUSG00000031202	0.487026	0.879886	0.999939	Rab39b	protein_coding	8.02105	0	0	0	10.2164	1.0283
ENSMUSG00000016382	-0.688151	0.724676	0.999939	Pls3	protein_coding	108.291	140.649	243.794	107.99	98.2924	99.5201
ENSMUSG00000083544	0.418127	0.918114	0.999939	Oat-rs1	processed_pseudogene	0	0	0	0	0	0.533522
ENSMUSG00000082755	-1.61049	0.693077	0.999939	Gm8692	processed_pseudogene	0	0	1.58849	0	0	0
ENSMUSG00000025246	8.02063	0.0173175	0.639274	Tbl1x	protein_coding	0	0	0	0	1.60547	8.62902
ENSMUSG00000035725	6.85277	0.0796585	0.941804	Prkx	protein_coding	0	0	0	0	0	5.54065
ENSMUSG00000081781	1.33058	0.740526	0.999939	Gm14753	processed_pseudogene	0	0	0	0	2.38052	0
ENSMUSG00000085610	-2.96579	0.45894	0.999939	Gm14747	processed_pseudogene	0	1.38936	0	0	0	0
ENSMUSG00000083367	0.925352	0.814068	0.999939	Gm8806	processed_pseudogene	0.570249	0	0	0.17183	0.971159	0
ENSMUSG00000025666	-0.971909	0.697756	0.999939	Tmem47	protein_coding	25.6151	102.238	0	42.5867	13.7248	8.86256
ENSMUSG00000045103	-0.143229	0.957409	0.999939	Dmd	protein_coding	1.41584	0	7.30808	0.0101578	3.71526	4.17299
ENSMUSG00000035476	-6.88305	0.0786011	0.941804	Tab3	protein_coding	3.14217	0	0	0	0	0
ENSMUSG00000025059	-0.715804	0.784748	0.999939	Gk	protein_coding	12.0201	12.1829	0	0.0312237	7.48744	7.22662
ENSMUSG00000084340	0.418127	0.918114	0.999939	Gm14766	processed_pseudogene	0	0	0	0	0	1.90585
ENSMUSG00000052372	-0.26664	0.933522	0.999939	Il1rapl1	protein_coding	3.26364	0	0	0	1.81788	0.898454
ENSMUSG00000081673	1.54414	0.700189	0.999939	Gm14794	processed_pseudogene	0	0	0	3.77758	0	0
ENSMUSG00000097961	-3.20804	0.421352	0.999939	Gm27000	lincRNA	1.9058	0	0	0	0	0
ENSMUSG00000084289	3.07144	0.413412	0.999939	Gm6977	processed_pseudogene	0.783536	0	0	0.472197	0.381256	8.19664
ENSMUSG00000083926	-1.61049	0.693077	0.999939	Gm14783	processed_pseudogene	0	0.687348	0	0	0	0
ENSMUSG00000035277	5.05535	0.196909	0.962305	Arx	protein_coding	0	0	0	0	2.0894	0
ENSMUSG00000006678	2.64735	0.464051	0.999939	Pola1	protein_coding	0.500723	0	0	0	0	3.17461
ENSMUSG00000035246	4.98789	0.201596	0.962305	Pcyt1b	protein_coding	0	0	0	0.541568	1.09317	0
ENSMUSG00000035232	-0.156071	0.956169	0.999939	Pdk3	protein_coding	16.6045	36.1224	0	0	21.9518	25.3997
ENSMUSG00000079509	0.933293	0.697042	0.999939	Zfx	protein_coding	4.70748	3.17323	0	9.00969	2.26541	3.78811
ENSMUSG00000035150	-2.73664	0.374838	0.999939	Eif2s3x	protein_coding	0.105239	4.90141	0	0	0.0512075	0.733942
ENSMUSG00000043929	0.875093	0.74983	0.999939	Klhl15	protein_coding	5.10678	0.0467828	0	0.0248193	1.98389	7.46766
ENSMUSG00000080923	-2.42374	0.548841	0.999939	Gm5400	processed_pseudogene	0	0.966514	0	0	0	0
ENSMUSG00000079508	-2.97051	0.340947	0.999939	Apoo	protein_coding	41.5555	68.6291	0	0	13.9986	0
ENSMUSG00000025151	-0.274921	0.890085	0.999939	Maged1	protein_coding	139.87	104.947	164.545	35.7841	185.512	117.03
ENSMUSG00000080974	0.265694	0.947994	0.999939	Gm9009	processed_pseudogene	0	0	0	0	0.598782	0
ENSMUSG00000071723	-0.517985	0.873768	0.999939	Gspt2	protein_coding	35.4379	0	0	0	4.80134	19.9789
ENSMUSG00000082776	2.56169	0.518386	0.999939	Gm7061	processed_pseudogene	0	0	0	0.85369	0.27571	0
ENSMUSG00000025656	0.2958	0.894694	0.999939	Arhgef9	protein_coding	13.2108	25.0807	0.0792797	12.7549	14.4356	19.925
ENSMUSG00000035062	-2.10452	0.509458	0.999939	Zc4h2	protein_coding	2.31068	38.363	0	0	9.42717	0
ENSMUSG00000035045	7.42004	0.028397	0.818908	Zc3h12b	protein_coding	0	0	0	0	1.91995	4.0058
ENSMUSG00000057421	1.76256	0.584483	0.999939	Las1l	protein_coding	7.19279	0	0	0	5.5375	18.897
ENSMUSG00000031207	6.9736	0.00933812	0.470933	Msn	protein_coding	0.0634061	0	0	3.24799	2.96183	4.53253
ENSMUSG00000082317	3.55902	0.307084	0.999939	Gm14933	processed_pseudogene	0.834034	0	0	1.00526	0.811655	11.6332
ENSMUSG00000031209	3.41856	0.171227	0.946852	Heph	protein_coding	2.30377	0	0.0908064	18.0803	2.14005	5.47727
ENSMUSG00000046532	7.67761	0.00286381	0.371667	Ar	protein_coding	0.119776	0	0	13.811	3.67171	8.28365
ENSMUSG00000031214	-3.3265	0.285094	0.999939	Ophn1	protein_coding	5.11416	7.20094	0	0	1.22188	0
ENSMUSG00000031216	-6.50525	0.0966161	0.941804	Stard8	protein_coding	2.91813	0	0	0	0	0
ENSMUSG00000031217	0.40013	0.921652	0.999939	Efnb1	protein_coding	0	0	0	0.0700362	0	0
ENSMUSG00000034403	0.308452	0.874127	0.999939	Pja1	protein_coding	48.8791	63.2019	44.1652	61.2413	63.6583	68.598
ENSMUSG00000031221	1.97494	0.455418	0.999939	Igbp1	protein_coding	8.28023	0	0.1217	0.33831	14.2723	18.4741
ENSMUSG00000060890	-5.93968	0.129659	0.941804	Arr3	protein_coding	4.5994	0	0	0	0	0
ENSMUSG00000015668	1.89156	0.488233	0.999939	Pdzd11	protein_coding	20.5583	0.214251	0	0.113665	35.3329	41.7629
ENSMUSG00000034311	4.30884	0.272286	0.999939	Kif4	protein_coding	0	0	0	0	0	1.01479
ENSMUSG00000019359	6.02634	0.123475	0.941804	Gdpd2	protein_coding	0	0	0	0	0	3.94567
ENSMUSG00000000881	-0.131713	0.950591	0.999939	Dlg3	protein_coding	26.1543	44.1363	0.833386	23.9117	21.7449	19.2695
ENSMUSG00000031297	1.95775	0.553869	0.999939	Slc7a3	protein_coding	2.75646	0	0	0.0638914	0	10.7209
ENSMUSG00000046032	1.33783	0.578889	0.999939	Snx12	protein_coding	34.3705	14.5062	0	24.3976	36.2246	63.0047
ENSMUSG00000077303	-1.61049	0.693077	0.999939	Gm22472	snRNA	0	0	5.19223	0	0	0
ENSMUSG00000079487	0.7967	0.807635	0.999939	Med12	protein_coding	0	15.2022	0	24.8857	1.52027	0
ENSMUSG00000031302	-5.82901	0.137059	0.941804	Nlgn3	protein_coding	1.08179	0	0	0	0	0
ENSMUSG00000031310	0.648189	0.804566	0.999939	Zmym3	protein_coding	12.7038	10.738	0.173484	0	16.6218	20.4053
ENSMUSG00000031311	1.19655	0.633414	0.999939	Nono	protein_coding	17.6973	0.416651	0	21.6069	7.31732	12.63
ENSMUSG00000031314	-0.271969	0.911146	0.999939	Taf1	protein_coding	11.2504	10.3305	0	11.3001	2.8968	3.67786
ENSMUSG00000034160	0.38877	0.853623	0.999939	Ogt	protein_coding	25.0326	33.3641	0.864833	26.5656	22.347	28.6908
ENSMUSG00000082729	0.265694	0.947994	0.999939	Gm14845	processed_pseudogene	0	0	0	0	0.637918	0
ENSMUSG00000081969	0.40013	0.921652	0.999939	Gm16471	processed_pseudogene	0	0	0	0.391206	0	0
ENSMUSG00000031320	0.640907	0.801343	0.999939	Rps4x	protein_coding	75.7575	1.67644	0	80.786	23.6972	16.2961
ENSMUSG00000034055	0.141016	0.962487	0.999939	Phka1	protein_coding	9.42196	0.072809	0	0	9.57458	0.894004
ENSMUSG00000080899	0.905698	0.822502	0.999939	Gm9109	processed_pseudogene	0	0	0	0	0.277869	0
ENSMUSG00000031323	5.84848	0.135016	0.941804	Dmrtc1a	protein_coding	0	0	0	0	0	11.5903
ENSMUSG00000084842	1.54414	0.700189	0.999939	Pabpc1l2b-ps	processed_pseudogene	0	0	0	1.05115	0	0
ENSMUSG00000080774	-1.61049	0.693077	0.999939	Gm9143	processed_pseudogene	0	0	0.933904	0	0	0
ENSMUSG00000086524	-0.448258	0.908368	0.999939	Pabpc1l2a-ps	processed_pseudogene	3.12803	0	0	1.88511	0.380513	0
ENSMUSG00000048949	-0.0560754	0.988918	0.999939	Gm6206	processed_pseudogene	0.182433	0	0	0	0.177538	0
ENSMUSG00000082229	0.518218	0.791961	0.999939	Nap1l2	protein_coding	81.3733	58.6047	49.3946	68.2631	63.1143	139.889
ENSMUSG00000031327	1.76861	0.577243	0.999939	Chic1	protein_coding	3.15497	0	0	7.73648	0	3.03489
ENSMUSG00000033965	2.14159	0.443757	0.999939	Slc16a2	protein_coding	9.41052	0	0	31.9858	5.81534	3.7737
ENSMUSG00000056537	-0.969804	0.735088	0.999939	Rlim	protein_coding	10.0776	20.4935	0	0	10.3545	5.25546
ENSMUSG00000080825	2.9918	0.422616	0.999939	Gm14892	processed_pseudogene	0	0	2.60584	12.6768	0.731097	2.61965
ENSMUSG00000046449	-0.33826	0.890618	0.999939	Nexmif	protein_coding	9.25349	19.1658	0	9.81149	2.60677	10.0683
ENSMUSG00000031333	0.914428	0.773702	0.999939	Abcb7	protein_coding	4.82355	0	0	0	6.38005	2.72435
ENSMUSG00000082996	0.265694	0.947994	0.999939	Gm6238	processed_pseudogene	0	0	0	0	0.419791	0
ENSMUSG00000033906	7.64556	0.0120364	0.544973	Zdhhc15	protein_coding	0	0	0	0.087771	6.69693	3.30107
ENSMUSG00000031224	4.78759	0.0726881	0.941804	Magee2	protein_coding	3.46434	0	0	72.446	15.8455	8.15417
ENSMUSG00000031226	3.22721	0.304503	0.999939	Pbdc1	protein_coding	1.18417	0	0	0	1.08837	10.0937
ENSMUSG00000031227	-0.621342	0.752622	0.999939	Magee1	protein_coding	73.2277	55.0705	90.1546	21.4524	57.5161	63.0487
ENSMUSG00000082245	-2.80091	0.485553	0.999939	Gm6292	processed_pseudogene	1.0991	0	0	0	0	0
ENSMUSG00000087620	4.63569	0.23713	0.999939	5330434G04Rik	lincRNA	0	0	0	0	0	1.07707
ENSMUSG00000031229	0.469682	0.834448	0.999939	Atrx	protein_coding	10.5285	12.4416	0.0319786	8.31182	10.3985	13.1486
ENSMUSG00000031231	0.778337	0.750257	0.999939	Cox7b	protein_coding	62.7861	0	127.804	142.789	116.575	67.4096
ENSMUSG00000033792	1.57361	0.619945	0.999939	Atp7a	protein_coding	1.10237	0	0	0	1.69858	1.60166
ENSMUSG00000062070	0.389104	0.841672	0.999939	Pgk1	protein_coding	115.131	70.0626	101.077	127.886	129.178	117.821
ENSMUSG00000081289	3.1336	0.383986	0.999939	Gm14857	processed_pseudogene	0	0.143081	0	0.379537	0.245153	0.878426
ENSMUSG00000082939	0.905698	0.822502	0.999939	Gm14881	processed_pseudogene	0	0	0	0	1.04948	0
ENSMUSG00000080939	0.265694	0.947994	0.999939	Gm9208	processed_pseudogene	0	0	0	0	0.20591	0
ENSMUSG00000081131	0.40013	0.921652	0.999939	Gm14833	processed_pseudogene	0	0	0	0.235409	0	0
ENSMUSG00000031239	2.01698	0.39772	0.999939	Itm2a	protein_coding	28.9836	45.2053	0	117.278	98.4969	84.6234
ENSMUSG00000031242	0.722138	0.820963	0.999939	2610002M06Rik	protein_coding	4.36812	0	0	0	5.66788	1.54525
ENSMUSG00000031245	1.17916	0.686654	0.999939	Hmgn5	protein_coding	13.8978	0.235632	0	0	9.6895	22.4228
ENSMUSG00000031246	0.373097	0.899499	0.999939	Sh3bgrl	protein_coding	17.3946	0	0	0.0733066	9.76607	12.7249
ENSMUSG00000082189	-1.38547	0.731836	0.999939	Gm4784	processed_pseudogene	0.43988	0	0	0	0.107019	0
ENSMUSG00000056854	-5.09522	0.194742	0.958971	Pou3f4	protein_coding	2.05518	0	0	0	0	0
ENSMUSG00000025529	4.2556	0.184597	0.955655	Zfp711	protein_coding	0.217436	0	0	0	1.90442	2.40099
ENSMUSG00000025531	2.32501	0.464861	0.999939	Chm	protein_coding	2.36679	0	0	0	10.8542	1.03163
ENSMUSG00000082511	0.470694	0.906653	0.999939	Gm4915	processed_pseudogene	0.255685	0	0	0	0.124412	0.445791
ENSMUSG00000081978	1.1055	0.783715	0.999939	Gm14895	processed_pseudogene	0	0	0	0.355276	0	0
ENSMUSG00000081034	-1.61049	0.693077	0.999939	Gm5944	processed_pseudogene	0	0	0.695063	0	0	0
ENSMUSG00000043295	0.265694	0.947994	0.999939	Gm16373	processed_pseudogene	0	0	0	0	0.644234	0
ENSMUSG00000034732	-6.9374	0.0762516	0.941804	Pabpc5	protein_coding	8.90025	0	0	0	0	0
ENSMUSG00000084172	0.40013	0.921652	0.999939	Gm16420	processed_pseudogene	0	0	0	0.282436	0	0
ENSMUSG00000034755	-6.4688	0.0985174	0.941804	Pcdh11x	protein_coding	1.12187	0	0	0	0	0
ENSMUSG00000083275	0.905698	0.822502	0.999939	Gm4993	processed_pseudogene	0	0	0	0	0.332543	0
ENSMUSG00000084110	0.905698	0.822502	0.999939	Gm4992	processed_pseudogene	0	0	0	0	0.508341	0
ENSMUSG00000055733	1.03171	0.712745	0.999939	Nap1l3	protein_coding	31.6751	0	0	27.696	15.4126	21.6959
ENSMUSG00000083250	3.09953	0.432433	0.999939	Gm5403	processed_pseudogene	0	0	0	0.345997	0.48888	0
ENSMUSG00000081739	-1.61049	0.693077	0.999939	Mdm4-ps	processed_pseudogene	0	0	0.10681	0	0	0
ENSMUSG00000034480	2.54035	0.4179	0.999939	Diaph2	protein_coding	1.04173	0	0	3.72494	0	2.36115
ENSMUSG00000084047	-1.61049	0.693077	0.999939	Gm14984	processed_pseudogene	0.317633	0	0	0	0	0
ENSMUSG00000083177	-1.44866	0.719862	0.999939	Gm7820	processed_pseudogene	0.381341	0.433186	0	0	0.185554	0
ENSMUSG00000051323	-1.03506	0.599587	0.999939	Pcdh19	protein_coding	10.1979	17.0282	26.3303	11.6909	8.4879	5.94904
ENSMUSG00000067377	-5.93968	0.129659	0.941804	Tspan6	protein_coding	5.25806	0	0	0	0	0
ENSMUSG00000031256	-0.178843	0.946699	0.999939	Cstf2	protein_coding	17.0432	0.0496418	12.1265	0	11.9503	13.867
ENSMUSG00000033578	1.10966	0.72916	0.999939	Tmem35a	protein_coding	22.7985	0	0	0	39.3866	9.84623
ENSMUSG00000000223	0.391083	0.894492	0.999939	Drp2	protein_coding	2.76734	12.8407	0	19.7302	0	0.736001
ENSMUSG00000079435	0.0935903	0.971254	0.999939	Rpl36a	protein_coding	30.0575	23.9558	0.420398	0	24.769	33.3875
ENSMUSG00000031266	-0.358152	0.911676	0.999939	Gla	protein_coding	8.35515	0	0	0	0.777225	5.78409
ENSMUSG00000045427	-0.224784	0.915399	0.999939	Hnrnph2	protein_coding	15.6097	21.5913	73.4137	74.7596	15.3696	4.48261
ENSMUSG00000049804	-0.529072	0.793017	0.999939	Armcx4	protein_coding	6.12091	14.5901	30.8897	19.5928	9.76503	6.38564
ENSMUSG00000033460	3.21633	0.267018	0.999939	Armcx1	protein_coding	6.21584	0	0	0.0749195	24.4987	33.3792
ENSMUSG00000049047	0.40013	0.921652	0.999939	Armcx3	protein_coding	0	0	0	0.0682952	0	0
ENSMUSG00000033436	1.07818	0.646179	0.999939	Armcx2	protein_coding	8.58639	19.7086	0.153521	49.1319	10.165	0.771676
ENSMUSG00000052676	1.27618	0.725214	0.999939	Zmat1	protein_coding	1.86037	0	0	0	0	4.54102
ENSMUSG00000031409	0.109778	0.973838	0.999939	Tceal6	protein_coding	10.0833	0	0	0	0.350454	10.6738
ENSMUSG00000043384	0.333865	0.868976	0.999939	Gprasp1	protein_coding	90.9662	11.5064	89.0372	52.0812	110.116	79.1713
ENSMUSG00000072966	0.781188	0.751158	0.999939	Gprasp2	protein_coding	30.2203	30.8157	0	74.0738	17.8864	12.9413
ENSMUSG00000042750	-0.0399201	0.988002	0.999939	Bex2	protein_coding	84.8544	158.464	0	0.267735	154.347	82.1056
ENSMUSG00000051579	-0.0904268	0.977595	0.999939	Tceal8	protein_coding	6.73052	0	0	0	3.88426	2.45611
ENSMUSG00000054034	-1.17554	0.634691	0.999939	Tceal5	protein_coding	97.8309	121.234	205.477	0	121.48	66.4557
ENSMUSG00000042712	-1.06437	0.671045	0.999939	Tceal9	protein_coding	26.6931	76.9041	0	1.39883	28.6122	19.5602
ENSMUSG00000046432	-3.17865	0.26227	0.999939	Bex3	protein_coding	69.6791	251.508	0	0	24.6762	10.7828
ENSMUSG00000084216	-1.44866	0.719862	0.999939	Gm7973	processed_pseudogene	0.82207	0.933835	0	0	0.400006	0
ENSMUSG00000044550	1.69688	0.482319	0.999939	Tceal3	protein_coding	7.24052	0.128514	0.196209	0.340898	11.4501	12.8212
ENSMUSG00000049536	1.78937	0.569369	0.999939	Tceal1	protein_coding	0	2.60128	0	4.05386	4.94449	0
ENSMUSG00000031422	0.928742	0.703338	0.999939	Morf4l2	protein_coding	18.5549	1.01754	0.443865	0.077118	26.4629	11.6017
ENSMUSG00000031425	0.0230193	0.990638	0.999939	Plp1	protein_coding	259.088	228.061	456.235	476.039	245.349	237.139
ENSMUSG00000043463	-1.95711	0.488661	0.999939	Rab9b	protein_coding	6.35018	24.2741	0	0	1.76566	6.15091
ENSMUSG00000081295	0.265694	0.947994	0.999939	Gm6275	processed_pseudogene	0	0	0	0	0.173978	0
ENSMUSG00000044348	20.982	5.64141e-08	4.99016e-05	Slc25a53	protein_coding	0	0	0	0	0	6.76346
ENSMUSG00000031428	-0.124138	0.959776	0.999939	Zcchc18	protein_coding	41.7132	72.1512	0	33.1708	21.9784	49.3457
ENSMUSG00000042515	-5.70914	0.145443	0.941804	Mum1l1	protein_coding	1.89893	0	0	0	0	0
ENSMUSG00000084205	0.40013	0.921652	0.999939	Gm8061	processed_pseudogene	0	0	0	0.690757	0	0
ENSMUSG00000031438	-1.5296	0.567321	0.999939	Rnf128	protein_coding	12.1602	54.7275	0	0.0697936	20.4557	2.62494
ENSMUSG00000031433	5.01875	0.200202	0.962305	Rbm41	protein_coding	0	0	0	0	0	1.36981
ENSMUSG00000081761	-0.561643	0.890198	0.999939	Gm6298	processed_pseudogene	0.40894	0	0	0.246448	0	0
ENSMUSG00000042425	-0.614531	0.81494	0.999939	Frmpd3	protein_coding	2.15136	10.3086	0	0.023573	3.34982	4.77391
ENSMUSG00000082031	-2.92315	0.465745	0.999939	Gm8097	processed_pseudogene	0	0	1.67855	0	0	0
ENSMUSG00000031432	2.40946	0.449938	0.999939	Prps1	protein_coding	19.7264	0	0	0	65.6227	39.3066
ENSMUSG00000031431	-0.740684	0.799283	0.999939	Tsc22d3	protein_coding	7.94763	67.7111	0	0	17.5822	27.7136
ENSMUSG00000084683	-1.61049	0.693077	0.999939	Gm22025	misc_RNA	0	0	2.30384	0	0	0
ENSMUSG00000000266	6.45714	0.0987248	0.941804	Mid2	protein_coding	0	0	0	0	0	3.01709
ENSMUSG00000083646	-1.21157	0.759093	0.999939	Gm6088	processed_pseudogene	0	0.538454	0	0.190441	0	0
ENSMUSG00000031429	4.74833	0.072972	0.941804	Psmd10	protein_coding	4.09636	0	0	80.9724	12.2251	18.0932
ENSMUSG00000080775	0.0303895	0.991594	0.999939	Gm6368	processed_pseudogene	0.934258	0.212255	0.324061	0.112606	0.454595	0.977336
ENSMUSG00000083311	-2.96579	0.45894	0.999939	Gm5643	processed_pseudogene	0	1.41525	0	0	0	0
ENSMUSG00000031278	0.654219	0.804627	0.999939	Acsl4	protein_coding	33.6968	0.084313	0	6.84367	25.8946	20.4464
ENSMUSG00000082929	0.12637	0.97414	0.999939	Gm6067	processed_pseudogene	0	0	2.83405	0	1.59025	1.42454
ENSMUSG00000047045	-6.22837	0.111827	0.941804	Tmem164	protein_coding	1.93236	0	0	0	0	0
ENSMUSG00000083089	-0.881296	0.821959	0.999939	Gm4760	processed_pseudogene	0	0.884877	0.675493	0	0.75807	0
ENSMUSG00000031283	-6.88305	0.0786011	0.941804	Chrdl1	protein_coding	3.08684	0	0	0	0	0
ENSMUSG00000031284	-1.35684	0.611103	0.999939	Pak3	protein_coding	23.9812	24.7607	0.072839	0	11.8119	7.24929
ENSMUSG00000084361	0.40013	0.921652	0.999939	Gm8202	processed_pseudogene	0	0	0	0.779887	0	0
ENSMUSG00000083200	-0.360882	0.925066	0.999939	Gm15066	processed_pseudogene	0.922938	0	0	0.463507	0	0.268193
ENSMUSG00000077230	0.533448	0.826291	0.999939	Gm25097	snRNA	2.76669	15.7142	43.185	68.3612	5.38491	14.4713
ENSMUSG00000100104	-2.29363	0.564665	0.999939	Gm5644	processed_pseudogene	3.45093	0	0	0	0.419791	0
ENSMUSG00000080915	1.1055	0.783715	0.999939	Gm6446	processed_pseudogene	0	0	0	0.591113	0	0
ENSMUSG00000083960	-3.82254	0.334551	0.999939	Gm4918	processed_pseudogene	0	0.420398	1.92553	0	0	0
ENSMUSG00000082594	-2.42374	0.548841	0.999939	Gm15074	processed_pseudogene	0	0.973743	0	0	0	0
ENSMUSG00000041380	4.82413	0.218398	0.984208	Htr2c	protein_coding	0	0	0	0	0.837063	0
ENSMUSG00000031290	-2.01243	0.492899	0.999939	Lrch2	protein_coding	2.31204	0	51.8026	0	5.13852	8.28005
ENSMUSG00000025272	-0.984987	0.629996	0.999939	Tro	protein_coding	23.6985	12.1798	124.065	25.1507	28.039	27.6097
ENSMUSG00000025268	0.677129	0.778463	0.999939	Maged2	protein_coding	21.0556	22.6519	0	26.7964	11.3904	31.744
ENSMUSG00000025266	0.427861	0.830139	0.999939	Gnl3l	protein_coding	29.8177	45.9802	71.9491	120.839	48.5029	29.3843
ENSMUSG00000025265	0.105334	0.977415	0.999939	Fgd1	protein_coding	1.95256	0	0	0	0	2.1277
ENSMUSG00000041245	0.217913	0.953899	0.999939	Wnk3	protein_coding	0.492512	0	0	0	0.57147	0
ENSMUSG00000025262	-0.122988	0.960492	0.999939	Fam120c	protein_coding	12.7454	0	37.6376	28.0253	7.17387	11.0509
ENSMUSG00000025261	0.101338	0.958561	0.999939	Huwe1	protein_coding	13.0214	9.67372	10.0337	11.8172	14.7812	8.50988
ENSMUSG00000082778	-1.61049	0.693077	0.999939	Gm15191	processed_pseudogene	0	0.455711	0	0	0	0
ENSMUSG00000025260	3.51528	0.259871	0.999939	Hsd17b10	protein_coding	10.5083	0	0	0	62.4108	58.1974
ENSMUSG00000041133	0.520345	0.794496	0.999939	Smc1a	protein_coding	36.7166	7.26737	15.799	33.5261	31.3665	20.8537
ENSMUSG00000041115	-2.21805	0.450729	0.999939	Iqsec2	protein_coding	13.5065	0	96.1901	0	11.3542	12.2253
ENSMUSG00000041096	0.90838	0.756964	0.999939	Tspyl2	protein_coding	14.2259	0	0	0.0857323	14.2595	12.4015
ENSMUSG00000087235	0.971453	0.802355	0.999939	Gm4750	transcribed_processed_pseudogene	0.54705	0	0	0	0.177457	0.953791
ENSMUSG00000087569	0.40013	0.921652	0.999939	Gm8464	transcribed_processed_pseudogene	0	0	0	0.109893	0	0
ENSMUSG00000045180	-1.29722	0.68738	0.999939	Shroom2	protein_coding	13.1728	0	0	0	2.02778	3.34064
ENSMUSG00000095597	0.336941	0.908398	0.999939	Gm6472	transcribed_processed_pseudogene	28.9631	0.700018	0	0	18.2909	19.3395
ENSMUSG00000041658	2.06335	0.337524	0.999939	Rragb	protein_coding	33.0459	27.8513	0.616261	135.765	50.2272	71.2457
ENSMUSG00000050148	-0.163168	0.933649	0.999939	Ubqln2	protein_coding	84.3369	92.3961	101.95	129.558	53.0037	66.3052
ENSMUSG00000083488	0.265694	0.947994	0.999939	Gm8534	processed_pseudogene	0	0	0	0	0.254834	0
ENSMUSG00000046550	0.618799	0.847815	0.999939	Spin2c	protein_coding	9.03143	0	0	0	10.3485	3.55565
ENSMUSG00000083823	0.265694	0.947994	0.999939	Amd-ps1	processed_pseudogene	0	0	0	0	0.196381	0
ENSMUSG00000025283	3.42445	0.38477	0.999939	Sat1	protein_coding	0	0	0	0	1.05553	0
ENSMUSG00000025289	0.322099	0.920084	0.999939	Prdx4	protein_coding	8.19104	0	0	0	7.6005	2.65697
ENSMUSG00000082708	0.40013	0.921652	0.999939	Gm15172	processed_pseudogene	0	0	0	0.231133	0	0
ENSMUSG00000046873	0.861303	0.788322	0.999939	Mbtps2	protein_coding	5.20072	0	0	0	7.03156	2.42263
ENSMUSG00000083166	0.630854	0.851336	0.999939	Gm8648	processed_pseudogene	3.6305	0	9.44468	0	10.5993	9.49475
ENSMUSG00000025658	-1.01526	0.663886	0.999939	Cnksr2	protein_coding	51.7318	41.3568	107.138	0.0260888	52.7661	46.2675
ENSMUSG00000082076	-2.29988	0.570131	0.999939	Gm8659	processed_pseudogene	0.740167	0	0	0	0	0
ENSMUSG00000067194	-1.1022	0.673924	0.999939	Eif1ax	protein_coding	9.97974	22.5865	0.132123	0	4.89305	10.3602
ENSMUSG00000041020	-0.106689	0.965465	0.999939	Map7d2	protein_coding	23.8502	0	11.8183	3.168	10.7999	19.1792
ENSMUSG00000044150	-5.36771	0.171508	0.946852	Bclaf3	protein_coding	0	1.49751	0	0	0	0
ENSMUSG00000082693	-0.543635	0.893664	0.999939	Gm15190	processed_pseudogene	0	0	2.52086	0	0	2.53423
ENSMUSG00000040990	0.858581	0.764513	0.999939	Sh3kbp1	protein_coding	0.913556	0	9.02419	13.5724	4.42589	0
ENSMUSG00000031303	6.49794	0.0966033	0.941804	Map3k15	protein_coding	0	0	0	0	0	5.79119
ENSMUSG00000031299	-0.569558	0.777839	0.999939	Pdha1	protein_coding	65.6441	113.257	12.4841	42.6035	41.0376	45.331
ENSMUSG00000031295	-2.89231	0.237029	0.999939	Phka2	protein_coding	8.06572	34.4713	46.6667	0	4.53586	7.49243
ENSMUSG00000081845	-0.69608	0.864316	0.999939	Prkaca-ps1	processed_pseudogene	0.436529	0	0	0	0.212408	0
ENSMUSG00000043518	9.21279	0.0058261	0.405173	Rai2	protein_coding	0	0	0	52.5183	0	16.009
ENSMUSG00000040855	-0.328368	0.867642	0.999939	Reps2	protein_coding	25.049	14.0625	17.2765	21.7111	15.012	8.1782
ENSMUSG00000059461	2.05658	0.606299	0.999939	Gm7331	processed_pseudogene	0	0	0	1.87415	1.0088	0
ENSMUSG00000031353	1.00088	0.685771	0.999939	Rbbp7	protein_coding	45.5092	27.4148	0	7.06429	50.4615	88.4828
ENSMUSG00000038344	-4.51149	0.248448	0.999939	Txlng	protein_coding	1.11717	0	0	0	0	0.0927525
ENSMUSG00000084022	0.905698	0.822502	0.999939	Gm16459	processed_pseudogene	0	0	0	0	0.569105	0
ENSMUSG00000031360	-0.433012	0.90526	0.999939	Ctps2	protein_coding	4.16469	0	0	0	0	3.11195
ENSMUSG00000031367	-1.02597	0.748635	0.999939	Ap1s2	protein_coding	11.3928	0	0	0	1.80853	3.80364
ENSMUSG00000031373	0.94637	0.777645	0.999939	Car5b	protein_coding	0.94705	0	0	0.0760985	1.75111	0
ENSMUSG00000040749	4.63285	0.237421	0.999939	Siah1b	protein_coding	0	0	0	0	3.22421	0
ENSMUSG00000031382	-2.29988	0.570131	0.999939	Asb11	protein_coding	0.28182	0	0	0	0	0
ENSMUSG00000061778	-4.5202	0.248549	0.999939	Mospd2	protein_coding	0.963133	0	0	0	0.0246655	0
ENSMUSG00000047757	5.93466	0.103848	0.941804	Fancb	protein_coding	0	0	0	0	4.97332	0.703433
ENSMUSG00000018589	4.31364	0.271745	0.999939	Glra2	protein_coding	0	0	0	0	1.73514	0
ENSMUSG00000082134	-1.61049	0.693077	0.999939	Gm15236	processed_pseudogene	0	1.20241	0	0	0	0
ENSMUSG00000031342	0.93119	0.63838	0.999939	Gpm6b	protein_coding	105.236	39.712	28.7	138.065	82.1595	110.912
ENSMUSG00000040586	5.17253	0.186633	0.955655	Ofd1	protein_coding	0	0	0	0	2.23565	0
ENSMUSG00000079317	-2.7263	0.467909	0.999939	Trappc2	protein_coding	1.76193	0	0	0.199093	0.053583	0
ENSMUSG00000079316	-3.90136	0.213389	0.975026	Rab9	protein_coding	11.9273	52.6322	0	0	0	4.39904
ENSMUSG00000000402	3.90303	0.320737	0.999939	Egfl6	protein_coding	0	0	0	0	1.516	0
ENSMUSG00000049775	-0.527947	0.833222	0.999939	Tmsb4x	protein_coding	184.638	273.227	222.785	0	225.672	246.413
ENSMUSG00000025742	0.954699	0.765765	0.999939	Prps2	protein_coding	9.21873	0	0	0	15.1707	2.70893
ENSMUSG00000049176	0.155687	0.955977	0.999939	Frmpd4	protein_coding	4.3559	5.09365	0	0	4.13513	6.40328
ENSMUSG00000031352	-1.11289	0.699898	0.999939	Hccs	protein_coding	0.77882	20.5252	0	0	5.64652	4.20944
ENSMUSG00000103224	-1.61049	0.693077	0.999939	Gm2077	processed_pseudogene	0	0	2.18106	0	0	0
ENSMUSG00000091223	1.1055	0.783715	0.999939	Gm8775	processed_pseudogene	0	0	0	0.364378	0	0
ENSMUSG00000104141	-1.2822	0.743329	0.999939	Gm6140	processed_pseudogene	0.41529	1.41525	0	0.250274	0.404147	0
ENSMUSG00000040374	0.155929	0.966454	0.999939	Pex2	protein_coding	3.71127	0	0	0	4.12764	0
ENSMUSG00000103034	-2.46274	0.535389	0.999939	Gm8797	protein_coding	0	3.72009	0	0	0.398373	0
ENSMUSG00000043542	-3.23862	0.258921	0.999939	Zc2hc1a	protein_coding	18.6405	64.1737	0	0	7.95725	0.797545
ENSMUSG00000027500	-0.137155	0.952734	0.999939	Stmn2	protein_coding	31.5093	25.706	56.7586	0.0431569	45.5427	58.0583
ENSMUSG00000098047	-1.61049	0.693077	0.999939	Gm18822	processed_pseudogene	0	0.444597	0	0	0	0
ENSMUSG00000040289	3.30837	0.290398	0.999939	Hey1	protein_coding	3.6861	0	0	0	7.77225	28.9205
ENSMUSG00000040269	1.5009	0.636958	0.999939	Mrps28	protein_coding	14.3458	0	0	0	30.9134	9.8262
ENSMUSG00000027506	-6.22837	0.111827	0.941804	Tpd52	protein_coding	1.76821	0	0	0	0	0
ENSMUSG00000069114	-4.00431	0.311295	0.999939	Zbtb10	protein_coding	0.378769	0	0	0	0	0
ENSMUSG00000040209	5.64657	0.0364743	0.899444	Zfp704	protein_coding	0.236679	0	0	10.7134	0.473452	0.871156
ENSMUSG00000027508	3.38931	0.28059	0.999939	Pag1	protein_coding	1.08877	0	0	0	1.32445	10.1485
ENSMUSG00000027533	1.65252	0.522993	0.999939	Fabp5	protein_coding	27.442	0.127758	0	39.9892	15.3776	31.3741
ENSMUSG00000049230	1.18962	0.761468	0.999939	Gm9833	protein_coding	0.219219	0.249023	0	0.396336	0	0.764423
ENSMUSG00000098085	0.418127	0.918114	0.999939	Gm8919	processed_pseudogene	0	0	0	0	0	0.68979
ENSMUSG00000104065	-1.61049	0.693077	0.999939	Gm37197	processed_pseudogene	0	1.13644	0	0	0	0
ENSMUSG00000039717	0.158621	0.95669	0.999939	Ralyl	protein_coding	17.3709	0.372313	0	0	14.6721	5.14299
ENSMUSG00000098083	2.23541	0.571015	0.999939	Gm8957	processed_pseudogene	0.396413	0	0	1.43339	0.385777	0.691153
ENSMUSG00000027550	-3.0259	0.29055	0.999939	Lrrcc1	protein_coding	1.0197	14.5096	0	0	1.61907	0.280714
ENSMUSG00000078784	1.23697	0.745846	0.999939	1810022K09Rik	protein_coding	0	0	1.19069	0	0	2.793
ENSMUSG00000027562	0.990732	0.684587	0.999939	Car2	protein_coding	89.6091	82.9764	0	152.027	97.1179	93.8564
ENSMUSG00000098186	-0.323777	0.934663	0.999939	Gm7132	processed_pseudogene	0	0.463121	0.707071	0.245696	0.595131	0
ENSMUSG00000103688	0.265694	0.947994	0.999939	Gm6321	processed_pseudogene	0	0	0	0	0.179085	0
ENSMUSG00000047213	0.13322	0.952986	0.999939	Ythdf3	protein_coding	72.7836	37.0483	0.129733	47.6948	37.9632	34.9528
ENSMUSG00000103351	1.47662	0.712867	0.999939	Gm6350	processed_pseudogene	0	0	0	0.361113	0.145783	0
ENSMUSG00000082896	1.81169	0.650733	0.999939	Gm5844	processed_pseudogene	0	0	0	0.331034	0.0890931	0
ENSMUSG00000025128	-1.09813	0.738683	0.999939	Bhlhe22	protein_coding	4.19885	44.9715	0	0	0	23.0081
ENSMUSG00000039519	2.20931	0.481928	0.999939	Cyp7b1	protein_coding	7.96414	0	0	0	15.3206	21.6357
ENSMUSG00000096391	-0.267297	0.946018	0.999939	Gm23686	snRNA	0	2.77873	4.24243	2.94835	2.38052	0
ENSMUSG00000105280	1.94168	0.627137	0.999939	Pgk1-ps3	processed_pseudogene	0	0	0	0.201303	0.650135	0
ENSMUSG00000027599	-2.36549	0.387318	0.999939	Armc1	protein_coding	13.7619	41.8118	0.37885	0	0.0531454	10.8545
ENSMUSG00000069094	-6.67483	0.0881553	0.941804	Pde7a	protein_coding	2.32998	0	0	0	0	0
ENSMUSG00000003617	0.631891	0.861708	0.999939	Cp	protein_coding	1.59361	0	0	0	0	2.48601
ENSMUSG00000027615	-0.533967	0.857204	0.999939	Hps3	protein_coding	2.77642	0.0500617	0	0	0.278769	1.69041
ENSMUSG00000002428	-2.9073	0.259726	0.999939	Hltf	protein_coding	6.56104	21.8981	0	0.040763	2.10639	1.65103
ENSMUSG00000019528	2.30364	0.424953	0.999939	Gyg	protein_coding	7.01706	0	0	0.103142	21.2358	13.4279
ENSMUSG00000039617	0.905698	0.822502	0.999939	Gm7488	processed_pseudogene	0	0	0	0	0.570769	0
ENSMUSG00000027630	0.939124	0.766214	0.999939	Tbl1xr1	protein_coding	5.58746	0	0	4.18194	6.53381	0
ENSMUSG00000102214	0.265694	0.947994	0.999939	Gm37492	processed_pseudogene	0	0	0	0	0.519157	0
ENSMUSG00000102758	5.32116	0.174181	0.946852	Naaladl2	protein_coding	0	0	0	0	0	1.07493
ENSMUSG00000063887	0.118501	0.966501	0.999939	Nlgn1	protein_coding	3.01879	2.24087	0	0	1.39618	4.32529
ENSMUSG00000027698	-0.572071	0.84298	0.999939	Nceh1	protein_coding	34.0609	38.8652	0	0	26.1608	22.9021
ENSMUSG00000039286	5.71641	0.144115	0.941804	Fndc3b	protein_coding	0	0	0	0	0	1.27892
ENSMUSG00000027695	-3.92936	0.315795	0.999939	Pld1	protein_coding	0.43333	0	0	0	0	0.0539655
ENSMUSG00000027692	1.42196	0.527969	0.999939	Tnik	protein_coding	8.19734	3.78145	0.0360833	21.6162	6.19563	4.38923
ENSMUSG00000050192	-3.82623	0.195401	0.961305	Eif5a2	protein_coding	4.14976	0	74.3231	0	0.271816	5.28724
ENSMUSG00000039221	-0.933068	0.706802	0.999939	Rpl22l1	protein_coding	7.66439	48.1143	30.0831	0	11.9732	33.0558
ENSMUSG00000063600	7.56986	0.0142655	0.594186	Egfem1	protein_coding	0	0	0	0.0578801	3.87882	8.7075
ENSMUSG00000037730	-5.77032	0.141116	0.941804	Mynn	protein_coding	1.42343	0	0	0	0	0
ENSMUSG00000027706	0.974795	0.712452	0.999939	Sec62	protein_coding	52.3748	0.10493	0	34.9594	44.0476	24.1577
ENSMUSG00000037643	-0.4055	0.886262	0.999939	Prkci	protein_coding	4.33619	14.7772	0	0	9.143	5.29216
ENSMUSG00000027660	-1.97909	0.417968	0.999939	Skil	protein_coding	9.06296	11.1413	24.4025	0	5.11466	6.20512
ENSMUSG00000037625	1.22495	0.576284	0.999939	Cldn11	protein_coding	111.77	48.9829	0.744126	83.6481	129.022	164.95
ENSMUSG00000069072	-0.264672	0.892942	0.999939	Slc7a14	protein_coding	12.8159	11.0346	22.0145	10.5522	18.152	9.46448
ENSMUSG00000027663	1.89775	0.548111	0.999939	Zmat3	protein_coding	2.10496	0	0	0	4.98463	2.87486
ENSMUSG00000027665	1.31455	0.597987	0.999939	Pik3ca	protein_coding	3.35486	0	5.43561	17.2385	0.837689	3.77122
ENSMUSG00000027667	2.902	0.313194	0.999939	Zfp639	protein_coding	2.19819	0	0	0.044158	12.3718	4.08809
ENSMUSG00000027668	-1.61508	0.53406	0.999939	Mfn1	protein_coding	4.39621	16.4724	0.113798	0	3.76741	3.08882
ENSMUSG00000027671	-10.4729	0.000545782	0.179241	Actl6a	protein_coding	0.103235	29.2002	35.4504	0	0	0
ENSMUSG00000027673	1.97361	0.411945	0.999939	Ndufb5	protein_coding	25.7006	11.9516	0	43.6097	47.7554	56.5719
ENSMUSG00000027674	-0.112762	0.955995	0.999939	Pex5l	protein_coding	49.5227	49.1979	9.28097	64.7185	12.3133	22.851
ENSMUSG00000027676	2.74186	0.476584	0.999939	Ccdc39	protein_coding	0.161697	0	0	0	1.10151	0
ENSMUSG00000027680	0.74696	0.798359	0.999939	Fxr1	protein_coding	13.0397	0.347712	0	0	15.2218	7.25811
ENSMUSG00000037400	2.2291	0.502249	0.999939	Atp11b	protein_coding	0.568354	0	0.0758237	0	0	3.04903
ENSMUSG00000097713	1.1055	0.783715	0.999939	Gm7741	processed_pseudogene	0	0	0	0.488908	0	0
ENSMUSG00000027708	0.155616	0.952865	0.999939	Dcun1d1	protein_coding	5.06854	0.0505055	0	0.18756	2.12013	3.4108
ENSMUSG00000027709	1.69241	0.609472	0.999939	Mccc1	protein_coding	1.02564	0	0	0	0.0178235	3.32097
ENSMUSG00000027710	-4.10716	0.155277	0.941804	Acad9	protein_coding	12.8304	10.792	0	0	0.0238285	1.36611
ENSMUSG00000033883	5.12675	0.190598	0.958971	D3Ertd254e	protein_coding	0	0	0	0	0	1.44004
ENSMUSG00000027712	1.91686	0.545306	0.999939	Anxa5	protein_coding	21.6727	0	0	69.9309	11.9736	0
ENSMUSG00000085007	7.1629	0.0661504	0.941804	Gm11549	protein_coding	0	0	0	0	0	14.0928
ENSMUSG00000027714	-0.422784	0.868556	0.999939	Exosc9	protein_coding	13.1196	0	21.5716	0.308046	10.2804	15.299
ENSMUSG00000037325	3.60426	0.185932	0.955655	Bbs7	protein_coding	3.57257	0	0	31.8466	7.71396	4.02279
ENSMUSG00000027716	1.20096	0.706635	0.999939	Trpc3	protein_coding	1.99882	0	0	0	1.65701	2.96868
ENSMUSG00000037270	-1.16575	0.563341	0.999939	4932438A13Rik	protein_coding	4.27531	4.43302	20.369	4.21679	6.05342	2.68693
ENSMUSG00000081705	-1.61049	0.693077	0.999939	Gm12582	processed_pseudogene	0	0	0.998218	0	0	0
ENSMUSG00000082878	0.265694	0.947994	0.999939	Gm12583	processed_pseudogene	0	0	0	0	0.228843	0
ENSMUSG00000083353	0.905698	0.822502	0.999939	Gm12540	processed_pseudogene	0	0	0	0	1.22384	0
ENSMUSG00000050174	-6.35359	0.104727	0.941804	Nudt6	protein_coding	8.61188	0	0	0	0	0
ENSMUSG00000027722	-9.35142	0.004779	0.384845	Spata5	protein_coding	3.7155	26.0273	0	0	0	0
ENSMUSG00000037211	-4.99625	0.203739	0.962305	Spry1	protein_coding	1.93269	0	0	0	0	0
ENSMUSG00000097304	0.265694	0.947994	0.999939	Rpl31-ps15	processed_pseudogene	0	0	0	0	0.520541	0
ENSMUSG00000044864	0.95761	0.765107	0.999939	Ankrd50	protein_coding	6.61529	0	0	0	8.1622	4.69593
ENSMUSG00000046743	-2.92745	0.241651	0.999939	Fat4	protein_coding	1.44903	5.89385	17.9564	0	2.83167	0.488981
ENSMUSG00000107333	1.33058	0.740526	0.999939	Gm43008	processed_pseudogene	0	0	0	0	2.04758	0
ENSMUSG00000025757	0.324552	0.893767	0.999939	Hspa4l	protein_coding	11.0567	15.0332	0	7.56541	14.435	10.6768
ENSMUSG00000025759	3.57041	0.189568	0.958971	Mfsd8	protein_coding	1.91764	0	0	17.0011	3.25546	2.60045
ENSMUSG00000037818	5.40935	0.167094	0.941804	Abhd18	protein_coding	0	0	0	0	0	1.06318
ENSMUSG00000049940	-2.53136	0.423561	0.999939	Pgrmc2	protein_coding	4.94966	34.8601	0	0	6.86402	0
ENSMUSG00000104616	-0.0264775	0.994567	0.999939	Gm6069	processed_pseudogene	1.73292	0	1.50272	0	1.68642	1.51068
ENSMUSG00000025764	0.122536	0.974075	0.999939	Jade1	protein_coding	0.614133	0	0	0	0.666614	0
ENSMUSG00000025766	1.09313	0.774673	0.999939	D3Ertd751e	protein_coding	0.345063	0	0	0	0.738769	0
ENSMUSG00000103823	-1.08374	0.73423	0.999939	Gm7899	processed_pseudogene	0.634429	0.96091	0.366768	0.382338	0.514504	0
ENSMUSG00000104083	-1.61049	0.693077	0.999939	Gm29739	processed_pseudogene	0.758356	0	0	0	0	0
ENSMUSG00000097040	-5.50829	0.160376	0.941804	2610316D01Rik	processed_transcript	6.6364	0	0	0	0	0
ENSMUSG00000049100	0.622728	0.833705	0.999939	Pcdh10	protein_coding	4.01473	0.0286827	0	0	4.02987	2.20118
ENSMUSG00000065018	-1.61049	0.693077	0.999939	Gm23511	snRNA	0	2.77873	0	0	0	0
ENSMUSG00000104309	3.97539	0.311704	0.999939	Gm5846	processed_pseudogene	0	0	0	0.17098	0.966351	1.97863
ENSMUSG00000103568	0.40013	0.921652	0.999939	Gm29741	processed_pseudogene	0	0	0	0.574264	0	0
[truncated: 8,411 more rows]

## Sheet: total mRNA-seq
ensembl_gene_id	log2FoldChange	pvalue	padj	external_gene_name	gene_biotype	B-con1-mRNA	B-con2-mRNA	B-con3-mRNA	A-KO1-mRNA	A-KO2-mRNA	A-KO3-mRNA
ENSMUSG00000051951	0.018542	0.931499	0.988884	Xkr4	protein_coding	3.40529	2.58935	3.8928	4.06227	3.2121	2.73362
ENSMUSG00000025902	-0.33625	0.371124	0.847764	Sox17	protein_coding	0.45649	0.829055	0.753217	0.389724	0.635515	0.597611
ENSMUSG00000033845	-0.153759	0.368591	0.846816	Mrpl15	protein_coding	2.54645	2.93623	2.93201	2.67826	2.50133	2.38902
ENSMUSG00000025903	-0.728211	0.0227258	0.465879	Lypla1	protein_coding	1.91754	2.32303	1.77231	1.67741	1.43541	0.530554
ENSMUSG00000033813	-0.331995	0.0800677	0.636595	Tcea1	protein_coding	14.4026	15.8413	13.6549	13.8217	12.3913	8.70316
ENSMUSG00000103280	0.202437	0.685756	0.938384	Gm37277	TEC	0.877168	0.900478	2.14024	1.56236	1.19113	1.72169
ENSMUSG00000002459	-0.0128347	0.954351	0.991634	Rgs20	protein_coding	2.85343	4.13011	2.67422	3.07108	2.91372	3.59348
ENSMUSG00000033793	-0.184127	0.360989	0.84352	Atp6v1h	protein_coding	5.1173	5.89773	5.32778	5.65684	5.46531	3.2794
ENSMUSG00000033774	0.367031	0.583214	0.916101	Npbwr1	protein_coding	0.0465808	0.28329	0.314532	0.279848	0.343503	0.216656
ENSMUSG00000025907	-0.451428	0.00862284	0.384519	Rb1cc1	protein_coding	8.00371	8.48809	8.00292	6.59729	6.80894	4.51949
ENSMUSG00000090031	-0.151967	0.783797	0.962457	4732440D04Rik	antisense_RNA	0.264027	0.234575	0.163	0.106594	0.253959	0.237065
ENSMUSG00000103845	-0.231658	0.711532	0.944628	Gm19026	processed_pseudogene	0.215129	0.19073	0.268554	0.191587	0.0730326	0.299414
ENSMUSG00000033740	0.0965732	0.54834	0.911271	St18	protein_coding	3.89324	3.85517	4.20892	4.12385	4.20542	4.44948
ENSMUSG00000103329	0.569605	0.367173	0.846746	Gm42492	TEC	0.353982	0.234001	0.13279	0.255199	0.510727	0.310199
ENSMUSG00000051285	-0.0444771	0.810667	0.969212	Pcmtd1	protein_coding	15.4298	14.7412	15.7649	17.6703	16.3413	10.5474
ENSMUSG00000025909	-0.125028	0.586145	0.917392	Sntg1	protein_coding	0.861879	0.917153	1.10007	0.954773	0.980664	0.710992
ENSMUSG00000061024	0.131891	0.613796	0.921629	Rrs1	protein_coding	4.08668	4.15218	3.45611	4.15702	3.0693	5.53596
ENSMUSG00000025911	0.0785976	0.670856	0.936271	Adhfe1	protein_coding	4.23117	4.21057	4.47648	5.0512	4.08442	4.48986
ENSMUSG00000079671	-0.0857124	0.587046	0.918002	2610203C22Rik	processed_transcript	6.91175	7.25178	7.77096	6.70844	7.51291	6.46687
ENSMUSG00000067879	-0.290331	0.0833689	0.639975	3110035E14Rik	protein_coding	86.9037	90.8924	82.5899	78.0993	81.016	53.8654
ENSMUSG00000025912	-0.615918	0.124223	0.69033	Mybl1	protein_coding	0.498759	0.429319	0.409461	0.29837	0.326632	0.251082
ENSMUSG00000045210	-0.15973	0.488974	0.892422	Vcpip1	protein_coding	7.43838	6.27841	7.20362	7.9909	7.11515	3.63156
ENSMUSG00000097893	0.992706	0.109912	0.67708	1700034P13Rik	antisense_RNA	0.295778	0.10265	0.303148	0.386492	0.266719	0.717767
ENSMUSG00000025915	0.140108	0.600125	0.919793	Sgk3	protein_coding	0.500712	0.486167	0.5796	0.721962	0.608767	0.398547
ENSMUSG00000046101	-0.375151	0.410054	0.859707	Mcmdc2	protein_coding	0.368216	0.345899	0.420622	0.377233	0.363496	0.141087
ENSMUSG00000098234	0.278136	0.243041	0.785476	Snhg6	lincRNA	10.5547	7.14253	7.14142	9.19602	9.14182	11.6837
ENSMUSG00000025917	-0.20669	0.230287	0.774098	Cops5	protein_coding	8.84389	8.91129	7.28297	7.8464	7.4232	6.44585
ENSMUSG00000056763	-0.165851	0.431397	0.867632	Cspp1	protein_coding	0.966692	0.761659	0.664719	0.729886	0.662819	0.73705
ENSMUSG00000067851	-0.121222	0.442199	0.872252	Arfgef1	protein_coding	7.90137	7.0875	8.01275	7.79236	7.48316	5.87828
ENSMUSG00000048960	0.136334	0.3947	0.855494	Prex2	protein_coding	2.59205	2.35735	2.82665	3.10041	2.92148	2.52528
ENSMUSG00000057715	-0.217666	0.300642	0.817572	A830018L16Rik	protein_coding	4.92538	6.13056	5.18473	6.14767	4.53342	3.29488
ENSMUSG00000016918	-0.0681307	0.906453	0.985703	Sulf1	protein_coding	0.060909	0.297953	0.235018	0.0988008	0.371048	0.104697
ENSMUSG00000025938	0.17619	0.710465	0.944473	Slco5a1	protein_coding	0.161456	0.107307	0.105233	0.0755022	0.180483	0.166782
ENSMUSG00000005886	0.0980495	0.548012	0.911271	Ncoa2	protein_coding	3.66484	2.79671	3.44329	3.72274	3.17612	3.6908
ENSMUSG00000025935	-0.387064	0.0668002	0.60995	Tram1	protein_coding	10.7689	12.8426	10.3355	10.8744	9.01555	6.10431
ENSMUSG00000025937	-0.0188275	0.929049	0.988489	Lactb2	protein_coding	1.99622	2.05161	2.1436	2.09084	1.99256	2.02605
ENSMUSG00000025932	0.0806353	0.696497	0.942021	Eya1	protein_coding	1.42433	1.70062	1.43768	1.69906	1.39826	1.72376
ENSMUSG00000092083	-0.423984	0.0173324	0.445724	Kcnb2	protein_coding	2.08662	1.68223	2.02375	1.61878	1.38894	1.30719
ENSMUSG00000025925	0.114626	0.691918	0.940226	Terf1	protein_coding	0.88327	0.86843	0.924029	0.852032	0.945319	1.09436
ENSMUSG00000043716	-0.40183	0.0305711	0.508564	Rpl7	protein_coding	83.1187	88.7143	68.016	66.8446	70.6329	44.1359
ENSMUSG00000025921	-0.0731427	0.768292	0.958178	Rdh10	protein_coding	1.54338	1.65062	1.51537	1.3213	1.67009	1.49646
ENSMUSG00000025920	-0.0694081	0.617211	0.922122	Stau2	protein_coding	24.7841	23.6571	21.7847	23.0743	23.6103	20.2576
ENSMUSG00000025939	-0.244464	0.136609	0.705867	Ube2w	protein_coding	13.8837	14.8875	12.3382	13.2954	11.576	9.8479
ENSMUSG00000102457	0.500747	0.0489764	0.573552	Gm38342	TEC	2.03909	1.67858	1.92985	2.51019	2.2944	3.15103
ENSMUSG00000079658	-0.435339	0.0434981	0.55807	Eloc	protein_coding	31.8833	37.1187	31.8702	29.8419	29.4467	15.3662
ENSMUSG00000025940	-0.149865	0.539071	0.908462	Tmem70	protein_coding	13.0715	14.142	14.0067	15.5775	14.4211	7.22313
ENSMUSG00000025779	-0.499487	0.428243	0.866157	Ly96	protein_coding	0.898343	0.979854	1.02905	1.09291	0.594061	0.37469
ENSMUSG00000101640	0.435267	0.377712	0.84906	Gm28376	antisense_RNA	7.4914	5.94264	5.34126	9.62755	9.08551	6.71849
ENSMUSG00000042686	0.163734	0.328603	0.832692	Jph1	protein_coding	5.73484	5.46818	4.97879	6.63167	6.06779	5.4345
ENSMUSG00000025777	-0.0466978	0.742489	0.951871	Gdap1	protein_coding	12.3089	11.4465	12.9393	12.5411	12.1962	10.7919
ENSMUSG00000067780	-1.21694	0.0092118	0.393	Pi15	protein_coding	0.687276	0.387545	0.239626	0.244756	0.191153	0.130612
ENSMUSG00000025776	-0.488583	0.139105	0.70922	Crispld1	protein_coding	1.18079	0.876246	0.796091	0.778047	0.744965	0.516086
ENSMUSG00000109887	-0.220584	0.682862	0.938003	Gm28756	processed_transcript	0.312279	0.831628	0.516399	0.546752	0.600743	0.297711
ENSMUSG00000041859	-0.100341	0.813986	0.969212	Mcm3	protein_coding	0.840326	0.460559	0.515837	0.539732	0.764195	0.398576
ENSMUSG00000025931	0.244313	0.0670129	0.60995	Paqr8	protein_coding	29.8953	34.3625	33.4829	39.9273	38.9534	36.9136
ENSMUSG00000041779	-0.344479	0.535034	0.907056	Tram2	protein_coding	0.26679	0.26625	0.0830171	0.167521	0.173838	0.146192
ENSMUSG00000025933	-0.237859	0.28822	0.811062	Tmem14a	protein_coding	17.7365	14.8102	13.5072	14.7141	15.3052	9.11283
ENSMUSG00000028033	0.295898	0.0439984	0.559125	Kcnq5	protein_coding	8.21598	8.38039	9.50755	10.4597	9.96084	11.6108
ENSMUSG00000097109	1.00007	0.0349438	0.527358	Gm26580	lincRNA	0.684075	0.564357	0.422321	0.690444	1.0791	1.56045
ENSMUSG00000041670	-0.0543008	0.684998	0.938254	Rims1	protein_coding	20.3933	18.6109	18.6429	18.5982	19.4284	17.4977
ENSMUSG00000026158	-0.209415	0.141132	0.710791	Ogfrl1	protein_coding	40.4792	37.2194	37.9903	36.0225	35.359	28.6879
ENSMUSG00000026156	-0.365197	0.0180536	0.447635	B3gat2	protein_coding	16.8474	16.612	16.3228	13.7782	14.2138	10.6807
ENSMUSG00000026155	-0.273642	0.0415912	0.548337	Smap1	protein_coding	33.8501	34.4967	32.993	28.7504	29.0736	26.0325
ENSMUSG00000026154	-0.580996	0.0391468	0.541104	Sdhaf4	protein_coding	8.72344	9.67756	5.88408	6.19447	5.29946	4.77502
ENSMUSG00000102495	-0.472334	0.208215	0.759627	Gm26524	TEC	7.93737	7.69562	5.95514	6.25219	4.66566	4.63707
ENSMUSG00000026153	0.270229	0.205382	0.757453	Fam135a	protein_coding	1.41599	1.27536	1.4655	1.78115	1.86565	1.37358
ENSMUSG00000026141	-0.254677	0.591939	0.918211	Col19a1	protein_coding	0.233064	0.178278	0.248908	0.216031	0.15212	0.181793
ENSMUSG00000100131	0.0547373	0.950555	0.991581	Gm28439	unprocessed_pseudogene	251.682	126.248	82.5047	130.872	308.807	38.5893
ENSMUSG00000067736	-0.521565	0.338466	0.835656	Gm10222	unprocessed_pseudogene	6.23951	5.10424	3.76175	5.06057	3.75099	1.77439
ENSMUSG00000101939	-1.63927	0.137795	0.707697	Gm28438	unprocessed_pseudogene	27.0842	109.27	167.175	63.729	29.0881	4.63707
ENSMUSG00000101111	-0.45818	0.602742	0.92049	Gm28437	unprocessed_pseudogene	340.146	476.114	321.617	332.313	454.99	40.9963
ENSMUSG00000100862	0.484519	0.561351	0.913524	Gm10925	unprocessed_pseudogene	705.323	593.511	329.992	1556.32	534.806	187.791
ENSMUSG00000102070	-0.414979	0.670616	0.936271	Gm28661	unprocessed_pseudogene	342.269	805.58	136.661	122.588	128.497	712.312
ENSMUSG00000101249	-1.2313	0.285171	0.811062	Gm29216	unprocessed_pseudogene	7744.77	1914.53	332.798	2306.89	271.663	1677.33
ENSMUSG00000073725	-0.0407065	0.769191	0.958588	Lmbrd1	protein_coding	17.6401	20.326	19.1779	19.6308	18.4662	17.4707
ENSMUSG00000033569	0.147914	0.33583	0.835574	Adgrb3	protein_coding	3.41315	4.34919	3.75723	3.96378	4.20403	4.59859
ENSMUSG00000048874	0.178299	0.296917	0.816746	Phf3	protein_coding	4.39132	4.96081	4.42304	4.60462	4.5736	6.40171
ENSMUSG00000026064	-0.10328	0.636184	0.927198	Ptp4a1	protein_coding	6.55518	6.7071	8.33832	7.4366	8.28577	4.41137
ENSMUSG00000026058	-0.22506	0.475202	0.886416	Khdrbs2	protein_coding	0.334227	0.556772	0.462113	0.433721	0.423285	0.307531
ENSMUSG00000026134	0.198257	0.583959	0.916101	Prim2	protein_coding	0.733704	0.336959	0.456313	0.542874	0.585011	0.61497
ENSMUSG00000004768	0.0581478	0.763762	0.956444	Rab23	protein_coding	2.19338	2.01985	1.78207	2.38939	1.88347	1.96453
ENSMUSG00000042215	-0.377568	0.128148	0.69417	Bag2	protein_coding	2.88595	2.30418	2.24156	2.01304	1.74846	1.94411
ENSMUSG00000042197	-0.0376912	0.820542	0.970398	Zfp451	protein_coding	2.21499	2.18485	2.40197	2.47879	2.24889	1.9015
ENSMUSG00000042182	-0.177098	0.234539	0.779013	Bend6	protein_coding	34.1004	35.2521	29.3865	31.7722	29.4798	26.1064
ENSMUSG00000026131	0.0117423	0.938212	0.9895	Dst	protein_coding	3.92385	3.01982	3.82401	3.38618	3.59067	3.8754
ENSMUSG00000096992	-0.477048	0.283446	0.810846	Gm26788	processed_transcript	0.455535	0.294793	0.508804	0.319769	0.242144	0.334544
ENSMUSG00000103001	0.174086	0.617104	0.922122	A930005N03Rik	TEC	2.25257	1.78687	2.52764	2.65136	2.69729	2.06381
ENSMUSG00000101462	-1.19372	0.0498837	0.576428	Gm3052	transcribed_processed_pseudogene	0.741698	0.696744	0.470699	0.211073	0.563224	0.0828894
ENSMUSG00000102336	-0.308683	0.454155	0.87928	Gm37233	lincRNA	0.823773	0.428385	0.326683	0.428919	0.290533	0.544188
ENSMUSG00000042111	-0.036101	0.86379	0.978784	Ccdc115	protein_coding	5.27494	5.70438	4.3925	5.11928	4.27153	5.5798
ENSMUSG00000101711	-0.496251	0.0974877	0.658352	Gm28306	antisense_RNA	9.86128	12.2926	11.394	10.7031	6.56672	6.50856
ENSMUSG00000026127	-0.22863	0.218783	0.766399	Imp4	protein_coding	2.76138	2.90294	2.8512	2.80739	2.48847	1.98023
ENSMUSG00000026126	-0.0363234	0.954788	0.991724	Ptpn18	protein_coding	0.167773	0.140093	0.102214	0.0636599	0.118909	0.214282
ENSMUSG00000045174	0.214374	0.212848	0.760121	Amer3	protein_coding	7.13958	6.1709	7.55433	7.05738	8.06003	9.06668
ENSMUSG00000037509	4.18811e-05	0.999734	0.999897	Arhgef4	protein_coding	25.5148	26.507	24.8029	25.0919	25.5428	26.1937
ENSMUSG00000104002	0.316221	0.0648167	0.604639	Gm38336	antisense_RNA	26.1552	28.8116	27.4211	29.3139	30.6523	42.5687
ENSMUSG00000037503	0.208826	0.12002	0.687197	Fam168b	protein_coding	35.8078	31.5679	31.7864	37.044	37.1049	40.4356
ENSMUSG00000104358	0.412442	0.242979	0.785476	Gm37127	TEC	1.1518	0.674024	0.983556	0.993724	1.16236	1.55791
ENSMUSG00000026123	-0.0366255	0.787923	0.964178	Plekhb2	protein_coding	18.7975	17.4905	17.4748	17.8	18.6192	16.0065
ENSMUSG00000045216	0.443422	0.0295612	0.503401	Hs6st1	protein_coding	7.80959	7.36842	8.98014	8.53854	9.52158	14.7596
ENSMUSG00000104523	0.0942507	0.680562	0.938	Gm37335	antisense_RNA	21.0322	22.1775	26.4736	21.1725	22.6973	30.3433
ENSMUSG00000037470	-0.155852	0.359223	0.84352	Uggt1	protein_coding	2.53779	2.06266	2.24581	2.21222	2.05063	1.88055
ENSMUSG00000037447	-0.0840909	0.750935	0.953905	Arid5a	protein_coding	0.479998	0.558454	0.542394	0.510833	0.37815	0.596274
ENSMUSG00000010453	0.0498343	0.74095	0.951414	Kansl3	protein_coding	6.45358	6.46836	5.87261	6.12993	6.93539	6.40159
ENSMUSG00000037432	-0.0873801	0.668855	0.93603	Fer1l5	protein_coding	1.95715	2.36099	2.15762	1.89214	2.36833	1.8549
ENSMUSG00000001143	-0.0801631	0.608302	0.92049	Lman2l	protein_coding	7.57173	7.37819	7.27384	6.91889	7.99483	6.12952
ENSMUSG00000037408	0.154557	0.463799	0.883162	Cnnm4	protein_coding	2.77783	2.70265	3.79034	2.91838	3.64248	3.7522
ENSMUSG00000001138	0.103836	0.586893	0.918002	Cnnm3	protein_coding	2.91985	3.04577	3.52286	3.14788	2.98888	4.04119
ENSMUSG00000079610	-1.15764	0.00493584	0.32671	Ankrd39	protein_coding	0.862223	0.80122	0.558443	0.488406	0.284347	0.224182
ENSMUSG00000026121	0.638896	0.0308577	0.5096	Sema4c	protein_coding	0.636534	0.673251	0.722374	1.07977	1.10447	0.984356
ENSMUSG00000061518	0.0316212	0.852485	0.976839	Cox5b	protein_coding	112.102	119.487	105.892	96.3166	103.742	144.826
ENSMUSG00000037351	0.164751	0.244443	0.786886	Actr1b	protein_coding	33.7595	37.4943	41.4021	42.1403	39.4131	44.7135
ENSMUSG00000026117	0.327525	0.325127	0.830074	Zap70	protein_coding	0.843022	0.835921	1.29373	1.21553	1.25317	1.25536
ENSMUSG00000026116	0.0642848	0.681475	0.938	Tmem131	protein_coding	7.06444	7.14504	7.45488	6.68677	7.11139	8.84137
ENSMUSG00000050122	0.118965	0.579056	0.916101	Vwa3b	protein_coding	2.06482	2.04321	1.62218	2.09479	1.89395	2.22771
ENSMUSG00000026113	-0.101173	0.516038	0.902091	Inpp4a	protein_coding	8.23981	7.29372	8.98115	8.49876	7.61773	6.73663
ENSMUSG00000026112	0.104227	0.440345	0.871698	Coa5	protein_coding	17.0219	15.7069	16.4728	17.5842	18.2637	17.0426
ENSMUSG00000026111	-0.18059	0.389869	0.854748	Unc50	protein_coding	11.1819	13.9389	12.8526	12.9036	12.292	8.39166
ENSMUSG00000026110	-0.389421	0.0388151	0.541104	Mgat4a	protein_coding	3.39565	3.18435	3.33564	2.78172	2.92799	1.87106
ENSMUSG00000026090	0.253304	0.112206	0.680565	2010300C02Rik	protein_coding	55.8796	54.5869	57.2699	57.9814	59.7355	82.179
ENSMUSG00000060771	-0.352545	0.127588	0.693574	Tsga10	protein_coding	1.1506	1.43733	1.24474	1.18999	1.08086	0.740444
ENSMUSG00000097268	0.237696	0.693852	0.940875	Gm26805	antisense_RNA	0.111348	0.765508	0.322227	0.58868	0.481958	0.360278
ENSMUSG00000037216	-0.106693	0.769387	0.958588	Lipt1	protein_coding	1.1739	2.08414	1.59072	1.99487	1.20979	1.30566
ENSMUSG00000026088	-0.120137	0.671478	0.936271	Mitd1	protein_coding	1.71769	2.38041	1.89649	2.1783	1.85126	1.50663
ENSMUSG00000026087	-0.0494709	0.750721	0.953905	Mrpl30	protein_coding	11.195	11.8126	10.3705	10.2103	11.4176	10.6512
ENSMUSG00000058407	-0.328004	0.135362	0.704772	Txndc9	protein_coding	4.6921	4.62135	3.9915	4.22724	4.12548	2.26199
ENSMUSG00000026083	-0.0653818	0.719986	0.946739	Eif5b	protein_coding	12.4255	15.9227	11.3963	10.8945	11.4203	15.6649
ENSMUSG00000026082	-0.13393	0.488511	0.892186	Rev1	protein_coding	3.67114	3.00802	3.613	3.55791	3.23614	2.58805
ENSMUSG00000037138	0.244076	0.0971005	0.657947	Aff3	protein_coding	7.22815	6.94345	7.44616	9.28545	8.14581	8.16401
ENSMUSG00000048814	-0.0521073	0.720355	0.946739	Lonrf2	protein_coding	19.3682	16.8726	18.9704	18.9957	18.6664	15.5959
ENSMUSG00000026080	0.0663372	0.666603	0.93603	Chst10	protein_coding	3.65591	4.26843	3.79467	4.2765	4.28157	3.72373
ENSMUSG00000026078	-0.305188	0.168644	0.733469	Pdcl3	protein_coding	2.5952	2.40359	2.37234	1.70445	2.01268	2.24215
ENSMUSG00000026077	0.0618483	0.713667	0.945405	Npas2	protein_coding	4.72627	4.7268	4.70914	4.82203	4.55756	5.3862
ENSMUSG00000073702	-0.0990334	0.466502	0.883923	Rpl31	protein_coding	118.1	126.326	108.433	104.016	108.654	116.785
ENSMUSG00000003134	0.0183346	0.93616	0.98889	Tbc1d8	protein_coding	1.64131	1.59711	1.55159	1.4436	1.5261	1.872
ENSMUSG00000003135	0.225795	0.205366	0.757453	Cnot11	protein_coding	4.44485	4.88704	4.98121	5.33683	5.40708	5.98801
ENSMUSG00000048234	-0.391948	0.143114	0.714584	Rnf149	protein_coding	4.62563	3.81355	4.20871	3.87359	3.84695	1.94845
ENSMUSG00000050967	-0.189863	0.159869	0.727278	Creg2	protein_coding	33.4767	31.961	32.8917	31.4828	28.2804	26.4418
ENSMUSG00000097083	0.339172	0.152867	0.724025	D930019O06Rik	antisense_RNA	1.94058	1.99873	2.18896	2.76423	2.04723	2.91479
ENSMUSG00000026074	0.122782	0.489686	0.892422	Map4k4	protein_coding	6.34955	4.93242	6.39627	5.32833	6.37223	7.53361
ENSMUSG00000026072	-0.0464859	0.821184	0.970478	Il1r1	protein_coding	1.95499	1.66517	1.90322	1.968	1.67247	1.69982
ENSMUSG00000070942	-0.5049	0.497047	0.895073	Il1rl2	protein_coding	0.302953	0.106809	0.0892946	0.0182008	0.169984	0.163373
ENSMUSG00000026065	0.0204251	0.928548	0.988489	Slc9a4	protein_coding	2.1362	2.81098	2.52125	2.74493	2.87664	1.98209
ENSMUSG00000026062	0.0152862	0.93395	0.988884	Slc9a2	protein_coding	2.51168	2.59796	2.67621	2.85225	2.77119	2.25579
ENSMUSG00000103270	-0.0491391	0.882254	0.980986	Gm37915	antisense_RNA	1.14264	1.04586	1.35658	1.47012	1.1498	0.810528
ENSMUSG00000041945	-0.116756	0.689853	0.938881	Mfsd9	protein_coding	0.805353	0.913919	1.03582	1.01606	0.785403	0.73967
ENSMUSG00000101299	-0.95373	0.113159	0.681666	Gm28175	lincRNA	0.793432	0.498275	1.08427	0.429011	0.190795	0.58164
ENSMUSG00000060424	-0.184023	0.240009	0.782906	Pantr1	lincRNA	9.01417	8.76229	8.41002	7.5184	8.47255	7.08355
ENSMUSG00000093436	-0.041964	0.916587	0.986517	Gm20646	sense_overlapping	1.37286	1.1156	1.5827	1.54497	0.869608	1.50326
ENSMUSG00000045515	0.182358	0.261912	0.798153	Pou3f3	protein_coding	10.2132	9.51955	8.88167	9.27077	10.3894	12.7959
ENSMUSG00000097063	0.350027	0.614122	0.921629	Pantr2	processed_transcript	0.72968	0.21706	0.923828	0.39454	1.35985	0.636352
ENSMUSG00000099784	-0.310832	0.417324	0.862534	Dalir	lincRNA	1.42653	0.922056	1.24866	0.952258	1.11804	0.833391
ENSMUSG00000060679	0.160304	0.400576	0.855494	Mrps9	protein_coding	2.70563	2.53292	2.37963	2.90436	2.49721	3.09581
ENSMUSG00000041907	0.176886	0.374197	0.847764	Gpr45	protein_coding	1.45729	1.41989	1.48214	1.66728	1.61503	1.64328
ENSMUSG00000070939	0.23144	0.170451	0.73428	Tgfbrap1	protein_coding	2.95718	2.61107	3.36665	3.39001	3.23139	3.85437
ENSMUSG00000010290	-0.13693	0.435508	0.868211	AI597479	protein_coding	7.06207	7.02232	6.90822	6.83621	6.84063	5.44098
ENSMUSG00000008136	0.0424202	0.83686	0.973109	Fhl2	protein_coding	9.45855	7.86269	10.494	11.0673	9.82456	7.75494
ENSMUSG00000066877	0.308502	0.0388402	0.541104	Nck2	protein_coding	7.91362	7.9618	7.6461	10.2044	9.27039	9.64886
ENSMUSG00000026051	-0.528913	0.681533	0.938	1500015O10Rik	protein_coding	0.762645	7.41097	0.42914	1.92436	3.48443	0.578349
ENSMUSG00000057363	0.11007	0.509175	0.901338	Uxs1	protein_coding	7.86159	8.75223	8.12595	7.6218	8.70853	10.3645
ENSMUSG00000041763	-0.218002	0.187294	0.744495	Tpp2	protein_coding	4.86339	4.29563	4.69685	4.40838	4.16912	3.34046
ENSMUSG00000026049	-0.493517	0.340389	0.836177	Tex30	protein_coding	0.625044	0.897205	0.803913	0.686654	0.658469	0.325028
ENSMUSG00000026047	-0.673135	0.141895	0.711907	Kdelc1	protein_coding	1.21855	0.682325	0.605008	0.594276	0.706697	0.28266
ENSMUSG00000041684	0.00729023	0.977725	0.995778	Bivm	protein_coding	2.99848	2.70293	3.40516	4.16621	3.04146	1.95141
ENSMUSG00000026048	-0.0350522	0.868786	0.979413	Ercc5	protein_coding	2.49284	1.7836	2.07461	2.00156	2.25674	1.93936
ENSMUSG00000056870	-0.86356	0.0486531	0.57285	Gulp1	protein_coding	1.12881	0.617132	0.603301	0.53887	0.498868	0.259123
ENSMUSG00000026043	-1.93913	0.017079	0.445593	Col3a1	protein_coding	4.72456	1.78357	0.585876	0.509443	0.528028	0.811346
ENSMUSG00000026042	-1.97063	0.0126088	0.418761	Col5a2	protein_coding	1.76919	0.445685	0.311342	0.155125	0.275957	0.213941
ENSMUSG00000025995	-0.122313	0.526792	0.904291	Wdr75	protein_coding	2.91307	2.85837	2.95674	2.85922	2.79074	2.37768
ENSMUSG00000025993	-0.413062	0.155927	0.724242	Slc40a1	protein_coding	0.681536	0.636638	0.669717	0.587776	0.563649	0.34778
ENSMUSG00000041144	-0.147929	0.753714	0.954257	Dnah7b	protein_coding	0.0631212	0.0728314	0.116241	0.0723964	0.0993507	0.0574412
ENSMUSG00000101337	-0.159851	0.724128	0.947904	Dnah7c	protein_coding	0.150102	0.202059	0.184282	0.213149	0.19688	0.0745066
ENSMUSG00000025986	0.0494652	0.739557	0.951414	Slc39a10	protein_coding	14.1738	15.735	15.9588	16.6736	17.044	13.7743
ENSMUSG00000100213	-0.715219	0.186083	0.744453	Gm28151	lincRNA	3.61675	1.05198	1.977	1.12989	2.14528	0.804539
ENSMUSG00000026109	-0.166767	0.299933	0.817572	Tmeff2	protein_coding	9.51294	12.3059	11.0892	10.2842	10.4903	8.56617
ENSMUSG00000045954	-0.385149	0.149345	0.720642	Cavin2	protein_coding	2.3268	2.09881	2.04538	1.66394	1.31758	1.94666
ENSMUSG00000026107	-0.44701	0.169596	0.734047	Nabp1	protein_coding	0.674576	0.850834	0.937029	0.826755	0.655343	0.331492
ENSMUSG00000018417	-0.138645	0.591785	0.918211	Myo1b	protein_coding	0.626798	0.522497	0.548263	0.478688	0.582461	0.483386
ENSMUSG00000026104	-0.276396	0.325638	0.830472	Stat1	protein_coding	0.710013	1.10725	0.77051	0.732911	0.783829	0.631438
ENSMUSG00000026103	0.0555066	0.70901	0.944359	Gls	protein_coding	14.1553	12.0866	14.4185	14.8657	15.1902	12.2025
ENSMUSG00000002881	-0.319341	0.126479	0.692132	Nab1	protein_coding	7.00489	8.25189	7.43147	6.78384	7.2085	4.23274
ENSMUSG00000043015	-0.529562	0.196468	0.752596	Nemp2	protein_coding	0.380658	0.250564	0.484382	0.309464	0.218128	0.240764
ENSMUSG00000041439	0.078544	0.582079	0.916101	Mfsd6	protein_coding	12.0557	13.0329	13.4566	12.6831	12.9425	15.0672
ENSMUSG00000026102	-0.136481	0.46642	0.883923	Inpp1	protein_coding	2.76866	3.28033	2.95321	2.98764	2.85941	2.35802
ENSMUSG00000041426	0.199415	0.419524	0.862666	Hibch	protein_coding	1.07858	1.23086	1.15907	1.44604	1.50157	1.0504
ENSMUSG00000043629	-0.349972	0.18246	0.743517	1700019D03Rik	protein_coding	2.436	2.14243	2.26044	2.00436	2.20304	1.18069
ENSMUSG00000026098	-0.168951	0.613616	0.921629	Pms1	protein_coding	0.387642	0.482356	0.432586	0.438377	0.402105	0.322787
ENSMUSG00000026097	-0.407487	0.184591	0.744453	Ormdl1	protein_coding	1.26552	1.19694	1.02121	0.886039	1.14704	0.612731
ENSMUSG00000026096	-0.432804	0.114431	0.682394	Osgepl1	protein_coding	1.35224	1.13926	1.07951	0.968153	1.04951	0.639323
ENSMUSG00000026095	-1.04659	0.00867115	0.384519	Asnsd1	protein_coding	0.844933	1.16005	0.689654	0.339714	0.531391	0.443597
ENSMUSG00000096141	-0.506814	0.363687	0.845045	Dnah7a	protein_coding	0.184095	0.0819225	0.0649695	0.0874016	0.0647838	0.0789977
ENSMUSG00000026094	-0.227972	0.532764	0.906251	Stk17b	protein_coding	0.530689	0.561301	0.597237	0.637655	0.414744	0.389031
ENSMUSG00000042807	-0.157383	0.474723	0.886416	Hecw2	protein_coding	1.28403	1.0256	1.24716	1.21299	1.17971	0.800483
ENSMUSG00000041303	-0.0458055	0.83895	0.973441	Gtf3c3	protein_coding	3.56175	3.5456	3.52558	4.39713	3.5155	2.40092
ENSMUSG00000073678	-0.191208	0.345054	0.838752	Pgap1	protein_coding	0.78339	0.911618	0.842232	0.838453	0.740241	0.646946
ENSMUSG00000052331	-0.157829	0.551688	0.911488	Ankrd44	protein_coding	0.420589	0.439503	0.374503	0.399431	0.396772	0.314045
ENSMUSG00000025982	0.124153	0.356041	0.843394	Sf3b1	protein_coding	8.88368	8.5189	8.08796	9.63593	8.94746	9.19462
ENSMUSG00000103030	0.67097	0.250176	0.790202	E330011M16Rik	TEC	0.671034	0.228131	0.431532	0.57592	0.768389	0.756044
ENSMUSG00000025981	-0.538644	0.0699225	0.619594	Coq10b	protein_coding	3.54332	3.71932	3.48704	3.3286	2.9492	1.14359
ENSMUSG00000025980	0.129888	0.377729	0.84906	Hspd1	protein_coding	26.5147	31.9971	30.1605	30.1748	32.0987	34.7649
ENSMUSG00000073676	-0.177238	0.291945	0.814059	Hspe1	protein_coding	31.1518	37.0827	28.2116	29.6642	30.5625	25.1752
ENSMUSG00000025979	-0.339733	0.451793	0.877644	Mob4	protein_coding	15.0782	14.0871	13.7589	15.4842	13.2199	5.22208
ENSMUSG00000025978	0.227836	0.134643	0.703539	Rftn2	protein_coding	5.60464	5.60778	5.45348	6.46212	6.16106	6.88334
ENSMUSG00000097649	0.428889	0.0460691	0.570972	Gm10561	antisense_RNA	4.63206	4.54039	4.80973	5.57279	5.93113	7.28495
ENSMUSG00000046994	-0.0294533	0.90926	0.985933	Mars2	protein_coding	1.05068	0.773068	1.24364	1.11608	1.19126	0.702089
ENSMUSG00000038349	0.106333	0.599357	0.919542	Plcl1	protein_coding	3.56623	3.18258	3.88663	4.88866	3.25709	3.29213
ENSMUSG00000038331	-0.0890499	0.689464	0.938687	Satb2	protein_coding	1.97616	1.648	1.99587	2.19182	1.60025	1.4858
ENSMUSG00000087022	0.319666	0.326368	0.831076	9130024F11Rik	processed_transcript	0.456302	0.598033	0.669811	0.815261	0.791934	0.553656
ENSMUSG00000038323	-0.124246	0.62492	0.923148	1700066M21Rik	protein_coding	6.80463	8.43415	7.64083	8.96824	8.13032	3.9347
ENSMUSG00000048495	-0.0717135	0.750159	0.953905	Tyw5	protein_coding	3.98094	3.75712	3.22964	3.25267	3.04368	4.11193
ENSMUSG00000025971	-0.142508	0.417486	0.862534	Maip1	protein_coding	2.525	2.32623	2.28828	2.12463	2.22574	2.119
ENSMUSG00000038305	-0.0524144	0.805628	0.968713	Spats2l	protein_coding	1.14779	1.36858	1.40978	1.36715	1.18631	1.23265
ENSMUSG00000054770	0.00516739	0.985882	0.997678	Kctd18	protein_coding	0.477234	0.290939	0.502978	0.401398	0.484538	0.388716
ENSMUSG00000026039	-0.87384	0.135859	0.705671	Sgo2a	protein_coding	0.319066	0.116817	0.149944	0.0884716	0.110169	0.11912
ENSMUSG00000063558	-0.371876	0.37384	0.847764	Aox1	protein_coding	0.224288	0.402935	0.203628	0.228279	0.222081	0.196102
ENSMUSG00000103839	-0.417435	0.220013	0.767788	Gm37607	TEC	1.13646	1.31759	1.37032	1.05565	1.00904	0.808792
ENSMUSG00000051223	-0.441409	0.0516412	0.581712	Bzw1	protein_coding	44.5612	42.8244	35.9236	38.3153	34.9596	17.5658
ENSMUSG00000026034	-0.176734	0.418289	0.862534	Clk1	protein_coding	2.38269	1.94042	1.7884	2.03794	2.00027	1.37709
ENSMUSG00000026035	-0.189619	0.395372	0.855494	Ppil3	protein_coding	2.25775	2.77656	2.61604	2.29226	2.57001	1.87223
ENSMUSG00000026036	0.117572	0.499543	0.895895	Nif3l1	protein_coding	2.39995	2.79417	2.56437	2.84286	2.9761	2.61183
ENSMUSG00000026037	0.0185291	0.91858	0.986976	Orc2	protein_coding	5.29113	6.89716	5.29034	6.09687	5.74699	5.879
ENSMUSG00000085054	-0.825845	0.518241	0.903046	Gm15834	lincRNA	2.34717	2.64018	2.39591	1.98761	2.15016	0.030137
ENSMUSG00000038174	-0.468525	0.301112	0.817572	Fam126b	protein_coding	8.78854	8.95434	9.74518	8.87929	7.95428	3.03561
ENSMUSG00000026032	0.0185396	0.930983	0.988884	Ndufb3	protein_coding	45.3044	52.9836	42.1074	40.1364	37.1452	64.7701
ENSMUSG00000102059	-0.761565	0.147116	0.71713	Gm20257	transcribed_unprocessed_pseudogene	1.59237	1.60325	1.24065	0.750616	0.942558	0.928901
ENSMUSG00000026031	-0.320631	0.109319	0.676363	Cflar	protein_coding	1.65157	1.33526	1.36182	1.35052	1.1316	0.999227
ENSMUSG00000026029	-0.463571	0.293618	0.814444	Casp8	protein_coding	0.812425	1.10031	0.458744	0.499993	0.667088	0.565008
ENSMUSG00000026028	-0.126375	0.374176	0.847764	Trak2	protein_coding	23.5513	20.915	22.8353	20.8564	22.4822	18.3311
ENSMUSG00000026027	0.105107	0.544216	0.910926	Stradb	protein_coding	3.30238	2.95181	3.08649	3.58829	3.51082	2.95249
ENSMUSG00000038079	-0.329515	0.091501	0.653042	Tmem237	protein_coding	7.51062	8.29917	6.5274	6.17585	6.41641	5.22617
ENSMUSG00000097573	0.438618	0.389034	0.854146	G730003C15Rik	antisense_RNA	0.546193	0.295414	0.598719	0.572757	0.78805	0.587416
ENSMUSG00000101586	-0.5825	0.0769672	0.633035	Gm29017	antisense_RNA	3.20606	1.97808	3.88564	2.41014	2.29309	1.36319
ENSMUSG00000026024	0.15389	0.400985	0.855494	Als2	protein_coding	2.71656	2.94988	3.83753	3.72109	3.73365	3.12402
ENSMUSG00000041075	-0.252241	0.302818	0.819871	Fzd7	protein_coding	1.50524	1.61548	1.64722	1.3314	1.18017	1.48106
ENSMUSG00000047361	0.0119456	0.967827	0.995223	Gm973	protein_coding	1.07668	1.45942	0.715926	1.0023	1.06579	1.21761
ENSMUSG00000026021	-0.149837	0.473007	0.886066	Sumo1	protein_coding	27.0612	32.7913	28.2615	33.0863	28.765	17.6403
ENSMUSG00000026020	-0.119477	0.464504	0.883309	Nop58	protein_coding	3.78333	3.12376	3.17147	3.03103	2.90613	3.32974
ENSMUSG00000067336	-0.144288	0.454301	0.879375	Bmpr2	protein_coding	9.30188	9.26779	9.94762	10.3602	9.63709	5.81342
ENSMUSG00000041040	0.046975	0.754901	0.954674	Fam117b	protein_coding	8.41403	7.64764	8.92045	9.30306	8.69073	7.81433
ENSMUSG00000026018	0.0084031	0.959048	0.992752	Ica1l	protein_coding	7.62056	6.95357	6.52505	7.59275	7.47412	6.16862
ENSMUSG00000026019	-0.0502297	0.774814	0.96059	Wdr12	protein_coding	2.0619	2.03882	2.22023	2.29197	2.06168	1.75417
ENSMUSG00000026017	0.0353512	0.886337	0.981567	Carf	protein_coding	0.504064	0.587287	0.581202	0.667176	0.617418	0.434815
ENSMUSG00000073664	-0.282174	0.397999	0.855494	Nbeal1	protein_coding	0.401103	0.271812	0.381082	0.389435	0.350911	0.128395
ENSMUSG00000049439	-0.0964575	0.707801	0.944359	Cyp20a1	protein_coding	3.10952	2.96397	3.2898	3.54343	2.94271	2.28202
ENSMUSG00000026782	-0.248927	0.160322	0.727278	Abi2	protein_coding	27.0355	27.2483	27.555	27.1537	25.1139	16.6176
ENSMUSG00000026014	-0.0220338	0.89445	0.982538	Raph1	protein_coding	1.79824	1.57733	1.96663	1.9174	1.58172	1.75604
ENSMUSG00000101188	-0.299484	0.571314	0.91561	Eif4a-ps4	processed_pseudogene	1.0825	1.26939	0.817208	1.11972	0.588518	0.856602
ENSMUSG00000052062	0.026727	0.930211	0.988884	Pard3b	protein_coding	0.26586	0.314616	0.273272	0.260794	0.280875	0.32787
ENSMUSG00000025969	-0.0367388	0.806782	0.969089	Nrp2	protein_coding	4.38582	4.70409	4.59958	3.98204	4.83321	4.53742
ENSMUSG00000040865	-0.205267	0.314205	0.82361	Ino80d	protein_coding	1.71527	1.19635	1.99175	1.57025	1.33857	1.33905
ENSMUSG00000084799	0.40127	0.0967277	0.657696	Ino80dos	lincRNA	2.80656	1.9737	2.99529	3.20005	3.73341	3.32082
ENSMUSG00000101599	0.196717	0.713629	0.945405	Gm20342	lincRNA	0.129749	0.0654977	0.187739	0.119052	0.198548	0.121652
ENSMUSG00000025968	0.244134	0.0996613	0.662207	Ndufs1	protein_coding	6.45851	6.66984	7.71405	8.21858	7.84202	8.61494
ENSMUSG00000025967	-0.234459	0.110245	0.678071	Eef1b2	protein_coding	32.0362	37.6257	30.4662	27.5847	29.116	28.446
ENSMUSG00000027520	-0.477045	0.0395774	0.541104	Zdbf2	protein_coding	1.86119	1.28602	2.09239	1.53768	1.25882	0.967049
ENSMUSG00000025964	0.0688615	0.617044	0.922122	Adam23	protein_coding	5.18929	4.59135	4.9872	4.98973	5.39172	5.10785
ENSMUSG00000025962	0.273073	0.252043	0.791809	Fastkd2	protein_coding	1.48365	1.60278	1.43117	1.82257	2.26267	1.39752
ENSMUSG00000025959	-0.0827211	0.607478	0.92049	Klf7	protein_coding	7.25469	5.86673	6.3656	5.37757	6.54406	6.4757
ENSMUSG00000097272	0.0892444	0.609071	0.92049	Gm26649	lincRNA	6.94148	6.23206	6.12497	6.36213	6.69405	7.45399
ENSMUSG00000086836	0.194205	0.639864	0.928803	Gm13748	antisense_RNA	6.3695	8.54144	3.51097	6.01334	9.18994	6.07236
ENSMUSG00000025958	-0.3499	0.109687	0.676742	Creb1	protein_coding	3.92126	3.4779	3.81072	3.91567	2.97325	1.91074
ENSMUSG00000025956	0.0234286	0.932696	0.988884	Mettl21a	protein_coding	1.52614	2.01267	1.74818	1.80165	2.11017	1.49297
ENSMUSG00000070871	-0.0104113	0.966477	0.995117	Ccnyl1	protein_coding	2.04023	2.15792	2.48008	2.12858	2.69635	1.83148
ENSMUSG00000045005	-0.568217	0.321974	0.827862	Fzd5	protein_coding	0.19067	0.131523	0.175929	0.119531	0.14353	0.0754404
ENSMUSG00000051344	0.0937576	0.580881	0.916101	Plekhm3	protein_coding	2.31486	2.05697	2.28867	2.51276	2.11551	2.468
ENSMUSG00000084416	0.220673	0.575103	0.916101	Rpl10a-ps1	processed_pseudogene	4.55799	5.84071	4.90408	4.61307	3.37245	9.73147
ENSMUSG00000044816	-0.180695	0.630633	0.925464	D630023F18Rik	protein_coding	1.59058	1.05714	1.26478	1.48762	0.640918	1.29097
ENSMUSG00000025950	-0.444936	0.00960401	0.395478	Idh1	protein_coding	9.90938	9.69874	9.02005	7.35284	7.44216	6.26281
ENSMUSG00000025949	-0.0106983	0.959623	0.992884	Pikfyve	protein_coding	1.18465	0.925531	1.4824	1.36606	1.20836	0.990245
ENSMUSG00000015222	-0.0955514	0.526176	0.904291	Map2	protein_coding	59.0471	53.6379	56.6525	57.5286	57.8917	43.0724
ENSMUSG00000073656	0.0476189	0.866674	0.979413	Gm10558	antisense_RNA	8.04144	5.25649	5.72619	4.57818	5.54384	9.46398
ENSMUSG00000055567	-0.0678281	0.645994	0.930603	Unc80	protein_coding	13.7859	11.5317	14.0458	13.3596	13.0844	11.1121
ENSMUSG00000026005	-0.152834	0.510462	0.901338	Rpe	protein_coding	6.79509	6.33979	5.64879	6.93004	6.28801	3.70906
ENSMUSG00000026004	-0.144244	0.571793	0.91561	Kansl1l	protein_coding	2.18497	1.54901	1.6347	1.87911	1.88653	1.10117
ENSMUSG00000102776	-0.34846	0.514122	0.902021	Gm38162	TEC	0.349165	0.178058	0.300727	0.242736	0.215905	0.189134
ENSMUSG00000026003	-0.0851927	0.640861	0.929236	Acadl	protein_coding	12.9804	13.9938	11.3905	13.0889	13.008	10.1299
ENSMUSG00000026000	-0.0441408	0.750297	0.953905	Lancl1	protein_coding	18.0839	16.8963	18.7576	18.9026	17.0006	16.2108
ENSMUSG00000062209	-0.0674162	0.728492	0.949059	Erbb4	protein_coding	2.46841	2.02434	2.48403	2.59241	2.34304	1.72553
ENSMUSG00000025997	-0.436192	0.26278	0.798515	Ikzf2	protein_coding	0.360351	0.227116	0.36189	0.295378	0.280138	0.128774
ENSMUSG00000045648	-0.476617	0.204668	0.756384	Vwc2l	protein_coding	0.849929	0.337108	0.827056	0.52137	0.602384	0.325663
ENSMUSG00000026192	-0.0543282	0.780912	0.962177	Atic	protein_coding	2.18964	1.69709	1.88365	1.86843	1.98185	1.70733
ENSMUSG00000026193	-1.07397	0.0788974	0.636353	Fn1	protein_coding	14.2173	4.84123	3.86634	2.688	4.08179	4.1192
ENSMUSG00000073652	-1.79567	0.0128225	0.418761	Apol7d	antisense_RNA	2.27547	0.739417	0.105782	0.256941	0.34281	0.299381
ENSMUSG00000039395	0.15568	0.686027	0.938384	Mreg	protein_coding	1.05415	1.53306	0.871593	1.37519	1.61749	0.898382
ENSMUSG00000097131	0.435334	0.266635	0.8005	D230017M19Rik	lincRNA	0.386826	0.400616	0.269492	0.472542	0.413418	0.541064
ENSMUSG00000026189	0.0936081	0.829205	0.972839	Pecr	protein_coding	1.24785	1.82976	0.948378	1.52663	1.85496	0.963508
ENSMUSG00000026188	0.00323791	0.986927	0.997822	Tmem169	protein_coding	4.33601	3.75229	3.8024	3.99206	4.02624	3.89459
ENSMUSG00000026187	0.0558577	0.792429	0.965452	Xrcc5	protein_coding	4.55463	4.23595	4.1338	4.60997	5.07155	3.78407
ENSMUSG00000039372	0.281038	0.25723	0.79498	2023-03-04	protein_coding	3.41208	3.38584	4.1537	3.32222	3.5363	6.41633
ENSMUSG00000039354	0.296621	0.111054	0.680039	Smarcal1	protein_coding	2.3919	2.3261	2.40383	3.10249	2.98416	2.66543
ENSMUSG00000046330	-0.0806789	0.580216	0.916101	Rpl37a	protein_coding	49.3568	47.0867	43.8852	41.7677	42.7821	48.0973
ENSMUSG00000039323	0.28295	0.274326	0.807011	Igfbp2	protein_coding	5.40045	10.5868	6.88602	6.98123	9.79198	11.1094
ENSMUSG00000026185	0.310831	0.0939787	0.653742	Igfbp5	protein_coding	27.5556	32.3982	25.3839	29.4306	30.3516	46.058
ENSMUSG00000055322	0.0647686	0.735368	0.951098	Tns1	protein_coding	2.52433	1.9428	2.20017	1.96185	2.10088	2.89998
ENSMUSG00000006304	-0.148498	0.334509	0.835574	Arpc2	protein_coding	159.993	168.319	144.65	151.468	158.231	117.096
ENSMUSG00000006299	-0.132599	0.35306	0.843152	Aamp	protein_coding	18.0696	20.4752	20.9645	18.3335	17.8111	18.1433
ENSMUSG00000101503	-0.0534743	0.793136	0.965452	Gm28364	antisense_RNA	44.7963	42.7511	52.3176	48.2573	49.8568	36.8606
ENSMUSG00000026179	0.407624	0.0317127	0.511957	Pnkd	protein_coding	22.2583	21.1636	20.4895	22.3526	24.1975	38.2061
ENSMUSG00000006301	0.173057	0.323447	0.828982	Tmbim1	protein_coding	1.53061	1.63447	1.53326	1.67806	1.64212	1.97256
ENSMUSG00000026177	0.11538	0.804848	0.96818	Slc11a1	protein_coding	0.479646	0.392759	0.298503	0.345794	0.401827	0.516273
ENSMUSG00000026176	0.243606	0.246888	0.787721	Ctdsp1	protein_coding	6.17272	6.41057	5.65583	5.75171	6.38389	9.42992
ENSMUSG00000033364	-0.0324987	0.868466	0.979413	Usp37	protein_coding	1.36058	1.54303	1.75659	1.63358	1.62717	1.30249
ENSMUSG00000026174	-0.0409974	0.81642	0.969212	Cnot9	protein_coding	5.81346	5.66941	6.18594	5.86542	6.3412	4.99037
ENSMUSG00000026173	-0.0399781	0.820801	0.970478	Plcd4	protein_coding	2.90493	2.6142	3.0455	2.5929	2.97417	2.76447
ENSMUSG00000026135	0.129361	0.464374	0.883309	Zfp142	protein_coding	2.93317	2.1025	2.45443	2.72244	2.58824	2.86984
ENSMUSG00000026172	0.325727	0.0934398	0.653316	Bcs1l	protein_coding	6.66879	5.47681	6.53381	8.25806	8.20051	6.94926
ENSMUSG00000026171	0.0518951	0.770457	0.958706	Rnf25	protein_coding	8.51603	7.7771	8.36692	9.05768	8.64638	7.86134
ENSMUSG00000033276	0.230591	0.647231	0.931085	Stk36	protein_coding	0.187018	0.339096	0.13745	0.346701	0.179887	0.253933
ENSMUSG00000033257	0.0988868	0.667696	0.93603	Ttll4	protein_coding	0.880247	0.631202	0.916272	0.885575	0.908869	0.802547
ENSMUSG00000026170	0.30056	0.576005	0.916101	Cyp27a1	protein_coding	0.712282	0.376684	0.407162	0.83683	0.532873	0.464134
ENSMUSG00000026167	-0.0402307	0.927597	0.988412	Wnt10a	protein_coding	0.859418	0.755445	0.896235	0.887514	1.13943	0.436839
ENSMUSG00000090071	0.717714	0.203018	0.754232	Cdk5r2	protein_coding	73.3619	66.6434	74.3625	70.1203	73.4013	209.004
ENSMUSG00000047021	-0.0386032	0.946269	0.990921	Cfap65	protein_coding	0.168669	0.250146	0.0778144	0.0845911	0.197507	0.204655
ENSMUSG00000033159	0.00820085	0.96701	0.995117	Cnppd1	protein_coding	2.08549	2.11433	2.1491	2.0169	2.32888	2.04903
ENSMUSG00000049339	0.0589203	0.653986	0.931906	Retreg2	protein_coding	52.1071	55.9822	52.3106	52.6005	56.1876	58.3074
ENSMUSG00000026197	-0.0578982	0.790143	0.965452	Zfand2b	protein_coding	7.47302	7.46782	6.92782	6.76361	5.60109	8.57675
ENSMUSG00000033124	0.525644	0.000995197	0.185942	Atg9a	protein_coding	6.09867	5.40607	6.42037	7.96149	8.30635	9.51236
ENSMUSG00000026199	0.00509908	0.984561	0.997397	Ankzf1	protein_coding	1.52734	1.26464	1.25823	1.01271	1.43693	1.60972
ENSMUSG00000026200	-0.0941682	0.770478	0.958706	Glb1l	protein_coding	0.553353	0.577571	0.870904	0.573903	0.728347	0.57718
ENSMUSG00000026201	-0.129599	0.330574	0.833635	Stk16	protein_coding	24.9324	27.0751	24.3442	23.1704	23.4569	23.1777
ENSMUSG00000026202	0.321263	0.0148311	0.423194	Tuba4a	protein_coding	86.7394	93.4671	99.4193	117.239	109.415	122.696
ENSMUSG00000026203	0.112875	0.500664	0.896214	Dnajb2	protein_coding	6.50291	7.8876	7.86063	7.46025	7.73434	8.86435
ENSMUSG00000026204	0.255527	0.173474	0.738693	Ptprn	protein_coding	91.9312	99.6171	103.086	91.1278	102.856	157.708
ENSMUSG00000101840	0.642699	0.004363	0.310385	Gm28294	antisense_RNA	103.364	105.203	139.82	133.192	153.705	256.601
ENSMUSG00000033061	-0.162559	0.320531	0.826652	Resp18	protein_coding	26.052	27.4519	26.3629	24.989	24.6312	21.8037
ENSMUSG00000100556	-0.139875	0.549266	0.911271	Gm28902	antisense_RNA	34.6619	38.9174	39.0942	38.4447	32.8273	31.0576
ENSMUSG00000026209	0.0667666	0.722829	0.947671	Dnpep	protein_coding	3.59537	3.56244	4.13863	3.74833	3.67683	4.38679
ENSMUSG00000026208	-0.500701	0.32277	0.828349	Des	protein_coding	0.320681	0.496654	0.44191	0.23119	0.440647	0.231607
ENSMUSG00000026207	0.392349	0.0543327	0.584566	Speg	protein_coding	5.31816	5.36081	5.26025	5.33589	5.87706	9.6956
ENSMUSG00000033021	0.236198	0.272803	0.805505	Gmppa	protein_coding	6.31897	5.69613	5.67985	7.12671	5.22618	8.42224
ENSMUSG00000033007	0.37184	0.339259	0.835656	Asic4	protein_coding	0.630643	1.41742	0.871948	1.07601	1.05143	1.65792
ENSMUSG00000102605	0.279941	0.609347	0.92049	Gm37264	TEC	0.261521	0.892056	0.42886	0.603329	0.603718	0.729831
ENSMUSG00000032997	0.403077	0.00811817	0.376802	Chpf	protein_coding	19.8023	18.3854	21.6688	23.8472	25.3391	29.9257
ENSMUSG00000026211	0.216348	0.476765	0.88728	Obsl1	protein_coding	0.406228	0.483367	0.496354	0.458821	0.48191	0.665412
ENSMUSG00000051703	0.334979	0.142235	0.712297	Tmem198	protein_coding	7.87539	7.35504	11.2185	9.35822	9.27068	14.6668
ENSMUSG00000032968	0.193752	0.524674	0.904107	Inha	protein_coding	3.65328	2.89801	4.08641	2.91398	3.7009	5.49375
ENSMUSG00000026213	0.22193	0.308873	0.821536	Stk11ip	protein_coding	2.3058	1.52821	1.85834	2.16607	2.27548	2.18612
ENSMUSG00000006576	0.284165	0.116132	0.682561	Slc4a3	protein_coding	4.7399	5.67435	5.97413	5.69047	6.06606	8.18997
ENSMUSG00000026235	-0.00843969	0.947121	0.990986	Epha4	protein_coding	37.3676	37.8801	41.1472	39.3884	38.9346	37.3948
ENSMUSG00000032908	0.0156198	0.958171	0.992594	Sgpp2	protein_coding	1.23188	1.97714	1.61665	2.00341	1.80492	1.09496
ENSMUSG00000026245	0.0872587	0.574695	0.916101	Farsb	protein_coding	14.3314	16.5755	15.4496	17.73	16.4156	15.1324
ENSMUSG00000090486	0.57553	0.348604	0.842067	BC035947	protein_coding	0.31174	0.164861	0.217181	0.249716	0.233219	0.535855
ENSMUSG00000032883	0.167196	0.193442	0.750832	Acsl3	protein_coding	32.4454	33.9099	32.478	38.2168	36.6248	36.143
ENSMUSG00000079470	-0.431346	0.0790389	0.636353	Utp14b	protein_coding	3.15033	1.8121	1.73548	1.85677	1.46484	1.63496
ENSMUSG00000050711	0.0203312	0.90251	0.985278	Scg2	protein_coding	68.5171	82.432	72.6236	64.9088	69.0616	92.7461
ENSMUSG00000054702	-0.53868	0.305265	0.821536	Ap1s3	protein_coding	0.478044	0.505619	0.691702	0.545679	0.421498	0.193346
ENSMUSG00000073643	-0.256691	0.293621	0.814444	Wdfy1	protein_coding	3.86116	4.0652	4.17631	5.0386	2.49012	2.59442
ENSMUSG00000026248	0.135651	0.533563	0.906462	Mrpl44	protein_coding	6.86929	5.86406	8.50993	7.91869	6.90922	8.44066
ENSMUSG00000026249	0.105277	0.429172	0.866541	Serpine2	protein_coding	16.5329	18.4432	18.5104	18.3425	19.5753	19.6238
ENSMUSG00000004364	-0.137334	0.48451	0.891166	Cul3	protein_coding	21.2103	22.3311	23.558	25.0614	22.1894	13.7813
ENSMUSG00000038608	0.248248	0.0954298	0.655587	Dock10	protein_coding	1.94255	2.08613	2.2038	2.4819	2.48124	2.44076
ENSMUSG00000054976	-0.365692	0.188687	0.745422	Nyap2	protein_coding	0.962452	0.792562	0.866514	0.915243	0.714152	0.408728
ENSMUSG00000055980	-0.22725	0.24396	0.786289	Irs1	protein_coding	1.8118	2.034	2.00775	1.53669	1.98392	1.49473
ENSMUSG00000022591	-0.505268	0.0704084	0.619594	Gm9747	protein_coding	4.32683	4.99539	4.42852	3.23653	4.61125	1.89788
ENSMUSG00000026142	-0.359022	0.15416	0.724242	Rhbdd1	protein_coding	1.16856	0.940034	0.912897	0.789065	0.807385	0.758866
ENSMUSG00000097564	0.218346	0.453244	0.878566	C430014B12Rik	processed_transcript	1.10876	1.62295	1.00588	1.7224	1.12996	1.49747
ENSMUSG00000026150	-0.143267	0.348825	0.842067	Mff	protein_coding	13.6484	15.6132	13.5226	14.0711	13.7609	10.9249
ENSMUSG00000026159	-0.203424	0.301826	0.81849	Agfg1	protein_coding	7.50756	8.19012	8.27091	8.88769	7.01083	4.928
ENSMUSG00000038496	-0.185991	0.539571	0.908462	Slc19a3	protein_coding	1.36534	1.43915	1.13663	1.13264	1.24132	1.10064
ENSMUSG00000026163	0.101971	0.462684	0.882473	Sphkap	protein_coding	15.1941	14.7476	17.2942	18.0385	16.659	15.9946
ENSMUSG00000045658	-0.0375992	0.851485	0.976839	Pid1	protein_coding	3.26191	2.08117	2.57136	2.60449	2.36158	2.72794
ENSMUSG00000036766	-0.15582	0.359249	0.84352	Dner	protein_coding	18.1179	17.7372	17.0725	17.2517	18.0495	12.2421
ENSMUSG00000026219	0.082203	0.590123	0.918183	Trip12	protein_coding	4.96215	4.76902	5.03978	5.67106	5.57674	4.39518
ENSMUSG00000073633	-0.146583	0.746618	0.953404	Fbxo36	protein_coding	0.800635	0.825648	0.772314	0.596447	1.02681	0.566681
ENSMUSG00000026220	0.302498	0.259203	0.796767	Slc16a14	protein_coding	1.38525	1.26166	1.36925	1.6398	1.76013	1.5563
ENSMUSG00000026222	0.39143	0.399023	0.855494	Sp100	protein_coding	0.333817	0.234713	0.117094	0.229722	0.270006	0.395833
ENSMUSG00000036707	-0.0736841	0.648018	0.931116	Cab39	protein_coding	22.1542	22.9973	20.9955	24.1941	21.9639	16.7133
ENSMUSG00000026223	0.211237	0.153812	0.724242	Itm2c	protein_coding	126.48	162.893	167.225	168.298	175.424	184.892
ENSMUSG00000026226	0.318587	0.621914	0.922985	Spata3	protein_coding	0.150517	0.221742	0.477062	0.24803	0.434333	0.378306
ENSMUSG00000026227	-0.139164	0.593673	0.918211	2810459M11Rik	protein_coding	1.66934	2.6348	2.07512	2.04717	2.00297	1.76448
ENSMUSG00000026229	-0.0668441	0.660289	0.934151	Psmd1	protein_coding	10.1553	9.95862	10.953	10.9563	10.1475	8.56406
ENSMUSG00000062590	0.0599582	0.775044	0.960714	Armc9	protein_coding	0.965268	1.07689	0.786566	0.940573	1.08533	0.930552
ENSMUSG00000026234	0.0028835	0.988138	0.998145	Ncl	protein_coding	20.7853	27.4952	18.0635	19.5444	18.71	28.217
ENSMUSG00000073627	0.0244729	0.952821	0.991634	C130036L24Rik	processed_transcript	0.293885	0.324967	0.231946	0.276077	0.299812	0.291753
ENSMUSG00000026238	-0.0631812	0.711109	0.944588	Ptma	protein_coding	104.221	129.922	95.5039	94.5286	95.344	125.624
ENSMUSG00000026239	0.153989	0.348864	0.842067	Pde6d	protein_coding	12.5548	12.4856	10.892	12.6375	13.19	14.1475
ENSMUSG00000026240	0.167188	0.43293	0.868058	Cops7b	protein_coding	2.26599	1.96244	2.35629	2.16569	2.24958	2.95755
ENSMUSG00000026241	0.403163	0.373883	0.847764	Nppc	protein_coding	1.54042	1.04739	2.12275	1.82446	1.5346	2.8036
ENSMUSG00000053333	0.280461	0.181088	0.741298	Dis3l2	protein_coding	1.28807	1.35896	1.85755	1.84794	1.96994	1.65666
ENSMUSG00000084106	-0.571287	0.127771	0.693574	Gm6136	processed_pseudogene	3.28126	3.21534	2.73075	2.31919	1.98032	1.9126
ENSMUSG00000026254	0.0107278	0.94741	0.990986	Eif4e2	protein_coding	4.5267	4.24595	3.99778	4.63059	3.83925	4.38379
ENSMUSG00000026255	0.0121733	0.940962	0.990067	Efhd1	protein_coding	12.679	12.2406	12.0744	11.6885	13.6746	11.98
ENSMUSG00000089821	0.801577	0.168691	0.733469	Efhd1os	antisense_RNA	1.554	3.6982	1.83215	4.35687	5.48075	2.72358
ENSMUSG00000048000	-0.0926493	0.533369	0.906462	Gigyf2	protein_coding	3.89536	4.68944	4.42273	4.15431	3.83604	4.20781
ENSMUSG00000079436	-1.08378	0.569549	0.915385	Kcnj13	protein_coding	0.361105	3.40161	0.174166	0.520668	1.34593	0
ENSMUSG00000026259	0.077523	0.590279	0.918183	Ngef	protein_coding	13.9167	13.6248	15.5485	14.8908	15.024	15.541
ENSMUSG00000079434	0.326925	0.405937	0.857616	Neu2	protein_coding	0.796802	0.737418	0.854019	0.877622	0.766419	1.32935
ENSMUSG00000026288	0.0813568	0.751936	0.954257	Inpp5d	protein_coding	0.927524	0.879334	1.44755	1.04924	1.09525	1.29011
ENSMUSG00000026289	0.0113509	0.954376	0.991634	Atg16l1	protein_coding	2.11964	1.78061	2.53285	2.33082	2.31944	1.83499
ENSMUSG00000056055	0.509028	0.301215	0.817572	Sag	protein_coding	0.109449	0.148108	0.117998	0.129962	0.229129	0.179671
ENSMUSG00000070738	-0.131111	0.512202	0.901529	Dgkd	protein_coding	8.65322	6.34646	9.1221	8.43454	8.11398	5.48325
ENSMUSG00000101942	0.587828	0.198461	0.752814	Gm19582	antisense_RNA	1.4996	1.514	1.70956	2.40793	1.57354	3.06014
ENSMUSG00000005501	0.0354648	0.883996	0.981176	Usp40	protein_coding	0.854739	0.547789	0.745315	0.720655	0.798923	0.679682
ENSMUSG00000092220	-0.586001	0.230007	0.774011	Gm20528	processed_transcript	2.32109	1.62713	1.09346	1.40095	1.03841	0.916935
ENSMUSG00000081984	0.969389	0.105427	0.672077	Dnajb3	protein_coding	0.327262	0.908617	0.578758	1.17968	1.36406	1.05889
ENSMUSG00000079429	0.104663	0.821581	0.970613	Mroh2a	protein_coding	0.236268	0.123164	0.169305	0.194668	0.168821	0.200674
ENSMUSG00000044783	-0.166655	0.400624	0.855494	Hjurp	protein_coding	3.25471	2.16154	2.74132	2.5151	2.15105	2.58404
ENSMUSG00000049866	0.00242331	0.987879	0.998107	Arl4c	protein_coding	4.72841	4.9018	4.83301	4.80856	4.63847	5.03433
ENSMUSG00000036206	0.338249	0.0558227	0.58729	Sh3bp4	protein_coding	3.39781	3.02449	3.5156	4.39797	3.95858	4.19078
ENSMUSG00000055013	0.28316	0.0793535	0.636353	Agap1	protein_coding	6.29114	5.29353	6.34574	6.3596	6.8426	8.60588
ENSMUSG00000067081	-0.528014	0.154877	0.724242	Asb18	protein_coding	1.00088	0.862996	0.545701	0.522875	0.558093	0.589608
ENSMUSG00000026301	-0.284786	0.652117	0.931906	Iqca	protein_coding	0.107201	0.255114	0.336078	0.135248	0.167558	0.268274
ENSMUSG00000044337	-0.0108984	0.959068	0.992752	Ackr3	protein_coding	3.23612	4.21057	4.11264	4.3945	3.73856	3.35523
ENSMUSG00000034432	0.00965108	0.946826	0.990986	Cops8	protein_coding	14.4731	15.4682	16.1492	16.167	16.1402	14.1129
ENSMUSG00000048126	-1.95979	0.0399857	0.541104	Col6a3	protein_coding	3.7281	0.851476	0.434505	0.283282	0.294988	0.709341
ENSMUSG00000026303	-0.0592996	0.878295	0.980369	Mlph	protein_coding	0.524351	0.381993	0.423223	0.416598	0.329376	0.519366
ENSMUSG00000026305	0.0551237	0.773638	0.959866	Lrrfip1	protein_coding	4.30672	4.89256	4.00906	3.93539	4.08284	5.6933
ENSMUSG00000034353	-0.0947777	0.583466	0.916101	Ramp1	protein_coding	20.0317	21.142	24.8858	21.5119	23.7199	16.6755
ENSMUSG00000034343	-0.255709	0.154109	0.724242	Ube2f	protein_coding	4.5837	5.69841	4.7155	4.94515	4.13454	3.49275
ENSMUSG00000026307	0.188554	0.447875	0.875564	Scly	protein_coding	2.48255	2.23922	2.30964	1.97146	2.38789	3.63147
ENSMUSG00000026309	-0.3664	0.065398	0.605279	Ilkap	protein_coding	3.75567	3.94502	3.43371	3.28036	3.09639	2.27848
ENSMUSG00000067071	0.12132	0.670708	0.936271	Hes6	protein_coding	2.59994	2.03728	2.41622	2.65158	2.37881	2.61605
ENSMUSG00000055866	0.140822	0.488167	0.892186	Per2	protein_coding	3.70031	3.28476	3.81494	3.88156	3.06959	4.92333
ENSMUSG00000034292	0.230936	0.411583	0.860369	Traf3ip1	protein_coding	1.63699	2.31536	1.81744	1.93725	1.70826	3.11054
ENSMUSG00000026311	-0.268204	0.222428	0.7691	Asb1	protein_coding	4.05521	2.72194	3.97194	3.3412	3.31764	2.27095
ENSMUSG00000100980	-0.177341	0.686908	0.938397	Gm29100	antisense_RNA	0.662948	0.288725	0.514106	0.384229	0.550146	0.362764
ENSMUSG00000007805	-0.225187	0.663304	0.934943	Twist2	protein_coding	0.704377	0.257887	0.470396	0.507811	0.38219	0.328715
ENSMUSG00000026313	-0.0570505	0.699594	0.94283	Hdac4	protein_coding	2.97267	2.66869	2.94795	2.67104	2.74425	2.83714
ENSMUSG00000096941	1.27925	0.022086	0.465879	Gm26720	lincRNA	0.210636	0.115678	0.281334	0.467247	0.327284	0.658601
ENSMUSG00000026260	0.0906466	0.512854	0.901894	Ndufa10	protein_coding	34.2301	40.5458	36.3062	38.6853	38.222	41.387
ENSMUSG00000073616	0.454163	0.0513852	0.580943	Cops9	protein_coding	32.6591	37.8597	36.0044	36.7789	35.975	73.0826
ENSMUSG00000100546	0.234981	0.636885	0.927574	Gm29483	lincRNA	1.01037	1.34988	1.28241	1.22681	2.1483	0.967849
ENSMUSG00000034220	0.35939	0.0122769	0.418761	Gpc1	protein_coding	16.5009	16.5977	19.1436	21.0045	21.825	24.1741
ENSMUSG00000034212	0.189786	0.561971	0.913587	Ankmy1	protein_coding	1.67978	1.17298	1.70024	1.20249	1.18335	2.77736
ENSMUSG00000047067	-0.343341	0.126817	0.692191	Dusp28	protein_coding	8.3327	11.4897	9.97379	9.37272	6.75607	7.35791
ENSMUSG00000097251	-0.325407	0.522326	0.904107	5033417F24Rik	antisense_RNA	1.44356	1.27236	0.649833	0.439414	0.833111	1.40124
ENSMUSG00000026269	0.0454187	0.807806	0.969212	Rnpepl1	protein_coding	1.57438	1.84452	2.02102	1.81167	1.99777	1.81109
ENSMUSG00000100632	-0.104537	0.82347	0.970901	9430060I03Rik	antisense_RNA	0.71275	1.0231	1.01494	1.07663	0.652926	0.823636
ENSMUSG00000026270	-0.0244115	0.899726	0.983967	Capn10	protein_coding	3.04698	3.67267	3.21913	3.48045	3.29873	3.00887
ENSMUSG00000014602	0.176811	0.218935	0.766399	Kif1a	protein_coding	62.5235	51.4935	61.355	60.8448	63.8922	73.4812
ENSMUSG00000047793	-1.37135	0.0235898	0.471365	Sned1	protein_coding	3.50319	1.55238	0.804034	0.618331	0.836593	0.809814
ENSMUSG00000026273	-0.317375	0.172509	0.738693	Mterf4	protein_coding	2.96905	2.84699	1.93033	2.01504	1.7679	2.42146
ENSMUSG00000026274	-0.102486	0.839904	0.973495	Pask	protein_coding	0.221456	0.120461	0.109863	0.155094	0.146065	0.118998
ENSMUSG00000026275	-0.11744	0.380911	0.84906	Ppp1r7	protein_coding	10.2743	10.1521	9.33659	9.36033	9.02619	9.04991
ENSMUSG00000034088	-0.027997	0.836728	0.973109	Hdlbp	protein_coding	11.1511	10.3964	10.7518	10.4415	9.86376	11.3612
ENSMUSG00000026276	-0.330063	0.0590356	0.592554	2023-09-02	protein_coding	6.54512	6.75358	6.90269	5.79597	6.12279	4.17127
ENSMUSG00000034066	-0.423157	0.140156	0.710185	Farp2	protein_coding	2.29959	1.21612	1.70066	1.64207	1.23235	1.00979
ENSMUSG00000026277	-0.0212514	0.869738	0.979413	Stk25	protein_coding	29.3926	32.2356	32.4727	31.5293	30.5867	30.6133
ENSMUSG00000100927	0.473474	0.097516	0.658352	Gm28536	antisense_RNA	4.3092	6.73307	6.55007	6.49575	6.32201	11.5663
ENSMUSG00000026278	0.156826	0.417498	0.862534	Bok	protein_coding	11.1847	15.1004	17.4308	17.9687	15.3732	15.4044
ENSMUSG00000026279	0.116893	0.570624	0.915556	Thap4	protein_coding	1.45094	1.64625	1.61168	1.77509	1.59016	1.73917
ENSMUSG00000101952	0.284214	0.376969	0.84906	Gm10550	antisense_RNA	3.26907	3.84354	2.9845	3.95604	3.31287	4.99359
ENSMUSG00000026280	0.0915971	0.603355	0.92049	Atg4b	protein_coding	3.33094	4.08157	4.32869	4.48328	4.44954	3.59208
ENSMUSG00000026281	-0.0582147	0.767868	0.957966	Dtymk	protein_coding	4.85883	4.87408	5.27546	4.82239	5.28133	4.33569
ENSMUSG00000026283	-0.0974816	0.665697	0.935904	Ing5	protein_coding	2.02439	2.39439	1.78908	2.13238	1.92388	1.75766
ENSMUSG00000073609	-0.29214	0.210801	0.760053	D2hgdh	protein_coding	2.99951	2.16695	2.18297	2.23969	1.97065	1.78724
ENSMUSG00000034000	0.361897	0.223054	0.7691	Neu4	protein_coding	1.0261	0.725703	1.47874	1.39038	1.34371	1.40252
ENSMUSG00000051185	-0.364153	0.0613773	0.596971	Fam174a	protein_coding	4.4179	4.68533	4.39947	3.93191	3.81419	2.76693
ENSMUSG00000081051	-0.0948876	0.802871	0.967299	Gm15427	processed_pseudogene	9.60823	8.05003	7.39386	5.29248	4.88053	13.0991
ENSMUSG00000040710	-0.387976	0.299854	0.817572	St8sia4	protein_coding	0.465087	0.660915	0.451387	0.545116	0.532432	0.133289
ENSMUSG00000040693	0.0480757	0.926796	0.988412	Slco4c1	protein_coding	0.43216	0.13898	0.371806	0.353663	0.415682	0.205494
ENSMUSG00000097814	-0.23571	0.583373	0.916101	Panct2	antisense_RNA	0.542644	0.607058	0.402653	0.461429	0.575486	0.295445
ENSMUSG00000044768	-0.197557	0.281538	0.810224	D1Ertd622e	protein_coding	0.521595	0.617341	0.587448	0.575056	0.497703	0.434263
ENSMUSG00000040648	0.0797144	0.720586	0.946765	Ppip5k2	protein_coding	0.621847	0.566016	0.59985	0.658099	0.682487	0.55138
ENSMUSG00000026333	-0.125779	0.688738	0.938526	Gin1	protein_coding	0.682446	0.616547	0.548588	0.649167	0.537903	0.50603
ENSMUSG00000026335	-0.0170955	0.911821	0.986517	Pam	protein_coding	7.13435	7.93847	7.97939	8.30592	8.08177	6.40463
ENSMUSG00000089706	-0.0895406	0.861313	0.978481	B230216N24Rik	processed_transcript	0.146913	0.427315	0.406254	0.381294	0.395671	0.15449
ENSMUSG00000067028	-0.29678	0.150541	0.721536	Cntnap5b	protein_coding	2.22474	2.27152	2.51788	1.88973	2.08694	1.74391
ENSMUSG00000050840	0.3166	0.17795	0.739492	Cdh20	protein_coding	2.28616	1.97221	2.24664	2.91521	2.04781	3.10332
ENSMUSG00000047496	-0.290784	0.422131	0.863061	Rnf152	protein_coding	0.483759	0.335779	0.596272	0.426262	0.491164	0.244571
ENSMUSG00000056536	0.137453	0.583297	0.916101	Pign	protein_coding	0.649366	0.541876	0.561316	0.714386	0.742225	0.475816
ENSMUSG00000026319	-0.112224	0.618705	0.922358	2310035C23Rik	protein_coding	2.77576	2.87684	3.00936	3.15833	3.17488	1.69497
ENSMUSG00000026321	-0.298785	0.5033	0.897394	Tnfrsf11a	protein_coding	0.402284	0.349509	0.212506	0.303832	0.267176	0.215002
ENSMUSG00000099843	0.549521	0.375736	0.84906	Gm7160	lincRNA	0.323644	0.417194	0.741465	0.69998	0.544781	0.908107
ENSMUSG00000038866	0.303108	0.102602	0.669512	Zcchc2	protein_coding	2.57262	2.43012	2.73468	3.28843	2.6943	3.54249
ENSMUSG00000044340	0.234927	0.0898777	0.648972	Phlpp1	protein_coding	10.5787	10.3448	11.5968	12.8599	12.2905	13.1087
ENSMUSG00000057329	-0.428761	0.0451098	0.564763	Bcl2	protein_coding	1.54003	1.38553	1.35874	1.2592	0.95141	0.968483
ENSMUSG00000054006	-0.239925	0.608428	0.92049	D630008O14Rik	antisense_RNA	0.947989	0.862593	0.618603	0.884452	0.670472	0.507462
ENSMUSG00000009905	0.0819877	0.663711	0.935219	Kdsr	protein_coding	2.5331	2.31082	2.6064	2.76974	2.97119	2.15575
ENSMUSG00000009907	-0.362651	0.0474892	0.571522	Vps4b	protein_coding	4.40965	4.37124	4.85602	4.12584	3.73996	2.74944
ENSMUSG00000026315	0.194283	0.677513	0.938	Serpinb8	protein_coding	0.526032	0.398314	0.299842	0.715375	0.448477	0.239348
ENSMUSG00000026312	-0.046217	0.90011	0.984015	Cdh7	protein_coding	0.228457	0.330737	0.336073	0.387051	0.263695	0.218294
ENSMUSG00000047216	0.131722	0.641777	0.929236	Cdh19	protein_coding	1.00454	0.998731	1.36952	1.40979	1.15948	1.12135
ENSMUSG00000038702	0.0603883	0.856281	0.978185	Dsel	protein_coding	1.38266	2.20151	2.2357	2.37369	2.83209	0.887103
ENSMUSG00000070695	-0.271828	0.173513	0.738693	Cntnap5a	protein_coding	3.6925	3.52741	4.16817	3.65514	3.55674	2.23062
ENSMUSG00000026374	-0.295104	0.16117	0.729021	Tsn	protein_coding	9.65775	7.70134	7.81846	8.03626	8.02164	4.47509
ENSMUSG00000026377	-0.0445944	0.80867	0.969212	Nifk	protein_coding	13.0113	14.1167	11.2565	11.0629	11.6733	14.4599
ENSMUSG00000064302	0.0493294	0.762814	0.956444	Clasp1	protein_coding	3.45097	2.84786	3.03778	3.30526	2.70347	3.64275
ENSMUSG00000026380	-0.123681	0.670044	0.93626	Tfcp2l1	protein_coding	0.552725	0.496274	0.726522	0.442268	0.514122	0.666966
ENSMUSG00000048402	0.0813095	0.807497	0.969212	Gli2	protein_coding	0.509078	0.470034	0.579624	0.511411	0.401366	0.724015
ENSMUSG00000037035	-0.425893	0.106665	0.674233	Inhbb	protein_coding	1.6167	1.5924	1.44255	1.28209	0.933032	1.23419
ENSMUSG00000004451	0.296842	0.165277	0.732988	Ralb	protein_coding	2.19767	2.64728	2.41156	3.62982	2.58362	2.70182
ENSMUSG00000098923	0.0131138	0.965404	0.994839	Tmem185b	protein_coding	1.80665	3.28496	3.74004	3.01472	3.8465	2.09358
ENSMUSG00000026383	0.0942791	0.726802	0.948901	Epb41l5	protein_coding	0.291327	0.335864	0.374697	0.361249	0.339999	0.367623
ENSMUSG00000026384	-0.235392	0.656344	0.932598	Ptpn4	protein_coding	4.78514	4.52693	4.59634	5.39188	4.9144	1.51142
ENSMUSG00000036975	-0.0335833	0.889536	0.981927	Tmem177	protein_coding	2.47078	2.70858	2.0358	2.5111	2.57461	1.98821
ENSMUSG00000026385	0.263352	0.228761	0.772114	Dbi	protein_coding	80.5862	94.9137	84.5798	74.838	85.6564	151.585
ENSMUSG00000026389	0.225269	0.441349	0.87181	Steap3	protein_coding	0.972978	0.732042	0.91921	0.759307	1.01306	1.28402
ENSMUSG00000036907	0.49753	0.0172927	0.445593	C1ql2	protein_coding	17.6276	26.9662	23.1144	26.3466	27.5698	41.6641
ENSMUSG00000097881	0.308544	0.514289	0.902021	Celrr	lincRNA	0.532435	0.387164	0.513601	0.490477	0.995814	0.305071
ENSMUSG00000003721	-0.271505	0.224557	0.769755	Insig2	protein_coding	10.6629	9.83331	9.9832	9.59124	10.4151	5.2873
ENSMUSG00000026339	-0.145185	0.427292	0.86596	Ccdc93	protein_coding	2.23892	1.7244	1.84084	1.89217	1.66696	1.68345
ENSMUSG00000050534	0.363636	0.224812	0.769755	Htr5b	protein_coding	2.01454	2.51459	2.88634	3.78039	2.16569	3.55868
ENSMUSG00000001674	-0.0953573	0.599334	0.919542	Ddx18	protein_coding	6.64911	7.03265	6.63662	6.80755	5.97364	6.23288
ENSMUSG00000036815	-0.0276183	0.882444	0.980986	Dpp10	protein_coding	1.21305	1.28494	1.16313	1.17826	1.38687	1.03559
ENSMUSG00000026341	-0.051656	0.688656	0.938526	Actr3	protein_coding	45.4915	44.5609	43.2495	45.4332	41.4351	41.7397
ENSMUSG00000026342	-0.242617	0.313884	0.82361	Slc35f5	protein_coding	3.87858	4.39973	3.96587	3.4673	4.43952	2.49423
ENSMUSG00000026343	0.0296895	0.847444	0.975611	Gpr39	protein_coding	18.6332	21.9151	22.8711	19.4372	22.8057	22.5163
ENSMUSG00000026344	-0.0238386	0.867241	0.979413	Lypd1	protein_coding	13.9933	16.4309	16.4526	14.4983	16.3821	15.2444
ENSMUSG00000049690	0.416587	0.188363	0.745422	Nckap5	protein_coding	0.379011	0.285623	0.223933	0.362047	0.350888	0.468498
ENSMUSG00000036155	0.0218735	0.884081	0.981176	Mgat5	protein_coding	7.21373	7.14524	8.56521	8.48166	7.37267	7.41454
ENSMUSG00000099471	0.117534	0.846034	0.975463	Gm8451	processed_pseudogene	3.59086	2.95022	1.4845	1.4793	1.85032	5.29062
ENSMUSG00000026347	-0.307867	0.124734	0.69033	Tmem163	protein_coding	3.16546	3.16793	3.92959	2.86947	2.8649	2.56055
ENSMUSG00000026349	-0.138041	0.425978	0.865602	Ccnt2	protein_coding	3.73811	2.7185	3.48494	3.11676	3.18912	2.72703
ENSMUSG00000051590	0.507533	0.160145	0.727278	Map3k19	protein_coding	0.645689	0.558765	0.713446	0.956393	0.508147	1.23927
ENSMUSG00000036104	-0.101328	0.519833	0.903589	Rab3gap1	protein_coding	3.9555	4.17979	4.33846	4.27046	3.99256	3.37145
ENSMUSG00000036086	-0.175838	0.490306	0.892659	Zranb3	protein_coding	0.688234	0.746299	0.956244	0.805712	0.661991	0.647372
ENSMUSG00000099760	-0.20025	0.675498	0.937617	Gm28800	antisense_RNA	0.741168	0.790678	0.517723	0.755439	0.467077	0.558185
ENSMUSG00000058603	0.248644	0.492548	0.893621	Rpl28-ps1	processed_pseudogene	9.27731	9.22663	9.08272	8.18574	7.05894	17.305
ENSMUSG00000056211	0.117267	0.4313	0.867632	R3hdm1	protein_coding	5.15066	4.26636	4.75947	4.73318	4.82467	5.81328
ENSMUSG00000026353	-0.371329	0.00650201	0.359951	Ubxn4	protein_coding	25.3837	27.7393	24.0585	20.4289	19.4924	19.7516
ENSMUSG00000026354	0.2062	0.191251	0.748854	Lct	protein_coding	5.55715	4.86259	6.01663	6.29017	6.46423	6.19989
ENSMUSG00000026355	0.182164	0.404278	0.857122	Mcm6	protein_coding	1.78144	1.71527	1.69472	2.05489	1.97349	1.86338
ENSMUSG00000026356	-0.161894	0.360484	0.84352	Dars	protein_coding	9.11578	9.27639	7.34681	8.80994	7.57885	6.63161
ENSMUSG00000045382	0.74328	0.0558988	0.58729	Cxcr4	protein_coding	0.856077	0.7797	1.10106	1.57723	1.61637	1.38497
ENSMUSG00000042581	0.107417	0.699613	0.94283	Thsd7b	protein_coding	0.3297	0.496924	0.536121	0.543298	0.457571	0.468622
ENSMUSG00000026399	-0.344573	0.245857	0.787689	Cd55	protein_coding	1.1458	1.08696	0.900169	0.919725	0.920319	0.6378
ENSMUSG00000026409	-0.086237	0.77187	0.959403	Pfkfb2	protein_coding	1.00363	0.626883	1.04436	0.957142	0.965361	0.599291
ENSMUSG00000046404	-0.299179	0.228292	0.771824	Yod1	protein_coding	4.03187	3.92556	3.4922	3.88462	3.63518	1.80474
ENSMUSG00000042510	0.386817	0.33448	0.835574	AA986860	protein_coding	0.62995	0.449744	0.410175	0.5904	0.727116	0.630591
ENSMUSG00000016528	-0.0125948	0.95061	0.991581	Mapkapk2	protein_coding	4.95778	3.78328	5.21882	4.52556	4.84126	4.46019
ENSMUSG00000016526	0.174837	0.42263	0.863061	Dyrk3	protein_coding	2.47124	2.61855	2.78403	3.13406	2.79342	2.95471
ENSMUSG00000026427	-0.0349043	0.858916	0.978314	Eif2d	protein_coding	1.9124	2.05972	1.99474	1.68137	2.22084	1.93369
ENSMUSG00000026430	0.0767025	0.654718	0.931925	Rassf5	protein_coding	5.32093	4.67597	4.82835	5.23192	5.09045	5.29893
ENSMUSG00000026425	0.116318	0.489613	0.892422	Srgap2	protein_coding	4.44546	3.48659	4.96623	4.93567	4.67545	4.36387
ENSMUSG00000026432	0.299139	0.584105	0.916101	Avpr1b	protein_coding	0.299238	0.214767	0.192436	0.215732	0.342652	0.311213
ENSMUSG00000052688	-0.233493	0.697039	0.942353	Rab7b	protein_coding	0.185961	0.186853	0.31093	0.0983149	0.226569	0.255721
ENSMUSG00000042251	0.336327	0.379232	0.84906	Pm20d1	protein_coding	0.326269	0.407637	0.251782	0.305785	0.431514	0.509695
ENSMUSG00000013275	0.0994635	0.570659	0.915556	Slc41a1	protein_coding	16.6888	15.2846	17.2918	14.3874	16.3219	22.0407
ENSMUSG00000026433	0.142552	0.692331	0.940226	Rab29	protein_coding	1.36675	2.04448	1.92111	2.30851	1.91561	1.68204
ENSMUSG00000026434	-0.215382	0.243567	0.785608	Nucks1	protein_coding	23.5001	23.3576	23.0523	24.2457	21.8232	14.1647
ENSMUSG00000103975	-0.167486	0.640379	0.929133	Gm37676	TEC	17.0733	18.7457	19.5233	23.8838	19.5762	5.96783
ENSMUSG00000026436	-0.356738	0.0190699	0.452421	Elk4	protein_coding	7.05944	6.98401	7.26716	5.64414	5.94685	5.06445
ENSMUSG00000059149	-0.0749061	0.609154	0.92049	Mfsd4a	protein_coding	9.53962	8.29506	9.433	8.01604	8.86899	8.99574
ENSMUSG00000097454	-0.22962	0.171362	0.735868	Gm26892	lincRNA	18.5362	17.7894	16.3257	13.4392	15.369	16.0923
ENSMUSG00000026437	0.372644	0.0706498	0.62031	Cdk18	protein_coding	2.67134	2.0618	2.79739	3.31388	2.93985	3.46758
ENSMUSG00000042115	0.0559695	0.84862	0.976376	Klhdc8a	protein_coding	1.12798	1.16109	1.23057	1.4231	0.839558	1.37678
ENSMUSG00000042066	0.436017	0.00330217	0.274028	Tmcc2	protein_coding	26.8902	28.5052	29.7376	34.6409	35.7749	44.7373
ENSMUSG00000090079	1.059	5.08999e-05	0.0484313	Gm15849	antisense_RNA	16.4276	22.5334	20.1383	35.1597	32.0962	55.7487
ENSMUSG00000042046	0.101778	0.551067	0.911488	Dstyk	protein_coding	3.4291	2.8467	3.83445	3.61316	3.79398	3.43873
ENSMUSG00000097760	0.810605	0.146567	0.71678	6030442K20Rik	processed_transcript	0.593378	0.306981	0.821253	0.464987	0.719644	1.79994
ENSMUSG00000026439	0.0477849	0.776604	0.961378	Rbbp5	protein_coding	7.24956	7.83358	8.27355	9.06482	7.98332	7.10605
ENSMUSG00000048174	0.0672298	0.850664	0.976839	Tmem81	protein_coding	1.53398	1.28445	1.1783	1.33118	1.72141	1.15467
ENSMUSG00000053024	0.0612352	0.706364	0.944359	Cntn2	protein_coding	6.796	5.9091	7.95826	6.45861	7.53251	7.56191
ENSMUSG00000026442	0.120103	0.394573	0.855494	Nfasc	protein_coding	13.8643	13.6374	14.7695	13.3553	16.4932	16.0945
ENSMUSG00000026443	0.425737	0.00694266	0.365133	Lrrn2	protein_coding	64.9476	63.5373	70.818	77.1954	82.3183	108.155
ENSMUSG00000054387	-0.191531	0.314622	0.82361	Mdm4	protein_coding	2.9054	2.03432	2.88858	2.32362	2.58968	1.9436
ENSMUSG00000026447	0.325851	0.15462	0.724242	Pik3c2b	protein_coding	0.937117	0.763071	1.08955	1.09617	1.09838	1.29142
ENSMUSG00000102425	1.27778	0.00995001	0.396582	Gm26616	TEC	0.645765	0.204904	0.213573	0.904508	0.940586	0.716381
ENSMUSG00000046062	-0.0272267	0.864826	0.979189	Ppp1r15b	protein_coding	7.62427	7.47063	7.37435	8.18581	7.52083	6.3538
ENSMUSG00000041757	0.110135	0.52271	0.904107	Plekha6	protein_coding	2.73588	2.03962	2.70972	2.71452	2.65797	2.69787
ENSMUSG00000070643	0.0294147	0.910539	0.986235	Sox13	protein_coding	1.64851	1.19169	1.4363	1.34182	1.34269	1.66147
ENSMUSG00000090553	-0.169851	0.481015	0.889507	Snrpe	protein_coding	9.86065	9.08157	7.77876	9.00662	9.24352	5.57665
ENSMUSG00000102976	0.698505	0.0611525	0.596441	Zc3h11a	protein_coding	0.408721	0.256362	0.513459	0.50024	0.804558	0.605487
ENSMUSG00000026463	0.277107	0.165925	0.732988	Atp2b4	protein_coding	3.42605	4.0098	4.96632	4.10311	4.50193	6.4144
ENSMUSG00000090208	0.916008	0.00586364	0.346	Gm15851	antisense_RNA	6.58117	5.63275	3.25772	8.49035	7.7462	12.871
ENSMUSG00000041577	0.489319	0.00995539	0.396582	Prelp	protein_coding	8.24599	8.12622	5.70568	9.56889	9.6399	11.7755
ENSMUSG00000041559	0.180961	0.642496	0.929236	Fmod	protein_coding	0.693593	1.14167	0.602153	0.675049	0.883968	1.20976
ENSMUSG00000020423	-0.0710809	0.756336	0.954935	Btg2	protein_coding	2.82134	3.97878	4.15287	3.43521	3.35702	3.63883
ENSMUSG00000064246	0.171922	0.494259	0.894594	Chil1	protein_coding	2.73952	3.04891	2.38624	2.38771	3.08735	3.73331
ENSMUSG00000042451	-0.0949892	0.486374	0.891686	Mybph	protein_coding	64.5127	62.7149	65.4123	54.6012	60.727	65.0166
ENSMUSG00000042429	0.110212	0.453811	0.879096	Adora1	protein_coding	57.4147	55.355	58.4043	54.4873	57.9228	72.3275
ENSMUSG00000026458	0.204417	0.207966	0.759627	Ppfia4	protein_coding	7.62363	7.65283	9.78564	9.03657	9.26265	10.5625
ENSMUSG00000042305	-0.147962	0.37813	0.84906	Tmem183a	protein_coding	14.3796	13.8311	15.1122	15.0748	13.3362	10.7047
ENSMUSG00000026456	-0.271433	0.141344	0.711111	Cyb5r1	protein_coding	4.80619	4.43775	4.61126	4.10765	4.12584	3.26069
ENSMUSG00000026457	0.185347	0.214245	0.762073	Adipor1	protein_coding	16.131	14.6875	15.2193	15.6183	16.9973	19.711
ENSMUSG00000026455	0.0264827	0.887303	0.981795	Klhl12	protein_coding	1.50923	1.91155	1.93142	1.97664	1.85815	1.62369
ENSMUSG00000042229	0.0364214	0.82508	0.970907	Rabif	protein_coding	9.49748	11.1261	10.2826	10.4584	11.5252	9.76119
ENSMUSG00000042207	0.0144506	0.938473	0.9895	Kdm5b	protein_coding	3.57354	2.65895	3.38367	3.85196	3.29739	2.56292
ENSMUSG00000026452	-0.246616	0.158767	0.726437	Syt2	protein_coding	3.18975	2.7506	3.0914	2.76494	2.43284	2.40869
ENSMUSG00000073557	0.0708942	0.62168	0.922985	Ppp1r12b	protein_coding	6.6726	5.39935	6.28157	6.41863	6.51754	6.33679
ENSMUSG00000101168	0.420405	0.162347	0.729699	Gm28892	antisense_RNA	1.87503	1.16986	1.97129	2.67318	1.80354	2.19839
ENSMUSG00000042793	-0.069295	0.869391	0.979413	Lgr6	protein_coding	0.292861	0.278779	0.21793	0.241296	0.241452	0.269046
ENSMUSG00000026426	0.426141	0.0670153	0.60995	Arl8a	protein_coding	55.7047	52.9114	60.8299	54.5408	57.0344	116.013
ENSMUSG00000026424	0.274697	0.0488702	0.573126	Gpr37l1	protein_coding	64.2227	62.4493	76.1105	79.7235	82.2599	83.3048
ENSMUSG00000079139	0.180118	0.746101	0.953404	Gm4204	processed_pseudogene	0.651955	0.812698	0.718736	0.940036	0.806266	0.734548
ENSMUSG00000097680	-0.135924	0.554755	0.912089	Gm26642	antisense_RNA	3.46178	3.17109	4.27355	3.66931	3.4487	2.81275
ENSMUSG00000041926	0.0315218	0.87451	0.97999	Rnpep	protein_coding	3.02362	2.60709	3.83605	3.64885	3.21654	2.80637
ENSMUSG00000062580	-0.225408	0.125962	0.691046	Timm17a	protein_coding	10.3931	9.71935	9.03063	8.82795	8.59963	7.50814
ENSMUSG00000048096	0.423638	0.332153	0.835574	Lmod1	protein_coding	0.348483	0.403139	0.420195	0.43966	0.418994	0.704722
ENSMUSG00000041889	0.443535	0.0238251	0.471955	Shisa4	protein_coding	30.7727	28.0969	30.0959	32.7308	33.3164	54.8567
ENSMUSG00000041879	-0.0543396	0.724592	0.948114	Ipo9	protein_coding	14.6847	14.4989	13.5138	14.8837	14.9151	11.3378
ENSMUSG00000009418	-0.115518	0.42053	0.862874	Nav1	protein_coding	8.08712	6.81205	7.9992	6.86213	6.6411	7.62371
ENSMUSG00000026421	0.266646	0.0988288	0.660479	Csrp1	protein_coding	110.284	108.152	102.51	112.976	113.944	159.097
ENSMUSG00000041801	0.00125068	0.996528	0.999528	Phlda3	protein_coding	4.74342	3.29607	3.1923	2.86301	3.96128	4.39466
ENSMUSG00000026418	0.385731	0.472342	0.886066	Tnni1	protein_coding	0.668797	0.126317	0.476175	0.574	0.673929	0.405744
ENSMUSG00000041782	-0.309727	0.501989	0.896632	Lad1	protein_coding	0.674417	0.50824	0.374073	0.364659	0.373003	0.511442
ENSMUSG00000026414	0.370588	0.526337	0.904291	Tnnt2	protein_coding	0.0887391	0.134921	0.107	0.101294	0.113807	0.210858
ENSMUSG00000026411	0.0729085	0.629981	0.925317	Tmem9	protein_coding	11.7553	12.5112	11.948	12.7501	12.6825	12.6686
ENSMUSG00000041642	0.229397	0.200847	0.754232	Kif21b	protein_coding	2.6489	2.20578	2.37366	2.47615	2.62031	3.36534
ENSMUSG00000041605	0.674563	0.100514	0.664644	5730559C18Rik	protein_coding	0.310988	0.46598	0.322209	0.423494	0.520708	0.810579
ENSMUSG00000097433	0.474546	0.0809799	0.637219	Gm26781	antisense_RNA	3.88121	4.9569	5.42869	5.68015	5.11451	8.97118
ENSMUSG00000052759	0.819624	0.211056	0.760053	Gpr25	protein_coding	0.266135	0.380007	1.28361	1.26632	1.22874	0.904165
ENSMUSG00000041570	-0.0738898	0.612997	0.921251	Camsap2	protein_coding	14.7631	15.6031	15.9128	15.9559	15.4535	12.5723
ENSMUSG00000026404	0.103782	0.720377	0.946739	Ddx59	protein_coding	2.07715	1.70932	1.21719	1.63745	1.90459	1.83724
ENSMUSG00000041483	-0.334939	0.133379	0.70214	Zfp281	protein_coding	9.63746	8.6306	9.40856	8.17854	9.25881	4.53657
ENSMUSG00000026395	-0.611038	0.16985	0.734047	Ptprc	protein_coding	0.137734	0.126641	0.0785093	0.0835001	0.0812958	0.0607709
ENSMUSG00000026393	-0.0875344	0.609232	0.92049	Nek7	protein_coding	6.87035	6.99128	5.77267	6.8245	6.57848	5.09223
ENSMUSG00000099510	0.6181	0.119788	0.687197	Gm28501	antisense_RNA	4.62961	3.56448	5.77933	8.34414	8.2513	4.87388
ENSMUSG00000019230	-0.0752644	0.726572	0.948901	Lhx9	protein_coding	1.27403	1.7818	1.19985	1.34074	1.35903	1.34804
ENSMUSG00000079283	0.343257	0.251164	0.79089	2310009B15Rik	protein_coding	1.73614	2.23473	2.55949	3.14093	2.58369	2.56364
ENSMUSG00000056268	0.0833245	0.796007	0.965852	Dennd1b	protein_coding	0.410565	0.306941	0.302018	0.436534	0.457413	0.189946
ENSMUSG00000033964	-0.130738	0.57337	0.916039	Zbtb41	protein_coding	1.6174	1.86769	1.88276	2.1648	1.51634	1.22551
ENSMUSG00000026365	-0.222387	0.335761	0.835574	Cfh	protein_coding	1.47707	1.55685	1.18735	0.966276	1.46022	1.20311
ENSMUSG00000052726	0.140188	0.537371	0.907782	Kcnt2	protein_coding	1.41339	1.43776	1.45964	1.74423	1.79933	1.22064
ENSMUSG00000026361	-0.318508	0.0853049	0.641309	Cdc73	protein_coding	2.70793	2.92265	2.8068	2.75942	2.29161	1.71985
ENSMUSG00000033849	-0.0546214	0.722286	0.947447	B3galt2	protein_coding	4.03648	4.38682	3.74486	3.85782	3.92413	3.93912
ENSMUSG00000018196	0.0566709	0.713194	0.945405	Glrx2	protein_coding	5.0516	4.92999	4.5325	4.90452	4.65783	5.52278
ENSMUSG00000018199	-0.516467	0.0350556	0.527358	Trove2	protein_coding	6.30274	6.84424	5.96388	5.88234	5.07416	2.41671
ENSMUSG00000018189	0.155155	0.351916	0.843152	Uchl5	protein_coding	9.30239	9.32523	9.73058	9.90401	9.68388	11.9538
ENSMUSG00000100455	-0.21496	0.458448	0.880879	Gm29170	sense_intronic	1.87645	1.79862	1.70448	1.5219	2.09067	1.05302
ENSMUSG00000026360	-0.362646	0.0355672	0.528195	Rgs2	protein_coding	10.2892	10.7824	9.48309	9.25237	7.64688	6.87506
ENSMUSG00000099964	-0.0344761	0.946992	0.990986	Gm29514	antisense_RNA	0.341766	0.542219	0.659353	0.344948	0.525974	0.635847
ENSMUSG00000035131	-0.17068	0.468625	0.884717	Brinp3	protein_coding	1.07235	1.5	1.23182	1.12128	1.2283	1.04289
ENSMUSG00000056220	0.218278	0.673841	0.937105	Pla2g4a	protein_coding	0.152485	0.206345	0.164396	0.168131	0.284714	0.163252
ENSMUSG00000032487	-0.267984	0.149665	0.720665	Ptgs2	protein_coding	4.50593	5.52044	5.34867	4.08768	4.92404	3.78914
ENSMUSG00000006010	-0.0978278	0.509372	0.901338	BC003331	protein_coding	12.346	12.9989	11.9092	11.1082	11.1221	12.571
ENSMUSG00000006005	-0.259893	0.0646601	0.604639	Tpr	protein_coding	15.2872	15.3631	13.7401	12.7024	11.1057	13.2538
ENSMUSG00000006014	-0.88347	0.027616	0.491308	Prg4	protein_coding	1.9555	1.01998	0.555561	0.695238	0.579739	0.633805
ENSMUSG00000066842	-0.941767	0.0498451	0.576428	Hmcn1	protein_coding	0.129849	0.109442	0.0704562	0.0780105	0.0364284	0.0459528
ENSMUSG00000100954	0.968581	0.013484	0.423194	Gm10138	antisense_RNA	1.27031	0.591819	1.34208	1.93339	1.18309	3.09492
ENSMUSG00000023150	0.160484	0.319995	0.825555	Ivns1abp	protein_coding	10.1994	9.97335	8.78048	12.3186	10.683	9.368
ENSMUSG00000052748	-0.181583	0.470891	0.885342	Swt1	protein_coding	0.704036	0.671596	0.61036	0.6714	0.655761	0.429826
ENSMUSG00000053286	0.0704746	0.687609	0.938526	Trmt1l	protein_coding	2.21315	2.2762	2.3167	2.31529	2.23621	2.58792
ENSMUSG00000026484	-0.0837011	0.675869	0.9377	Rnf2	protein_coding	6.36178	7.50373	6.25734	7.30025	7.01437	4.71067
ENSMUSG00000026483	-0.650742	0.209774	0.760053	Fam129a	protein_coding	0.240798	0.141722	0.337181	0.1736	0.0896579	0.188499
ENSMUSG00000100594	-0.406092	0.418929	0.862534	2810414N06Rik	lincRNA	1.12077	1.25128	1.2413	1.10727	1.19782	0.453298
ENSMUSG00000043019	0.138871	0.394502	0.855494	Edem3	protein_coding	4.55477	4.32578	5.1996	5.40159	4.80452	5.28129
ENSMUSG00000032666	-0.264728	0.0635708	0.601385	1700025G04Rik	protein_coding	10.9467	9.14266	9.60251	8.40724	8.60212	7.70616
ENSMUSG00000100685	6.09089e-05	0.999865	0.999931	Gm28610	antisense_RNA	5.64783	6.83232	7.62727	8.14345	6.51897	5.48225
ENSMUSG00000014980	-0.0942242	0.635893	0.927171	Tsen15	protein_coding	3.00634	3.57723	3.38773	3.33974	2.73398	3.25811
ENSMUSG00000032649	0.249178	0.466366	0.883923	Colgalt2	protein_coding	0.769741	0.653456	0.833699	0.895684	1.16904	0.630838
ENSMUSG00000026482	0.176048	0.198008	0.752814	Rgl1	protein_coding	13.2462	12.3972	14.2988	14.9049	15.3276	14.8891
ENSMUSG00000008475	-0.200542	0.155909	0.724242	Arpc5	protein_coding	66.9469	67.6717	64.7003	63.7534	58.604	51.128
ENSMUSG00000026480	0.293079	0.487452	0.891943	Ncf2	protein_coding	0.32456	0.219915	0.163062	0.282735	0.208123	0.369194
ENSMUSG00000042772	0.0575681	0.715632	0.945947	Smg7	protein_coding	13.7324	12.3851	12.488	12.6767	11.7131	15.7573
ENSMUSG00000042751	-0.0103166	0.938813	0.9895	Nmnat2	protein_coding	23.6799	20.6093	22.9283	22.6693	22.0139	22.0423
ENSMUSG00000026478	-0.173482	0.395735	0.855494	Lamc1	protein_coding	4.77481	3.23245	2.96142	2.86278	3.33291	3.52321
ENSMUSG00000042699	0.255758	0.0935252	0.653316	Dhx9	protein_coding	5.11589	5.11424	5.06737	5.70235	5.6443	6.90636
ENSMUSG00000042684	1.21515	0.0290237	0.500403	Npl	protein_coding	0.135521	0.19965	0.429533	0.516426	0.521415	0.728213
ENSMUSG00000042671	-0.00118556	0.993379	0.999528	Rgs8	protein_coding	8.33717	7.43908	8.57	7.93121	7.74471	8.63679
ENSMUSG00000100945	0.303269	0.55438	0.912089	Gm29529	antisense_RNA	2.00719	1.14641	1.6264	2.48894	1.93066	1.46126
ENSMUSG00000026475	0.202329	0.539772	0.908462	Rgs16	protein_coding	1.10288	1.18594	1.37121	1.30751	1.41444	1.48688
ENSMUSG00000066800	-0.300431	0.353107	0.843152	Rnasel	protein_coding	0.483395	0.636816	0.63283	0.553861	0.481569	0.392765
ENSMUSG00000045968	0.860233	3.88994e-07	0.00197401	Teddm2	protein_coding	12.2715	14.472	16.4484	22.7746	24.7988	30.8216
ENSMUSG00000026473	0.231514	0.0773243	0.634456	Glul	protein_coding	408.248	470.287	430.45	493.66	493.552	549.625
ENSMUSG00000004110	-0.120026	0.406689	0.857879	Cacna1e	protein_coding	12.943	12.1689	13.1953	12.7205	12.5741	9.95864
ENSMUSG00000056708	-0.0675737	0.735212	0.951098	Ier5	protein_coding	4.86462	4.84447	5.53652	5.81569	4.22468	4.49057
ENSMUSG00000026471	-0.364964	0.269168	0.802401	Mr1	protein_coding	1.33226	1.35335	0.674926	0.919015	1.12473	0.581475
ENSMUSG00000026470	0.0411343	0.781531	0.962177	Stx6	protein_coding	6.13297	5.51914	5.6301	5.92898	6.46933	5.39146
ENSMUSG00000033722	-0.228926	0.532211	0.906251	BC034090	protein_coding	0.446221	0.276539	0.343005	0.296564	0.254841	0.35108
ENSMUSG00000026469	-0.00548137	0.966696	0.995117	Xpr1	protein_coding	6.96691	7.55613	7.69467	7.48203	7.35503	7.29794
ENSMUSG00000033701	0.0488717	0.791361	0.965452	Acbd6	protein_coding	4.95702	5.36979	4.17325	4.36144	4.64837	5.98228
ENSMUSG00000033684	0.124046	0.603825	0.92049	Qsox1	protein_coding	2.11574	1.51928	1.59404	1.50039	1.65598	2.52519
ENSMUSG00000033671	-0.105245	0.489645	0.892422	Cep350	protein_coding	2.98426	2.53246	2.77828	2.68932	2.58676	2.43362
ENSMUSG00000026466	0.0658013	0.707455	0.944359	Tor1aip1	protein_coding	7.47585	6.80514	6.13737	6.2917	6.59921	8.4597
ENSMUSG00000050565	0.014024	0.926946	0.988412	Tor1aip2	protein_coding	4.2537	4.27214	4.2832	4.4027	3.90607	4.61418
ENSMUSG00000015484	0.121252	0.521662	0.904107	Fam163a	protein_coding	5.22752	4.58021	4.37311	4.52458	4.95717	5.92176
ENSMUSG00000078193	-0.323138	0.356583	0.843394	Gm2000	protein_coding	10.1769	13.489	7.08308	8.91571	5.3281	10.238
ENSMUSG00000026600	-0.2536	0.138068	0.708221	Soat1	protein_coding	3.25533	3.10251	2.64318	2.71834	2.51172	2.32304
ENSMUSG00000101523	0.0208539	0.971813	0.995259	Gm10031	protein_coding	0.410548	0.291391	0.291809	0.295979	0.27019	0.432595
ENSMUSG00000026596	-0.110098	0.549529	0.911271	Abl2	protein_coding	6.18903	4.72005	5.77042	5.67878	5.79477	3.98659
ENSMUSG00000060519	0.314694	0.236958	0.780383	Tor3a	protein_coding	1.28143	1.56566	1.32135	1.65652	1.44508	2.0731
ENSMUSG00000033557	-0.0644827	0.698846	0.942776	Fam20b	protein_coding	11.2298	11.423	10.7191	11.7858	11.8578	8.28804
ENSMUSG00000102961	-0.310516	0.213408	0.761051	Gm19918	TEC	18.3442	18.9854	17.8335	13.3283	17.7825	13.5634
ENSMUSG00000026594	-0.167548	0.308284	0.821536	Ralgps2	protein_coding	3.82328	3.33765	4.35152	3.73098	3.1756	3.33535
ENSMUSG00000033544	0.436833	0.495667	0.894972	Angptl1	protein_coding	0.141245	0.448179	0.194642	0.43641	0.252311	0.379486
ENSMUSG00000070565	-0.0880483	0.564906	0.913764	Rasal2	protein_coding	5.9495	4.84859	5.64648	5.64876	5.10062	4.71807
ENSMUSG00000049881	-0.442859	0.0331004	0.520745	2810025M15Rik	transcribed_processed_pseudogene	8.2939	9.51409	9.72612	6.888	7.35195	6.06766
ENSMUSG00000033488	0.186416	0.495262	0.894594	BC026585	protein_coding	1.6062	1.93812	1.98583	2.07129	2.30655	1.93516
ENSMUSG00000004031	0.168148	0.307365	0.821536	Brinp2	protein_coding	7.8073	9.07719	8.64756	8.6597	8.49705	11.52
ENSMUSG00000026587	-0.0150631	0.904177	0.985426	Astn1	protein_coding	22.5655	22.4066	22.2675	21.6826	22.1534	22.7035
ENSMUSG00000073530	-0.0268914	0.965229	0.994839	Pappa2	protein_coding	0.111376	0.172284	0.0376029	0.0802953	0.155338	0.0844619
ENSMUSG00000040782	-0.0152457	0.924625	0.987336	Rfwd2	protein_coding	3.35457	3.55153	2.81287	3.54388	3.20462	2.87302
ENSMUSG00000015829	-0.282465	0.0251843	0.481061	Tnr	protein_coding	19.3268	18.5049	19.6488	15.8188	16.0786	15.3632
ENSMUSG00000103719	-0.354842	0.176732	0.739492	Gm38039	antisense_RNA	19.0222	23.4043	16.1025	11.6614	15.932	18.2133
ENSMUSG00000090394	-0.330511	0.397162	0.855494	4930523C07Rik	protein_coding	0.224916	0.330072	0.21696	0.198634	0.254199	0.167153
ENSMUSG00000058267	-0.174715	0.431246	0.867632	Mrps14	protein_coding	5.64809	5.82035	5.10884	5.5307	5.77121	3.42657
ENSMUSG00000014226	-0.159174	0.305432	0.821536	Cacybp	protein_coding	29.7901	37.8444	29.2916	29.3965	27.8005	29.6268
ENSMUSG00000026721	-0.336898	0.140321	0.710185	Rabgap1l	protein_coding	7.41737	7.9705	7.14072	7.59424	6.8972	3.35176
ENSMUSG00000104302	0.84014	0.103974	0.671649	Gm36975	antisense_RNA	0.501755	0.398023	0.665509	0.94955	0.603278	1.21761
ENSMUSG00000040423	-0.295836	0.0956854	0.655587	Rc3h1	protein_coding	3.42696	2.82705	3.41821	2.97863	2.69652	2.20515
ENSMUSG00000026715	-0.362789	0.295099	0.816613	Serpinc1	protein_coding	0.811653	0.38844	0.595295	0.314337	0.580689	0.50055
ENSMUSG00000043467	-0.281149	0.239105	0.782151	Zbtb37	protein_coding	0.709941	0.473739	0.746551	0.485462	0.621325	0.482464
ENSMUSG00000053332	-0.45215	0.0123188	0.418761	Gas5	processed_transcript	16.0389	18.2985	12.5596	12.3984	12.1571	9.7582
ENSMUSG00000026709	-0.176015	0.517269	0.902672	Dars2	protein_coding	2.01936	1.8995	2.10759	2.09226	2.19709	1.06443
ENSMUSG00000102864	0.113323	0.849092	0.976376	Gm37634	antisense_RNA	1.58747	0.979443	1.70147	1.20805	2.37525	1.07009
ENSMUSG00000026705	0.122397	0.534421	0.906824	Klhl20	protein_coding	1.24495	1.13269	1.11482	1.40259	1.3477	1.05577
ENSMUSG00000044835	-0.0816684	0.654265	0.931906	Ankrd45	protein_coding	10.9586	11.3351	11.9182	11.563	12.578	8.23127
ENSMUSG00000026701	-0.0827443	0.575542	0.916101	Prdx6	protein_coding	38.6147	41.4133	39.7467	38.816	42.3762	31.9474
ENSMUSG00000040297	0.0388856	0.849641	0.976376	Suco	protein_coding	2.61329	2.67405	2.7748	3.03665	3.27947	1.98275
ENSMUSG00000026698	-0.115243	0.624825	0.923148	Pigc	protein_coding	1.67256	1.88316	1.70447	1.57533	1.76447	1.53023
ENSMUSG00000040265	-0.194687	0.188324	0.745422	Dnm3	protein_coding	3.16964	2.94953	3.29045	2.8885	2.90671	2.42929
ENSMUSG00000066752	1.08142	0.0732477	0.626553	Gm10176	TEC	0.506409	0.1406	0.488496	0.419852	0.657584	1.29035
ENSMUSG00000026694	-0.0888045	0.722404	0.947447	Mettl13	protein_coding	0.918149	0.686314	0.743737	0.759519	0.83785	0.61415
ENSMUSG00000026696	-0.386791	0.0484907	0.57285	Vamp4	protein_coding	12.5702	13.8963	11.9438	11.6606	10.8467	6.90228
ENSMUSG00000026697	-0.271357	0.371776	0.847764	Myoc	protein_coding	1.82424	3.68354	3.27947	2.3115	2.25982	2.71651
ENSMUSG00000040225	-0.122408	0.381052	0.84906	Prrc2c	protein_coding	12.6749	11.6285	11.0685	10.0161	10.5537	11.919
ENSMUSG00000040181	-0.460909	0.107087	0.674233	Fmo1	protein_coding	0.945725	0.930546	1.01753	0.708031	0.883423	0.524098
ENSMUSG00000040170	-0.254406	0.520292	0.903906	Fmo2	protein_coding	0.39859	0.526978	0.532372	0.250517	0.471867	0.502232
ENSMUSG00000026586	-0.403841	0.148084	0.719805	Prrx1	protein_coding	0.704524	0.641059	0.519697	0.444427	0.602918	0.370848
ENSMUSG00000040124	-0.255804	0.297238	0.816746	Gorab	protein_coding	3.33311	2.78738	3.60258	3.31493	2.6073	2.21702
ENSMUSG00000040113	0.209016	0.658478	0.933274	Mettl11b	protein_coding	0.465304	0.861252	0.927613	0.939273	0.805611	0.865687
ENSMUSG00000026585	-0.200024	0.179139	0.739884	Kifap3	protein_coding	53.4533	59.9823	58.4127	54.5649	53.0918	41.9816
ENSMUSG00000026584	0.176985	0.366173	0.846729	Scyl3	protein_coding	2.13414	2.65697	2.33505	2.79936	2.86057	2.41564
ENSMUSG00000041406	-0.251948	0.358018	0.84352	BC055324	protein_coding	1.35436	1.98429	1.34645	1.25538	1.50212	1.19895
ENSMUSG00000041396	0.0879686	0.790385	0.965452	Mettl18	protein_coding	2.23543	2.28423	1.71777	2.13059	1.93153	2.55146
ENSMUSG00000026579	-0.194395	0.892438	0.982276	F5	protein_coding	0.0308616	0.691598	0.02977	0.272554	0.326533	0.0608499
ENSMUSG00000040918	0.128149	0.582618	0.916101	Slc19a2	protein_coding	1.64299	1.87205	1.91626	1.98133	1.95388	2.00259
ENSMUSG00000026578	-0.149283	0.481339	0.889507	Ccdc181	protein_coding	9.36907	13.4588	8.13968	9.17919	9.56061	9.23649
ENSMUSG00000026577	-0.0719423	0.70257	0.942981	Blzf1	protein_coding	2.56761	2.98275	2.95349	2.58687	2.84172	2.67223
ENSMUSG00000026575	-0.36471	0.0101479	0.39869	Nme7	protein_coding	65.5497	73.3576	64.5579	54.9165	57.0539	46.0768
ENSMUSG00000026576	-0.168698	0.271213	0.804326	Atp1b1	protein_coding	502.384	556.449	521.55	518.699	510.234	377.106
ENSMUSG00000104011	0.329075	0.548977	0.911271	Gm32391	lincRNA	1.48622	1.93686	1.74085	1.98987	2.9612	1.61009
ENSMUSG00000040848	-0.056875	0.743051	0.95189	Sft2d2	protein_coding	4.02143	3.70843	3.83069	4.04438	3.72304	3.3485
ENSMUSG00000040843	-0.00711656	0.964923	0.994839	Tiprl	protein_coding	5.28949	4.83573	5.13269	5.32363	5.17847	4.68325
ENSMUSG00000040836	-0.120106	0.402674	0.856547	Gpr161	protein_coding	11.0336	10.2483	10.5004	8.83311	10.2248	10.1856
ENSMUSG00000026571	0.11142	0.4252	0.86506	Dcaf6	protein_coding	12.5109	11.2624	12.1459	13.6452	12.9352	12.2189
ENSMUSG00000026568	-0.0971347	0.57038	0.915399	Mpc2	protein_coding	3.87946	5.05887	4.72862	4.49071	3.86668	4.41829
ENSMUSG00000026566	-0.0152869	0.937658	0.98946	Mpzl1	protein_coding	3.39108	3.56107	4.0344	3.76027	3.60349	3.50719
ENSMUSG00000040723	0.0765347	0.818794	0.969774	Rcsd1	protein_coding	0.28858	0.32318	0.289288	0.273317	0.293904	0.381045
ENSMUSG00000040713	0.235202	0.207837	0.759627	Creg1	protein_coding	8.66435	8.41329	8.45151	8.97598	8.96427	12.0589
ENSMUSG00000005763	0.102975	0.788444	0.964661	Cd247	protein_coding	0.441048	0.401067	0.539591	0.488584	0.651866	0.352414
ENSMUSG00000026565	-0.203843	0.397789	0.855494	Pou2f1	protein_coding	0.856584	0.495922	0.832947	0.622522	0.644519	0.626537
ENSMUSG00000040612	-0.318433	0.0240632	0.472694	Ildr2	protein_coding	13.3396	13.5524	12.7002	10.9994	11.2739	9.4922
ENSMUSG00000091393	0.237599	0.51012	0.901338	5330438I03Rik	antisense_RNA	2.21645	1.47052	1.12733	1.56887	1.22102	2.84825
ENSMUSG00000103400	0.99029	0.0398006	0.541104	Gm15853	lincRNA	0.393217	0.467887	0.70443	0.951699	0.756447	1.38022
ENSMUSG00000026563	-0.104229	0.627147	0.924267	Tada1	protein_coding	5.04911	3.70653	5.0185	5.16852	4.21261	3.42703
ENSMUSG00000040596	-0.263589	0.123055	0.69033	Pogk	protein_coding	6.51834	6.19067	6.07433	5.99269	5.53927	4.12504
ENSMUSG00000097823	-0.217777	0.415835	0.862479	Gm16701	lincRNA	3.41768	3.63346	4.38439	2.71795	3.45682	3.65522
ENSMUSG00000060568	-0.00890072	0.956964	0.992039	Fam78b	protein_coding	5.71895	4.60852	5.03581	4.70453	5.31781	5.24008
ENSMUSG00000026558	0.123645	0.523147	0.904107	Uck2	protein_coding	3.98676	3.37893	4.02791	3.51712	3.8953	4.97738
ENSMUSG00000052428	-0.200723	0.32324	0.828912	Tmco1	protein_coding	5.31861	6.77721	5.80371	6.09857	5.63665	3.86909
ENSMUSG00000026687	0.0161292	0.928732	0.988489	Aldh9a1	protein_coding	6.77806	8.97922	6.68542	7.39091	7.54645	7.78214
ENSMUSG00000026688	0.0518644	0.723918	0.947904	Mgst3	protein_coding	43.9478	50.1169	51.5675	49.993	51.5709	49.4565
ENSMUSG00000015843	0.617806	0.183057	0.744453	Rxrg	protein_coding	0.549047	0.692901	0.529625	0.557757	0.936197	1.22639
ENSMUSG00000052534	-0.155767	0.314689	0.82361	Pbx1	protein_coding	11.7392	9.76229	10.4452	10.1977	10.4313	8.05392
ENSMUSG00000026683	-0.33327	0.371675	0.847764	Nuf2	protein_coding	0.560508	0.939459	0.715094	0.56703	0.886964	0.323593
ENSMUSG00000026678	-0.124251	0.409031	0.859294	Rgs5	protein_coding	26.7712	31.0797	27.6124	27.9005	28.1035	22.4458
ENSMUSG00000038530	-0.148137	0.327849	0.831446	Rgs4	protein_coding	33.1222	36.4321	34.039	33.4039	33.7637	26.3698
ENSMUSG00000070532	0.10763	0.622034	0.922985	Ccdc190	protein_coding	5.78544	7.1332	6.40994	8.05586	7.0594	5.75623
ENSMUSG00000089990	0.00168002	0.994502	0.999528	Gm15852	processed_transcript	8.83376	11.6791	10.7574	12.5113	10.9074	7.98185
ENSMUSG00000026675	0.0472334	0.840992	0.973732	Hsd17b7	protein_coding	2.32492	1.87991	2.5027	2.74494	2.45233	1.73754
ENSMUSG00000026674	-0.47927	0.0612379	0.596472	Ddr2	protein_coding	1.4418	1.24681	0.781952	0.798544	0.886853	0.807133
ENSMUSG00000026670	-0.0566124	0.747391	0.953404	Uap1	protein_coding	8.38944	9.47803	9.15425	9.10844	9.88417	7.03191
ENSMUSG00000026667	-0.014401	0.934295	0.988884	Uhmk1	protein_coding	25.9843	24.3116	29.4134	30.2576	28.9073	19.7652
ENSMUSG00000102752	0.148133	0.69442	0.941227	Gm7694	protein_coding	0.719003	0.6773	0.549076	0.507556	0.922115	0.736091
ENSMUSG00000038473	0.00368993	0.980096	0.996393	Nos1ap	protein_coding	8.59605	8.13001	8.69629	8.0843	7.93359	9.45134
ENSMUSG00000038463	0.107348	0.531986	0.906251	Olfml2b	protein_coding	12.5764	11.2106	15.026	13.5134	12.6492	15.5967
ENSMUSG00000026663	-0.0327455	0.811189	0.969212	Atf6	protein_coding	8.26565	8.86231	9.28518	8.7348	8.59559	8.49201
ENSMUSG00000053925	-0.20156	0.676844	0.937772	Gm9929	processed_transcript	1.47516	0.95248	1.19133	1.26136	1.45191	0.45788
ENSMUSG00000026659	-0.0058908	0.986468	0.997741	Dusp12	protein_coding	2.13168	1.92308	2.6409	2.35041	3.27662	1.0777
ENSMUSG00000096968	0.397519	0.542514	0.909596	Gm26620	protein_coding	0.771824	0.612259	1.96283	0.961117	2.63212	0.85136
ENSMUSG00000026656	0.288875	0.352577	0.843152	Fcgr2b	protein_coding	0.524741	0.526212	0.544382	0.649542	0.657104	0.642703
ENSMUSG00000059498	0.0533927	0.770327	0.958706	Fcgr3	protein_coding	10.0386	8.95861	9.55606	9.76065	9.11582	10.6979
ENSMUSG00000026649	0.384825	0.497677	0.895319	Cfap126	protein_coding	0.193886	1.05098	0.716938	0.792081	0.994627	0.803777
ENSMUSG00000058076	0.0733943	0.633908	0.926474	Sdhc	protein_coding	18.9439	18.4695	17.7974	17.167	18.7814	22.1188
ENSMUSG00000038370	-0.213127	0.156121	0.724242	Pcp4l1	protein_coding	29.626	32.3538	28.2625	24.5557	26.5733	26.7506
ENSMUSG00000005677	0.114702	0.519592	0.903404	Nr1i3	protein_coding	7.07802	8.01515	6.95293	7.23755	7.03299	9.5809
ENSMUSG00000005674	0.150035	0.367637	0.846746	Tomm40l	protein_coding	6.38562	7.42109	6.94587	7.28371	6.90453	8.82489
ENSMUSG00000005681	-0.878519	0.2055	0.757453	Apoa2	protein_coding	6.08483	1.10086	1.02975	1.53922	0.924128	1.94291
ENSMUSG00000058715	-0.0196765	0.93151	0.988884	Fcer1g	protein_coding	17.1189	17.7942	16.5767	15.368	12.7439	22.5222
ENSMUSG00000013593	-0.053348	0.708751	0.944359	Ndufs2	protein_coding	43.5456	48.9147	52.4288	49.4221	46.5337	43.6943
ENSMUSG00000006403	0.0713849	0.729995	0.949506	Adamts4	protein_coding	2.55045	2.25953	2.39125	2.58622	2.16661	2.79092
ENSMUSG00000052423	0.304805	0.0752762	0.628152	B4galt3	protein_coding	4.68712	4.7329	5.27994	5.46555	5.70862	6.96579
ENSMUSG00000062729	-0.0232489	0.903175	0.985426	Ppox	protein_coding	4.5708	3.89778	4.12743	3.5424	4.04235	4.79113
ENSMUSG00000053483	0.126806	0.428964	0.866512	Usp21	protein_coding	6.24361	6.47308	7.0343	7.02993	6.67797	7.83895
ENSMUSG00000062963	0.00610665	0.970457	0.995259	Ufc1	protein_coding	13.9021	14.4111	15.3338	15.1536	12.8659	15.7593
ENSMUSG00000103983	-0.26332	0.491066	0.893168	Gm20045	lincRNA	0.75036	0.383232	0.585004	0.355701	0.622879	0.455226
ENSMUSG00000013973	0.231963	0.168573	0.733469	Dedd	protein_coding	3.7754	4.4225	3.86829	4.56928	5.10848	4.51563
ENSMUSG00000013997	0.166017	0.269637	0.80269	Nit1	protein_coding	6.62521	7.07191	7.09721	7.64216	8.00486	7.6932
ENSMUSG00000006412	0.0852735	0.675091	0.937232	Pfdn2	protein_coding	33.3831	38.4077	29.7757	29.0171	30.0037	48.6749
ENSMUSG00000045259	-0.227632	0.166043	0.732988	Klhdc9	protein_coding	21.4879	19.0886	18.1368	17.3217	17.1648	15.6702
ENSMUSG00000006411	0.201789	0.567625	0.915151	Nectin4	protein_coding	0.596822	0.667666	0.929994	0.717117	0.986213	0.82628
ENSMUSG00000048865	0.502425	0.318236	0.824508	Arhgap30	protein_coding	0.106764	0.100571	0.218848	0.221288	0.237477	0.145735
ENSMUSG00000026641	0.108292	0.532799	0.906251	Usf1	protein_coding	9.49977	10.9877	11.5286	11.5176	9.98251	12.9767
ENSMUSG00000038235	0.224897	0.46096	0.882455	F11r	protein_coding	1.27007	1.86131	1.32897	1.73817	1.49082	1.98508
ENSMUSG00000091993	0.340189	0.467665	0.884241	B930036N10Rik	antisense_RNA	0.24263	0.641565	0.483699	0.536425	0.451199	0.745805
ENSMUSG00000060244	0.00833202	0.982807	0.997218	Alyref2	protein_coding	1.39599	2.17904	1.91131	1.65572	1.64596	2.2129
ENSMUSG00000038147	0.193291	0.592119	0.918211	Cd84	protein_coding	0.301617	0.485773	0.423197	0.507375	0.413195	0.465777
ENSMUSG00000026556	0.331717	0.223387	0.7691	Vangl2	protein_coding	1.32037	1.49629	0.957228	1.04059	1.89321	1.82597
ENSMUSG00000051251	-0.181168	0.736395	0.951098	Nhlh1	protein_coding	0.674691	0.516751	0.291749	0.486409	0.380428	0.437548
ENSMUSG00000003458	0.155067	0.323525	0.829044	Ncstn	protein_coding	9.82104	10.0443	9.30671	10.293	10.0153	12.1526
ENSMUSG00000026553	-0.0153516	0.908362	0.985933	Copa	protein_coding	13.591	12.402	13.8142	13.3888	13.3301	12.665
ENSMUSG00000103380	0.658508	0.350247	0.843152	Gm37756	antisense_RNA	0.912826	0.144822	1.29145	1.84265	1.05362	0.775307
ENSMUSG00000003464	-0.173845	0.353619	0.843152	Pex19	protein_coding	17.8813	16.5328	17.8431	16.737	18.4714	11.1581
ENSMUSG00000026554	-0.114155	0.392557	0.855221	Dcaf8	protein_coding	10.4982	11.1971	10.0503	9.75005	9.36389	10.2145
ENSMUSG00000013698	0.0506482	0.70537	0.944174	Pea15a	protein_coding	142.089	154.855	145.054	142.01	146.796	168.972
ENSMUSG00000007122	-0.368565	0.52539	0.904291	Casq1	protein_coding	0.381974	0.559395	0.623552	0.402477	0.480458	0.338689
ENSMUSG00000038034	0.31741	0.102249	0.668662	Igsf8	protein_coding	21.2732	25.6004	25.1209	23.702	25.6832	40.3044
ENSMUSG00000007097	0.0325813	0.824236	0.970907	Atp1a2	protein_coding	110.896	124.656	111.499	101.676	118.004	135.297
ENSMUSG00000038026	0.047408	0.770473	0.958706	Kcnj9	protein_coding	8.08813	8.68547	8.89819	7.85502	8.67986	9.98409
ENSMUSG00000102413	0.514899	0.427369	0.866001	Gm36937	antisense_RNA	1.20263	1.484	2.70688	2.02305	1.28531	4.29659
ENSMUSG00000044708	0.308556	0.023593	0.471365	Kcnj10	protein_coding	38.7294	38.2161	38.781	42.3522	51.3766	49.6039
ENSMUSG00000050229	-0.266925	0.250414	0.790202	Pigm	protein_coding	2.04138	1.26417	1.74956	1.44982	1.52557	1.22464
ENSMUSG00000037995	-0.0505795	0.940749	0.990067	Igsf9	protein_coding	0.0346797	0.206325	0.183991	0.13126	0.0833933	0.194614
ENSMUSG00000026547	-0.24883	0.403182	0.856875	Tagln2	protein_coding	6.16758	4.82698	2.60287	3.05692	4.52876	3.87536
ENSMUSG00000026546	0.0215041	0.957766	0.992379	Cfap45	protein_coding	0.431169	0.278397	0.328865	0.332533	0.385794	0.33458
ENSMUSG00000026544	0.139381	0.603285	0.92049	Dusp23	protein_coding	4.67548	3.67663	3.76495	3.98625	3.94972	5.35237
ENSMUSG00000037872	-0.19074	0.313765	0.82361	Ackr1	protein_coding	31.1312	29.3559	31.6437	29.8268	31.2392	19.7529
ENSMUSG00000005338	0.331114	0.0368006	0.531975	Cadm3	protein_coding	38.2328	40.1036	40.1839	43.3579	44.6412	61.0775
ENSMUSG00000037860	-0.654669	0.165945	0.732988	Aim2	protein_coding	0.491221	0.519556	0.45805	0.354139	0.346493	0.23841
ENSMUSG00000073490	-1.69999	0.0280256	0.49268	Ifi207	protein_coding	0.804098	0.358796	0.0646379	0.0603858	0.177246	0.142283
ENSMUSG00000073489	-2.16417	0.00202997	0.232325	Ifi204	protein_coding	0.676122	0.383101	0.263988	0.174086	0.0154843	0.0976637
ENSMUSG00000090272	-0.465657	0.138871	0.70922	Mndal	protein_coding	1.34307	1.45397	1.20411	0.831573	0.775116	1.27494
ENSMUSG00000039997	-0.299316	0.296091	0.816624	Ifi203	protein_coding	0.940323	0.779828	0.651434	0.67175	0.559125	0.689752
ENSMUSG00000028354	-0.0745511	0.588685	0.918183	Fmn2	protein_coding	10.6513	11.4885	11.1846	10.6435	9.8711	11.1237
ENSMUSG00000050069	0.0800741	0.712795	0.945405	Grem2	protein_coding	2.47977	3.09637	3.55854	2.89131	3.48948	3.28743
ENSMUSG00000026527	-0.00255596	0.985534	0.997678	Rgs7	protein_coding	10.4384	10.902	9.79355	10.3887	10.0221	10.6663
ENSMUSG00000026526	0.111487	0.472062	0.886066	Fh1	protein_coding	11.2386	12.4276	13.6777	13.378	14.2238	12.7649
ENSMUSG00000078185	-0.0945047	0.790569	0.965452	Chml	protein_coding	0.476685	0.47593	0.602527	0.592516	0.577088	0.29418
ENSMUSG00000055214	-0.431279	0.372548	0.847764	Pld5	protein_coding	0.147658	0.130647	0.197218	0.143301	0.120177	0.0895809
ENSMUSG00000057335	-0.0306148	0.852923	0.976839	Cep170	protein_coding	2.99824	2.42122	2.91669	3.09806	2.44705	2.60898
ENSMUSG00000026504	-0.254987	0.193717	0.750832	Sdccag8	protein_coding	4.23451	5.17628	4.05793	3.25299	3.95285	4.09352
ENSMUSG00000019699	-0.0788301	0.582242	0.916101	Akt3	protein_coding	42.7144	36.8923	39.6602	40.7957	38.9658	33.1695
ENSMUSG00000097892	0.0444634	0.944312	0.990347	Gm26801	antisense_RNA	0.544128	0.634759	0.247003	0.623035	0.277084	0.563129
ENSMUSG00000063659	0.0629157	0.69474	0.94137	Zbtb18	protein_coding	73.8563	70.7005	69.7663	85.1406	80.5894	58.1674
ENSMUSG00000015961	-0.010272	0.951449	0.991634	Adss	protein_coding	8.17309	7.74796	10.0441	9.13029	8.93235	7.72163
ENSMUSG00000091476	-0.230859	0.653328	0.931906	Gm16432	protein_coding	0.305213	0.181585	0.273387	0.21218	0.272605	0.165326
ENSMUSG00000104097	-1.25522	0.0101494	0.39869	Gm37313	unprocessed_pseudogene	6.32557	6.11549	6.67386	2.28017	2.85205	2.87818
ENSMUSG00000026502	-0.0986046	0.648805	0.931116	Desi2	protein_coding	2.23517	1.98167	2.18026	2.46451	2.08369	1.43199
ENSMUSG00000086350	-0.404388	0.330981	0.834109	B230369F24Rik	antisense_RNA	1.11964	1.08356	0.820825	1.01706	0.818479	0.461896
ENSMUSG00000026500	0.233438	0.280167	0.8095	Cox20	protein_coding	26.5528	32.5992	27.5549	27.8952	27.8508	46.0819
ENSMUSG00000039630	-0.11448	0.400319	0.855494	Hnrnpu	protein_coding	20.3276	20.4102	18.1449	19.6325	17.8268	16.9348
ENSMUSG00000104279	-0.0182275	0.967036	0.995117	Gm38300	TEC	0.858349	1.26452	0.739274	0.751418	1.14997	0.948492
ENSMUSG00000026495	-0.110467	0.593934	0.918211	Efcab2	protein_coding	3.65966	3.51655	2.79752	3.1561	3.38728	2.71455
ENSMUSG00000026494	0.352164	0.039495	0.541104	Kif26b	protein_coding	1.20143	1.13562	1.17022	1.44828	1.4858	1.54059
ENSMUSG00000089713	0.0255202	0.955988	0.991775	Gm16564	antisense_RNA	0.53326	0.619415	0.385798	0.659051	0.421333	0.485275
ENSMUSG00000055067	-0.150812	0.448774	0.876137	Smyd3	protein_coding	2.08479	1.97068	1.74612	1.593	2.10136	1.54502
ENSMUSG00000026492	-0.261027	0.207473	0.759627	Tfb2m	protein_coding	9.07722	7.68714	8.65752	8.37172	7.66921	5.19686
ENSMUSG00000038949	0.0976998	0.585979	0.917392	Cnst	protein_coding	2.86013	3.07986	3.28952	2.98566	2.95646	3.9218
ENSMUSG00000038936	-0.214019	0.227484	0.771518	Sccpdh	protein_coding	6.16313	7.25229	7.67821	6.64571	6.73021	4.82901
ENSMUSG00000026491	-0.0980352	0.56437	0.913764	Ahctf1	protein_coding	1.77483	1.51921	1.8913	1.67598	1.56489	1.59902
ENSMUSG00000026490	0.0608844	0.682385	0.938	Cdc42bpa	protein_coding	13.2646	10.7505	11.8139	11.6234	11.5854	14.1555
ENSMUSG00000103636	0.0650019	0.790777	0.965452	Gm38331	TEC	3.21933	2.707	2.62928	3.01721	3.50945	2.44787
ENSMUSG00000026489	0.00316747	0.983511	0.99738	Coq8a	protein_coding	8.15532	7.57759	8.93247	7.90175	8.79234	8.02924
ENSMUSG00000010609	0.200765	0.330644	0.833673	Psen2	protein_coding	2.15698	2.22542	2.50193	2.49952	2.67297	2.73761
ENSMUSG00000055676	0.244705	0.414659	0.861929	Gm5069	transcribed_processed_pseudogene	5.95702	3.83517	2.83151	4.60583	4.65033	5.65667
ENSMUSG00000038855	0.397721	0.0209822	0.45962	Itpkb	protein_coding	2.6189	2.88587	2.79052	3.09674	3.60465	4.22469
ENSMUSG00000053963	0.200339	0.184784	0.744453	Stum	protein_coding	69.0315	60.4328	66.1623	67.8676	67.9918	88.8809
ENSMUSG00000026496	0.106873	0.53734	0.907782	Parp1	protein_coding	8.92428	9.02953	11.8159	10.1661	9.6049	12.2607
ENSMUSG00000058729	0.492413	0.179589	0.740338	Lin9	protein_coding	0.253232	0.307597	0.40458	0.359424	0.449094	0.547308
ENSMUSG00000026499	-0.155141	0.359321	0.84352	Acbd3	protein_coding	4.68412	4.76204	3.76807	4.05965	3.82236	3.98563
ENSMUSG00000103649	-0.913526	0.111825	0.680052	Gm37768	antisense_RNA	1.68034	2.92224	0.810451	1.02505	1.18112	0.705755
ENSMUSG00000060743	-0.0249176	0.851718	0.976839	H3f3a	protein_coding	31.673	34.9621	33.2512	33.7677	32.9359	31.4928
ENSMUSG00000097347	-0.241988	0.13599	0.705786	Gm17275	lincRNA	34.1705	39.7497	35.7809	33.9862	33.6244	25.2175
ENSMUSG00000038806	0.152636	0.447056	0.875419	Sde2	protein_coding	3.88115	4.25788	3.98284	4.48881	3.74905	5.21019
ENSMUSG00000026520	0.381553	0.0558822	0.58729	Pycr2	protein_coding	3.37209	3.84332	3.608	4.34517	5.08895	4.69116
ENSMUSG00000038793	0.0419237	0.844207	0.974908	Lefty1	protein_coding	5.54342	4.94059	5.63043	5.87714	5.39478	5.30177
ENSMUSG00000026519	0.173496	0.369127	0.847088	Tmem63a	protein_coding	4.51764	4.11008	4.41939	4.39777	6.03933	4.30467
ENSMUSG00000085563	0.212189	0.666794	0.93603	2210411M09Rik	antisense_RNA	2.31798	1.69732	1.63399	1.73539	2.65836	2.16349
ENSMUSG00000038776	0.127196	0.449191	0.876202	Ephx1	protein_coding	14.4637	16.0908	15.6535	14.5602	17.2205	18.691
ENSMUSG00000026516	-0.226738	0.261349	0.798153	Nvl	protein_coding	1.95505	1.29801	1.95969	1.53816	1.35723	1.54964
ENSMUSG00000103178	0.0320345	0.939196	0.989579	Fgfr3-ps	processed_pseudogene	1.96631	1.47981	1.50768	1.96281	1.26089	1.80467
ENSMUSG00000062169	0.0935547	0.554785	0.912089	Cnih4	protein_coding	8.28893	7.35664	8.33193	8.67419	8.10405	8.77955
ENSMUSG00000038733	-0.133078	0.499557	0.895895	Wdr26	protein_coding	15.3029	14.1382	13.5919	15.7297	14.7404	8.78757
ENSMUSG00000081214	0.0279885	0.934503	0.988884	Rpl35a-ps2	processed_pseudogene	19.7971	21.0301	12.4544	13.5278	12.5844	27.9895
ENSMUSG00000026514	-0.114704	0.413597	0.861635	Cnih3	protein_coding	20.067	20.3815	21.106	19.1993	18.9812	18.6722
ENSMUSG00000047369	-0.0163762	0.967332	0.995117	Dnah14	protein_coding	0.102398	0.126045	0.183928	0.129826	0.122268	0.154236
ENSMUSG00000004880	-0.0608875	0.859699	0.978327	Lbr	protein_coding	0.614073	0.754559	1.23116	0.9809	0.880196	0.635516
ENSMUSG00000022995	-0.0663507	0.62281	0.922985	Enah	protein_coding	8.90132	7.60163	7.91367	7.86604	7.94759	7.50455
ENSMUSG00000026511	-0.275711	0.124762	0.69033	Srp9	protein_coding	10.7699	12.8273	11.1074	10.6285	10.7473	7.32467
ENSMUSG00000038633	0.154217	0.285088	0.811062	Degs1	protein_coding	29.7579	34.7681	33.9555	35.841	39.4766	34.3351
ENSMUSG00000100147	0.012458	0.967899	0.995223	1700047M11Rik	lincRNA	1.36969	1.1025	1.61269	1.43762	1.47246	1.20978
ENSMUSG00000047539	-0.166489	0.316556	0.824344	Fbxo28	protein_coding	7.58878	7.3795	7.50751	7.38278	7.08168	5.57835
ENSMUSG00000026510	0.501258	0.0144989	0.423194	Trp53bp2	protein_coding	4.37272	4.5083	4.41831	5.07012	5.56638	8.16316
ENSMUSG00000026509	-0.0377512	0.798361	0.966518	Capn2	protein_coding	11.8807	10.9439	10.2839	10.3629	10.072	11.801
ENSMUSG00000102234	0.202956	0.374232	0.847764	Gm37885	antisense_RNA	13.9776	9.75918	10.196	11.3053	10.2224	17.4328
ENSMUSG00000104415	0.226598	0.390419	0.854757	Gm37069	TEC	1.39784	1.38333	1.4819	1.36696	2.10335	1.53655
ENSMUSG00000038576	0.0983288	0.468397	0.884458	Susd4	protein_coding	39.6434	41.8909	42.1398	40.2139	44.7205	47.4615
ENSMUSG00000030768	0.498549	0.161384	0.729021	Disp1	protein_coding	0.50478	0.522291	0.328145	0.680362	0.675524	0.565876
ENSMUSG00000046836	-0.0817297	0.642372	0.929236	Brox	protein_coding	7.1285	7.32487	7.31784	7.13548	7.95727	5.51173
ENSMUSG00000042901	0.0338311	0.816291	0.969212	Aida	protein_coding	8.16946	8.1522	7.8178	7.64317	8.46516	8.60581
ENSMUSG00000056050	-0.171265	0.240059	0.782906	Mia3	protein_coding	17.9053	21.0899	17.871	15.8093	17.5088	17.2046
ENSMUSG00000072258	0.465785	0.132803	0.70214	Taf1a	protein_coding	1.9513	1.3025	1.35432	2.16161	1.69379	2.46868
ENSMUSG00000039384	-0.0239157	0.940613	0.990067	Dusp10	protein_coding	1.56411	1.39023	1.327	1.07328	1.97575	1.18899
ENSMUSG00000073481	-0.19425	0.311731	0.82361	2023-03-02	protein_coding	3.07857	3.63574	2.91128	2.93018	3.14418	2.36086
ENSMUSG00000039349	-0.126717	0.645991	0.930603	C130074G19Rik	protein_coding	2.02103	2.69698	1.96776	1.63406	1.90763	2.57827
ENSMUSG00000026620	0.183931	0.223532	0.7691	Mark1	protein_coding	10.0412	9.49988	11.0316	11.4515	10.9241	12.3272
ENSMUSG00000039318	-0.0279937	0.865421	0.979276	Rab3gap2	protein_coding	4.07117	3.99583	4.59278	4.44276	4.49796	3.48424
ENSMUSG00000026618	0.00603359	0.969578	0.995259	Iars2	protein_coding	5.4777	5.23068	5.20303	5.21891	6.0818	4.69318
ENSMUSG00000026617	0.00868775	0.953649	0.991634	Bpnt1	protein_coding	17.4858	16.4913	16.1245	16.7604	16.2456	17.374
ENSMUSG00000026615	-0.293749	0.0385785	0.539815	Eprs	protein_coding	3.63232	3.78072	3.42441	3.02049	3.0095	2.8146
ENSMUSG00000097615	-0.220349	0.487034	0.891806	Gm2061	lincRNA	1.70253	1.38349	1.18166	1.07773	1.21822	1.36039
ENSMUSG00000026614	0.0232065	0.909444	0.985933	Slc30a10	protein_coding	2.12171	2.11163	2.78573	2.49979	2.42818	2.20491
ENSMUSG00000039246	0.0723705	0.816988	0.969286	Lyplal1	protein_coding	2.32499	2.33422	3.08378	2.19997	2.51588	3.39405
ENSMUSG00000039239	-0.176629	0.261591	0.798153	Tgfb2	protein_coding	13.4528	15.3517	12.108	13.1242	12.3876	10.7079
ENSMUSG00000001305	-0.490405	0.14465	0.716579	Rrp15	protein_coding	1.36279	1.82514	0.904841	0.931443	1.0044	0.98783
ENSMUSG00000039210	0.0777218	0.714822	0.945947	Gpatch2	protein_coding	1.58906	1.5742	1.51126	1.66732	1.32754	1.92356
ENSMUSG00000104394	-0.823229	0.120074	0.687197	Gm37254	TEC	0.440852	0.582852	0.439433	0.275449	0.452312	0.115897
ENSMUSG00000026610	0.0217824	0.921931	0.987326	Esrrg	protein_coding	2.22543	1.71407	1.93293	2.34334	2.01622	1.60221
ENSMUSG00000026608	0.296164	0.0576542	0.591053	Kctd3	protein_coding	4.8447	5.26961	5.68011	6.87868	5.76561	6.73827
ENSMUSG00000037624	-0.102131	0.483247	0.890199	Kcnk2	protein_coding	12.8962	13.2936	12.8987	12.5079	13.0068	10.9266
ENSMUSG00000104507	-0.118205	0.782869	0.962177	A430027H14Rik	antisense_RNA	1.87568	2.47984	1.50778	1.23956	1.16519	2.96336
ENSMUSG00000026605	-0.357378	0.384986	0.851058	Cenpf	protein_coding	0.222868	0.132595	0.150489	0.163352	0.0857481	0.14197
ENSMUSG00000026604	0.303713	0.242722	0.785476	Ptpn14	protein_coding	0.414566	0.383104	0.482355	0.434448	0.538529	0.604137
ENSMUSG00000104435	-0.036637	0.834559	0.973107	Gm37422	antisense_RNA	5.27326	5.6674	5.21566	4.4499	5.72667	5.58749
ENSMUSG00000026603	-0.107788	0.506134	0.899086	Smyd2	protein_coding	14.4105	17.1051	16.3023	14.4199	16.6413	13.3762
ENSMUSG00000010175	0.216582	0.161551	0.729021	Prox1	protein_coding	10.406	9.43629	11.0398	11.5659	10.5482	13.7454
ENSMUSG00000079045	-0.120163	0.726182	0.948901	Prox1os	antisense_RNA	3.32322	5.71173	5.34277	5.74	4.12881	3.4022
ENSMUSG00000089872	0.396677	0.0352615	0.528195	Rps6kc1	protein_coding	1.76549	2.05873	1.72575	2.41833	2.08309	2.7991
ENSMUSG00000026634	-0.0547728	0.733692	0.950374	Angel2	protein_coding	6.0017	6.20883	5.37161	6.10367	5.33641	5.48666
ENSMUSG00000037568	-0.732238	0.168339	0.733469	Vash2	protein_coding	0.544818	0.326773	0.371728	0.201179	0.421791	0.137048
ENSMUSG00000066595	0.122814	0.65425	0.931906	Flvcr1	protein_coding	1.06302	1.11555	0.929284	1.16552	1.34201	0.893467
ENSMUSG00000026632	0.00944888	0.975149	0.995259	Tatdn3	protein_coding	1.23458	1.61591	1.32984	1.37958	1.56354	1.28576
ENSMUSG00000037499	-0.0107332	0.958429	0.992594	Nenf	protein_coding	33.4527	33.217	35.5485	27.9605	28.6845	44.6209
ENSMUSG00000026627	0.477119	0.0931533	0.653316	Tmem206	protein_coding	1.91425	2.38911	1.6742	2.88891	2.23406	3.18979
ENSMUSG00000026626	-0.265903	0.106779	0.674233	Ppp2r5a	protein_coding	7.244	6.26234	7.33888	6.10004	6.45697	4.78936
ENSMUSG00000037474	-0.79205	0.121828	0.689996	Dtl	protein_coding	0.192353	0.10283	0.100842	0.0753666	0.104576	0.0507375
ENSMUSG00000037461	0.0493508	0.814419	0.969212	Ints7	protein_coding	2.06776	1.42281	1.8964	1.78435	1.95878	1.82467
ENSMUSG00000026623	-0.107811	0.559442	0.912995	Lpgat1	protein_coding	17.3182	17.3172	19.2488	19.2629	18.933	11.8273
ENSMUSG00000055833	-0.588796	0.204697	0.756384	1700034H15Rik	antisense_RNA	0.244378	0.320608	0.353601	0.257495	0.144652	0.205281
ENSMUSG00000037434	-0.217704	0.314117	0.82361	Slc30a1	protein_coding	3.76048	4.14505	4.34452	3.9405	4.15335	2.46709
ENSMUSG00000103653	-0.198913	0.262388	0.798293	Gstp-ps	processed_pseudogene	60.4143	64.2836	52.6687	45.5853	47.5372	61.2887
ENSMUSG00000097089	-0.165789	0.624897	0.923148	Gm26879	antisense_RNA	3.02226	4.56288	2.35109	3.02229	2.6257	3.22348
ENSMUSG00000037395	0.0980557	0.654851	0.931925	Rcor3	protein_coding	0.875327	0.974779	0.690105	0.794886	0.906715	1.01868
ENSMUSG00000097316	0.568616	0.0686609	0.616329	Gm10516	antisense_RNA	1.29537	1.0765	1.07105	1.34894	2.05686	1.70896
ENSMUSG00000058248	-0.0504115	0.731325	0.950136	Kcnh1	protein_coding	5.79432	5.86183	6.31349	5.85165	5.88176	5.6216
ENSMUSG00000016262	0.13069	0.513125	0.902021	Sertad4	protein_coding	3.3353	3.23634	3.26041	4.14354	3.27973	3.33327
ENSMUSG00000016200	-0.257215	0.173482	0.738693	Syt14	protein_coding	2.13313	1.99702	1.89547	1.65908	2.00096	1.39322
ENSMUSG00000016181	0.145316	0.479324	0.888165	Diexf	protein_coding	1.59774	1.64348	1.61744	2.00628	1.68881	1.67765
ENSMUSG00000079144	-0.131853	0.639532	0.928778	A130010J15Rik	protein_coding	1.06761	1.00181	1.01729	0.957406	0.951763	0.908352
ENSMUSG00000037318	0.212033	0.621073	0.922985	Traf3ip3	protein_coding	0.199185	0.347613	0.384279	0.31592	0.431078	0.338355
ENSMUSG00000016194	-0.136626	0.458428	0.880879	Hsd11b1	protein_coding	6.71562	9.11408	7.24555	7.61229	7.45831	5.95587
ENSMUSG00000009633	-0.102464	0.782416	0.962177	G0s2	protein_coding	3.42242	2.81929	2.79346	2.325	2.53224	3.51374
ENSMUSG00000104348	-0.0661008	0.910094	0.98614	Gm37691	TEC	0.490152	0.459513	0.236407	0.256995	0.535752	0.35143
ENSMUSG00000016179	0.160139	0.372783	0.847764	Camk1g	protein_coding	5.88007	6.42802	6.73434	6.51602	7.67438	7.10939
ENSMUSG00000026640	-0.130029	0.357105	0.843394	Plxna2	protein_coding	6.81604	5.80938	6.71983	6.0642	6.07454	5.53849
ENSMUSG00000016494	-0.0872469	0.575164	0.916101	Cd34	protein_coding	5.30791	4.73455	5.12774	4.4446	4.76515	5.06166
ENSMUSG00000097325	0.187452	0.523784	0.904107	Gm16897	antisense_RNA	1.38023	1.64232	2.06368	1.74135	1.92502	2.12129
ENSMUSG00000096929	0.078136	0.798087	0.966518	A330023F24Rik	processed_transcript	0.778313	0.369471	0.727135	0.715751	0.677898	0.580006
ENSMUSG00000016493	-0.166305	0.58035	0.916101	Cd46	protein_coding	0.693666	0.538297	0.516393	0.467475	0.609197	0.484871
ENSMUSG00000016481	0.107249	0.622093	0.922985	Cr1l	protein_coding	1.36265	1.31822	1.41597	1.45361	1.84349	1.12914
ENSMUSG00000050530	0.00185965	0.990229	0.998824	Fam171a1	protein_coding	14.4282	15.9293	16.5445	16.561	16.7206	13.7092
ENSMUSG00000026643	-0.174953	0.324275	0.829144	Nmt2	protein_coding	12.399	14.0806	12.3652	12.5383	13.2382	8.66268
ENSMUSG00000049950	-0.489488	0.0552414	0.58537	Rpp38	protein_coding	5.99662	7.37536	6.4744	4.79913	4.39212	4.93968
ENSMUSG00000026650	-0.176418	0.761876	0.956444	Meig1	protein_coding	0.884331	1.23795	0.903229	1.05008	0.400288	1.19924
ENSMUSG00000026648	0.152631	0.558961	0.912995	Dclre1c	protein_coding	0.590731	0.6785	0.498605	0.616637	0.668825	0.683167
ENSMUSG00000026646	-0.167635	0.563647	0.913647	Suv39h2	protein_coding	0.974923	1.01054	1.04075	0.993372	0.925245	0.780732
ENSMUSG00000109865	0.0623396	0.751757	0.954257	Hspa14	protein_coding	3.92814	3.92308	3.73467	4.61464	4.17251	3.32607
ENSMUSG00000051396	-0.739857	0.097796	0.659074	Gm45902	protein_coding	0.646181	0.554435	0.343464	0.323246	0.367851	0.240014
ENSMUSG00000039496	-0.601059	0.279705	0.809207	Cdnf	protein_coding	0.405388	0.540837	0.337723	0.38525	0.301309	0.167686
ENSMUSG00000026655	-0.0814825	0.697613	0.942452	Fam107b	protein_coding	2.64844	2.82572	3.23177	2.46307	2.58566	3.16529
ENSMUSG00000026657	0.367489	0.0254164	0.482395	Frmd4a	protein_coding	1.22016	1.31456	1.43277	1.55754	1.64592	1.91242
ENSMUSG00000039449	-0.0230818	0.904967	0.985426	Prpf18	protein_coding	4.69616	4.76151	5.09239	5.76724	4.84938	3.71359
ENSMUSG00000048186	-0.599125	0.209401	0.760053	Bend7	protein_coding	0.451059	0.455392	0.382364	0.177373	0.381271	0.298524
ENSMUSG00000026662	-0.0435629	0.813759	0.969212	Sephs1	protein_coding	3.14444	3.05463	3.33186	3.07606	3.49916	2.68833
ENSMUSG00000026664	0.066398	0.650607	0.931489	Phyh	protein_coding	31.3428	37.9311	34.4114	34.8221	36.0024	37.7727
ENSMUSG00000026668	0.331883	0.555471	0.912389	Ucma	protein_coding	2.46422	1.4918	0.93831	1.02853	1.37225	3.69812
ENSMUSG00000026672	0.0256312	0.913511	0.986517	Optn	protein_coding	2.94799	2.49605	1.91546	2.33454	2.4242	2.72442
ENSMUSG00000086430	-0.437715	0.462945	0.882639	4930551O13Rik	antisense_RNA	1.18419	0.98207	0.726918	0.504473	0.673066	0.947008
ENSMUSG00000097770	-0.342151	0.0791864	0.636353	Gm26776	lincRNA	9.24802	12.9718	11.0182	9.62554	8.21792	8.39726
ENSMUSG00000026676	-0.24835	0.185778	0.744453	Ccdc3	protein_coding	7.17105	9.9464	9.237	7.86316	7.47586	6.87746
ENSMUSG00000039145	-0.109953	0.428709	0.866426	Camk1d	protein_coding	39.8893	36.1491	36.7882	38.5847	34.6414	31.3222
ENSMUSG00000039128	0.0426548	0.784819	0.96271	Cdc123	protein_coding	12.0014	12.4355	11.513	12.9247	10.8591	13.2163
ENSMUSG00000025817	-0.335973	0.0227109	0.465879	Nudt5	protein_coding	8.6554	7.74266	7.93135	6.15076	6.41198	6.70459
ENSMUSG00000056718	0.245988	0.649211	0.931116	Gm13199	protein_coding	1.05739	1.25818	1.67569	1.08901	1.81619	1.83283
ENSMUSG00000025816	-0.221962	0.148334	0.720331	Sec61a2	protein_coding	11.6356	9.71746	11.6836	9.20208	9.29848	9.8051
ENSMUSG00000025815	-0.388061	0.351528	0.843152	Dhtkd1	protein_coding	0.506905	0.301581	0.36673	0.332817	0.365682	0.203188
ENSMUSG00000043241	0.0782268	0.62677	0.924159	Upf2	protein_coding	10.8284	13.0009	10.5363	12.412	10.5364	13.3229
ENSMUSG00000045319	-0.0494732	0.91659	0.986517	Proser2	protein_coding	0.149863	0.256782	0.127214	0.142615	0.144148	0.229114
ENSMUSG00000039046	-0.173095	0.40558	0.857533	Usp6nl	protein_coding	1.65738	1.4953	1.93497	1.55897	1.29998	1.63986
ENSMUSG00000002107	-0.27704	0.0589647	0.592554	Celf2	protein_coding	28.1689	22.6264	24.4464	21.9477	21.9907	18.1589
ENSMUSG00000025782	-0.330116	0.0445879	0.561461	Taf3	protein_coding	6.99857	7.50191	6.03264	5.28486	5.01426	6.02587
ENSMUSG00000103570	0.750972	0.215106	0.762791	C630004M23Rik	TEC	0.306736	0.324429	0.789028	0.565127	0.622861	1.17857
ENSMUSG00000025781	-0.12559	0.344948	0.838752	Atp5c1	protein_coding	93.6196	101.077	101.379	95.479	91.8705	84.0834
ENSMUSG00000037262	-0.00121639	0.995808	0.999528	Kin	protein_coding	5.41314	5.73427	5.70815	4.72666	5.14205	6.93521
ENSMUSG00000037254	0.103176	0.836325	0.973109	Itih2	protein_coding	0.363148	0.452684	0.31694	0.324141	0.548901	0.356698
ENSMUSG00000025780	-0.107118	0.536323	0.9074	Itih5	protein_coding	3.51209	3.47676	3.50686	3.57827	3.43401	2.74262
ENSMUSG00000061186	-0.0920789	0.821807	0.970613	Sfmbt2	protein_coding	0.270048	0.224182	0.212031	0.262601	0.151018	0.243843
ENSMUSG00000026778	0.0718265	0.776367	0.961205	Prkcq	protein_coding	0.793376	1.26513	1.24949	1.07391	1.16026	1.24751
ENSMUSG00000086006	-0.752815	0.229113	0.77254	Gm13293	lincRNA	0.8164	0.647619	0.753282	0.153541	0.512133	0.646032
ENSMUSG00000026773	0.299834	0.107223	0.674457	Pfkfb3	protein_coding	3.91217	3.28982	3.77379	4.92482	3.52234	5.03663
ENSMUSG00000037197	0.0195156	0.920477	0.987258	Rbm17	protein_coding	11.6319	13.5004	9.588	11.6337	9.72108	13.81
ENSMUSG00000023206	0.669841	0.111297	0.680039	Il15ra	protein_coding	0.412599	0.327299	0.310941	0.529846	0.409268	0.719654
ENSMUSG00000058594	-0.101717	0.624296	0.923031	Fbxo18	protein_coding	3.98981	4.43628	5.91356	5.15489	4.61383	3.60359
ENSMUSG00000047909	-0.189859	0.530057	0.905681	Ankrd16	protein_coding	1.27691	0.667609	1.11976	0.74622	1.05143	0.886177
ENSMUSG00000026768	0.162999	0.561097	0.913418	Itga8	protein_coding	0.754692	0.987495	0.825563	0.998424	1.21984	0.674981
ENSMUSG00000086843	-0.103334	0.776709	0.961383	E030013I19Rik	antisense_RNA	0.638809	0.904898	0.645556	0.570193	0.687599	0.784328
ENSMUSG00000026767	-0.454338	0.0409024	0.546773	Mindy3	protein_coding	8.88937	8.28707	8.05656	7.20975	7.47285	3.7574
ENSMUSG00000026730	-0.3964	0.0767136	0.63141	Pter	protein_coding	31.4788	37.7818	31.6999	29.1997	32.4926	15.0566
ENSMUSG00000049630	-0.0380469	0.811878	0.969212	C1ql3	protein_coding	28.6967	31.5359	27.7034	30.3724	31.6264	23.7204
ENSMUSG00000104459	0.484468	0.125082	0.69033	Gm37824	TEC	1.43491	1.32094	1.00821	1.85184	2.24921	1.19294
ENSMUSG00000102900	-0.121066	0.48571	0.891215	Gm37811	TEC	15.8466	18.0428	14.3719	13.3152	13.6736	17.369
ENSMUSG00000026727	-0.017037	0.926064	0.987886	Rsu1	protein_coding	2.18847	2.81677	2.25377	2.14662	2.49637	2.53944
ENSMUSG00000026723	-0.172543	0.638502	0.92842	Trdmt1	protein_coding	1.31542	0.747033	1.11028	1.14231	1.13586	0.544115
ENSMUSG00000026728	-0.724065	0.00129461	0.199962	Vim	protein_coding	17.0296	10.3259	8.19614	7.38031	7.28917	6.84855
ENSMUSG00000003418	-0.262431	0.25704	0.79498	St8sia6	protein_coding	1.51841	1.28756	1.609	1.2888	1.43893	0.962023
ENSMUSG00000063275	-0.316863	0.232543	0.776021	Hacd1	protein_coding	2.97724	3.26349	2.74139	2.67325	2.57735	1.98685
ENSMUSG00000026718	-0.0176006	0.908816	0.985933	Stam	protein_coding	4.9765	4.94001	4.72134	5.27812	4.76044	4.42501
ENSMUSG00000103901	-0.537035	0.186392	0.744453	Gm37499	TEC	0.725222	0.993684	1.27194	0.760493	0.95123	0.369979
ENSMUSG00000026712	0.40343	0.335361	0.835574	Mrc1	protein_coding	0.188955	0.264094	0.355863	0.311371	0.406775	0.354822
ENSMUSG00000036949	0.202676	0.227847	0.771518	Slc39a12	protein_coding	7.87795	8.88854	10.1262	10.3113	9.96854	10.6608
ENSMUSG00000057914	0.211871	0.158706	0.726437	Cacnb2	protein_coding	3.75294	3.8193	3.57002	4.4521	3.83076	4.61411
ENSMUSG00000075525	2.34909	0.00331465	0.274028	Gm10849	pseudogene	0	0.80941	0.536871	1.60497	1.24912	4.10809
ENSMUSG00000026707	-0.00274039	0.994529	0.999528	Nsun6	protein_coding	0.320638	0.753966	0.452898	0.470575	0.528706	0.53494
ENSMUSG00000017418	-0.0966344	0.601498	0.92049	Arl5b	protein_coding	2.42429	1.96671	1.96204	2.15201	2.0569	1.73423
ENSMUSG00000026748	-0.161225	0.356313	0.843394	Plxdc2	protein_coding	4.03515	4.96177	3.74913	3.94422	3.90509	3.56441
ENSMUSG00000053702	-0.225492	0.238726	0.781415	Nebl	protein_coding	7.67977	7.93372	8.26108	8.36055	7.35798	4.70936
ENSMUSG00000054057	0.524503	0.140301	0.710185	A930004D18Rik	protein_coding	1.17095	0.915406	1.27686	1.1011	1.19159	2.51209
ENSMUSG00000054074	0.0399957	0.844901	0.975117	Skida1	protein_coding	2.45498	2.80579	2.50282	2.83517	2.90974	2.25877
ENSMUSG00000026743	-0.106537	0.49183	0.893503	Mllt10	protein_coding	6.91943	5.92773	6.41255	6.05193	6.14218	5.69331
ENSMUSG00000026740	-0.315028	0.0398351	0.541104	Dnajc1	protein_coding	4.54136	4.16062	3.75897	3.36981	3.44061	3.20886
ENSMUSG00000051154	-0.0729375	0.652662	0.931906	Commd3	protein_coding	19.6826	17.1553	15.3315	17.0988	17.0152	15.4934
ENSMUSG00000026739	-0.143864	0.46843	0.884458	Bmi1	protein_coding	8.78491	9.08567	9.57343	9.67163	9.31019	5.88969
ENSMUSG00000026737	-0.0931128	0.506276	0.899086	Pip4k2a	protein_coding	29.1161	33.6642	29.8515	29.7866	29.9565	27.1363
ENSMUSG00000087674	0.693725	0.102445	0.669369	4930447M23Rik	lincRNA	0.936058	0.64012	0.747266	1.2566	1.14874	1.33159
ENSMUSG00000023094	-0.111127	0.546983	0.911146	Msrb2	protein_coding	10.6991	11.1952	11.1238	10.6246	9.89069	10.052
ENSMUSG00000109733	0.338877	0.554425	0.912089	Gm33940	lincRNA	0.572897	0.454457	0.518092	0.516278	0.861018	0.586513
ENSMUSG00000043415	-0.30542	0.24452	0.786886	Otud1	protein_coding	2.48977	3.14722	2.47981	2.583	2.31695	1.69469
ENSMUSG00000036617	0.162196	0.335628	0.835574	Etl4	protein_coding	2.98633	2.51612	3.11818	2.93234	2.95826	3.74469
ENSMUSG00000086418	0.102339	0.838105	0.97325	Gm13362	antisense_RNA	1.36652	1.73441	1.38409	1.87183	1.05153	1.86533
ENSMUSG00000036591	0.267787	0.0843176	0.639975	Arhgap21	protein_coding	13.8568	13.4397	14.5954	15.2456	15.083	20.0881
ENSMUSG00000075514	0.609509	0.0470099	0.570972	Gm13375	antisense_RNA	9.39762	5.59108	6.28089	7.30741	9.81408	15.1899
ENSMUSG00000026679	-0.545919	0.237182	0.780485	Enkur	protein_coding	0.954813	1.45657	1.41698	1.03254	1.0597	0.556983
ENSMUSG00000048550	0.0574041	0.815682	0.969212	Thnsl1	protein_coding	3.13355	3.18308	3.29625	3.95596	3.94147	2.13331
ENSMUSG00000085680	1.61017	0.00483397	0.32671	Gm13327	antisense_RNA	0.271883	0.199084	0.363137	0.72373	0.341982	1.44644
ENSMUSG00000045967	0.029033	0.828005	0.972575	Gpr158	protein_coding	14.377	15.1061	15.7771	16.2226	15.2056	14.7541
ENSMUSG00000083563	-0.989993	2.44757e-06	0.00621029	Gm13340	unprocessed_pseudogene	32.8369	20.0734	20.5085	12.6258	13.1336	11.21
ENSMUSG00000082884	-2.19679	0.0179137	0.44709	Gm13339	unprocessed_pseudogene	26.0775	27.4628	17.5652	6.40179	8.54124	0.61373
ENSMUSG00000026787	-0.245751	0.127006	0.692624	Gad2	protein_coding	21.9897	19.4248	20.7131	20.3827	17.698	14.3232
ENSMUSG00000026786	0.121978	0.693093	0.940594	Apbb1ip	protein_coding	0.672689	0.742159	0.454972	0.585304	0.587541	0.858428
ENSMUSG00000026784	-0.662909	0.0168881	0.444048	Pdss1	protein_coding	1.84877	2.08744	1.74433	1.40095	1.38887	0.818692
ENSMUSG00000058835	-0.00833051	0.949749	0.991495	Abi1	protein_coding	42.8662	43.0718	41.0618	45.305	41.1086	39.8585
ENSMUSG00000026781	-0.129277	0.455465	0.879802	Acbd5	protein_coding	6.26915	6.53618	6.4547	6.37572	6.71829	4.53271
ENSMUSG00000026779	-0.939806	0.109075	0.676363	Mastl	protein_coding	0.148846	0.228276	0.229729	0.107308	0.114536	0.0963214
ENSMUSG00000026775	-0.116616	0.53945	0.908462	Yme1l1	protein_coding	6.31303	6.34219	7.11848	7.14171	6.69882	4.41185
ENSMUSG00000026771	-0.139428	0.596109	0.918932	Spopl	protein_coding	1.07625	0.982029	1.15652	1.30256	0.986935	0.632636
ENSMUSG00000081519	0.532121	0.357697	0.84352	Gm13331	processed_pseudogene	2.43121	1.92859	0.987459	2.583	2.33851	2.79466
ENSMUSG00000026986	-0.448482	0.08208	0.637219	Hnmt	protein_coding	10.4346	11.9019	9.62787	10.1159	8.78992	4.58071
ENSMUSG00000004113	0.250298	0.151287	0.722138	Cacna1b	protein_coding	6.08889	5.76317	6.2851	6.24368	6.3004	9.01109
ENSMUSG00000036893	0.0957996	0.571722	0.91561	Ehmt1	protein_coding	2.96657	2.65023	2.82076	2.78032	2.97575	3.25241
ENSMUSG00000026972	0.321964	0.475313	0.886416	Arrdc1	protein_coding	0.845037	0.398578	0.660929	0.790337	0.637071	0.928338
ENSMUSG00000026974	0.024289	0.889241	0.981927	Zmynd19	protein_coding	4.48371	4.40776	4.29857	4.66031	4.5641	4.19706
ENSMUSG00000026975	-0.0385551	0.858314	0.978186	Dph7	protein_coding	5.28412	4.07633	5.19074	5.32983	4.33656	4.47041
ENSMUSG00000036850	0.0146771	0.933008	0.988884	Mrpl41	protein_coding	39.96	44.3475	40.2901	40.7695	35.1453	49.8172
ENSMUSG00000036833	0.286917	0.186749	0.744453	Pnpla7	protein_coding	1.95011	1.39528	1.58605	2.25496	2.10378	1.65632
ENSMUSG00000006476	0.284032	0.0617821	0.597567	Nsmf	protein_coding	121.969	123.382	132.055	135.726	139.606	184.162
ENSMUSG00000078202	0.20607	0.272782	0.805505	Nrarp	protein_coding	6.26095	6.53404	5.76107	6.38647	6.9405	8.06818
ENSMUSG00000103217	0.214619	0.279169	0.809207	Gm38287	antisense_RNA	7.29495	8.18135	6.4168	7.49587	8.22658	9.68223
ENSMUSG00000059555	0.499773	0.270595	0.803491	Tor4a	protein_coding	0.538349	0.730121	0.234525	0.676072	0.734972	0.726957
ENSMUSG00000013465	-0.0881724	0.604071	0.92049	Nelfb	protein_coding	6.28041	5.96252	6.07437	5.80423	5.43042	5.97874
ENSMUSG00000026969	-0.46064	0.0467364	0.570972	Fam166a	protein_coding	11.1594	13.0965	9.19171	7.86151	6.81281	9.58328
ENSMUSG00000036752	0.116036	0.406011	0.857654	Tubb4b	protein_coding	52.3836	56.2329	63.2428	63.5161	63.1412	59.6124
ENSMUSG00000036731	1.72849	1.31964e-05	0.0189208	Cysrt1	protein_coding	1.76718	1.05992	2.91041	4.47461	4.27021	10.1196
ENSMUSG00000044628	0.20631	0.163263	0.730175	Rnf208	protein_coding	73.3111	69.3026	74.0989	75.7838	77.5106	96.6432
ENSMUSG00000006471	-0.175682	0.47249	0.886066	Ndor1	protein_coding	1.29682	1.11445	1.36467	1.01992	1.06783	1.24569
ENSMUSG00000078201	-0.30407	0.277398	0.808936	Tmem203	protein_coding	7.7866	7.18853	5.95713	6.43633	6.1338	4.43888
ENSMUSG00000048707	0.429152	0.0380347	0.538381	Tprn	protein_coding	4.00809	4.21861	4.31896	4.49647	5.94274	6.45268
ENSMUSG00000026966	-0.255579	0.209051	0.760053	Ssna1	protein_coding	9.79385	10.0856	12.221	9.71662	8.68579	8.47647
ENSMUSG00000026965	0.0275614	0.856928	0.978186	Anapc2	protein_coding	13.9278	14.0052	16.2763	13.808	15.8937	15.3649
ENSMUSG00000026961	-0.218366	0.674642	0.937197	Lrrc26	protein_coding	1.10797	1.22283	1.20819	1.25026	1.2974	0.526054
ENSMUSG00000026959	0.407314	0.0306181	0.508564	Grin1	protein_coding	30.2998	30.8193	37.5226	34.9158	38.0577	57.8284
ENSMUSG00000085830	0.252982	0.108802	0.676363	Grin1os	antisense_RNA	31.9444	34.7308	41.1816	38.1973	42.0938	48.2153
ENSMUSG00000036646	0.0394862	0.793761	0.965516	Man1b1	protein_coding	7.97516	8.67138	9.14961	8.20274	9.37916	8.94127
ENSMUSG00000026958	0.0782072	0.812518	0.969212	Dpp7	protein_coding	1.40866	1.82605	1.34226	1.39948	2.41246	1.06304
ENSMUSG00000026956	-0.223671	0.4163	0.862479	Uap1l1	protein_coding	1.47855	1.44096	1.23608	0.964422	1.32736	1.27289
ENSMUSG00000015085	0.825446	0.0293445	0.501812	Entpd2	protein_coding	0.592651	1.19669	0.883516	1.53426	1.5806	1.65065
ENSMUSG00000015094	0.0349499	0.794511	0.96562	Npdc1	protein_coding	63.8271	71.4826	72.5411	65.727	73.0819	74.1504
ENSMUSG00000026944	0.132084	0.36855	0.846816	Abca2	protein_coding	18.7651	17.3157	21.0298	18.505	21.5379	22.5353
ENSMUSG00000047617	0.01748	0.931649	0.988884	Paxx	protein_coding	9.68373	7.48364	8.00291	7.54146	7.68645	10.1843
ENSMUSG00000015090	0.192257	0.334533	0.835574	Ptgds	protein_coding	76.6541	119.021	105.129	86.4655	116.131	141.116
ENSMUSG00000015095	0.264285	0.113369	0.682186	Fbxw5	protein_coding	20.6612	17.9989	19.876	19.4588	23.1615	27.6447
ENSMUSG00000026942	-0.159504	0.641555	0.929236	Traf2	protein_coding	1.10133	0.829072	0.650434	0.883112	0.940433	0.497706
ENSMUSG00000015092	0.15771	0.386838	0.852892	Edf1	protein_coding	49.9694	55.4874	54.7939	48.9848	52.9206	76.7652
ENSMUSG00000036504	0.314106	0.612197	0.921118	Phpt1	protein_coding	0.427005	0.889159	1.02975	0.692648	0.718766	1.48956
ENSMUSG00000029419	0.345014	0.0536776	0.583556	Gm996	protein_coding	15.2107	12.4193	16.0385	15.7326	16.8165	22.8759
ENSMUSG00000097872	0.352	0.0530775	0.583556	Gm26702	lincRNA	16.2569	13.294	17.2064	16.9201	17.7726	24.9382
ENSMUSG00000015087	0.334764	0.105946	0.672077	Rabl6	protein_coding	15.421	14.7279	13.8613	14.6226	14.6947	26.1585
ENSMUSG00000026940	0.107583	0.764614	0.956444	Ccdc183	protein_coding	1.41661	0.854045	1.11142	0.844263	1.12641	1.65009
ENSMUSG00000026939	-0.136131	0.562625	0.913587	Tmem141	protein_coding	6.74417	8.22749	6.45633	6.85117	6.48701	6.19929
ENSMUSG00000087612	0.248342	0.116218	0.682561	A230005M16Rik	antisense_RNA	22.8593	25.576	23.1081	25.708	27.2597	32.0005
ENSMUSG00000049086	0.185319	0.237737	0.780864	Bmyc	protein_coding	45.1956	51.6268	44.3282	48.9378	52.0545	59.5083
ENSMUSG00000058740	0.257061	0.265938	0.8005	Kcnt1	protein_coding	1.17077	0.995749	1.64746	1.51842	1.32349	1.70247
ENSMUSG00000026933	0.189625	0.187559	0.744495	Camsap1	protein_coding	9.33046	8.48836	8.88147	9.95171	9.35028	11.13
ENSMUSG00000036352	-0.181836	0.312566	0.82361	Ubac1	protein_coding	8.38538	9.89995	8.55098	8.18081	8.63128	6.89747
ENSMUSG00000026932	0.239461	0.115946	0.682561	Nacc2	protein_coding	9.72663	9.36249	9.92741	10.8304	10.1813	13.2214
ENSMUSG00000087515	0.313808	0.260568	0.798153	Gm13554	antisense_RNA	8.53272	14.6814	13.7954	13.3428	18.1487	14.7278
ENSMUSG00000087679	0.24828	0.164252	0.732018	Tmem250-ps	lincRNA	29.0899	21.6291	25.1657	26.2149	27.3366	36.5008
ENSMUSG00000087595	0.257918	0.266143	0.8005	1810012K08Rik	lincRNA	16.7782	12.3588	15.125	16.2	16.2345	20.2973
ENSMUSG00000098977	-0.871631	0.101882	0.668662	Gm27196	antisense_RNA	0.555049	1.02149	0.385499	0.33613	0.320331	0.417552
ENSMUSG00000036327	-0.124656	0.473186	0.886066	Qsox2	protein_coding	4.90056	5.81646	4.89392	5.04586	4.405	4.86773
ENSMUSG00000026930	0.171205	0.375042	0.848493	Gpsm1	protein_coding	2.81143	2.52587	2.55789	3.02494	2.58131	3.26266
ENSMUSG00000075467	0.130348	0.526753	0.904291	Dnlz	protein_coding	9.45595	8.32757	7.14926	7.2565	8.52811	11.4734
ENSMUSG00000086779	-0.0267655	0.935646	0.988884	Gm13562	processed_transcript	2.51652	3.34966	1.97492	2.42925	2.46159	2.82054
ENSMUSG00000036281	0.0218657	0.922561	0.987326	Snapc4	protein_coding	2.24212	2.03267	1.89559	2.10946	1.54877	2.58393
ENSMUSG00000085767	0.0409337	0.830322	0.973063	Gm13563	antisense_RNA	7.68667	8.04876	7.87613	8.37397	8.4451	7.50277
ENSMUSG00000026927	-0.0671114	0.669711	0.93607	Sdccag3	protein_coding	10.0044	10.3448	10.3134	9.05599	10.8681	9.37563
ENSMUSG00000026926	-0.123454	0.39175	0.855004	Pmpca	protein_coding	17.7653	17.8626	17.3047	17.5755	16.444	14.587
ENSMUSG00000026925	-0.15824	0.296203	0.816624	Inpp5e	protein_coding	9.71641	10.3615	9.20557	8.91709	9.06387	8.2801
ENSMUSG00000026924	0.230571	0.186202	0.744453	Sec16a	protein_coding	4.5541	3.15236	3.88149	4.44808	4.36244	4.76878
ENSMUSG00000086714	-0.420286	0.149731	0.720665	0610009E02Rik	processed_transcript	4.95994	4.06064	4.81516	3.36951	4.83198	2.19894
ENSMUSG00000085543	-0.696058	0.180509	0.741092	Gm13568	processed_transcript	4.7557	3.5686	2.23175	1.66795	2.349	2.49529
ENSMUSG00000026923	0.188745	0.307419	0.821536	Notch1	protein_coding	1.67965	1.25252	1.55418	1.52454	1.80544	1.77898
ENSMUSG00000026921	0.109907	0.666015	0.935904	Egfl7	protein_coding	1.82494	2.19688	2.57881	2.27356	2.95638	1.92294
ENSMUSG00000026922	-0.528161	0.446071	0.87472	Agpat2	protein_coding	0.995795	0.555083	0.129807	0.194028	0.569517	0.408193
ENSMUSG00000036186	0.377189	0.0935752	0.653316	Fam69b	protein_coding	6.15855	5.36286	7.41472	7.04379	6.79224	10.6891
ENSMUSG00000036160	0.0989656	0.648114	0.931116	Surf6	protein_coding	2.09813	2.26756	2.30917	2.21309	2.28902	2.63975
ENSMUSG00000015776	0.147564	0.465325	0.883403	Med22	protein_coding	4.42551	3.20861	4.28427	4.52847	4.05842	4.58062
ENSMUSG00000062647	-0.146604	0.304614	0.821536	Rpl7a	protein_coding	81.7556	85.6374	70.4184	72.4691	75.5732	66.8613
ENSMUSG00000015790	0.0190953	0.90356	0.985426	Surf1	protein_coding	17.0374	19.8706	19.7154	19.662	18.6839	19.0456
ENSMUSG00000014873	0.0733565	0.669043	0.93603	Surf2	protein_coding	5.33221	5.8177	6.11715	6.06338	6.0673	6.04126
ENSMUSG00000014867	-0.024119	0.875746	0.97999	Surf4	protein_coding	20.0578	19.5701	22.9045	21.7788	21.8138	17.9243
ENSMUSG00000052406	0.167986	0.373865	0.847764	Rexo4	protein_coding	5.96423	6.49453	7.2331	6.6021	6.53484	8.95568
ENSMUSG00000015488	-0.289421	0.0716404	0.621507	Cacfd1	protein_coding	5.96097	5.93983	6.15074	4.8787	5.15796	4.7428
ENSMUSG00000036067	0.456277	0.0309629	0.5096	Slc2a6	protein_coding	4.12401	3.82374	5.33861	5.95916	5.08294	7.13757
ENSMUSG00000036040	0.242074	0.486924	0.891806	Adamtsl2	protein_coding	0.322738	0.30153	0.442769	0.501541	0.420808	0.339383
ENSMUSG00000009216	0.0560972	0.726819	0.948901	Fam163b	protein_coding	81.2321	80.6363	79.4052	67.6556	82.3833	100.773
ENSMUSG00000000889	0.444797	0.494225	0.894594	Dbh	protein_coding	0.468485	0.168923	0.246498	0.199578	0.36869	0.620114
ENSMUSG00000009614	0.190236	0.443537	0.873307	Sardh	protein_coding	1.87849	1.23899	1.527	1.44557	1.77641	2.06159
ENSMUSG00000091192	-0.321823	0.571529	0.91561	Sardhos	antisense_RNA	7.35497	4.11841	4.38208	3.43101	2.08074	6.95561
ENSMUSG00000009621	0.000199124	0.999416	0.999786	Vav2	protein_coding	0.654911	0.782563	0.735704	0.770978	0.765496	0.643758
ENSMUSG00000109946	0.0364152	0.840047	0.973495	Brd3os	protein_coding	9.93682	11.9795	11.1877	12.4986	10.0808	11.3606
ENSMUSG00000026918	-0.00540776	0.971038	0.995259	Brd3	protein_coding	7.3923	7.36413	7.79414	7.32367	6.86239	8.2631
ENSMUSG00000026917	-0.399021	0.0478895	0.571892	Wdr5	protein_coding	4.95779	3.98341	4.64402	3.52828	3.81807	2.96909
ENSMUSG00000015846	0.234823	0.215944	0.764187	Rxra	protein_coding	3.94624	3.29692	3.62442	3.6319	4.11881	5.01741
ENSMUSG00000026837	-1.60116	0.0535246	0.583556	Col5a1	protein_coding	1.52598	0.567757	0.234478	0.141168	0.227313	0.397346
ENSMUSG00000026833	-0.0448998	0.734669	0.951071	Olfm1	protein_coding	415.945	480.198	432.81	408.907	415.51	463.812
ENSMUSG00000035829	0.255151	0.253309	0.793331	Ppp1r26	protein_coding	1.35688	1.52147	1.37777	1.50778	1.73691	1.83824
ENSMUSG00000026831	0.515793	0.318694	0.824508	1700007K13Rik	protein_coding	1.36631	1.46083	0.630337	1.71308	1.19993	2.01821
ENSMUSG00000035772	0.105379	0.523405	0.904107	Mrps2	protein_coding	9.0731	10.8739	9.54781	11.1709	9.76608	10.7944
ENSMUSG00000026821	0.187075	0.224938	0.769755	Ralgds	protein_coding	13.254	12.8101	15.8468	15.4468	14.5213	17.7194
ENSMUSG00000026816	0.238	0.298048	0.817123	Gtf3c5	protein_coding	1.89828	2.54296	2.59511	2.61925	2.33376	3.3329
ENSMUSG00000026812	0.267007	0.116653	0.682561	Tsc1	protein_coding	2.36414	1.95608	2.04685	2.62295	2.30195	2.72452
ENSMUSG00000026807	0.380277	0.518239	0.903046	Ak8	protein_coding	0.24485	0.461297	0.590472	0.595759	0.618223	0.48277
ENSMUSG00000035666	-0.136446	0.551687	0.911488	Gtf3c4	protein_coding	4.47186	3.39641	3.7324	4.33287	3.95053	2.28005
ENSMUSG00000026806	0.124151	0.75565	0.954927	Ddx31	protein_coding	0.665066	0.54044	1.09531	1.12266	0.78013	0.6003
ENSMUSG00000083773	-1.06592	0.00995428	0.396582	Gm13394	processed_pseudogene	11.2358	4.68384	2.87548	2.47968	2.81212	3.65169
ENSMUSG00000026803	0.0584699	0.824504	0.970907	Ttf1	protein_coding	1.09454	1.18536	1.02828	0.871436	1.16267	1.40891
ENSMUSG00000043535	0.248434	0.150485	0.721536	Setx	protein_coding	3.08792	2.40957	3.4063	3.40284	3.62429	3.54198
ENSMUSG00000035513	-0.243779	0.162264	0.729699	Ntng2	protein_coding	6.063	6.29116	5.36346	5.0443	5.34813	4.59349
ENSMUSG00000079499	0.125545	0.697122	0.942353	6530402F18Rik	processed_transcript	0.832161	0.610613	0.662248	0.577437	0.730392	0.978152
ENSMUSG00000026799	0.27726	0.207517	0.759627	Med27	protein_coding	6.13088	4.20395	6.54885	5.9807	6.03038	8.39506
ENSMUSG00000086994	0.70857	0.105708	0.672077	Gm13402	antisense_RNA	8.5177	3.86101	7.56431	6.53061	6.89245	18.8654
ENSMUSG00000039844	0.401641	0.0338861	0.522454	Rapgef1	protein_coding	9.50897	7.75246	10.5953	10.3866	10.7666	15.616
ENSMUSG00000048316	0.586913	0.0802728	0.636595	Gm9823	pseudogene	14.3752	8.62201	11.8374	12.8913	14.5016	24.568
ENSMUSG00000039826	-0.277591	0.167067	0.733469	Trub2	protein_coding	2.19645	1.99435	2.41643	1.99573	1.7373	1.71247
ENSMUSG00000026798	-0.0521036	0.795602	0.965658	Coq4	protein_coding	3.9465	5.19093	4.21362	4.62037	4.46113	3.82671
ENSMUSG00000059316	0.0104432	0.941498	0.990147	Slc27a4	protein_coding	13.8636	13.77	15.2658	13.7136	14.4973	14.9927
ENSMUSG00000069020	0.225403	0.279959	0.809207	Urm1	protein_coding	4.3849	3.87195	4.59197	4.1183	4.47566	6.39428
ENSMUSG00000039787	-0.0101935	0.980181	0.996413	Cercam	protein_coding	0.813368	0.725865	0.506719	0.647468	0.929045	0.472891
ENSMUSG00000026790	0.0913506	0.606116	0.92049	Odf2	protein_coding	2.87234	2.70947	2.34704	2.60409	2.60161	3.23272
ENSMUSG00000088348	-0.544984	0.152623	0.724025	Gm23865	snRNA	39.005	28.5971	25.0835	24.2855	23.3064	16.1341
ENSMUSG00000019715	-0.297486	0.054804	0.58537	Gle1	protein_coding	7.07269	6.25297	6.85884	5.61496	5.71597	5.09644
ENSMUSG00000057738	0.104746	0.415406	0.862186	Sptan1	protein_coding	25.4322	25.2384	27.7813	27.3293	27.4047	29.6194
ENSMUSG00000039715	0.13135	0.534891	0.906914	Wdr34	protein_coding	4.00962	5.35897	4.782	4.993	5.70329	4.85035
ENSMUSG00000054766	-0.124796	0.431106	0.867632	Set	protein_coding	32.7896	36.2899	27.051	32.575	29.1143	26.498
ENSMUSG00000015335	0.20044	0.518214	0.903046	Zdhhc12	protein_coding	2.05537	3.84683	3.28379	2.98673	2.90371	4.65656
ENSMUSG00000039686	0.290244	0.0380259	0.538381	Zer1	protein_coding	11.6772	10.7457	13.1236	14.2054	14.3372	14.915
ENSMUSG00000039678	0.00437595	0.981823	0.996751	Tbc1d13	protein_coding	7.89607	7.06347	7.71051	6.79605	6.18115	9.72075
ENSMUSG00000015337	-0.0939946	0.650506	0.931489	Endog	protein_coding	14.7763	12.2348	13.7334	11.9357	10.9968	15.1152
ENSMUSG00000039660	-0.0909484	0.572874	0.915828	Spout1	protein_coding	8.55121	8.50563	8.46919	8.16949	8.17019	7.6373
ENSMUSG00000039648	0.129543	0.637342	0.927726	Kyat1	protein_coding	2.35342	1.74242	1.7783	1.79564	1.99959	2.60568
ENSMUSG00000007476	0.278744	0.188559	0.745422	Lrrc8a	protein_coding	4.11179	3.54673	3.65828	3.63587	4.26219	5.80441
ENSMUSG00000075419	0.207884	0.377342	0.84906	Dolk	protein_coding	3.51473	3.15552	4.36284	4.63565	4.0883	4.00014
ENSMUSG00000052533	0.468636	0.0462398	0.570972	Nup188	protein_coding	1.14816	0.93994	1.33792	1.51644	1.5108	1.69962
ENSMUSG00000026860	-0.0520044	0.703552	0.943301	Sh3glb2	protein_coding	28.4616	29.4157	28.3002	27.3966	25.7042	30.0015
ENSMUSG00000026858	0.156255	0.412541	0.860936	Miga2	protein_coding	3.44008	3.73311	4.53956	4.00781	3.85598	5.17024
ENSMUSG00000026856	-0.143592	0.552472	0.911488	Dolpp1	protein_coding	3.43988	2.2083	3.23268	2.92735	2.50712	2.58173
ENSMUSG00000026853	0.153246	0.380899	0.84906	Crat	protein_coding	6.20281	5.82352	5.45998	5.74512	5.9663	7.71339
ENSMUSG00000087435	1.09773	0.167377	0.733469	Gm16323	antisense_RNA	0.515517	1.3904	1.29293	0.222993	2.38013	4.25343
ENSMUSG00000039515	0.234547	0.105607	0.672077	Ptpa	protein_coding	14.8065	15.1201	17.8854	18.1786	18.3657	19.695
ENSMUSG00000089762	0.424422	0.0947878	0.653851	Ier5l	protein_coding	2.32891	2.01693	2.06104	2.97291	2.32232	3.26652
ENSMUSG00000047363	-0.365058	0.438527	0.870368	Cstad	protein_coding	2.14562	1.99805	0.764899	1.34509	1.25623	1.21681
ENSMUSG00000044320	0.121048	0.735158	0.951098	1700001O22Rik	protein_coding	0.966391	0.864465	0.932207	0.933883	0.830654	1.22247
ENSMUSG00000026857	0.335023	0.175034	0.739492	Ntmt1	protein_coding	2.13075	2.37285	2.90521	2.89503	3.70488	2.7718
ENSMUSG00000039483	0.695409	0.00321659	0.274028	Asb6	protein_coding	1.69689	1.58018	2.54172	3.21415	2.55473	3.62551
ENSMUSG00000050737	-0.842904	0.0478297	0.571892	Ptges	protein_coding	1.60412	0.717221	0.520482	0.462588	0.561075	0.557369
ENSMUSG00000026848	-0.161982	0.330404	0.833635	Tor1b	protein_coding	5.66045	5.58289	4.71281	4.89543	4.80285	4.57005
ENSMUSG00000026849	0.162791	0.339158	0.835656	Tor1a	protein_coding	13.4478	11.6706	11.1981	13.3824	12.631	14.5911
ENSMUSG00000026851	0.265277	0.228562	0.772114	BC005624	protein_coding	18.1239	21.6557	17.5503	18.3078	17.5169	33.0391
ENSMUSG00000026854	0.283505	0.0620759	0.597593	Usp20	protein_coding	4.32309	4.22616	4.29896	4.75293	5.22227	5.65813
ENSMUSG00000075415	0.141432	0.350068	0.842865	Fnbp1	protein_coding	6.32123	5.43604	6.39535	6.46085	6.22863	7.31622
ENSMUSG00000087269	-0.117188	0.809437	0.969212	D330023K18Rik	processed_transcript	1.5605	1.12866	0.974019	0.794133	1.05953	1.50361
ENSMUSG00000000194	-0.111285	0.481665	0.889507	Gpr107	protein_coding	2.59999	2.93163	2.92819	2.58341	2.81615	2.44095
ENSMUSG00000062661	0.193306	0.155546	0.724242	Ncs1	protein_coding	68.0563	58.3355	69.8085	70.7275	76.6598	76.9258
ENSMUSG00000076441	-0.106188	0.56393	0.913704	Ass1	protein_coding	8.88141	8.21322	6.80341	7.46438	7.28647	7.44832
ENSMUSG00000026843	0.212393	0.312341	0.82361	Fubp3	protein_coding	1.71569	1.65319	1.51475	1.90777	1.70621	2.0347
ENSMUSG00000039356	0.289836	0.286907	0.811062	Exosc2	protein_coding	2.42164	2.23592	2.33598	2.89067	1.92836	3.68493
ENSMUSG00000026842	0.393335	0.0412837	0.548184	Abl1	protein_coding	2.84749	2.00783	2.20313	2.58746	3.1003	3.57198
ENSMUSG00000026841	0.151462	0.281446	0.810224	Fibcd1	protein_coding	24.687	23.2396	28.0853	27.6274	29.5834	27.2163
ENSMUSG00000026840	0.248265	0.505661	0.898721	Lamc3	protein_coding	0.319991	0.51514	0.344987	0.447816	0.407369	0.548135
ENSMUSG00000001864	-0.165721	0.564498	0.913764	Aif1l	protein_coding	1.4502	1.18422	1.26175	1.44525	1.03934	0.983308
ENSMUSG00000001855	0.114555	0.530667	0.906008	Nup214	protein_coding	2.74194	2.93306	3.19455	2.84534	2.86002	3.88503
ENSMUSG00000086192	0.511829	0.285973	0.811062	Gm13609	antisense_RNA	2.72515	3.62867	1.59603	2.59616	2.9957	5.72745
ENSMUSG00000050592	0.571187	0.141298	0.711111	Fam78a	protein_coding	0.403092	0.304531	0.416608	0.380553	0.4985	0.780221
ENSMUSG00000051373	0.477415	0.0464163	0.570972	Plpp7	protein_coding	5.29668	4.28919	7.39787	6.52338	7.69513	9.37233
ENSMUSG00000039262	0.242812	0.0915212	0.653042	Prrc2b	protein_coding	27.0441	25.4263	29.4067	29.7575	30.2773	36.8347
ENSMUSG00000086216	-0.196675	0.403162	0.856875	Gm13610	antisense_RNA	38.4581	44.0874	43.2032	43.5443	44.993	21.3569
ENSMUSG00000039254	0.0567351	0.824582	0.970907	Pomt1	protein_coding	1.25472	1.05179	0.969985	1.23176	0.881618	1.27948
ENSMUSG00000002550	-0.130347	0.500441	0.896214	Uck1	protein_coding	9.2521	9.24029	11.2565	10.9968	8.73896	7.44612
ENSMUSG00000044627	-0.158647	0.272307	0.805492	Swi5	protein_coding	19.8279	21.0454	16.8254	16.8856	17.264	17.5488
ENSMUSG00000002546	0.0881898	0.549742	0.911388	Golga2	protein_coding	10.7876	11.2693	11.2305	11.6395	10.6871	13.0386
ENSMUSG00000026825	0.164636	0.189252	0.746033	Dnm1	protein_coding	187.845	193.731	198.499	215.734	204.938	229.506
ENSMUSG00000039205	0.287341	0.201055	0.754232	Ciz1	protein_coding	3.44459	2.9703	3.13637	3.17982	2.96077	5.49318
ENSMUSG00000039195	0.330845	0.0921736	0.653146	1110008P14Rik	protein_coding	29.8544	26.4337	31.3231	30.3901	30.0464	49.6755
ENSMUSG00000026822	-1.09732	0.10834	0.676363	Lcn2	protein_coding	1.37686	0.121357	0.484883	0.220584	0.357367	0.344731
ENSMUSG00000026820	-0.114962	0.549205	0.911271	Ptges2	protein_coding	3.50209	3.6142	4.25283	3.97102	3.52117	3.01162
ENSMUSG00000026819	0.0110798	0.95189	0.991634	Slc25a25	protein_coding	3.58011	3.22749	3.97395	4.11598	3.78024	2.97263
ENSMUSG00000039164	0.168771	0.514021	0.902021	Naif1	protein_coding	1.41773	1.05617	1.3319	1.40426	1.2688	1.58558
ENSMUSG00000039157	0.352536	0.0258946	0.482496	Fam102a	protein_coding	12.9469	11.8296	13.3094	14.4437	14.9893	19.1663
ENSMUSG00000026810	-0.0753071	0.655	0.931937	Dpm2	protein_coding	12.4191	12.4817	14.112	11.4486	12.2532	13.3042
ENSMUSG00000079442	0.00412863	0.980735	0.996643	St6galnac4	protein_coding	3.58174	3.54982	3.56594	3.24529	3.50471	3.97034
ENSMUSG00000026811	0.173752	0.306424	0.821536	St6galnac6	protein_coding	13.2747	14.4403	14.5738	13.5958	14.4863	19.5956
ENSMUSG00000026817	0.0702912	0.609757	0.920653	Ak1	protein_coding	24.9818	24.7977	25.8682	25.9476	27.5804	25.9125
ENSMUSG00000026814	0.235908	0.305479	0.821536	Eng	protein_coding	3.54036	4.49349	4.84948	3.78772	4.68578	6.68412
ENSMUSG00000009566	0.155672	0.73859	0.951371	Fpgs	protein_coding	0.557876	0.263133	0.509053	0.619594	0.333564	0.512249
ENSMUSG00000009555	0.167751	0.285924	0.811062	Cdk9	protein_coding	7.4221	6.77526	7.97506	7.77981	8.68171	8.43995
ENSMUSG00000059013	0.819791	0.0149694	0.423194	Sh2d3c	protein_coding	0.799687	1.05148	0.972175	1.311	0.990469	2.66501
ENSMUSG00000009551	0.0951535	0.862253	0.978686	6330409D20Rik	protein_coding	1.16173	0.44489	1.85485	1.24186	0.655048	1.74984
ENSMUSG00000039021	0.378181	0.194503	0.751255	Ttc16	protein_coding	0.520488	0.690512	0.571329	0.718129	0.863175	0.745866
ENSMUSG00000009563	0.182599	0.349071	0.842067	Tor2a	protein_coding	3.70266	4.12995	4.55073	4.56641	4.59196	4.89173
ENSMUSG00000053746	0.558868	0.308334	0.821536	Ptrh1	protein_coding	0.707098	0.60098	0.828248	0.983133	1.11737	1.04181
ENSMUSG00000038987	0.236165	0.631691	0.925762	Cfap157	protein_coding	0.773362	0.664602	0.683839	0.6737	0.650889	1.1534
ENSMUSG00000026797	0.236128	0.08127	0.637219	Stxbp1	protein_coding	98.682	95.9989	107.53	116.855	108.657	130.405
ENSMUSG00000026796	0.0502719	0.858147	0.978186	Fam129b	protein_coding	4.18407	2.41387	1.78723	2.33532	2.85612	3.47632
ENSMUSG00000026792	0.368515	0.0861063	0.642157	Lrsam1	protein_coding	2.17269	2.20079	2.36453	2.4098	2.71143	3.5623
ENSMUSG00000038900	-0.00574046	0.976364	0.995259	Rpl12	protein_coding	47.3995	42.6936	35.0106	34.3673	35.2936	54.9025
ENSMUSG00000026791	0.110289	0.623322	0.922985	Slc2a8	protein_coding	2.30445	2.47989	2.86052	2.67879	2.90389	2.6769
ENSMUSG00000038860	0.173723	0.362788	0.844132	Garnl3	protein_coding	1.31804	1.17809	1.2356	1.25804	1.33921	1.60488
ENSMUSG00000038831	0.13751	0.381103	0.84906	Ralgps1	protein_coding	5.72731	4.57295	5.11307	5.79682	5.65295	5.49581
ENSMUSG00000004105	-0.0962579	0.810325	0.969212	Angptl2	protein_coding	0.373901	0.766824	0.307894	0.374753	0.526309	0.46474
ENSMUSG00000068966	-0.134393	0.6143	0.921662	Zbtb34	protein_coding	1.35415	1.17059	1.13878	0.944962	1.5196	0.889989
ENSMUSG00000026788	0.238195	0.242531	0.785476	Zbtb43	protein_coding	2.50148	2.12358	3.02682	2.93449	3.19757	2.88874
ENSMUSG00000038740	0.194334	0.199932	0.753779	Mvb12b	protein_coding	10.5063	9.59322	11.0013	10.4348	11.689	13.4481
ENSMUSG00000038718	-0.434786	0.143007	0.714307	Pbx3	protein_coding	0.84454	0.952805	0.696992	0.710336	0.622792	0.518056
ENSMUSG00000038696	-0.125861	0.4347	0.868211	Mapkap1	protein_coding	9.2506	9.46677	9.14136	9.09237	9.08805	7.37716
ENSMUSG00000026867	-0.0944324	0.559966	0.913026	Gapvd1	protein_coding	4.4491	3.87	4.67384	4.60536	4.02678	3.53649
ENSMUSG00000026864	0.140187	0.369229	0.84711	Hspa5	protein_coding	39.2969	53.5711	47.1645	48.6965	48.477	57.1547
ENSMUSG00000070953	0.03095	0.871093	0.979413	Rabepk	protein_coding	3.66739	4.61418	4.27709	4.60525	3.93235	4.29482
ENSMUSG00000035949	-0.100781	0.550124	0.911488	Fbxw2	protein_coding	6.19653	5.31752	4.76674	5.30248	5.5366	4.35229
ENSMUSG00000026869	-0.0385891	0.811286	0.969212	Psmd5	protein_coding	5.39954	6.47833	6.03456	6.43071	5.82665	5.19506
ENSMUSG00000057110	-0.298793	0.315275	0.82385	Cntrl	protein_coding	0.76479	0.508539	0.428538	0.405415	0.481403	0.494685
ENSMUSG00000026878	-0.29345	0.169914	0.734047	Rab14	protein_coding	17.8986	18.2535	16.9795	18.2747	16.3443	8.74397
ENSMUSG00000026879	-0.143526	0.430352	0.86703	Gsn	protein_coding	13.0921	12.4597	12.9092	8.928	12.2435	13.638
ENSMUSG00000026880	-0.074435	0.739835	0.951414	Stom	protein_coding	4.54224	3.20104	3.59914	3.26005	3.58885	3.89977
ENSMUSG00000035778	-0.219677	0.5755	0.916101	Ggta1	protein_coding	0.876499	0.473186	0.457976	0.430043	0.620599	0.50221
ENSMUSG00000086555	0.275318	0.335941	0.835574	Gm13446	processed_transcript	2.51475	2.50966	2.08671	2.53427	2.31482	3.72388
ENSMUSG00000026883	0.491392	0.00741804	0.36906	Dab2ip	protein_coding	6.79053	5.9411	7.19148	7.96328	8.11342	11.9058
ENSMUSG00000026885	-0.133239	0.420085	0.862724	Ttll11	protein_coding	8.81821	8.97278	7.88789	8.41144	8.18051	6.84498
ENSMUSG00000026895	-0.0789731	0.590753	0.918183	Ndufa8	protein_coding	68.3112	73.836	66.794	65.664	71.278	61.0332
ENSMUSG00000026890	-0.00242599	0.989823	0.998635	Lhx6	protein_coding	3.55525	3.00006	3.13028	3.12218	2.9951	3.53209
ENSMUSG00000026889	-0.106889	0.525537	0.904291	Rbm18	protein_coding	8.12619	7.84924	7.44064	8.32369	7.44772	5.98511
ENSMUSG00000026887	0.204792	0.283511	0.810852	Mrrf	protein_coding	2.98678	3.54023	2.83664	3.67471	3.23894	3.87589
ENSMUSG00000047250	-0.00600108	0.984127	0.997397	Ptgs1	protein_coding	3.27659	1.42838	1.66577	1.95787	2.42762	1.95201
ENSMUSG00000106933	-0.397691	0.508839	0.901338	Gm43621	TEC	0.708772	0.472283	0.382872	0.24527	0.572667	0.378396
ENSMUSG00000009030	0.104367	0.644681	0.930053	Pdcl	protein_coding	3.10239	3.33388	2.91894	3.80116	3.79259	2.49408
ENSMUSG00000075376	-0.376759	0.0578338	0.591053	Rc3h2	protein_coding	3.99035	3.25345	3.85483	3.48753	3.06831	1.99552
ENSMUSG00000066798	0.143302	0.550134	0.911488	Zbtb6	protein_coding	2.59545	2.31846	2.6778	3.62027	2.83296	1.93744
ENSMUSG00000050714	0.0213178	0.946678	0.990986	Zbtb26	protein_coding	0.362475	0.407345	0.506998	0.466024	0.51717	0.318863
ENSMUSG00000035437	-0.0216369	0.884148	0.981176	Rabgap1	protein_coding	4.98957	4.6862	5.09361	5.15331	5.08342	4.31727
ENSMUSG00000026915	-0.32198	0.0318124	0.511957	Strbp	protein_coding	7.77232	6.0922	6.91816	5.80093	5.77876	5.04595
ENSMUSG00000053164	0.235709	0.694076	0.941088	Gpr21	protein_coding	0.199633	0.207088	0.355517	0.177136	0.236334	0.475135
ENSMUSG00000035403	0.102665	0.759121	0.956237	Crb2	protein_coding	0.410813	0.414142	0.429304	0.487446	0.444542	0.415384
ENSMUSG00000035392	0.727057	0.00191075	0.225498	Dennd1a	protein_coding	1.87548	1.32178	1.85599	2.3379	2.08427	3.92568
ENSMUSG00000000247	0.358141	0.060438	0.595697	Lhx2	protein_coding	13.6887	15.4755	13.7332	15.391	15.3005	24.2647
ENSMUSG00000026749	0.0355612	0.797324	0.966518	Nek6	protein_coding	5.82137	5.96758	5.84771	5.76679	6.07802	6.23239
ENSMUSG00000026750	0.163137	0.353546	0.843152	Psmb7	protein_coding	17.4607	18.2641	18.4433	17.0217	18.1166	25.4761
ENSMUSG00000063972	-0.0481463	0.873998	0.97999	Nr6a1	protein_coding	0.481949	0.327696	0.372943	0.435273	0.3515	0.353435
ENSMUSG00000046618	0.236613	0.636322	0.927198	Olfml2a	protein_coding	0.267156	0.334189	0.128853	0.318535	0.217435	0.324155
ENSMUSG00000035295	0.143161	0.510934	0.901338	Wdr38	protein_coding	40.9525	40.6115	30.5476	30.8485	34.4551	58.4601
ENSMUSG00000062997	0.00914769	0.959505	0.992829	Rpl35	protein_coding	107.722	107.584	90.4548	83.4886	93.0842	131.041
ENSMUSG00000026755	-0.0313856	0.837162	0.973109	Arpc5l	protein_coding	10.7437	12.2026	10.1178	11.1635	10.1257	11.0643
ENSMUSG00000026754	-0.259425	0.17261	0.738693	Golga1	protein_coding	3.65163	3.45156	3.99874	3.09979	3.57176	2.62099
ENSMUSG00000035236	-0.0809752	0.705841	0.944359	Scai	protein_coding	2.61985	2.12981	2.59439	2.73265	2.63612	1.58095
ENSMUSG00000026753	-0.347736	0.163262	0.730175	Ppp6c	protein_coding	15.2472	15.3388	15.2927	14.4425	15.4475	6.19807
ENSMUSG00000082536	-0.516159	0.166173	0.732988	Gm13456	processed_pseudogene	2.43581	2.43195	2.10658	2.17994	1.53502	1.17201
ENSMUSG00000049252	-0.0238809	0.903255	0.985426	Lrp1b	protein_coding	0.937983	0.954471	1.10019	1.00999	1.17126	0.768002
ENSMUSG00000049744	-0.67114	0.0171947	0.445593	Arhgap15	protein_coding	1.39121	1.54709	1.38589	1.13889	1.08804	0.500886
ENSMUSG00000036890	0.044689	0.804866	0.96818	Gtdc1	protein_coding	4.85907	3.76848	3.45262	4.27459	4.45123	3.7375
ENSMUSG00000026872	0.00319079	0.981046	0.996751	Zeb2	protein_coding	11.2685	10.6491	10.4318	11.1516	9.81298	11.4491
ENSMUSG00000052248	-0.029387	0.908964	0.985933	Zeb2os	antisense_RNA	9.87089	6.51971	7.21101	7.0865	5.87944	10.0475
ENSMUSG00000052155	-0.437385	0.0820428	0.637219	Acvr2a	protein_coding	6.87583	7.01386	8.08167	6.08363	7.23429	2.93589
ENSMUSG00000026761	-0.572971	0.0335617	0.522454	Orc4	protein_coding	5.26521	5.91444	5.01224	4.55506	4.59127	1.75802
ENSMUSG00000036792	0.149401	0.347301	0.841028	Mbd5	protein_coding	2.43528	2.67072	2.61673	2.83141	2.47162	3.25601
ENSMUSG00000081272	-0.443358	0.256379	0.79498	Gm13509	processed_pseudogene	1.92838	2.08597	3.00163	2.40132	1.39114	1.35602
ENSMUSG00000069495	0.0311061	0.839556	0.973495	Epc2	protein_coding	9.3488	8.99414	9.81867	10.6554	9.03928	9.07028
ENSMUSG00000026764	-0.250701	0.0923782	0.653316	Kif5c	protein_coding	120.149	112.947	117.525	107.538	106.728	80.4443
ENSMUSG00000026765	-0.149769	0.632019	0.925762	Lypd6b	protein_coding	1.21079	2.04319	2.1448	1.84103	1.56695	1.46912
ENSMUSG00000050447	0.0228826	0.90836	0.985933	Lypd6	protein_coding	4.61186	4.6218	5.10121	4.97621	5.72245	3.89842
ENSMUSG00000026766	-0.327192	0.180945	0.741111	Mmadhc	protein_coding	9.43078	12.0014	9.45448	10.2704	9.26302	5.15102
ENSMUSG00000017144	0.0240973	0.927309	0.988412	Rnd3	protein_coding	1.70735	1.15943	1.44732	1.34279	1.70445	1.34184
ENSMUSG00000087701	-0.393616	0.333668	0.835574	Gm13493	processed_pseudogene	4.18604	4.51974	4.71096	4.02382	3.4672	2.7512
ENSMUSG00000036249	-0.0409207	0.853233	0.976849	Rbm43	protein_coding	4.964	4.17954	4.6834	5.47796	4.27212	3.68518
ENSMUSG00000026946	-0.351846	0.346035	0.840331	Nmi	protein_coding	1.57566	1.38627	1.27121	1.30118	1.21247	0.816876
ENSMUSG00000053475	-0.726295	0.00560875	0.340676	Tnfaip6	protein_coding	5.26322	5.53136	4.04223	3.28691	3.32128	2.39989
ENSMUSG00000036202	-0.256724	0.198204	0.752814	Rif1	protein_coding	2.54865	2.53692	2.28477	2.55349	2.02102	1.59918
ENSMUSG00000026950	-0.112169	0.797694	0.966518	Neb	protein_coding	0.0646966	0.0752713	0.0915318	0.0777368	0.0414864	0.0928915
ENSMUSG00000036093	0.055765	0.694384	0.941227	Arl5a	protein_coding	13.2901	12.6779	12.4622	14.456	12.8241	12.66
ENSMUSG00000085315	-0.321955	0.168157	0.733469	A430018G15Rik	processed_transcript	16.0966	15.9544	15.2367	15.2236	14.9678	7.71492
ENSMUSG00000017412	-0.352857	0.113151	0.681666	Cacnb4	protein_coding	12.5805	11.2328	11.4384	12.1176	9.97841	5.51761
ENSMUSG00000055371	0.137757	0.482653	0.889792	Stam2	protein_coding	2.29989	2.70256	2.26456	3.04095	2.48757	2.47215
ENSMUSG00000036053	-0.178972	0.297035	0.816746	Fmnl2	protein_coding	7.9031	7.72963	7.30958	6.8049	7.92461	5.56597
ENSMUSG00000061136	-0.501742	0.00616278	0.348656	Prpf40a	protein_coding	6.15572	6.48326	4.74826	4.46554	4.52906	3.29889
ENSMUSG00000026960	-0.285334	0.438832	0.870686	Arl6ip6	protein_coding	1.76027	1.85059	1.71846	1.75831	1.97874	0.669056
ENSMUSG00000075334	0.110122	0.681769	0.938	Rprm	protein_coding	4.63316	5.82443	5.03739	4.21772	5.02299	7.45584
ENSMUSG00000060988	-0.401631	0.109377	0.676363	Galnt13	protein_coding	2.4222	2.44547	2.2728	2.1643	2.18864	1.06872
ENSMUSG00000097837	0.797914	0.000265162	0.105957	Gm26794	lincRNA	2.08722	2.04591	2.35964	3.64208	3.05621	4.55696
ENSMUSG00000026824	-0.121303	0.442545	0.872403	Kcnj3	protein_coding	23.4468	27.1973	22.8189	25.0266	23.737	18.8062
ENSMUSG00000026826	-0.0444818	0.772585	0.959403	Nr4a2	protein_coding	17.8939	15.1917	14.7815	15.9244	13.9513	16.5022
ENSMUSG00000054181	1.69691	0.0138794	0.423194	A930012O16Rik	processed_transcript	0.0372002	0.531171	0.466496	0.750931	0.751416	1.87318
ENSMUSG00000026827	-0.117995	0.400079	0.855494	Gpd2	protein_coding	32.5886	30.0175	32.3393	31.4772	30.3609	25.66
ENSMUSG00000026828	-0.594031	0.116252	0.682561	Galnt5	protein_coding	0.783697	1.27393	1.0658	0.824337	0.914463	0.350742
ENSMUSG00000026830	-0.310726	0.121799	0.689996	Ermn	protein_coding	17.5998	18.2897	16.9164	16.6563	16.4129	9.54841
ENSMUSG00000026834	-0.241964	0.300261	0.817572	Acvr1c	protein_coding	1.71508	2.30503	2.23167	2.06818	2.03539	1.19769
ENSMUSG00000026836	-0.119258	0.53038	0.90572	Acvr1	protein_coding	5.11644	6.04564	6.00041	5.18633	6.36007	4.29234
ENSMUSG00000026839	0.156949	0.400458	0.855494	Upp2	protein_coding	2.86912	2.74663	2.93228	3.67399	3.22879	2.63313
ENSMUSG00000036641	-0.235639	0.237852	0.780906	Ccdc148	protein_coding	2.45375	2.03349	2.1776	2.1228	2.07697	1.46762
ENSMUSG00000026991	-0.0531829	0.673446	0.936987	Pkp4	protein_coding	53.3478	51.0837	52.3134	48.0772	50.4633	52.5236
ENSMUSG00000035168	0.248942	0.0601968	0.595697	Tanc1	protein_coding	7.28274	7.22842	7.60581	8.7705	8.33717	9.16832
ENSMUSG00000026988	-0.100133	0.705123	0.944174	Wdsub1	protein_coding	1.49766	1.7947	1.7367	1.72296	1.70108	1.28557
ENSMUSG00000026987	-0.216356	0.188591	0.745422	Baz2b	protein_coding	1.89196	1.97613	1.61144	1.64335	1.51286	1.56071
ENSMUSG00000026977	-0.190703	0.421934	0.862874	2023-03-07	protein_coding	2.46051	2.40696	2.05417	2.30683	2.52058	1.25176
ENSMUSG00000060703	-0.792497	0.0104438	0.402685	Cd302	protein_coding	7.19744	7.55663	6.902	5.67726	4.72393	2.15757
ENSMUSG00000026980	0.651096	0.347197	0.841028	Ly75	protein_coding	0.132832	0.0263427	0.14415	0.0837932	0.223593	0.166209
ENSMUSG00000026970	-0.262219	0.221128	0.768399	Rbms1	protein_coding	2.67093	2.28492	2.10158	1.7821	1.81347	2.2749
ENSMUSG00000064289	0.258987	0.161623	0.729021	Tank	protein_coding	2.52962	2.49899	2.60342	3.37621	2.68643	3.05791
ENSMUSG00000026914	-0.189148	0.310524	0.822352	Psmd14	protein_coding	13.5386	16.5448	14.4911	14.7433	14.4106	10.0018
ENSMUSG00000035033	-0.0188425	0.912361	0.986517	Tbr1	protein_coding	6.90706	6.65617	6.30995	7.26216	6.99547	5.37583
ENSMUSG00000026904	-0.11989	0.527241	0.904291	Slc4a10	protein_coding	12.9214	16.4299	14.2893	16.032	14.4201	9.73395
ENSMUSG00000026896	-0.432882	0.293852	0.814715	Ifih1	protein_coding	0.224668	0.306317	0.311536	0.263204	0.182336	0.178895
ENSMUSG00000026893	-0.45835	0.118943	0.686741	Gca	protein_coding	4.15353	4.57543	4.39592	4.231	3.80106	1.55068
ENSMUSG00000059742	-0.526359	0.0135728	0.423194	Kcnh7	protein_coding	5.59475	4.08568	4.67049	4.13389	3.61417	2.22017
ENSMUSG00000075324	-0.518325	0.348934	0.842067	Fign	protein_coding	0.132259	0.123162	0.110939	0.0538935	0.105091	0.0976813
ENSMUSG00000026888	-0.0089323	0.966055	0.995117	Grb14	protein_coding	2.45738	3.07591	2.51668	2.92776	3.07738	2.01843
ENSMUSG00000034903	0.0714817	0.792143	0.965452	Cobll1	protein_coding	1.01017	0.692306	0.669512	0.966071	0.846065	0.679552
ENSMUSG00000061171	0.415789	0.481065	0.889507	Slc38a11	protein_coding	0.132729	0.200048	0.217657	0.162671	0.319169	0.257675
ENSMUSG00000057182	-0.413431	0.0193825	0.453969	Scn3a	protein_coding	3.71311	3.8397	3.82588	3.22756	3.10683	2.21916
ENSMUSG00000075318	-0.164095	0.232124	0.776021	Scn2a	protein_coding	25.6326	25.6158	26.1461	25.0915	23.7674	20.2216
ENSMUSG00000044647	-0.279558	0.118145	0.685377	Csrnp3	protein_coding	6.00393	4.51202	5.5988	5.16935	4.49216	3.61426
ENSMUSG00000026994	0.271436	0.603689	0.92049	Galnt3	protein_coding	0.170378	0.343083	0.328702	0.368494	0.453824	0.206728
ENSMUSG00000034848	0.230685	0.396847	0.855494	Ttc21b	protein_coding	0.580542	0.426228	0.536177	0.614444	0.623751	0.569518
ENSMUSG00000064329	-0.225039	0.154074	0.724242	Scn1a	protein_coding	7.00496	5.8342	6.2809	6.13654	5.43184	4.78955
ENSMUSG00000087301	0.290714	0.510162	0.901338	Gm13629	antisense_RNA	1.24838	1.18835	1.39689	1.908	1.34487	1.42384
ENSMUSG00000075316	-0.745645	0.058316	0.59108	Scn9a	protein_coding	0.215442	0.195825	0.229469	0.103547	0.164055	0.117089
ENSMUSG00000034810	-0.0940164	0.868891	0.979413	Scn7a	protein_coding	0.296861	0.086759	0.188395	0.16333	0.270513	0.104268
ENSMUSG00000034780	-0.0799773	0.641941	0.929236	B3galt1	protein_coding	8.61925	8.75019	8.64117	9.45379	8.67397	6.49859
ENSMUSG00000027030	-0.34244	0.0289512	0.500282	Stk39	protein_coding	15.8267	17.2811	16.0034	14.1291	13.8322	10.8019
ENSMUSG00000027035	-0.133914	0.364461	0.84558	Cers6	protein_coding	7.1891	6.17423	6.84134	6.40293	6.26883	5.74083
ENSMUSG00000034738	-0.283436	0.41084	0.860148	Nostrin	protein_coding	2.06469	2.45676	2.69459	1.44473	1.51868	2.92887
ENSMUSG00000027070	0.67726	0.268125	0.801656	Lrp2	protein_coding	0.0308921	0.0490111	0.0430435	0.0395933	0.0924441	0.0666366
ENSMUSG00000063145	0.0651364	0.823004	0.970817	Bbs5	protein_coding	2.41494	1.5065	2.62353	2.2143	2.54838	2.07673
ENSMUSG00000027086	-0.255329	0.297267	0.816746	Fastkd1	protein_coding	1.16551	1.35187	1.64391	1.22155	1.2247	1.04578
ENSMUSG00000042133	-0.334909	0.0526387	0.583266	Ppig	protein_coding	17.6028	21.0798	14.3112	12.9805	12.8582	16.1729
ENSMUSG00000070883	-0.428873	0.206559	0.759396	Ccdc173	protein_coding	1.34462	1.45773	1.16735	0.953226	1.14245	0.870131
ENSMUSG00000027088	-0.215886	0.287463	0.811062	Phospho2	protein_coding	5.67304	5.51774	4.75803	5.49133	4.74442	3.51391
ENSMUSG00000042155	0.103278	0.524339	0.904107	Klhl23	protein_coding	7.64728	7.30356	8.4322	8.97888	8.85593	7.29456
ENSMUSG00000068882	-0.426648	0.012579	0.418761	Ssb	protein_coding	57.989	80.5903	54.4273	48.216	44.367	51.0239
ENSMUSG00000051730	-0.310559	0.209814	0.760053	Mettl5	protein_coding	3.10503	3.82528	2.85905	2.79816	2.82825	2.29761
ENSMUSG00000089902	-1.09636	0.0212711	0.459771	Gm13625	processed_transcript	10.9874	13.2633	10.9443	8.2656	7.23707	1.08681
ENSMUSG00000044308	0.0627917	0.674941	0.937232	Ubr3	protein_coding	8.21042	7.36457	9.0181	8.85327	9.06039	7.77577
ENSMUSG00000070880	-0.355037	0.0819933	0.637219	Gad1	protein_coding	27.5183	29.4906	28.304	27.6404	24.9171	14.1634
ENSMUSG00000097025	0.427877	0.15662	0.724242	Gm26558	protein_coding	4.99351	3.48582	4.04617	6.144	4.8031	5.81654
ENSMUSG00000014959	0.0994024	0.498894	0.895656	Gorasp2	protein_coding	31.5325	33.856	30.5238	31.7164	31.6737	39.3424
ENSMUSG00000041997	-0.126904	0.382142	0.84906	Tlk1	protein_coding	15.2655	16.3381	13.3418	14.3122	13.9595	12.9034
ENSMUSG00000041975	-0.244277	0.321753	0.827862	Mettl8	protein_coding	1.57814	1.54453	1.88807	1.61057	1.56725	1.06311
ENSMUSG00000041966	-0.243109	0.370185	0.847764	Dcaf17	protein_coding	0.952891	0.542573	0.81768	0.703832	0.669143	0.578097
ENSMUSG00000027015	0.0763917	0.778833	0.962003	Cybrd1	protein_coding	0.934129	0.96246	1.36717	1.04501	1.08441	1.30279
ENSMUSG00000027012	-0.347848	0.029079	0.500616	Dync1i2	protein_coding	16.173	15.9599	15.7078	13.4017	14.1711	10.0386
ENSMUSG00000027010	0.0344967	0.798	0.966518	Slc25a12	protein_coding	15.28	14.9826	16.9915	16.3803	16.2895	15.7264
ENSMUSG00000027018	0.179998	0.455578	0.879802	Hat1	protein_coding	2.52264	2.36352	2.47173	3.25068	2.75125	2.33782
ENSMUSG00000041921	-0.289062	0.309333	0.821536	Metap1d	protein_coding	1.37723	1.19273	1.12131	0.956456	1.25179	0.827866
ENSMUSG00000084946	0.398883	0.14541	0.716579	Dlx1as	antisense_RNA	2.98937	3.54308	3.18895	4.03138	3.34897	5.39806
ENSMUSG00000041911	0.235864	0.230807	0.774822	Dlx1	protein_coding	3.87765	4.05357	3.94544	4.4652	3.69914	5.79419
ENSMUSG00000023391	0.231394	0.492053	0.893503	Dlx2	protein_coding	0.863396	1.29016	1.35581	1.17253	1.19743	1.74195
ENSMUSG00000027111	0.0248279	0.895149	0.982748	Itga6	protein_coding	1.86109	1.82904	1.78913	1.60733	2.0895	1.88437
ENSMUSG00000006494	0.0216726	0.895758	0.982953	Pdk1	protein_coding	3.27195	3.30285	3.90262	3.46924	3.67172	3.49613
ENSMUSG00000049044	-0.11831	0.455657	0.879802	Rapgef4	protein_coding	77.8706	73.6494	58.1218	64.9166	72.1349	56.1074
ENSMUSG00000085001	0.0671444	0.671462	0.936271	Rapgef4os2	antisense_RNA	25.4118	26.7773	21.1156	25.3906	27.6219	23.8483
ENSMUSG00000004085	-0.115265	0.633075	0.926191	Map3k20	protein_coding	1.22257	0.826802	0.956501	0.808283	0.845384	1.11085
ENSMUSG00000055612	-0.52684	0.274431	0.807011	Cdca7	protein_coding	0.483382	0.383448	0.759869	0.374301	0.430509	0.325841
ENSMUSG00000027109	0.165756	0.30238	0.819261	Sp3	protein_coding	6.3101	6.13942	6.42319	7.66575	7.23198	6.28162
ENSMUSG00000063714	-0.169601	0.592557	0.918211	Sp3os	antisense_RNA	7.13355	5.81172	3.71958	4.91118	4.07984	5.77035
ENSMUSG00000027108	-0.182888	0.248156	0.788749	Ola1	protein_coding	26.4975	28.3112	24.2403	26.6468	23.2884	19.7281
ENSMUSG00000068859	0.017572	0.950121	0.991542	Sp9	protein_coding	1.26152	2.16372	1.32653	1.44206	1.33367	2.03401
ENSMUSG00000041777	-0.287275	0.0918755	0.653042	Cir1	protein_coding	10.8517	12.97	10.1353	9.38024	8.43065	10.0074
ENSMUSG00000008226	-0.0150123	0.938792	0.9895	Scrn3	protein_coding	5.01226	5.50601	5.11059	6.22281	5.29066	3.97257
ENSMUSG00000041762	-0.126726	0.447435	0.875435	Gpr155	protein_coding	6.74619	8.41534	8.61879	8.01314	7.41359	6.36825
ENSMUSG00000085519	0.209368	0.603535	0.92049	Gm13703	antisense_RNA	3.57486	4.05115	5.04946	5.79881	4.17538	4.6474
ENSMUSG00000086546	0.872972	0.118426	0.686302	Gm13709	antisense_RNA	1.027	0.814683	3.87264	3.97126	2.96353	3.45515
ENSMUSG00000075284	-0.0439478	0.875721	0.97999	Wipf1	protein_coding	1.82788	0.879249	1.23801	1.2547	1.18771	1.36847
ENSMUSG00000027107	0.608906	0.179165	0.739884	Chrna1	protein_coding	0.483594	0.238464	0.353018	0.34864	0.565728	0.71364
ENSMUSG00000086544	-0.251188	0.0505181	0.577306	Chn1os3	antisense_RNA	110.609	107.384	99.8587	86.3971	87.6194	93.0304
ENSMUSG00000056486	-0.179343	0.168279	0.733469	Chn1	protein_coding	340.622	341.392	311.649	312.819	295.082	269.621
ENSMUSG00000085838	0.332721	0.0268867	0.487871	Chn1os1	antisense_RNA	194.6	216.145	226.668	308.011	255.498	239.29
ENSMUSG00000027104	-0.00542899	0.975662	0.995259	Atf2	protein_coding	10.6991	10.3923	11.273	12.9936	11.1667	8.09236
ENSMUSG00000018770	-0.312416	0.0445492	0.561438	Atp5g3	protein_coding	28.5445	35.7997	30.2223	26.5288	26.4701	23.2173
ENSMUSG00000009207	-0.324678	0.239262	0.782497	Lnpk	protein_coding	2.54877	2.83654	3.09894	2.9075	2.77084	1.10937
ENSMUSG00000027099	-0.218237	0.269597	0.80269	Mtx2	protein_coding	3.7905	4.64022	4.30344	4.03721	3.69098	3.23649
ENSMUSG00000100303	-0.309159	0.563364	0.913587	2600014E21Rik	lincRNA	0.238608	0.255526	0.230167	0.189223	0.240985	0.159233
ENSMUSG00000081406	0.288225	0.486903	0.891806	Rps6-ps4	processed_pseudogene	3.28666	2.42529	2.65429	2.58989	2.57318	4.96167
ENSMUSG00000059005	0.0641983	0.665478	0.935904	Hnrnpa3	protein_coding	23.7865	28.4255	23.4677	26.0253	24.0444	29.0483
ENSMUSG00000015839	0.00799574	0.974037	0.995259	Nfe2l2	protein_coding	4.40965	2.95893	2.54929	3.79965	2.67273	3.47231
ENSMUSG00000042410	-0.312743	0.10474	0.671738	Agps	protein_coding	3.09719	3.07956	2.90546	2.83826	2.62793	1.85685
ENSMUSG00000075273	0.170842	0.48835	0.892186	Ttc30b	protein_coding	3.16264	2.84109	3.07097	4.21283	3.44497	2.56674
ENSMUSG00000075271	0.654308	0.263977	0.799898	Ttc30a1	protein_coding	0.354336	0.0855466	0.416108	0.455375	0.607558	0.280393
ENSMUSG00000075270	-0.0327822	0.902851	0.985376	Pde11a	protein_coding	1.01266	1.04779	0.944988	1.06336	1.02699	0.85476
ENSMUSG00000042369	0.117086	0.565826	0.914495	Rbm45	protein_coding	5.70839	7.42728	7.34195	8.12189	6.91424	7.18282
ENSMUSG00000042359	-0.046808	0.77455	0.960475	Osbpl6	protein_coding	6.41444	5.41821	6.16556	6.80929	5.40273	5.20478
ENSMUSG00000002731	-0.18818	0.418238	0.862534	Prkra	protein_coding	4.38139	3.69982	5.15349	3.81082	4.024	3.77277
ENSMUSG00000002732	-0.447824	0.262069	0.798153	Fkbp7	protein_coding	1.81434	1.99045	1.22884	1.30802	1.03967	1.33491
ENSMUSG00000002733	-0.199708	0.252824	0.792924	Plekha3	protein_coding	21.7675	21.6024	16.9113	18.9718	19.2089	14.3518
ENSMUSG00000051747	-0.970212	0.0235792	0.471365	Ttn	protein_coding	0.0431812	0.0147915	0.0449671	0.0187493	0.0127436	0.0205409
ENSMUSG00000044033	-0.225689	0.308794	0.821536	Ccdc141	protein_coding	0.958931	0.849947	1.00996	0.83947	0.908248	0.667838
ENSMUSG00000042272	-0.310653	0.12104	0.689303	Sestd1	protein_coding	3.76277	3.39545	3.5904	3.40871	3.21093	2.05697
ENSMUSG00000027016	0.154258	0.322766	0.828349	Zfp385b	protein_coding	5.354	5.25914	5.23186	5.66922	5.29067	6.65702
ENSMUSG00000027014	-0.540192	0.032783	0.520745	Cwc22	protein_coding	3.84859	2.42635	1.85623	1.59327	2.0449	1.95251
ENSMUSG00000027011	-0.452505	0.0573232	0.58934	Ube2e3	protein_coding	12.2747	13.259	12.357	11.4005	11.1661	5.15729
ENSMUSG00000027009	-0.293304	0.0717819	0.621507	Itga4	protein_coding	2.33354	2.09185	2.4211	1.98391	1.75147	1.84614
ENSMUSG00000075256	-0.298602	0.14513	0.716579	Cerkl	protein_coding	2.80986	2.54738	2.93023	1.94752	2.17052	2.60638
ENSMUSG00000034701	-0.0772336	0.711607	0.944628	Neurod1	protein_coding	4.95743	7.59846	5.5318	5.83045	5.47557	5.86218
ENSMUSG00000097843	0.104318	0.807141	0.969212	Gm26755	lincRNA	0.582532	0.753053	0.603551	0.544404	0.747093	0.798442
ENSMUSG00000027007	0.0796982	0.635236	0.926904	Ssfa2	protein_coding	4.88377	4.39391	4.50362	5.1374	5.11117	4.32319
ENSMUSG00000059173	-0.21727	0.153426	0.724025	Pde1a	protein_coding	38.7319	37.7438	38.7599	38.1934	33.5405	27.4025
ENSMUSG00000027006	-0.0218228	0.901233	0.984668	Dnajc10	protein_coding	7.7213	8.74223	8.07806	9.00231	8.79325	6.40794
ENSMUSG00000027004	0.00894435	0.963319	0.994545	Frzb	protein_coding	5.87954	7.85296	6.74779	7.60936	7.35876	5.68353
ENSMUSG00000082494	-0.116263	0.837494	0.973109	Gm13687	processed_pseudogene	5.48861	1.93507	4.70619	3.37072	3.51955	4.1931
ENSMUSG00000027002	-0.0637768	0.701731	0.94283	Nckap1	protein_coding	121.464	130.257	134.98	142.167	134.228	93.6149
ENSMUSG00000027001	-0.104943	0.653959	0.931906	Dusp19	protein_coding	4.17679	4.37719	3.84423	4.44773	4.38611	2.73156
ENSMUSG00000026999	-0.0179508	0.936912	0.989194	Nup35	protein_coding	2.14587	2.49932	2.39853	2.36967	2.27701	2.3144
ENSMUSG00000064193	-0.774603	0.161783	0.729164	Gm4735	processed_pseudogene	2.64173	1.46691	0.552128	1.14271	0.974049	0.614359
ENSMUSG00000070866	-0.0951209	0.539383	0.908462	Zfp804a	protein_coding	6.74353	7.72497	6.97943	6.77638	6.33922	6.96224
ENSMUSG00000027091	-0.481825	0.0143394	0.423194	Zc3h15	protein_coding	36.4014	50.4634	36.0853	35.3415	30.8813	21.8719
ENSMUSG00000027087	0.0301601	0.891649	0.982276	Itgav	protein_coding	2.02219	1.84538	2.02271	2.29258	2.38644	1.34658
ENSMUSG00000048388	-0.0641297	0.613833	0.921629	Fam171b	protein_coding	83.613	85.2719	85.2571	82.469	85.3589	75.2838
ENSMUSG00000059588	0.0423076	0.915821	0.986517	Calcrl	protein_coding	0.657564	0.978038	0.702265	1.1259	0.948736	0.349063
ENSMUSG00000027082	-0.534929	0.159378	0.727111	Tfpi	protein_coding	0.482697	0.557709	0.485867	0.264778	0.403731	0.388333
ENSMUSG00000034101	0.146618	0.634211	0.926545	Ctnnd1	protein_coding	1.53515	1.17429	1.2013	1.14063	0.88145	2.28559
ENSMUSG00000076437	-0.71296	0.00787736	0.374232	Selenoh	protein_coding	5.37268	5.66919	5.3782	3.47141	3.12019	3.41323
ENSMUSG00000050043	-0.0759278	0.61507	0.921859	Tmx2	protein_coding	44.7778	55.779	51.6191	47.7667	53.1518	43.5397
ENSMUSG00000027080	-0.293427	0.0857444	0.641309	Med19	protein_coding	21.4936	22.6156	18.8265	19.9314	16.4428	14.999
ENSMUSG00000034075	0.297827	0.0972826	0.657947	Zdhhc5	protein_coding	6.37202	6.00075	8.29411	8.23776	7.59303	9.54381
ENSMUSG00000027079	-0.0356439	0.914368	0.986517	Clp1	protein_coding	0.943982	1.37852	1.28311	1.19096	1.13498	1.19745
ENSMUSG00000034059	0.600674	0.00375384	0.281254	Ypel4	protein_coding	8.28961	9.32446	8.77909	11.3043	10.8845	17.7882
ENSMUSG00000023224	0.480234	0.116843	0.682561	Serping1	protein_coding	1.38074	1.34955	1.61731	1.77755	1.82613	2.4382
ENSMUSG00000027078	-0.0794287	0.816375	0.969212	Ube2l6	protein_coding	1.83809	3.46296	2.21634	3.33357	2.0995	1.70754
ENSMUSG00000027076	-0.436087	0.0580333	0.591053	Timm10	protein_coding	20.5387	18.0223	16.0804	16.0241	14.546	9.90001
ENSMUSG00000050896	0.732285	0.00208106	0.232325	Rtn4rl2	protein_coding	12.5233	12.5009	12.2272	17.3984	14.5355	29.8361
ENSMUSG00000027074	-1.11849	0.0297471	0.503546	Slc43a3	protein_coding	1.19428	0.397287	0.2973	0.277742	0.259393	0.327213
ENSMUSG00000027071	0.204708	0.674555	0.937197	P2rx3	protein_coding	0.883828	0.358706	0.515504	0.41491	0.751275	0.847941
ENSMUSG00000027067	-0.0712899	0.646471	0.930674	Ssrp1	protein_coding	13.9901	16.2329	13.214	13.0608	14.9764	13.3454
ENSMUSG00000033955	0.306346	0.151856	0.722646	Tnks1bp1	protein_coding	6.62803	6.2799	7.11788	6.60286	6.54471	11.5852
ENSMUSG00000085135	0.49651	0.432234	0.867735	Gm13713	antisense_RNA	0.953306	1.05871	0.613057	1.42036	1.83391	0.501236
ENSMUSG00000075224	-0.227303	0.324622	0.829201	Lrrc55	protein_coding	2.99273	3.75607	3.72717	3.43387	3.37865	2.1651
ENSMUSG00000025314	0.15236	0.329812	0.833094	Ptprj	protein_coding	11.5173	10.7751	13.9701	13.2762	12.1806	14.824
ENSMUSG00000051329	0.511983	0.0866007	0.642934	Nup160	protein_coding	0.516917	0.332193	0.504944	0.721743	0.660845	0.543841
ENSMUSG00000008200	-0.316391	0.0819944	0.637219	Fnbp4	protein_coding	4.09281	3.60588	3.18363	3.20805	2.7976	2.73132
ENSMUSG00000040812	0.103877	0.84861	0.976376	Agbl2	protein_coding	0.129306	0.164117	0.141363	0.167798	0.165833	0.135974
ENSMUSG00000027282	-0.103534	0.490728	0.893168	Mtch2	protein_coding	6.88041	7.5576	6.87802	6.84906	7.10515	5.90285
ENSMUSG00000040794	0.101953	0.571035	0.91561	C1qtnf4	protein_coding	67.1908	76.9888	79.3458	68.1432	69.1169	102.528
ENSMUSG00000005510	-0.180609	0.259736	0.797382	Ndufs3	protein_coding	25.1095	28.7711	30.2639	25.9201	27.0382	21.3491
ENSMUSG00000005505	0.103185	0.514567	0.902091	Kbtbd4	protein_coding	9.25901	10.7637	9.35428	10.6513	10.522	10.4035
ENSMUSG00000063235	-0.0808982	0.628709	0.92473	Ptpmt1	processed_transcript	10.2389	12.0845	9.60655	10.5227	10.7765	8.93052
ENSMUSG00000091037	0.0391222	0.943783	0.990347	Gm17661	pseudogene	4.88328	6.23164	3.2769	3.36747	3.06331	8.24368
ENSMUSG00000005506	-0.0115858	0.935203	0.988884	Celf1	protein_coding	19.2827	16.0177	18.8167	17.8602	16.6803	19.1226
ENSMUSG00000002102	0.0678923	0.654568	0.931925	Psmc3	protein_coding	32.6098	36.5956	37.8196	35.7003	33.7775	42.6621
ENSMUSG00000002105	0.15663	0.501444	0.89641	Slc39a13	protein_coding	2.8492	2.18545	2.79385	2.35117	2.58202	3.76423
ENSMUSG00000002111	-0.0361728	0.91372	0.986517	Spi1	protein_coding	1.19118	1.29926	1.31319	1.34949	0.879779	1.45823
ENSMUSG00000040687	0.387202	0.00906709	0.391041	Madd	protein_coding	9.7982	9.42915	11.9408	13.4955	12.9808	14.2733
ENSMUSG00000002108	0.440694	0.304968	0.821536	Nr1h3	protein_coding	0.638216	0.795571	0.747564	1.08455	1.33738	0.566958
ENSMUSG00000002103	-0.138578	0.312346	0.82361	Acp2	protein_coding	16.9235	16.1343	15.152	14.2249	14.7897	14.7803
ENSMUSG00000002109	-0.251632	0.15886	0.726437	Ddb2	protein_coding	9.30282	7.89481	9.17586	8.09642	7.49705	6.55902
ENSMUSG00000027257	0.639144	0.0428552	0.555287	Pacsin3	protein_coding	1.09961	1.36622	1.41855	1.52819	1.389	3.11049
ENSMUSG00000027255	-0.0551355	0.763882	0.956444	Arfgap2	protein_coding	7.62211	7.73137	8.24979	7.99736	8.82715	5.9297
ENSMUSG00000040591	-0.178507	0.256058	0.79498	1110051M20Rik	protein_coding	20.3868	20.0621	19.772	19.7027	19.0795	14.4541
ENSMUSG00000027253	0.389094	0.0285451	0.496652	Lrp4	protein_coding	2.11205	2.12132	2.16895	2.35677	2.80842	3.21492
ENSMUSG00000040549	0.14797	0.269091	0.802401	Ckap5	protein_coding	10.875	11.7794	10.9754	13.0335	11.9463	12.2837
ENSMUSG00000075040	0.0702208	0.807944	0.969212	Zfp408	protein_coding	1.21574	1.11189	1.15893	0.938336	1.44453	1.28422
ENSMUSG00000027247	0.191169	0.254603	0.794421	Arhgap1	protein_coding	9.25253	8.21194	8.92525	8.83598	9.50594	11.7554
ENSMUSG00000027244	0.217843	0.168637	0.733469	Atg13	protein_coding	11.5228	9.62994	11.3811	12.0824	11.6768	14.037
ENSMUSG00000027243	0.426177	0.223536	0.7691	Harbi1	protein_coding	0.574486	0.439442	0.415623	0.532501	0.82887	0.566357
ENSMUSG00000040506	0.39702	0.0569068	0.588564	Ambra1	protein_coding	3.97027	3.03062	4.55244	4.30697	4.59347	6.283
ENSMUSG00000040495	0.259871	0.333089	0.835574	Chrm4	protein_coding	4.61789	3.47372	4.10893	4.6781	3.90572	5.94125
ENSMUSG00000027239	0.505932	0.0655131	0.605569	Mdk	protein_coding	6.36469	8.6552	7.81018	7.92849	8.41254	16.0231
ENSMUSG00000040479	0.215394	0.164218	0.732018	Dgkz	protein_coding	64.4935	57.441	68.2975	66.0457	67.1349	87.6495
ENSMUSG00000027230	0.497283	0.115179	0.682555	Creb3l1	protein_coding	1.87194	1.53735	1.44458	1.79411	1.80056	3.21994
ENSMUSG00000058318	0.0203937	0.893968	0.98243	Phf21a	protein_coding	5.0087	4.92933	4.78631	4.52817	4.96585	5.43547
ENSMUSG00000027222	0.0421353	0.850673	0.976839	Pex16	protein_coding	5.65181	6.5329	5.82573	4.88951	6.61675	7.05357
ENSMUSG00000044916	-0.00423055	0.981236	0.996751	1700029I15Rik	protein_coding	37.4657	31.8116	34.3355	28.7886	31.8648	42.5438
ENSMUSG00000027223	0.322896	0.0783315	0.63635	Mapk8ip1	protein_coding	48.265	47.834	56.4051	51.3218	55.9351	83.4628
ENSMUSG00000068742	0.119243	0.412526	0.860936	Cry2	protein_coding	10.3766	9.33946	10.9895	11.5418	11.3682	10.4389
ENSMUSG00000084781	1.52271	7.691e-05	0.056776	D930015M05Rik	processed_transcript	1.34883	1.06998	1.99815	3.78551	2.91916	5.87427
ENSMUSG00000049922	0.236718	0.242693	0.785476	Slc35c1	protein_coding	3.72834	3.79067	3.64712	3.71006	4.46168	4.98043
ENSMUSG00000027221	0.226583	0.0736594	0.62665	Chst1	protein_coding	104.64	105.015	112.143	120.036	128.796	127.693
ENSMUSG00000027220	0.171135	0.226448	0.771031	Syt13	protein_coding	45.0708	49.2828	55.1213	52.3276	55.7847	60.1796
ENSMUSG00000075028	0.0600626	0.764296	0.956444	Prdm11	protein_coding	0.834119	0.739048	0.918168	0.851099	0.763492	0.975352
ENSMUSG00000068735	0.258899	0.15166	0.722315	Trp53i11	protein_coding	12.3351	12.6563	16.0348	13.8208	15.5407	19.6981
ENSMUSG00000027217	0.0184648	0.923343	0.987326	Tspan18	protein_coding	4.04609	4.31657	4.55234	3.56912	3.91205	5.58576
ENSMUSG00000027215	-0.0433809	0.849209	0.976376	Cd82	protein_coding	3.85349	3.78321	4.21404	3.342	3.21113	4.90712
ENSMUSG00000027198	0.237159	0.197455	0.752596	Ext2	protein_coding	2.76927	2.20296	2.95807	3.22593	2.93456	3.17027
ENSMUSG00000040272	-0.5941	0.23831	0.780979	Accs	protein_coding	0.308423	0.17398	0.185119	0.133412	0.0857024	0.216219
ENSMUSG00000087006	0.229124	0.356043	0.843394	Gm13889	protein_coding	3.9123	4.99823	5.95881	6.26452	5.62487	5.5465
ENSMUSG00000040174	-0.144997	0.667399	0.93603	Alkbh3	protein_coding	1.0888	1.23798	1.1028	1.36059	0.977467	0.770644
ENSMUSG00000027195	-0.121995	0.511046	0.901338	Hsd17b12	protein_coding	18.005	21.1784	20.6763	19.8313	21.3961	13.8563
ENSMUSG00000075020	-0.156937	0.611372	0.921118	Mir670hg	lincRNA	1.76036	1.29785	1.39842	1.1198	1.45419	1.41977
ENSMUSG00000027194	0.226977	0.18747	0.744495	Ttc17	protein_coding	3.22871	3.1433	3.49612	3.51454	3.4984	4.52146
ENSMUSG00000045464	0.281524	0.467241	0.884077	2810002D19Rik	processed_transcript	1.48934	1.42664	1.40955	1.51941	1.00008	2.69359
ENSMUSG00000027193	-0.0733676	0.650886	0.931489	Api5	protein_coding	16.0814	16.6388	15.9627	17.7224	15.9899	12.5798
ENSMUSG00000050587	-0.0860082	0.603112	0.92049	Lrrc4c	protein_coding	27.0146	31.3777	23.5129	27.9272	27.7605	21.5164
ENSMUSG00000075015	0.0792837	0.816114	0.969212	Gm10801	protein_coding	16.1512	24.9025	9.21629	12.054	15.5354	25.5315
ENSMUSG00000075014	-0.147476	0.786209	0.96343	Gm10800	protein_coding	586.891	1002.57	301.959	393.806	452.897	860.915
ENSMUSG00000027165	-0.0116575	0.95614	0.991775	B230118H07Rik	protein_coding	3.76913	4.84534	4.09995	5.04917	4.34535	3.24346
ENSMUSG00000027164	0.0274795	0.887693	0.981927	Traf6	protein_coding	2.33432	1.7479	2.2728	2.0761	2.32925	2.06912
ENSMUSG00000032841	-0.255799	0.462272	0.882471	Prr5l	protein_coding	1.50036	1.15356	1.83695	1.38121	1.80949	0.588153
ENSMUSG00000027163	-0.0172959	0.937007	0.989194	Commd9	protein_coding	7.65771	7.03969	10.7351	8.71964	7.60665	8.74878
ENSMUSG00000048058	0.0238014	0.908914	0.985933	Ldlrad3	protein_coding	1.98921	2.28012	2.32282	2.09282	2.67321	1.95746
ENSMUSG00000027189	-0.176087	0.220176	0.767788	Trim44	protein_coding	62.9616	62.399	57.1785	60.612	54.0945	46.8718
ENSMUSG00000075012	0.220392	0.197315	0.752596	Fjx1	protein_coding	9.89569	11.7676	10.4455	11.4727	11.3833	14.5371
ENSMUSG00000027188	0.132699	0.634696	0.926634	Pamr1	protein_coding	0.625783	0.797264	0.85974	0.847614	0.866402	0.793809
ENSMUSG00000005089	-0.197171	0.156754	0.724242	Slc1a2	protein_coding	267.557	236.903	247.633	232.098	233.864	190.065
ENSMUSG00000087185	0.736875	0.00380572	0.281254	Gm13872	antisense_RNA	6.37648	4.75921	8.57493	10.6207	8.067	14.0446
ENSMUSG00000005087	-0.740004	0.0533722	0.583556	Cd44	protein_coding	0.744487	0.590573	0.375398	0.451339	0.333637	0.241229
ENSMUSG00000010914	-0.00637329	0.970084	0.995259	Pdhx	protein_coding	7.04535	6.47977	5.8534	6.64613	6.74864	5.91138
ENSMUSG00000010911	-0.148651	0.613188	0.921265	Apip	protein_coding	5.96185	4.22909	7.74168	5.74459	4.46631	5.87749
ENSMUSG00000027187	-0.32852	0.05615	0.58729	Cat	protein_coding	21.7631	20.7444	21.0567	19.628	17.6202	13.4028
ENSMUSG00000032724	0.0958931	0.740295	0.951414	Abtb2	protein_coding	0.731774	0.784037	1.2101	1.11679	0.959824	0.836011
ENSMUSG00000027185	-0.0725277	0.743981	0.952596	Nat10	protein_coding	1.70408	1.29493	1.37495	1.31464	1.27145	1.5604
ENSMUSG00000027184	-0.231546	0.258085	0.796284	Caprin1	protein_coding	16.1391	16.6918	15.5303	16.7836	15.6856	8.7362
ENSMUSG00000032698	-0.451782	0.0491159	0.573775	Lmo2	protein_coding	5.79607	6.80222	4.36561	4.29308	4.30221	3.83747
ENSMUSG00000046085	-0.212536	0.714801	0.945947	4931422A03Rik	protein_coding	0.894592	0.652875	0.483251	0.335371	0.653966	0.75982
ENSMUSG00000027180	0.0302155	0.859632	0.978327	Fbxo3	protein_coding	4.76854	5.25306	4.37064	5.53363	4.95243	4.22411
ENSMUSG00000032679	0.0538667	0.873029	0.979591	Cd59a	protein_coding	1.86759	3.71627	1.83206	2.41898	2.28353	3.01499
ENSMUSG00000068373	0.0453798	0.768789	0.958588	D430041D05Rik	protein_coding	8.41203	8.1504	9.04244	7.6628	8.36956	10.3823
ENSMUSG00000087473	0.650905	0.147222	0.71713	Gm13883	antisense_RNA	0.662176	1.02554	0.882087	0.818377	1.30418	1.91298
ENSMUSG00000027177	-0.237227	0.222073	0.7691	Hipk3	protein_coding	7.76589	7.13967	8.6751	7.81336	7.46287	4.74187
ENSMUSG00000027176	-0.246144	0.250672	0.790445	Cstf3	protein_coding	3.45181	4.26973	2.9911	3.64142	3.01069	2.39583
ENSMUSG00000027175	-0.49941	0.0248374	0.478033	Tcp11l1	protein_coding	2.82585	1.86472	2.51682	1.77884	1.40315	1.89643
ENSMUSG00000074994	-0.0473122	0.847336	0.975611	Qser1	protein_coding	1.94215	1.32272	1.29416	1.5061	1.82508	1.08912
ENSMUSG00000045106	-0.451487	0.0745856	0.628152	Ccdc73	protein_coding	2.18709	2.38292	2.40204	1.98519	1.95162	1.18298
ENSMUSG00000027170	-0.287241	0.20354	0.75449	Eif3m	protein_coding	16.1574	17.2415	15.7353	16.5152	15.6264	8.17754
ENSMUSG00000005973	-0.114179	0.64485	0.930053	Rcn1	protein_coding	3.39002	3.301	2.54342	3.64659	2.50164	2.3831
ENSMUSG00000027168	0.114585	0.665518	0.935904	Pax6	protein_coding	0.573549	0.657186	0.40667	0.64321	0.532818	0.597775
ENSMUSG00000027167	0.146287	0.598677	0.919542	Elp4	protein_coding	2.15964	2.19285	2.61656	3.23848	2.85835	1.63513
ENSMUSG00000042670	-0.138233	0.541689	0.909369	Immp1l	protein_coding	19.2686	22.1419	15.8076	20.7289	18.8225	12.5638
ENSMUSG00000027166	0.23256	0.477645	0.888014	Dnajc24	protein_coding	2.17745	2.09267	2.42357	2.083	2.94024	2.84525
ENSMUSG00000016386	-0.0164918	0.912351	0.986517	Mpped2	protein_coding	11.0299	10.635	10.7366	11.1616	10.4162	10.4486
ENSMUSG00000027122	-0.110806	0.583838	0.916101	Arl14ep	protein_coding	5.08193	4.37366	3.60117	4.65942	4.16168	3.27947
ENSMUSG00000042604	-0.0113161	0.951612	0.991634	Kcna4	protein_coding	3.97352	3.96123	4.94281	3.8908	4.80318	4.0945
ENSMUSG00000057234	-0.292178	0.339683	0.835656	Mettl15	protein_coding	1.88985	1.77899	1.65285	1.54412	1.52694	1.28411
ENSMUSG00000027115	-0.798218	0.272614	0.805505	Kif18a	protein_coding	0.250712	0.0323758	0.0731154	0.050441	0.0560818	0.0955052
ENSMUSG00000109604	0.758008	0.0986221	0.660479	Gm45346	antisense_RNA	0.675477	1.28599	1.12941	1.85051	1.21281	2.15826
ENSMUSG00000048482	-0.0400447	0.817065	0.969286	Bdnf	protein_coding	7.20142	9.26013	8.20971	8.85458	8.54988	6.61773
ENSMUSG00000027162	-0.160626	0.410231	0.859768	Lin7c	protein_coding	18.2843	19.1613	18.2246	20.7051	17.6481	11.4773
ENSMUSG00000050199	0.134843	0.508289	0.901257	Lgr4	protein_coding	2.35771	3.03728	3.46785	3.3644	3.57039	2.81345
ENSMUSG00000027160	-0.12516	0.655968	0.932393	Ccdc34	protein_coding	2.36889	2.35761	1.61053	1.22257	1.75727	2.82127
ENSMUSG00000041660	-0.194537	0.677893	0.938	Bbox1	protein_coding	0.403609	0.857223	0.326537	0.591339	0.525974	0.284354
ENSMUSG00000074971	-0.237283	0.60625	0.92049	Fibin	protein_coding	0.682747	1.00296	0.829344	0.820362	0.924264	0.414207
ENSMUSG00000074968	-0.0911993	0.633555	0.92627	Ano3	protein_coding	14.0256	14.7485	16.479	16.845	15.7673	9.88702
ENSMUSG00000050808	0.574669	0.223743	0.7691	Muc15	protein_coding	0.289117	0.35676	0.371854	0.347392	0.556186	0.613902
ENSMUSG00000027134	0.390438	0.0407685	0.546773	Lpcat4	protein_coding	17.8089	17.0266	18.4522	19.3391	19.7081	30.7372
ENSMUSG00000027133	-0.166159	0.347681	0.841242	Nop10	protein_coding	26.2074	23.0036	21.79	23.1422	21.7277	18.4396
ENSMUSG00000027130	-0.0733342	0.610665	0.921118	Slc12a6	protein_coding	6.40083	5.94094	6.00577	5.7286	6.25982	5.45706
ENSMUSG00000027131	-0.0889916	0.523015	0.904107	Emc4	protein_coding	72.6377	82.1301	78.426	73.3062	76.0528	69.9859
ENSMUSG00000027132	-0.638944	0.0383251	0.539743	Katnbl1	protein_coding	1.93868	1.63891	1.8155	1.44867	1.36114	0.669634
ENSMUSG00000055943	-0.225582	0.114157	0.682394	Emc7	protein_coding	18.1737	20.8326	17.8536	16.5638	17.0832	15.0072
ENSMUSG00000077705	0.126098	0.793878	0.965516	n-R5s202	rRNA	17.0971	7.57902	14.552	17.4013	11.6083	13.4231
ENSMUSG00000074939	0.845917	0.116435	0.682561	Chrm5	protein_coding	0.537762	0.398147	0.691654	0.852923	0.689676	1.34849
ENSMUSG00000003604	-0.413046	0.10482	0.671738	Aven	protein_coding	2.67083	2.30962	1.60331	1.57841	2.00668	1.37694
ENSMUSG00000057378	0.159162	0.421972	0.862874	Ryr3	protein_coding	2.28372	1.35629	1.73088	2.13642	2.05717	1.79965
ENSMUSG00000044042	-0.0506021	0.824826	0.970907	Fmn1	protein_coding	1.18769	0.685198	0.905048	0.872352	0.823674	0.978041
ENSMUSG00000074934	-0.485032	0.0397345	0.541104	Grem1	protein_coding	2.48761	1.99525	2.34629	1.7934	1.68822	1.40018
ENSMUSG00000023236	-0.120157	0.367929	0.846746	Scg5	protein_coding	95.2502	109.439	106.754	97.9598	94.7108	93.9162
ENSMUSG00000041219	0.371963	0.354402	0.843152	Arhgap11a	protein_coding	0.483805	0.332613	0.404466	0.534815	0.713547	0.339171
ENSMUSG00000068615	-0.213558	0.575634	0.916101	Gjd2	protein_coding	1.09514	0.74237	1.38292	1.22017	0.823551	0.724794
ENSMUSG00000087694	-0.588643	0.127981	0.693869	A530058N18Rik	processed_transcript	0.523999	0.523742	0.576228	0.438213	0.413295	0.235245
ENSMUSG00000040383	0.343649	0.0620196	0.597593	Aqr	protein_coding	1.56364	1.33668	1.45212	2.06903	1.63013	1.81476
ENSMUSG00000040321	0.198722	0.408866	0.859154	Zfp770	protein_coding	1.47681	1.78737	2.40142	2.65867	2.14292	1.70486
ENSMUSG00000057147	-0.303485	0.164073	0.731861	Dph6	protein_coding	2.31407	2.11807	1.72455	1.88032	1.79407	1.32407
ENSMUSG00000040282	-0.377424	0.15691	0.724242	BC052040	protein_coding	1.31813	1.61026	1.53852	1.25438	1.25519	0.943621
ENSMUSG00000027210	0.0157006	0.932195	0.988884	Meis2	protein_coding	4.23646	3.65137	2.73665	3.27041	3.55754	3.91011
ENSMUSG00000027355	-0.231107	0.716222	0.945947	Tmco5	protein_coding	1.07369	0.592497	0.63043	0.673095	0.314314	0.934589
ENSMUSG00000085316	0.156367	0.764685	0.956444	D330050G23Rik	lincRNA	0.788657	0.703813	0.237737	0.604107	0.734879	0.598075
ENSMUSG00000027351	-0.135082	0.469703	0.885215	Spred1	protein_coding	18.6578	16.8919	18.7804	19.3786	18.491	11.6217
ENSMUSG00000027349	-0.0487815	0.787728	0.964094	Fam98b	protein_coding	7.62649	9.81919	7.30778	8.69229	7.28689	7.96099
ENSMUSG00000027347	-0.0321743	0.821179	0.970478	Rasgrp1	protein_coding	97.0131	94.773	106.379	108.235	98.8082	84.5541
ENSMUSG00000040152	-0.118594	0.847178	0.975611	Thbs1	protein_coding	0.235985	0.0823671	0.154794	0.176935	0.154351	0.10308
ENSMUSG00000040133	0.000133151	0.999523	0.999786	Gpr176	protein_coding	3.88149	2.63584	3.17689	2.81951	3.11124	3.73737
ENSMUSG00000005102	0.278582	0.218729	0.766399	Eif2ak4	protein_coding	1.33762	1.04279	1.44603	1.5241	1.34577	1.75359
ENSMUSG00000009549	-0.104314	0.523905	0.904107	Srp14	protein_coding	47.0597	46.6538	37.9449	44.8556	35.9446	41.6172
ENSMUSG00000040093	0.206664	0.666367	0.93595	Bmf	protein_coding	0.196432	0.277017	0.294753	0.22029	0.388381	0.284686
ENSMUSG00000040084	-0.489465	0.280253	0.809596	Bub1b	protein_coding	0.643655	0.638233	0.323378	0.338358	0.541723	0.276597
ENSMUSG00000074923	0.401842	0.0515873	0.581712	Pak6	protein_coding	6.56751	6.51002	8.2347	7.81989	7.75616	12.5471
ENSMUSG00000078137	-0.0158811	0.930815	0.988884	Ankrd63	protein_coding	4.45773	3.61099	3.85639	3.63884	3.86805	4.27124
ENSMUSG00000040061	0.325697	0.572302	0.915828	Plcb2	protein_coding	0.199861	0.0827178	0.125734	0.137823	0.208957	0.163426
ENSMUSG00000074918	-0.0931629	0.508454	0.901338	Inafm2	protein_coding	17.5	17.4419	18.2031	16.3525	16.8507	16.6201
ENSMUSG00000045838	-0.172666	0.557174	0.912995	A430105I19Rik	protein_coding	1.11556	0.93251	0.937249	0.709123	1.04995	0.895103
ENSMUSG00000040035	0.117487	0.351697	0.843152	Disp2	protein_coding	32.7634	31.7629	34.6139	34.7839	35.9172	36.8454
ENSMUSG00000027331	-0.328757	0.551644	0.911488	Knstrn	protein_coding	0.366759	0.158692	0.203695	0.152236	0.224492	0.202276
ENSMUSG00000027332	0.0613127	0.709443	0.944359	Ivd	protein_coding	9.33036	8.25225	8.91996	10.0599	9.95618	7.65054
ENSMUSG00000040007	0.177834	0.303283	0.820542	Bahd1	protein_coding	5.58014	5.94752	5.60802	6.56605	5.48559	7.30756
ENSMUSG00000074916	-0.185371	0.721991	0.947306	Chst14	protein_coding	1.04228	0.587465	0.44979	0.435032	0.81786	0.582407
ENSMUSG00000039983	-0.0861486	0.629472	0.925276	Ccdc32	protein_coding	14.0336	15.8564	14.0367	14.8773	15.3913	11.1843
ENSMUSG00000027324	0.229695	0.52529	0.904291	Rpusd2	protein_coding	1.67358	0.672197	1.34872	1.38982	1.38562	1.52941
ENSMUSG00000027323	0.0321466	0.87857	0.980369	Rad51	protein_coding	1.70709	1.56619	1.40552	1.49176	1.58395	1.70516
ENSMUSG00000070730	-0.15848	0.317717	0.824508	Rmdn3	protein_coding	10.0162	11.211	10.381	8.85684	10.4137	9.08536
ENSMUSG00000034278	0.0047661	0.989821	0.998635	Dnajc17	protein_coding	2.49813	3.96334	3.46668	2.02217	2.61365	5.29115
ENSMUSG00000068580	0.00825596	0.975365	0.995259	Zfyve19	protein_coding	3.48708	3.70219	2.63322	3.45352	2.1175	4.2738
ENSMUSG00000027315	-0.196495	0.651292	0.931554	Spint1	protein_coding	0.559374	0.821723	0.67948	0.448081	0.637683	0.716425
ENSMUSG00000034226	-0.258195	0.584131	0.916101	Rhov	protein_coding	0.673229	1.70895	1.81836	0.897908	0.841826	1.75626
ENSMUSG00000034216	0.195274	0.294061	0.815136	Vps18	protein_coding	5.19834	3.79109	5.19933	5.81148	5.08077	5.32643
ENSMUSG00000027314	-0.13701	0.794773	0.96562	Dll4	protein_coding	0.178584	0.365965	0.531157	0.375514	0.286291	0.316
ENSMUSG00000027313	0.0105033	0.976744	0.995259	Chac1	protein_coding	2.0661	1.77785	1.28364	2.0197	1.68417	1.4659
ENSMUSG00000034154	-0.0624403	0.750853	0.953905	Ino80	protein_coding	2.78917	1.99196	2.39789	2.24166	2.35051	2.27491
ENSMUSG00000014077	-0.197654	0.202406	0.754232	Chp1	protein_coding	35.5683	32.1269	36.4437	34.1703	31.2337	25.4151
ENSMUSG00000085438	-0.385687	0.0276248	0.491308	1700020I14Rik	lincRNA	62.0324	52.0002	57.8076	50.5927	48.5409	32.4081
ENSMUSG00000027306	-0.355209	0.342115	0.837357	Nusap1	protein_coding	0.889752	0.526554	0.681174	0.580364	0.502628	0.54836
ENSMUSG00000027305	0.0285055	0.895833	0.982953	Ndufaf1	protein_coding	8.5549	12.3001	8.84174	11.8119	8.81646	9.68502
ENSMUSG00000027304	-0.261324	0.0751892	0.628152	Rtf1	protein_coding	22.8162	24.4549	20.2433	19.4561	16.8276	20.0318
ENSMUSG00000027296	-0.0627234	0.685942	0.938384	Itpka	protein_coding	70.3798	82.6689	69.9586	75.6998	77.7657	60.1633
ENSMUSG00000027297	0.0697905	0.801476	0.967251	Ltk	protein_coding	1.21222	1.26528	1.7694	1.46039	1.50353	1.49021
ENSMUSG00000034032	0.5068	0.0189854	0.452321	Rpap1	protein_coding	1.52039	1.1718	1.22495	1.75625	1.8114	1.98627
ENSMUSG00000027298	0.0630771	0.708589	0.944359	Tyro3	protein_coding	8.42587	7.70375	10.733	8.90839	8.90525	10.2292
ENSMUSG00000033943	-0.230307	0.184561	0.744453	Mga	protein_coding	2.98212	2.72133	2.88745	2.76957	2.60242	1.95655
ENSMUSG00000033902	0.320827	0.102032	0.668662	Mapkbp1	protein_coding	2.06354	2.02067	2.26032	2.5939	2.18843	3.12287
ENSMUSG00000087458	0.82945	0.0701838	0.619594	Gm13999	antisense_RNA	1.53815	1.36094	0.970135	2.38841	1.5364	2.90714
ENSMUSG00000027293	-0.0797038	0.733269	0.950374	Ehd4	protein_coding	1.73107	2.11085	1.97344	1.71212	1.98156	1.82266
ENSMUSG00000050211	-0.274167	0.563064	0.913587	Pla2g4e	protein_coding	0.387112	0.228677	0.158901	0.243455	0.205981	0.18988
ENSMUSG00000027291	0.198944	0.266045	0.8005	Vps39	protein_coding	5.84247	4.15899	5.69364	5.97467	5.28648	6.72928
ENSMUSG00000033808	0.00551153	0.975715	0.995259	Tmem87a	protein_coding	2.68808	2.50688	2.60769	2.85475	2.72475	2.25909
ENSMUSG00000062646	-0.324922	0.238337	0.780979	Ganc	protein_coding	0.920132	0.714908	0.917981	0.799663	0.460709	0.764689
ENSMUSG00000079110	-0.218102	0.337897	0.835656	Capn3	protein_coding	1.73471	2.08223	1.87151	1.39049	1.77834	1.73094
ENSMUSG00000027288	0.00344988	0.978808	0.996125	Zfp106	protein_coding	25.3619	22.3948	23.0173	24.0859	23.845	23.0097
ENSMUSG00000097799	0.199521	0.198245	0.752814	Gm26899	lincRNA	17.8281	14.5249	16.5162	18.1928	17.3471	20.5241
ENSMUSG00000027287	-0.032588	0.904848	0.985426	Snap23	protein_coding	1.26856	1.77956	1.24945	1.19373	1.64404	1.38529
ENSMUSG00000027286	-0.217603	0.191887	0.749625	Lrrc57	protein_coding	12.5359	12.8438	12.6884	11.6914	11.4142	9.66664
ENSMUSG00000027285	-0.235622	0.265491	0.8005	Haus2	protein_coding	6.16365	4.52198	5.41292	5.35543	4.57498	3.73934
ENSMUSG00000033705	0.229404	0.410652	0.860148	Stard9	protein_coding	0.360352	0.210875	0.33051	0.304509	0.357976	0.390644
ENSMUSG00000027284	-0.219261	0.371481	0.847764	Cdan1	protein_coding	0.988803	0.668913	0.711738	0.626018	0.767639	0.642515
ENSMUSG00000090100	-0.276684	0.119645	0.687197	Ttbk2	protein_coding	5.92554	5.53775	6.05046	5.75027	5.01797	3.69551
ENSMUSG00000087519	0.243706	0.522972	0.904107	AV039307	processed_transcript	1.42867	1.84163	1.98107	1.77028	2.70545	1.78766
ENSMUSG00000027272	-0.118267	0.55483	0.912089	Ubr1	protein_coding	3.39118	3.07177	3.64588	3.40186	3.68006	2.24374
ENSMUSG00000054484	-0.0793525	0.69717	0.942353	Tmem62	protein_coding	5.35928	5.60956	5.96251	5.93751	6.06075	4.06159
ENSMUSG00000023572	-0.0894142	0.568072	0.915151	Ccndbp1	protein_coding	9.99767	11.7323	10.4411	9.66187	9.99793	10.5868
ENSMUSG00000074890	0.098235	0.709468	0.944359	Lcmt2	protein_coding	1.62565	1.41173	1.9478	1.91219	1.74472	1.67142
ENSMUSG00000027259	-0.170011	0.432016	0.867682	Adal	protein_coding	2.07006	2.01841	1.82003	1.92766	1.79409	1.53711
ENSMUSG00000050619	-0.188646	0.475041	0.886416	Zscan29	protein_coding	1.0795	0.761179	0.817626	0.726368	0.838362	0.766485
ENSMUSG00000027263	-0.234507	0.141075	0.710791	Tubgcp4	protein_coding	4.74583	4.53929	4.28154	3.71189	4.2693	3.56273
ENSMUSG00000043909	-0.115311	0.42167	0.862874	Trp53bp1	protein_coding	5.89282	5.25887	5.41109	5.07701	5.48905	4.72907
ENSMUSG00000027254	0.519838	0.00861304	0.384519	Map1a	protein_coding	65.4677	53.0544	64.5973	69.4145	72.3668	120.754
ENSMUSG00000033526	0.12121	0.415146	0.862106	Ppip5k1	protein_coding	3.58112	3.27052	3.66703	3.93222	3.59472	3.90508
ENSMUSG00000000308	0.0988282	0.471999	0.886066	Ckmt1	protein_coding	28.2953	31.4092	28.9117	32.0723	31.2149	31.6291
ENSMUSG00000033498	0.306332	0.500816	0.896214	Strc	protein_coding	0.358917	0.262814	0.204182	0.218948	0.495717	0.312662
ENSMUSG00000033486	-0.457895	0.334178	0.835574	Catsper2	protein_coding	0.496459	0.369208	0.553725	0.290806	0.477528	0.272954
ENSMUSG00000027248	0.164401	0.267644	0.801616	Pdia3	protein_coding	49.1805	58.4543	53.3423	55.6131	56.0882	68.6919
ENSMUSG00000046110	-0.149232	0.418491	0.862534	Serinc4	protein_coding	6.1109	6.87147	6.2309	5.97578	6.75179	4.63607
ENSMUSG00000074884	-0.0502341	0.715992	0.945947	Serf2	protein_coding	12.6316	13.5797	12.5091	12.137	12.6958	12.5724
ENSMUSG00000080374	-0.143846	0.393322	0.855494	Gm22953	miRNA	309.331	321.921	311.529	267.2	256.59	328.498
ENSMUSG00000048222	-0.184554	0.425686	0.865424	Mfap1b	protein_coding	4.19455	5.31568	3.93104	5.08917	3.60818	3.14471
ENSMUSG00000068479	-0.56814	0.0027288	0.259646	Mfap1a	protein_coding	6.44536	6.39108	5.63779	4.89281	4.12431	3.45461
ENSMUSG00000027242	0.201885	0.679217	0.938	Wdr76	protein_coding	0.254578	0.18031	0.219261	0.157315	0.349815	0.248218
ENSMUSG00000027238	-0.0858848	0.6646	0.935516	Frmd5	protein_coding	2.29423	1.74159	2.23507	2.13596	1.86332	1.89883
ENSMUSG00000060227	0.0484577	0.737525	0.951143	Casc4	protein_coding	16.3424	17.9319	14.4144	17.0236	17.2347	16.1126
ENSMUSG00000033411	0.190653	0.42057	0.862874	Ctdspl2	protein_coding	1.05963	1.0716	1.36884	1.66634	1.02519	1.29323
ENSMUSG00000027236	-0.341912	0.0492105	0.573775	Eif3j1	protein_coding	8.53491	9.34443	9.0582	8.44991	7.08398	5.73271
ENSMUSG00000033396	0.0758493	0.701555	0.94283	Spg11	protein_coding	1.63237	1.43626	1.42336	1.67532	1.50156	1.55251
ENSMUSG00000060802	-0.183141	0.281295	0.810224	B2m	protein_coding	156.445	170.739	116.061	117.304	130.219	142.913
ENSMUSG00000027227	-0.238495	0.286947	0.811062	Sord	protein_coding	5.7033	6.03228	4.13792	4.99029	4.47775	4.00716
ENSMUSG00000033256	0.302497	0.107317	0.674457	Shf	protein_coding	5.59576	6.86551	5.78167	7.44084	7.60711	7.48369
ENSMUSG00000027199	-0.231631	0.188283	0.745422	Gatm	protein_coding	30.4488	33.079	29.3533	29.2367	30.0778	19.8516
ENSMUSG00000005802	-0.393034	0.0891436	0.646249	Slc30a4	protein_coding	10.2793	9.9708	9.97618	9.38588	9.22346	4.43449
ENSMUSG00000005804	-0.390068	0.0309599	0.5096	Bloc1s6	protein_coding	8.36579	7.31272	6.65161	6.0736	6.12348	4.86126
ENSMUSG00000005803	0.386821	0.24666	0.787689	Sqor	protein_coding	0.65972	0.73489	0.663464	0.708365	0.918094	1.06446
ENSMUSG00000027200	0.155882	0.289237	0.812062	Sema6d	protein_coding	4.783	5.69772	5.3051	5.64791	6.1098	5.83971
ENSMUSG00000035183	-0.629036	0.309911	0.821536	Slc24a5	protein_coding	16.0413	16.1989	13.3854	12.6999	13.7731	3.04494
ENSMUSG00000027201	-0.309075	0.135358	0.704772	Myef2	protein_coding	10.227	10.6867	9.27839	9.55223	9.48409	5.36083
ENSMUSG00000087056	-0.51156	0.214861	0.762791	Gm14004	processed_transcript	3.98364	6.32013	6.7482	4.69318	5.32705	2.0631
ENSMUSG00000074872	-0.331138	0.318553	0.824508	Ctxn2	protein_coding	6.35711	5.3525	5.27157	4.62327	6.43653	2.53731
ENSMUSG00000027203	0.0475937	0.798406	0.966518	Dut	protein_coding	7.3976	7.03811	6.5623	6.68794	6.81809	8.16779
ENSMUSG00000027204	-0.368399	0.275671	0.807402	Fbn1	protein_coding	0.907527	0.532431	0.310047	0.473664	0.495566	0.387124
ENSMUSG00000068394	-0.246604	0.547349	0.911146	Cep152	protein_coding	0.288218	0.520335	0.373892	0.386913	0.305906	0.307503
ENSMUSG00000035109	-0.0492789	0.770848	0.959087	Shc4	protein_coding	6.61848	8.31555	6.62529	8.04753	6.6664	6.13235
[truncated: 13,553 more rows]

## Sheet: translational efficiency1
AccID	log2FoldChange	pvalue	padj	con1.Ri/con1.mR	con2.Ri /con2.mR	con3.Ri/con3.mR	KO1.Ri /KO1.mR	KO2.Ri /KO2.mR	KO3.Ri /KO3.mR	gene_symbol	gene_type	log2Con_means	log2ko_means	change	df2_binding
[truncated: 8,064 more rows]
